# Supplementary material for: Parallels between experimental and natural evolution of legume symbionts
Source: Nat Commun. 2018 Jun 11;9:2264. doi: 10.1038/s41467-018-04778-5 (PMC5995829; doi:10.1038/s41467-018-04778-5)
Supplement: Supplementary file 4 — Supplementary Data 1 [file 41467_2018_4778_MOESM4_ESM.xlsx]

## Sheet: Supplementary Data 1
Supplementary Data 1. Mutations observed in the evolution experiments.
Code	Label	Gene	Product	Position	Mutation	Type1	Clones
CUTA001p01_000030	pRALTA_0006	-	putative restriction endonuclease/methyltransferase	6499	G/A	nonsyn|ts|GGA/GAA|G216E	CBM130_356T16
CUTA001p01_000030	pRALTA_0006	-	putative restriction endonuclease/methyltransferase	6804	C/G	nonsyn|tv|CAA/GAA|Q318E	CBM2181_212E16
CUTA001p01_000030	pRALTA_0006	-	putative restriction endonuclease/methyltransferase	7506	C/T	nonsyn|ts|CCA/TCA|P552S	CBM1496_349I16
CUTA001p01_000030	pRALTA_0006	-	putative restriction endonuclease/methyltransferase	7507	C/T	nonsyn|ts|CCA/CTA|P552L	CBM1496_349I16
CUTA001p01_000030	pRALTA_0006	-	putative restriction endonuclease/methyltransferase	7943	C/T	syn|ts|TTC/TTT|F697F	CBM1493_212C16
CUTA001p01_000030	pRALTA_0006	-	putative restriction endonuclease/methyltransferase	7971	T/C	syn|ts|TTG/CTG|L707L	CBM2184_349K16
CUTA001p01_000030	pRALTA_0006	-	putative restriction endonuclease/methyltransferase	8086	C/T	nonsyn|ts|CCA/CTA|P745L	CBM2183_349J16
CUTA001p01_000030	pRALTA_0006	-	putative restriction endonuclease/methyltransferase	8609	C/T	syn|ts|TTC/TTT|F919F	CBM2181_212E16
CUTA001p01_000040	pRALTA_0007	-	conserved hypothetical protein	10633	G/A	int|ts	CBM130_356T16|CBM1497_356M16|CBM1498_356N16|CBM1752_356S16|CBM2186_356P16|CBM2187_356R16|CBM356
CUTA001p01_000130	pRALTA_0016	-	conserved hypothetical protein; putative ATPase	20830	G/A	syn|ts|CTC/CTT|L983L	CBM1496_349I16
CUTA001p01_000130	pRALTA_0016	-	conserved hypothetical protein; putative ATPase	22906	G/A	syn|ts|CTC/CTT|L291L	CBM2182_212F16
CUTA001p01_000130	pRALTA_0016	-	conserved hypothetical protein; putative ATPase	23004	C/T	nonsyn|ts|GAA/AAA|E259K	CBM2181_212E16
CUTA001p01_000210	pRALTA_0024	-	hypothetical protein	30996	A/T	syn|tv|GCA/GCT|A14A	CBM130_356T16
CUTA001p01_000210	pRALTA_0024	-	hypothetical protein	31873	C/T	nonsense|ts|CAA/TAA|Q307*	CBM2187_356R16
CUTA001p01_000270	pRALTA_0030	-	conserved hypothetical protein, COG5293	35991	G/A	nonsyn|ts|TCC/TTC|S593F	CBM2182_212F16
CUTA001p01_000280	pRALTA_0031	-	hypothetical protein	37777	T/C	syn|ts|GAA/GAG|E60E	CBM2181_212E16
CUTA001p01_000290	pRALTA_0033	-	hypothetical protein	38392	G/A	nonsyn|ts|CCG/TCG|P194S	CBM2186_356P16
CUTA001p01_000290	pRALTA_0033	-	hypothetical protein	39090	G/A	int|ts	CBM1498_356N16
CUTA001p01_000450	pRALTA_0052	-	putative 3-oxoacyl-[acyl-carrier-protein] reductase, Short-chain dehydrogenase	57690	G/A	int|ts	CBM2185_349L16
CUTA001p01_000770	pRALTA_0086	-	RNA-directed DNA polymerase, retrotranscriptase	82474	G/A	nonsyn|ts|CAC/TAC|H195Y	CBM2180_212D16
CUTA001p01_000830	pRALTA_0093	-	ATP dependent DNA ligase	89722	G/A	nonsyn|ts|TCG/TTG|S404L	CBM1496_349I16
CUTA001p01_000920	pRALTA_0107	-	conserved hypothetical protein	101840	T/C	nonsyn|ts|TGG/CGG|W56R	CBM1494_349G16
CUTA001p01_001090	pRALTA_0129	-	hypothetical protein	115239	G/A	nonsyn|ts|GGT/AGT|G27S	CBM2180_212D16
CUTA001p01_001090	pRALTA_0129	-	hypothetical protein	115240	G/A	nonsyn|ts|GGT/GAT|G27D	CBM2180_212D16
CUTA001p01_001140	pRALTA_0135	-	conserved hypothetical protein; putative membrane protein	118982	C/T	nonsyn|ts|CGT/TGT|R281C	CBM2184_349K16
CUTA001p01_001220	pRALTA_0143	-	conserved hypothetical protein	127943	G/A	nonsyn|ts|GCA/ACA|A2T	CBM2180_212D16
CUTA001p01_001220	pRALTA_0143	-	conserved hypothetical protein	127948	G/A	syn|ts|AAG/AAA|K3K	CBM130_356T16
CUTA001p01_001310	pRALTA_0153	-	hypothetical protein	134103	C/T	int|ts	CBM2184_349K16
CUTA001p01_001340	pRALTA_0156	-	putative DNA exonuclease	138197	C/T	nonsyn|ts|GAG/AAG|E135K	CBM2182_212F16
CUTA001p01_001520	pRALTA_0174	-	conserved hypothetical protein	151211	C/T	syn|ts|CCC/CCT|P25P	CBM130_356T16
CUTA001p01_001560	pRALTA_0179	-	putative topoisomerase/recombinase/integrase	154894	C/T	syn|ts|AGG/AGA|R4R	CBM1496_349I16
CUTA001p01_001560	pRALTA_0179	-	putative topoisomerase/recombinase/integrase	155145	C/T	int|ts	CBM1494_349G16
CUTA001p01_001560	pRALTA_0179	-	putative topoisomerase/recombinase/integrase	155902	C/T	int|ts	CBM1491_212A16
CUTA001p01_001570	pRALTA_0183	-	putative plasmid stability protein, Actin-like ATPase domain	155145	C/T	int|ts	CBM1494_349G16
CUTA001p01_001570	pRALTA_0183	-	putative plasmid stability protein, Actin-like ATPase domain	155902	C/T	int|ts	CBM1491_212A16
CUTA001p01_001570	pRALTA_0183	-	putative plasmid stability protein, Actin-like ATPase domain	156740	C/T	syn|ts|TTC/TTT|F258F	CBM2187_356R16
CUTA001p01_001590	pRALTA_0185	-	conserved hypothetical protein	157394	G/A	nonsyn|ts|GGC/GAC|G8D	CBM2182_212F16
CUTA001p01_001610	pRALTA_0187	-	putative DNA primase	159021	C/T	syn|ts|AAG/AAA|K9K	CBM1493_212C16
CUTA001p01_001740	pRALTA_0202	-	putative prepilin type IV pili (pilS homolog)	171711	G/A	syn|ts|ATC/ATT|I41I	CBM1495_349H16
CUTA001p01_001750	pRALTA_0203	-	putative prepilin type IV pili (pilS homolog)	172058	C/T	syn|ts|CTG/CTA|L125L	CBM2185_349L16
CUTA001p01_001770	pRALTA_0205	-	putative type IV secretion apparatus, ATPase component (pilQ homolog)	174338	G/A	nonsyn|ts|CCG/CTG|P324L	CBM2184_349K16
CUTA001p01_001770	pRALTA_0205	-	putative type IV secretion apparatus, ATPase component (pilQ homolog)	174339	G/A	nonsyn|ts|CCG/TCG|P324S	CBM2184_349K16
CUTA001p01_001800	pRALTA_0209	-	type IV secretion pathway, outer membrane lipoprotein, putative precursor (pilN homolog)	178006	T/C	nonsyn|ts|CAG/CGG|Q302R	CBM2180_212D16
CUTA001p01_001850	pRALTA_0215	trbI	type IV secretion system, conjugation efficiency factor	182517	C/T	nonsyn|ts|GGC/GAC|G216D	CBM2186_356P16
CUTA001p01_001870	pRALTA_0217	trbF	type IV secretory pathway, conjugal transfert protein (putative precursor)	184141	G/A	syn|ts|TTC/TTT|F224F	CBM2184_349K16
CUTA001p01_001890	pRALTA_0219	-	conserved hypothetical protein; putative trbC/virB2 homolog	186429	G/C	syn|tv|CTG/CTC|L65L	CBM1495_349H16
CUTA001p01_001910	pRALTA_0221	trbE	Type IV secretory pathway, Conjugal transfer protein, putative ATPase	187372	C/T	nonsyn|ts|CTC/TTC|L156F	CBM1492_212B16
CUTA001p01_001910	pRALTA_0221	trbE	Type IV secretory pathway, Conjugal transfer protein, putative ATPase	189306	G/A	syn|ts|TCG/TCA|S800S	CBM1491_212A16
CUTA001p01_001930	pRALTA_0223	trbL	Type IV secretory pathway, conjugal transfert protein, putative permease	191081	C/T	nonsyn|ts|CCC/TCC|P312S	CBM1496_349I16|CBM2184_349K16
CUTA001p01_001940	pRALTA_0224	traI	type IV secretory pathway, putative Conjugative relaxase	191755	G/T	nonsyn|tv|GTG/TTG|V186L	CBM130_356T16
CUTA001p01_001940	pRALTA_0224	traI	type IV secretory pathway, putative Conjugative relaxase	192222	C/T	syn|ts|CTC/CTT|L341L	CBM1495_349H16
CUTA001p01_001960	pRALTA_0226	-	conserved hypothetical protein	194339	G/A	nonsyn|ts|GAA/AAA|E12K	CBM1493_212C16
CUTA001p01_002010	pRALTA_0231	-	transposase, IS5 family	200376	C/T	int|ts	CBM1752_356S16
CUTA001p01_002020	pRALTA_0232	-	putative integral membrane protein	200376	C/T	int|ts	CBM1752_356S16
CUTA001p01_002100	pRALTA_0241	-	conserved hypothetical protein, putative hemolysin	210800	C/T	nonsyn|ts|GAT/AAT|D189N	CBM2187_356R16
CUTA001p01_002120	pRALTA_0244	-	transposase, IS5 family	212512	T/A	nonsyn|tv|ATC/TTC|I386F	CBM1491_212A16
CUTA001p01_002120	pRALTA_0244	-	transposase, IS5 family	213063	C/T	nonsyn|ts|GGC/GAC|G202D	CBM1494_349G16
CUTA001p01_002120	pRALTA_0244	-	transposase, IS5 family	213475	C/T	nonsyn|ts|GTG/ATG|V65M	CBM1493_212C16
CUTA001p01_002260	pRALTA_0259	-	transposase, IS4 family	225224	G/A	int|ts	CBM2183_349J16
CUTA001p01_002270	pRALTA_0261	-	conserved hypothetical protein; putative small integral membrane protein	225224	G/A	int|ts	CBM2183_349J16
CUTA001p01_002290	pRALTA_0263	-	hypothetical protein	225961	C/G	nonsyn|tv|TGG/TGC|W4C	CBM1494_349G16
CUTA001p01_002380	pRALTA_0272	-	hypothetical protein	233149	G/A	nonsyn|ts|GGA/AGA|G20R	CBM1494_349G16
CUTA001p01_002510	pRALTA_0287	-	conserved hypothetical protein; putative Periplasmic sugar-binding domain protein	241879	G/A	nonsyn|ts|GAG/AAG|E100K	CBM2187_356R16
CUTA001p01_002520	pRALTA_0288	-	putative multi-sensor signal transduction histidine kinase	243268	T/A	nonsyn|tv|GTC/GAC|V193D	CBM1492_212B16
CUTA001p01_002550	pRALTA_0291	-	putative Aldose 1-epimerase/Galactose mutarotase	247935	C/T	syn|ts|GCC/GCT|A69A	CBM1492_212B16
CUTA001p01_002550	pRALTA_0291	-	putative Aldose 1-epimerase/Galactose mutarotase	248181	C/T	syn|ts|ATC/ATT|I151I	CBM130_356T16
CUTA001p01_002650	pRALTA_0311	repA3	Replication protein A	266405	G/A	nonsyn|ts|CCC/CTC|P34L	CBM1491_212A16|CBM1492_212B16|CBM1493_212C16|CBM212|CBM2180_212D16|CBM2181_212E16|CBM2182_212F16
CUTA001p01_002650	pRALTA_0311	repA3	Replication protein A	266406	G/A	nonsyn|ts|CCC/TCC|P34S	CBM1491_212A16|CBM1492_212B16|CBM1493_212C16|CBM212|CBM2180_212D16|CBM2181_212E16|CBM2182_212F16
CUTA001p01_002710	pRALTA_0317	-	transposase, ISL3 family	272375	C/T	int|ts	CBM2186_356P16
CUTA001p01_002730	pRALTA_0321	-	putative desulfurization enzyme	274146	C/T	nonsyn|ts|CCG/TCG|P401S	CBM2187_356R16
CUTA001p01_002770	pRALTA_0325	-	putative solute:sodium symporter	276893	G/A	nonsyn|ts|GGA/GAA|G25E	CBM1496_349I16
CUTA001p01_002980	pRALTA_0349	-	conserved hypothetical protein	299730	G/A	syn|ts|CTC/CTT|L26L	CBM2184_349K16
CUTA001p01_002990	pRALTA_0350	-	hypothetical protein	299884	-/A	INS	CBM2187_356R16
CUTA001p01_002990	pRALTA_0350	-	hypothetical protein	300094	C/T	nonsyn|ts|GGC/GAC|G22D	CBM2183_349J16
CUTA001p01_002990	pRALTA_0350	-	hypothetical protein	300095	C/T	nonsyn|ts|GGC/AGC|G22S	CBM2183_349J16
CUTA001p01_002990	pRALTA_0350	-	hypothetical protein	300264	A/G	int|ts	CBM2181_212E16
CUTA001p01_003020	pRALTA_0354	nodQ-like	nodulation protein, Adenylyl-sulfate kinase (APS kinase) (ATP adenosine-5'-phosphosulfate 3'- phosphotransferase)	302172	G/A	syn|ts|GAC/GAT|D194D	CBM2181_212E16
CUTA001p01_003020	pRALTA_0354	nodQ-like	nodulation protein, Adenylyl-sulfate kinase (APS kinase) (ATP adenosine-5'-phosphosulfate 3'- phosphotransferase)	302173	T/A	nonsyn|tv|GAC/GTC|D194V	CBM2181_212E16
CUTA001p01_003040	pRALTA_0356	nodS	NodS methyl transferase	305274	G/A	int|ts	CBM1498_356N16
CUTA001p01_003050	pRALTA_0357	nodA	NodA N-acyltransferase	305695	G/A	syn|ts|GCC/GCT|A87A	CBM1497_356M16
CUTA001p01_003060	pRALTA_0359	nodH	NodH sulfotransferase	306292	G/A	syn|ts|TCC/TCT|S173S	CBM130_356T16
CUTA001p01_003060	pRALTA_0359	nodH	NodH sulfotransferase	306306	G/A	nonsyn|ts|CTC/TTC|L169F	CBM1491_212A16
CUTA001p01_003070	pRALTA_0360	nodJ	NodJ membrane transport nodulation protein, ABC-type transporter	307091	G/A	syn|ts|TTC/TTT|F197F	CBM2185_349L16
CUTA001p01_003070	pRALTA_0360	nodJ	NodJ membrane transport nodulation protein, ABC-type transporter	307477	G/A	syn|ts|CTG/TTG|L69L	CBM1752_356S16
CUTA001p01_003070	pRALTA_0360	nodJ	NodJ membrane transport nodulation protein, ABC-type transporter	307510	C/T	nonsyn|ts|GAT/AAT|D58N	CBM1494_349G16|CBM1495_349H16|CBM1496_349I16|CBM2183_349J16|CBM2184_349K16|CBM2185_349L16|CBM349
CUTA001p01_003070	pRALTA_0360	nodJ	NodJ membrane transport nodulation protein, ABC-type transporter	307675	C/T	nonsyn|ts|GAC/AAC|D3N	CBM1498_356N16
CUTA001p01_003090	pRALTA_0362	nodC	NodC N-acetylglucosaminyltransferase	308775	G/A	nonsyn|ts|CCG/CTG|P414L	CBM130_356T16
CUTA001p01_003090	pRALTA_0362	nodC	NodC N-acetylglucosaminyltransferase	308776	G/A	nonsyn|ts|CCG/TCG|P414S	CBM130_356T16
CUTA001p01_003090	pRALTA_0362	nodC	NodC N-acetylglucosaminyltransferase	309325	A/G	nonsyn|ts|TTC/CTC|F231L	CBM1495_349H16
CUTA001p01_003100	pRALTA_0363	nodB	NodB chitooligosaccharide deacetylase	310788	G/A	syn|ts|TCC/TCT|S117S	CBM2181_212E16
CUTA001p01_003130	pRALTA_0366	nifA	NifA transcriptional activator	312860	G/A	nonsyn|ts|GAG/AAG|E51K	CBM2184_349K16
CUTA001p01_003140	pRALTA_0367	-	transposase	314480	G/C	int|tv	CBM1491_212A16
CUTA001p01_003190	pRALTA_0372	nifE	nifE oxidoreductase, Nitrogenase iron-molybdenum cofactor biosynthesis protein	319280	G/A	nonsyn|ts|CGG/CAG|R327Q	CBM2186_356P16
CUTA001p01_003190	pRALTA_0372	nifE	nifE oxidoreductase, Nitrogenase iron-molybdenum cofactor biosynthesis protein	319627	A/T	nonsyn|tv|ATT/TTT|I443F	CBM2181_212E16
CUTA001p01_003190	pRALTA_0372	nifE	nifE oxidoreductase, Nitrogenase iron-molybdenum cofactor biosynthesis protein	319652	T/A	nonsyn|tv|GTG/GAG|V451E	CBM2184_349K16
CUTA001p01_003200	pRALTA_0373	nifN	nifN nitrogenase iron-molybdenum cofactor biosynthesis protein	319848	G/T	syn|tv|CCG/CCT|P15P	CBM1495_349H16
CUTA001p01_003200	pRALTA_0373	nifN	nifN nitrogenase iron-molybdenum cofactor biosynthesis protein	320102	C/T	nonsyn|ts|TCA/TTA|S100L	CBM2181_212E16
CUTA001p01_003200	pRALTA_0373	nifN	nifN nitrogenase iron-molybdenum cofactor biosynthesis protein	320569	C/T	nonsyn|ts|CCA/TCA|P256S	CBM1498_356N16
CUTA001p01_003200	pRALTA_0373	nifN	nifN nitrogenase iron-molybdenum cofactor biosynthesis protein	320570	C/T	nonsyn|ts|CCA/CTA|P256L	CBM1498_356N16
CUTA001p01_003200	pRALTA_0373	nifN	nifN nitrogenase iron-molybdenum cofactor biosynthesis protein	321037	G/A	nonsyn|ts|GGC/AGC|G412S	CBM2185_349L16
CUTA001p01_003250	pRALTA_CDS323616R	fixX	ferredoxin-like protein	323910	C/T	nonsyn|ts|ATG/ATA|M1I	CBM130_356T16
CUTA001p01_003260	pRALTA_0379	fixC	Electron-transferring-flavoprotein dehydrogenase	323910	C/T	syn|ts|TGA/TAA|*437*	CBM130_356T16
CUTA001p01_003260	pRALTA_0379	fixC	Electron-transferring-flavoprotein dehydrogenase	324358	C/T	nonsyn|ts|GAA/AAA|E288K	CBM130_356T16|CBM1497_356M16|CBM1498_356N16|CBM1752_356S16|CBM2186_356P16|CBM2187_356R16|CBM356
CUTA001p01_003260	pRALTA_0379	fixC	Electron-transferring-flavoprotein dehydrogenase	324863	G/A	syn|ts|GTC/GTT|V119V	CBM130_356T16
CUTA001p01_003260	pRALTA_0379	fixC	Electron-transferring-flavoprotein dehydrogenase	324957	C/T	nonsyn|ts|GGC/GAC|G88D	CBM1494_349G16|CBM1495_349H16|CBM1496_349I16|CBM2183_349J16|CBM2184_349K16|CBM2185_349L16|CBM349
CUTA001p01_003270	pRALTA_0380	fixB	Electron transfer flavoprotein, alpha subunit	325980	A/T	nonsyn|tv|TAT/AAT|Y122N	CBM2181_212E16
CUTA001p01_003270	pRALTA_0380	fixB	Electron transfer flavoprotein, alpha subunit	326330	A/G	nonsyn|ts|GTT/GCT|V5A	CBM1752_356S16
CUTA001p01_003270	pRALTA_0380	fixB	Electron transfer flavoprotein, alpha subunit	326342	A/T	nonsyn|tv|ATG/AAG|M1K	CBM1752_356S16
CUTA001p01_003280	pRALTA_0381	fixA	Electron transfer flavoprotein beta-subunit	326342	A/T	nonsyn|tv|TGA/AGA|*283R	CBM1752_356S16
CUTA001p01_003280	pRALTA_0381	fixA	Electron transfer flavoprotein beta-subunit	326362	A/T	nonsyn|tv|CTG/CAG|L276Q	CBM1752_356S16
CUTA001p01_003300	pRALTA_0383	nifV	Homocitrate synthase	327934	G/A	nonsyn|ts|TCG/TTG|S258L	CBM1491_212A16|CBM1492_212B16|CBM1493_212C16|CBM212|CBM2180_212D16|CBM2181_212E16|CBM2182_212F16
CUTA001p01_003300	pRALTA_0383	nifV	Homocitrate synthase	327954	G/A	syn|ts|ATC/ATT|I251I	CBM1497_356M16
CUTA001p01_003300	pRALTA_0383	nifV	Homocitrate synthase	328298	G/A	nonsyn|ts|CTT/TTT|L137F	CBM1498_356N16
CUTA001p01_003310	pRALTA_0384	nifB	NifB FeMo cofactor biosynthesis protein	329518	G/A	nonsyn|ts|GGT/AGT|G138S	CBM2181_212E16
CUTA001p01_003310	pRALTA_0384	nifB	NifB FeMo cofactor biosynthesis protein	329519	G/A	nonsyn|ts|GGT/GAT|G138D	CBM2181_212E16
CUTA001p01_003310	pRALTA_0384	nifB	NifB FeMo cofactor biosynthesis protein	329708	C/G	nonsyn|tv|CCG/CGG|P201R	CBM130_356T16|CBM1497_356M16|CBM1498_356N16|CBM1752_356S16|CBM2186_356P16|CBM2187_356R16|CBM356
CUTA001p01_003330	pRALTA_0386	nifZ	nifZ nitrogen fixation protein	331446	G/A	syn|ts|CTG/CTA|L95L	CBM1491_212A16
CUTA001p01_003340	pRALTA_0387	fixU	FixU nitrogen fixation protein	331594	G/A	int|ts	CBM2182_212F16
CUTA001p01_003340	pRALTA_0387	fixU	FixU nitrogen fixation protein	331965	A/T	nonsyn|tv|GAC/GTC|D18V	CBM2182_212F16
CUTA001p01_003340	pRALTA_0387	fixU	FixU nitrogen fixation protein	331966	C/T	syn|ts|GAC/GAT|D18D	CBM2182_212F16
CUTA001p01_003340	pRALTA_0387	fixU	FixU nitrogen fixation protein	331967	C/T	nonsyn|ts|CTT/TTT|L19F	CBM2182_212F16
CUTA001p01_003370	pRALTA_0390	nifH	NifH nitrogenase Fe protein (Nitrogenase component II)(dinitrogenase reductase)	333209	C/T	nonsyn|ts|TCC/TTC|S46F	CBM2182_212F16
CUTA001p01_003380	pRALTA_0391	nifD	NifD nitrogenase molybdenum-iron protein alpha chain (Nitrogenase component I) (Dinitrogenase)	333963	G/A	int|ts	CBM1496_349I16
CUTA001p01_003390	pRALTA_0392	nifK	NifK nitrogenase molybdenum-iron protein beta chain (Nitrogenase component I) (Dinitrogenase)	336912	G/A	nonsyn|ts|GGA/GAA|G451E	CBM1493_212C16
CUTA001p01_003420	pRALTA_0394	-	fused transposase IS66/IS21	340821	G/A	syn|ts|GGG/GGA|G840G	CBM130_356T16
CUTA001p01_003430	pRALTA_0395	-	putative Histidinol-phosphate aminotransferase 1 (Imidazole acetol-phosphate transaminase 1)	341499	G/A	int|ts	CBM2182_212F16
CUTA001p01_003430	pRALTA_0395	-	putative Histidinol-phosphate aminotransferase 1 (Imidazole acetol-phosphate transaminase 1)	342075	T/C	nonsyn|ts|CTA/CCA|L128P	CBM1493_212C16
CUTA001p01_003450	pRALTA_0397	-	hypothetical protein	344374	T/A	int|tv	CBM130_356T16
CUTA001p01_003450	pRALTA_0397	-	hypothetical protein	344700	G/A	nonsyn|ts|GAA/AAA|E3K	CBM1491_212A16
CUTA001p01_003490	pRALTA_0406	-	secretion protein, nolF homolog	349620	C/T	syn|ts|TTC/TTT|F43F	CBM2185_349L16
CUTA001p01_003720	pRALTA_0431	betB3	betaine aldehyde dehydrogenase, NAD-dependent	373524	G/A	nonsyn|ts|CTT/TTT|L424F	CBM2184_349K16
CUTA001p01_003720	pRALTA_0431	betB3	betaine aldehyde dehydrogenase, NAD-dependent	373768	G/A	syn|ts|GCC/GCT|A342A	CBM2184_349K16
CUTA001p01_003750	pRALTA_0436	-	Conserved hypothetical protein	377367	G/A	int|ts	CBM2184_349K16
CUTA001p01_003750	pRALTA_0436	-	Conserved hypothetical protein	377416	T/G	int|tv	CBM2182_212F16
CUTA001p01_003750	pRALTA_0436	-	Conserved hypothetical protein	377639	C/T	nonsyn|ts|CCG/CTG|P58L	CBM1495_349H16
CUTA001p01_003880	pRALTA_0449	-	Cytochrome P450-terp	387178	G/A	nonsyn|ts|TCC/TTC|S252F	CBM1493_212C16
CUTA001p01_003880	pRALTA_0449	-	Cytochrome P450-terp	387383	C/T	nonsyn|ts|GAT/AAT|D184N	CBM1492_212B16
CUTA001p01_003880	pRALTA_0449	-	Cytochrome P450-terp	387424	G/A	nonsyn|ts|CCT/CTT|P170L	CBM2180_212D16
CUTA001p01_003880	pRALTA_0449	-	Cytochrome P450-terp	387425	G/A	nonsyn|ts|CCT/TCT|P170S	CBM2180_212D16
CUTA001p01_003900	pRALTA_0451	-	conserved hypothetical protein; putative exported protein	388632	G/A	syn|ts|CAC/CAT|H341H	CBM1491_212A16|CBM1492_212B16|CBM1493_212C16|CBM212|CBM2180_212D16|CBM2181_212E16|CBM2182_212F16
CUTA001p01_003920	pRALTA_0453	-	conserved hypothetical protein	390559	C/T	syn|ts|TAC/TAT|Y127Y	CBM1496_349I16
CUTA001p01_003920	pRALTA_0453	-	conserved hypothetical protein	390560	C/T	syn|ts|CTA/TTA|L128L	CBM1496_349I16
CUTA001p01_003950	pRALTA_0456	-	putative transposase fragment	393712	G/A	int|ts	CBM1493_212C16
CUTA001p01_003950	pRALTA_0456	-	putative transposase fragment	393713	G/A	int|ts	CBM1493_212C16
CUTA001p01_003950	pRALTA_0456	-	putative transposase fragment	393796	G/A	int|ts	CBM1493_212C16
CUTA001p01_003950	pRALTA_0456	-	putative transposase fragment	393797	G/A	int|ts	CBM1493_212C16
CUTA001p01_003960	pRALTA_0457	-	transposase, ISNCY family	394073	C/T	nonsyn|ts|GGA/GAA|G421E	CBM1494_349G16
CUTA001p01_003990	pRALTA_0461	tmoA	Toluene-4-monooxygenase system protein A	396796	G/A	nonsense|ts|TGG/TGA|W89*	CBM2185_349L16
CUTA001p01_004120	pRALTA_0473	-	transposase, IS5 family	405678	C/T	syn|ts|CTC/CTT|L74L	CBM130_356T16|CBM2186_356P16
CUTA001p01_004200	pRALTA_0481	-	transposase, IS66 family	411848	G/A	syn|ts|ACG/ACA|T60T	CBM2183_349J16
CUTA001p01_004670	pRALTA_0532	-	transposase fragment, IS5 family	451764	C/T	nonsyn|ts|CCG/CTG|P17L	CBM2182_212F16
CUTA001p01_004860	pRALTA_0558	-	hypothetical protein	466284	G/A	int|ts	CBM1495_349H16
CUTA001p01_004900	pRALTA_0566	-	putative beta-lactamase precursor	468859	T/G	nonsyn|tv|ACG/CCG|T83P	CBM2181_212E16
CUTA001p01_004900	pRALTA_0566	-	putative beta-lactamase precursor	468860	G/T	syn|tv|CGC/CGA|R82R	CBM2181_212E16
CUTA001p01_004950	pRALTA_0572	-	putative modular protein; sulfotransferase N_term, MSF transporter C_term	474906	C/T	syn|ts|CTC/CTT|L549L	CBM2184_349K16
CUTA001p01_004970	pRALTA_0574	-	putative sugar-alcohol dehydrogenase	477788	C/T	nonsyn|ts|TCG/TTG|S274L	CBM1494_349G16
CUTA001p01_004970	pRALTA_0574	-	putative sugar-alcohol dehydrogenase	478229	G/A	nonsyn|ts|CGA/CAA|R421Q	CBM2185_349L16
CUTA001p01_004980	pRALTA_0575	-	conserved hypothetical protein; putative aminotransferase	478473	A/T	syn|tv|GGA/GGT|G5G	CBM2184_349K16
CUTA001p01_004980	pRALTA_0575	-	conserved hypothetical protein; putative aminotransferase	478475	C/T	nonsyn|ts|TCC/TTC|S6F	CBM2184_349K16
CUTA001p01_004980	pRALTA_0575	-	conserved hypothetical protein; putative aminotransferase	478533	C/A	syn|tv|TCC/TCA|S25S	CBM2182_212F16
CUTA001p01_005200	pRALTA_0597	-	hypothetical protein	494062	G/A	int|ts	CBM2181_212E16
CUTA001p01_005200	pRALTA_0597	-	hypothetical protein	494225	G/A	int|ts	CBM1497_356M16
CUTA001p01_005210	pRALTA_0598	-	hypothetical protein	494062	G/A	int|ts	CBM2181_212E16
CUTA001p01_005210	pRALTA_0598	-	hypothetical protein	494225	G/A	int|ts	CBM1497_356M16
CUTA001p01_005220	pRALTA_0599	-	hypothetical protein	494979	C/T	syn|ts|GAG/GAA|E41E	CBM1492_212B16
CUTA001p01_005460	pRALTA_0630	-	putative porin, OprB partial C-trem domain	515720	G/A	syn|ts|GCC/GCT|A147A	CBM130_356T16
CUTA001p01_005510	pRALTA_0636	-	transposase, Tn3 family	520585	C/T	syn|ts|CTG/TTG|L307L	CBM1493_212C16
CUTA001p01_005590	pRALTA_0646	-	putative transporter, Major facilitator superfamily MFS_1	532743	G/A	nonsyn|ts|CGG/TGG|R130W	CBM1498_356N16
CUTA001p01_005750	pRALTA_0662	-	putative ATPase; putative exported protein	548411	C/T	nonsyn|ts|ACG/ATG|T96M	CBM2182_212F16
CUTA001p01_005810	pRALTA_0669	-	conserved hypothetical protein	553777	G/A	nonsyn|ts|GGG/AGG|G60R	CBM130_356T16
CUTA001p01_005810	pRALTA_0669	-	conserved hypothetical protein	553778	G/A	nonsyn|ts|GGG/GAG|G60E	CBM130_356T16
CUTA001q01_000010	pRALTA_0001	-	restriction modification Type III methylase	927	C/T	syn|ts|TTC/TTT|F303F	CBM2182_212F16
RASO001c01_000180	RSc0017	pckG	Phosphoenolpyruvate carboxykinase	20163	C/T	nonsyn|ts|CCG/CTG|P411L	CBM1496_349I16
RASO001c01_000470	RSc0044	dppA	periplasmic dipeptide transport protein	48245	A/T	nonsyn|tv|ATC/AAC|I319N	CBM2182_212F16
RASO001c01_000530	RSc0050	-	putative FAD linked oxidase oxidoreductase protein	55143	G/A	syn|ts|CTC/CTT|L278L	CBM2185_349L16
RASO001c01_000770	RSc0074	-	putative htpX, metalloendopeptidase, metaloendopeptidase M48 family	84309	C/T	int|ts	CBM1495_349H16
RASO001c01_000800	RSc0077	-	putative SENSOR HISTIDINE KINASE	87578	C/T	nonsyn|ts|GCC/GTC|A35V	CBM1491_212A16|CBM1492_212B16|CBM1493_212C16|CBM212|CBM2180_212D16|CBM2181_212E16|CBM2182_212F16
RASO001c01_000800	RSc0077	-	putative SENSOR HISTIDINE KINASE	87579	C/T	syn|ts|GCC/GCT|A35A	CBM1491_212A16|CBM1492_212B16|CBM1493_212C16|CBM212|CBM2180_212D16|CBM2181_212E16|CBM2182_212F16
RASO001c01_000970	RSc0093	ahcY	Adenosylhomocysteinase (S-adenosyl-L-homocysteine hydrolase) (AdoHcyase)	106200	T/C	nonsyn|ts|AAG/AGG|K420R	CBM2181_212E16
RASO001c01_001090	RSc0105	-	conserved protein of unknown function	122608	C/T	syn|ts|AAG/AAA|K13K	CBM2182_212F16
RASO001c01_001090	RSc0105	-	conserved protein of unknown function	123053	C/T	int|ts	CBM2182_212F16
RASO001c01_001090	RSc0105	-	conserved protein of unknown function	123054	C/T	int|ts	CBM2182_212F16
RASO001c01_001100	RSc0106	-	conserved exported protein of unknown function	123053	C/T	int|ts	CBM2182_212F16
RASO001c01_001100	RSc0106	-	conserved exported protein of unknown function	123054	C/T	int|ts	CBM2182_212F16
RASO001c01_001100	RSc0106	-	conserved exported protein of unknown function	124212	C/T	syn|ts|GCC/GCT|A216A	CBM130_356T16
RASO001c01_001390	RSc0134	metK	methionine adenosyltransferase 1	157699	G/A	int|ts	CBM2180_212D16
RASO001c01_001400	RSc0135	-	putative lipid A biosynthesis lauroyl acyltransferase	157699	G/A	int|ts	CBM2180_212D16
RASO001c01_001490	RSc0144	-	putative HTH-type transcriptional regulator syrM 1 (Symbiotic regulator homolog 1), LysR family	166138	C/T	nonsyn|ts|GAT/AAT|D135N	CBM2180_212D16
RASO001c01_001730	RSc0168	-	putative amine oxidase protein	189119	G/A	syn|ts|ATC/ATT|I162I	CBM1495_349H16
RASO001c01_001750	RSc0170	-	putative transmembrane protein	191213	G/A	nonsyn|ts|CAC/TAC|H390Y	CBM2182_212F16
RASO001c01_001770	RSc0172	-	putative fad/fmn-containing dehydrogenase transmembrane protein	193878	G/A	syn|ts|ACC/ACT|T190T	CBM1495_349H16
RASO001c01_001770	RSc0172	-	putative fad/fmn-containing dehydrogenase transmembrane protein	193879	G/A	nonsyn|ts|ACC/ATC|T190I	CBM1495_349H16
RASO001c01_001890	RALSOc_0187	-	protein of unknown function	205126	G/A	syn|ts|GAG/GAA|E108E	CBM1493_212C16
RASO001c01_001920	RSc0183	-	conserved hypothethical protein	207406	G/A	int|ts	CBM1491_212A16|CBM1492_212B16|CBM1493_212C16|CBM212|CBM2180_212D16|CBM2181_212E16|CBM2182_212F16
RASO001c01_001930	RSc0184	-	putative osmosensitive k+ channel his kinase sensor;universal stress protein (Usp);	207406	G/A	int|ts	CBM1491_212A16|CBM1492_212B16|CBM1493_212C16|CBM212|CBM2180_212D16|CBM2181_212E16|CBM2182_212F16
RASO001c01_002030	RSc0193	-	conserved protein of unknown function	214905	G/A	int|ts	CBM2187_356R16
RASO001c01_002030	RSc0193	-	conserved protein of unknown function	214906	G/A	int|ts	CBM2187_356R16
RASO001c01_002040	RSc0194	-	putative zinc-dependent alcohol dehydrogenase oxidoreductase protein	214905	G/A	int|ts	CBM2187_356R16
RASO001c01_002040	RSc0194	-	putative zinc-dependent alcohol dehydrogenase oxidoreductase protein	214906	G/A	int|ts	CBM2187_356R16
RASO001c01_002060	RSc0196	-	putative cytochrome c1 signal peptide protein	219161	G/A	syn|ts|CTG/CTA|L273L	CBM1493_212C16
RASO001c01_002060	RSc0196	-	putative cytochrome c1 signal peptide protein	219162	G/A	nonsyn|ts|GCC/ACC|A274T	CBM1493_212C16
RASO001c01_002070	RSc0197	-	putative cytochrome c signal peptide protein	220066	G/A	syn|ts|GCG/GCA|A116A	CBM1491_212A16|CBM1492_212B16|CBM1493_212C16|CBM212|CBM2180_212D16|CBM2181_212E16|CBM2182_212F16
RASO001c01_002070	RSc0197	-	putative cytochrome c signal peptide protein	220067	G/A	nonsyn|ts|GGT/AGT|G117S	CBM1491_212A16|CBM1492_212B16|CBM1493_212C16|CBM212|CBM2180_212D16|CBM2181_212E16|CBM2182_212F16
RASO001c01_002170	RSc0204	-	putative thymidine phosphorylase	226371	G/A	nonsyn|ts|ATG/ATA|M150I	CBM1496_349I16
RASO001c01_002190	RSc0205	-	putative transcriptional regulator	228572	G/A	nonsyn|ts|CAT/TAT|H73Y	CBM1493_212C16
RASO001c01_002250	RALSOc_0223	-	protein of unknown function	232947	G/A	syn|ts|TTC/TTT|F2F	CBM2184_349K16
RASO001c01_002250	RALSOc_0223	-	protein of unknown function	232987	C/T	int|ts	CBM2185_349L16
RASO001c01_002410	RSc0224	-	conserved protein of unknown function	246644	C/T	syn|ts|CTC/CTT|L165L	CBM1491_212A16
RASO001c01_002570	RSc0238	-	conserved membrane protein of unknown function	263770	G/A	syn|ts|TTC/TTT|F39F	CBM2182_212F16
RASO001c01_002610	RSc0242	-	putative hydrolase protein, putative isochorismatase hydrolase, putative cysteine hydrolase	266897	G/A	nonsyn|ts|TCC/TTC|S111F	CBM2187_356R16
RASO001c01_002640	RSc0245	ripB	Type III effector ripb protein	270955	G/A	int|ts	CBM2185_349L16
RASO001c01_002710	RSc0251	-	conserved exported protein of unknown function	282548	T/A	syn|tv|TCT/TCA|S100S	CBM1497_356M16
RASO001c01_003060	RSc0286	-	conserved exported protein of unknown function	318571	G/A	syn|ts|TTC/TTT|F164F	CBM1494_349G16
RASO001c01_003090	RSc0289	vsrA	Transmembrane sensor kinase vsrA	322207	C/-	DEL	CBM1497_356M16
RASO001c01_003120	RSc0292	vsrD	response regulator, LuxR family	324564	A/G	nonsyn|ts|CTG/CCG|L81P	CBM2187_356R16
RASO001c01_003340	RSc0313	-	putative abc-type transport system, permease component abc transporter protein (resistance to organic solvents)	344478	C/T	syn|ts|TTC/TTT|F65F	CBM2181_212E16
RASO001c01_003600	RSc0339	-	putative transmembrane protein	372503	G/A	int|ts	CBM2180_212D16
RASO001c01_003600	RSc0339	-	putative transmembrane protein	372504	G/A	int|ts	CBM2180_212D16
RASO001c01_003630	RSc0342	glnB	Nitrogen regulatory protein PII-2	374355	T/C	nonsyn|ts|GTG/GCG|V23A	CBM2183_349J16
RASO001c01_003670	RSc0346	-	PTS system fructose IIA component (phosphoenolpyruvate-dependent sugar phosphotransferase system)	379352	C/T	syn|ts|ATC/ATT|I119I	CBM2181_212E16
RASO001c01_003690	RSc0348	ptsI	PTS family enzyme I and Hpr components, PEP-protein phosphotransferase	380087	C/T	nonsyn|ts|CGG/TGG|R100W	CBM1491_212A16|CBM1492_212B16|CBM1493_212C16|CBM212|CBM2180_212D16|CBM2181_212E16|CBM2182_212F16
RASO001c01_003700	RSc0349	bfd	bacterioferritin-associated ferredoxin protein	381605	C/T	int|ts	CBM1497_356M16
RASO001c01_003880	RSc0366	-	conserved protein of unknown function	395610	C/T	syn|ts|TCC/TCT|S24S	CBM2181_212E16
RASO001c01_003960	RSc0374	rpoH	RNA polymerase sigma H (sigma 32) factor; transcription of heat shock and stress proteins	401401	G/A	nonsyn|ts|TCG/TTG|S268L	CBM130_356T16
RASO001c01_003960	RSc0374	rpoH	RNA polymerase sigma H (sigma 32) factor; transcription of heat shock and stress proteins	402237	G/A	int|ts	CBM130_356T16
RASO001c01_004300	RSc0406	ptsN	Phosphoenolpyruvate-dependent sugar phosphotransferase system (PTS), EIIA 2 component	434985	C/G	int|tv	CBM2185_349L16
RASO001c01_004360	RSc0412	kdsC	3-deoxy-D-manno-octulosonate 8-phosphate phosphatase (KDO 8-P phosphatase)	439262	G/C	syn|tv|GCC/GCG|A194A	CBM2186_356P16
RASO001c01_004600	RSc0434	-	putative acyl carrier protein (fragment)	463213	T/G	nonsyn|tv|ATC/AGC|I46S	CBM1491_212A16|CBM1492_212B16|CBM1493_212C16|CBM212|CBM2180_212D16|CBM2181_212E16|CBM2182_212F16
RASO001c01_004620	RSc0436	-	putative glycosyl transferase, family 2; protein	464916	A/G	nonsyn|ts|TAC/TGC|Y210C	CBM2184_349K16
RASO001c01_005090	RSc0480	gdhA	glutamate dehydrogenase, NADP-specific, oxidoreductase protein	515750	C/T	nonsyn|ts|CCC/TCC|P53S	CBM1495_349H16
RASO001c01_005220	RSc0489	-	conserved protein of unknown function; Predicted redox protein, regulator of disulfide bond formation; osmC-like motif	527104	T/G	int|tv	CBM130_356T16
RASO001c01_005230	RSc0490	rplM	50S ribosomal subunit protein L13	527104	T/G	int|tv	CBM130_356T16
RASO001c01_005280	RSc0495	anmK	anhydro-N-acetylmuramic acid kinase	530653	G/A	nonsyn|ts|CCA/TCA|P254S	CBM2180_212D16
RASO001c01_005550	RSc0520	gloA	glyoxalase I, nickel isomerase	558407	T/C	int|ts	CBM1494_349G16
RASO001c01_005580	RSc0523	gmhB	D-glycero-D-manno-heptose 1,7-bisphosphate phosphatase	560715	G/A	nonsyn|ts|CAT/TAT|H185Y	CBM1497_356M16
RASO001c01_005590	RSc0524	glyS	glycine tRNA synthetase, beta subunit	562103	G/A	nonsyn|ts|CAC/TAC|H427Y	CBM1494_349G16|CBM1495_349H16|CBM1496_349I16|CBM2183_349J16|CBM2184_349K16|CBM2185_349L16|CBM349
RASO001c01_005720	RSc0534	-	conserved exported protein of unknown function	573849	C/T	nonsyn|ts|GGC/AGC|G162S	CBM1752_356S16
RASO001c01_005720	RSc0534	-	conserved exported protein of unknown function	573850	C/T	syn|ts|CTG/CTA|L161L	CBM1752_356S16
RASO001c01_006180	RSc0575	purE	N5-carboxyaminoimidazole ribonucleotide mutase	619428	C/T	syn|ts|TTC/TTT|F33F	CBM1493_212C16
RASO001c01_006320	RSc0588	-	conserved protein of unknown function, eal-ggdef domains	634315	G/A	nonsyn|ts|GGG/GAG|G774E	CBM1492_212B16
RASO001c01_006320	RSc0588	-	conserved protein of unknown function, eal-ggdef domains	634438	T/C	nonsyn|ts|TTT/TCT|F815S	CBM2181_212E16
RASO001c01_006480	RSc0601	pqiB	paraquat-inducible protein B	646964	G/A	syn|ts|ATC/ATT|I434I	CBM2184_349K16
RASO001c01_006480	RSc0601	pqiB	paraquat-inducible protein B	647167	G/A	nonsense|ts|CAG/TAG|Q367*	CBM2184_349K16
RASO001c01_006520	RSc0604	ESD	S-formylglutathione hydrolase (FGH) (Esterase D)	650804	G/A	syn|ts|GGC/GGT|G195G	CBM2186_356P16
RASO001c01_006680	RSc0617	-	putative signal peptide protein	664492	G/A	int|ts	CBM2184_349K16
RASO001c01_006680	RSc0617	-	putative signal peptide protein	664493	G/A	int|ts	CBM2184_349K16
RASO001c01_006690	RSc0618	rdgC	Recombination associated protein	664492	G/A	int|ts	CBM2184_349K16
RASO001c01_006690	RSc0618	rdgC	Recombination associated protein	664493	G/A	int|ts	CBM2184_349K16
RASO001c01_006690	RSc0618	rdgC	Recombination associated protein	665522	C/T	nonsyn|ts|TCC/TTC|S238F	CBM1752_356S16
RASO001c01_006730	RSc0621	-	conserved exported protein of unknown function, MXKDX repeat domain	667816	G/A	syn|ts|GAG/GAA|E61E	CBM1498_356N16
RASO001c01_006760	RSc0622	dbpA	ATP-dependent RNA helicase, stimulated by 23S rRNA	669155	G/A	syn|ts|CTC/CTT|L374L	CBM2183_349J16
RASO001c01_006790	RSc0624	-	putative zinc-dependent alcohol dehydrogenase oxidoreductase protein	672069	C/T	syn|ts|GAG/GAA|E55E	CBM2184_349K16
RASO001c01_006800	RSc0625	-	putative transcription regulator protein	673429	C/T	nonsyn|ts|TCG/TTG|S315L	CBM1497_356M16
RASO001c01_006950	RALSOc_0690	-	protein of unknown function	685866	C/T	nonsyn|ts|AGA/AAA|R33K	CBM130_356T16
RASO001c01_006960	RALSOc_0691	-	protein of unknown function	685866	C/T	nonsyn|ts|TCT/TTT|S22F	CBM130_356T16
RASO001c01_006970	RSc0639	-	Putative heat shock protein Hsp70	687438	G/A	int|ts	CBM1493_212C16
RASO001c01_006980	RALSOc_0693	-	protein of unknown function	687438	G/A	int|ts	CBM1493_212C16
RASO001c01_007270	RSc0666	hemL	Glutamate-1-semialdehyde 2,1-aminomutase (aminotransferase), PLP-dependent	711336	C/T	nonsyn|ts|GAC/AAC|D326N	CBM1493_212C16
RASO001c01_007470	RSc0685	rfbC	dTDP-4-dehydrorhamnose 3,5-epimerase	733191	A/T	nonsyn|tv|TAC/TTC|Y65F	CBM2182_212F16
RASO001c01_007630	RSc0701	uppP	undecaprenyl pyrophosphate phosphatase; bacitracin resistance	748540	C/T	syn|ts|CTC/CTT|L85L	CBM1494_349G16
RASO001c01_007630	RSc0701	uppP	undecaprenyl pyrophosphate phosphatase; bacitracin resistance	748709	C/T	nonsyn|ts|CCG/TCG|P142S	CBM2181_212E16
RASO001c01_007900	RSc0724	-	Putative type IV pilus assembly protein, tip-associated adhesin PilY	770578	G/A	nonsyn|ts|TCG/TTG|S966L	CBM1492_212B16
RASO001c01_007900	RSc0724	-	Putative type IV pilus assembly protein, tip-associated adhesin PilY	771993	G/A	syn|ts|ACC/ACT|T494T	CBM2186_356P16
RASO001c01_007900	RSc0724	-	Putative type IV pilus assembly protein, tip-associated adhesin PilY	771994	G/A	nonsyn|ts|ACC/ATC|T494I	CBM2186_356P16
RASO001c01_008130	RSc0743	aroG	3-deoxy-7-phosphoheptulonate synthase	789124	C/T	syn|ts|TTC/TTT|F135F	CBM1497_356M16
RASO001c01_008250	RSc0755	-	putative permease	798740	G/A	syn|ts|TTC/TTT|F163F	CBM130_356T16
RASO001c01_008430	RSc0772	-	putative oxidoreductase dehydrogenase (Cytochrome c subunit)	815289	C/G	nonsyn|tv|TTC/TTG|F9L	CBM2181_212E16
RASO001c01_008750	RSc0803	-	putative membrane bound peptidase; NefD homolog	851537	C/A	nonsyn|tv|GGG/GTG|G43V	CBM130_356T16
RASO001c01_008830	RSc0811	sorB	cytrochrome C oxidoreductase subunit B	857372	G/A	nonsyn|ts|CCC/TCC|P6S	CBM2181_212E16
RASO001c01_008900	RSc0818	-	putative endoglucanase c-terminal domain harboring protein	861766	C/T	syn|ts|TCC/TCT|S28S	CBM2180_212D16
RASO001c01_008930	RSc0821	-	putative NADPH nitroreductase protein	863655	C/T	nonsyn|ts|TCC/TTC|S7F	CBM1496_349I16
RASO001c01_008930	RSc0821	-	putative NADPH nitroreductase protein	864313	G/A	syn|ts|AGG/AGA|R226R	CBM1496_349I16
RASO001c01_008950	RSc0823	-	conserved protein of unknown function	865430	C/T	nonsyn|ts|CCA/CTA|P117L	CBM2184_349K16
RASO001c01_008970	RSc0825	-	conserved protein of unknown function	866557	C/T	int|ts	CBM2182_212F16
RASO001c01_008980	RSc0826	ripP1	Type III effector protein PopP1	867226	G/A	nonsyn|ts|AGA/AAA|R6K	CBM1496_349I16
RASO001c01_008980	RSc0826	ripP1	Type III effector protein PopP1	868026	C/T	nonsyn|ts|CCT/TCT|P273S	CBM2183_349J16
RASO001c01_008990	RSc0827	-	conserved protein of unknown function	869098	C/T	nonsyn|ts|GGG/GAG|G123E	CBM1498_356N16
RASO001c01_008990	RSc0827	-	conserved protein of unknown function	869217	C/T	syn|ts|TTG/TTA|L83L	CBM1495_349H16
RASO001c01_009050	RSc0831	secA	putative preprotein translocase subunit seca (Atpase, rna helicase)-related protein	872716	C/T	syn|ts|TTC/TTT|F152F	CBM1752_356S16
RASO001c01_009050	RSc0831	secA	putative preprotein translocase subunit seca (Atpase, rna helicase)-related protein	873558	C/T	nonsyn|ts|CCC/CTC|P433L	CBM2184_349K16|CBM2185_349L16
RASO001c01_009050	RSc0831	secA	putative preprotein translocase subunit seca (Atpase, rna helicase)-related protein	873917	G/A	nonsyn|ts|GAA/AAA|E553K	CBM2181_212E16
RASO001c01_009050	RSc0831	secA	putative preprotein translocase subunit seca (Atpase, rna helicase)-related protein	874037	G/A	nonsyn|ts|GGA/AGA|G593R	CBM1752_356S16
RASO001c01_009050	RSc0831	secA	putative preprotein translocase subunit seca (Atpase, rna helicase)-related protein	874038	G/A	nonsyn|ts|GGA/GAA|G593E	CBM1752_356S16
RASO001c01_009060	RALSOc_0895	-	protein of unknown function	875171	T/A	int|tv	CBM2182_212F16
RASO001c01_009070	RSc0832	-	conserved protein of unknown function	875891	G/A	syn|ts|GAG/GAA|E168E	CBM1494_349G16|CBM1495_349H16|CBM1496_349I16|CBM2183_349J16|CBM2184_349K16|CBM2185_349L16|CBM349
RASO001c01_009080	RSc0833	-	conserved protein of unknown function	876454	G/A	int|ts	CBM2187_356R16
RASO001c01_009080	RSc0833	-	conserved protein of unknown function	876518	G/A	nonsyn|ts|GAC/AAC|D19N	CBM1496_349I16
RASO001c01_009120	RSc0837	-	conserved protein of unknown function	878836	C/T	int|ts	CBM2185_349L16
RASO001c01_009360	RSc0861	-	conserved protein of unknown function	898059	C/T	nonsyn|ts|TCC/TTC|S91F	CBM2180_212D16
RASO001c01_009450	RALSOc_0934	-	putative phage methyltransferase protein	903384	G/A	nonsyn|ts|CGA/CAA|R59Q	CBM2180_212D16
RASO001c01_009460	RSc0869	-	putative bacteriophage cytosine-specific methyltransferase protein	903384	G/A	nonsyn|ts|CGA/CAA|R39Q	CBM2180_212D16
RASO001c01_009520	RSc0875	-	conserved protein of unknown function	910002	G/A	nonsyn|ts|GAC/AAC|D98N	CBM1495_349H16
RASO001c01_009540	RSc0877	-	conserved protein of unknown function	914914	C/T	syn|ts|TTC/TTT|F144F	CBM2187_356R16
RASO001c01_009630	RSc0886	-	conserved hypothethical protein, DUF511	920254	C/G	syn|tv|CGG/CGC|R206R	CBM1495_349H16
RASO001c01_009630	RSc0886	-	conserved hypothethical protein, DUF511	920517	C/T	nonsyn|ts|GGC/AGC|G119S	CBM2182_212F16
RASO001c01_009650	RALSOc_0953	-	protein of unknown function	933205	G/T	int|tv	CBM1491_212A16
RASO001c01_009700	RSc0890	-	putative bacteriophage related protein	937423	C/T	syn|ts|CAC/CAT|H112H	CBM2184_349K16
RASO001c01_009700	RSc0890	-	putative bacteriophage related protein	937524	G/A	nonsyn|ts|GGG/GAG|G146E	CBM1493_212C16
RASO001c01_009710	RSc0891	-	putative site-specific resolvase protein	937791	G/A	syn|ts|CCG/CCA|P70P	CBM1752_356S16
RASO001c01_009710	RSc0891	-	putative site-specific resolvase protein	938574	G/A	syn|ts|CGG/CGA|R331R	CBM1491_212A16
RASO001c01_009840	RSc0903	serC	3-phosphoserine/phosphohydroxythreonine aminotransferase	954178	C/T	syn|ts|GCC/GCT|A92A	CBM1492_212B16
RASO001c01_009900	RSc0909	rpsA	30S ribosomal subunit protein S1	960738	C/T	syn|ts|GGC/GGT|G44G	CBM2185_349L16
RASO001c01_009900	RSc0909	rpsA	30S ribosomal subunit protein S1	961950	C/T	syn|ts|ATC/ATT|I448I	CBM1494_349G16
RASO001c01_010090	RSc0928	-	conserved protein of unknown function, DUF85 domain	980213	A/G	int|ts	CBM1492_212B16
RASO001c01_010200	RSc0938	cobD	adenosylcobinamide-phosphate synthase; cobalamin (Vitamin B12) biosynthesis protein , cobD/cbiB family	987317	C/T	int|ts	CBM2187_356R16
RASO001c01_010470	RALSOc_1033	-	protein of unknown function	1013285	G/A	int|ts	CBM1492_212B16
RASO001c01_010490	RSc0965	-	conserved protein of unknown function	1013285	G/A	int|ts	CBM1492_212B16
RASO001c01_010790	RSc0992	gstF	Glutathione S-transferase, N-terminal:Glutathione S-transferase, C-terminal	1044800	G/C	nonsyn|tv|CCG/GCG|P50A	CBM2187_356R16
RASO001c01_010850	RSc0998	-	putative AAA ATPase, type A vWA domain	1049847	G/A	nonsyn|ts|CTC/TTC|L25F	CBM1491_212A16|CBM1492_212B16|CBM1493_212C16|CBM212|CBM2180_212D16|CBM2181_212E16|CBM2182_212F16
RASO001c01_010900	RSc1003	-	putative Carboxypeptidase S1	1053987	C/T	nonsyn|ts|GGG/GAG|G67E	CBM2184_349K16
RASO001c01_010920	RSc1004	rutE	oxidoreductase subunit of the alternative pyrimidine degradation pathway	1054452	A/T	int|tv	CBM2183_349J16
RASO001c01_011230	RSc1034	gyaR	Glyoxylate reductase (Glycolate reductase)	1087057	C/T	syn|ts|TTC/TTT|F107F	CBM2185_349L16
RASO001c01_011540	RSc1064	era	30S ribosomal subunit_binding GTPase	1117358	C/T	int|ts	CBM2184_349K16
RASO001c01_011750	RSc1081	-	putative glucosidase protein	1138911	G/A	syn|ts|CAG/CAA|Q453Q	CBM1491_212A16
RASO001c01_011790	RSc1085	-	maleylacetoacetate isomerase	1143907	A/-	DEL	CBM2184_349K16
RASO001c01_011790	RSc1085	-	maleylacetoacetate isomerase	1143908	G/T	syn|tv|GCC/GCA|A101A	CBM2184_349K16
RASO001c01_011830	RSc1089	-	putative salicylate-5-hydroxylase small oxygenase component oxidoreductase protein (nagH)	1146797	G/A	nonsyn|ts|CCC/CTC|P30L	CBM2186_356P16
RASO001c01_011880	RSc1094	-	putative transcriptional regulatory dna-binding transcription regulator protein	1152414	C/T	syn|ts|GCC/GCT|A154A	CBM2184_349K16
RASO001c01_011900	RSc1096	aspC	putative aspartate aminotransferase protein	1154629	C/T	syn|ts|CTC/CTT|L205L	CBM2184_349K16
RASO001c01_011910	RSc1097	efpR	putative transcription regulator protein	1155492	C/T	nonsyn|ts|CCG/TCG|P63S	CBM1493_212C16
RASO001c01_011910	RSc1097	efpR	putative transcription regulator protein	1155501	G/A	nonsyn|ts|GAG/AAG|E66K	CBM1494_349G16|CBM1495_349H16|CBM1496_349I16
RASO001c01_011920	RSc1098	-	putative transcriptional regulatory dna-binding transcription regulator protein	1156109	C/T	syn|ts|GAG/GAA|E213E	CBM2186_356P16
RASO001c01_011940	RSc1100	sda2b	putative inactivated l-serine amonya-lyase, l-serine dehydratase 2 (L-serine deaminase 2) protein	1157442	G/A	nonsyn|ts|GGC/AGC|G69S	CBM1493_212C16
RASO001c01_011940	RSc1100	sda2b	putative inactivated l-serine amonya-lyase, l-serine dehydratase 2 (L-serine deaminase 2) protein	1157443	G/A	nonsyn|ts|GGC/GAC|G69D	CBM1493_212C16
RASO001c01_011950	RSc1101	soxB	Sarcosine oxidase subunit beta	1158745	C/G	nonsyn|tv|CAT/GAT|H387D	CBM1493_212C16
RASO001c01_012010	RSc1107	-	putative pseudogene (Abc transporter n-terminal) transmembrane protein	1165011	C/T	syn|ts|ATC/ATT|I7I	CBM130_356T16
RASO001c01_012060	RSc1110	-	transcriptional regulator, LysR family	1167628	C/T	int|ts	CBM130_356T16
RASO001c01_012070	RSc1111	-	conserved membrane protein of unknown function, UPF0324	1167628	C/T	int|ts	CBM130_356T16
RASO001c01_012270	RSc1129	eno	enolase, phosphopyruvate hydratase	1188120	G/A	syn|ts|GAG/GAA|E205E	CBM2186_356P16
RASO001c01_012270	RSc1129	eno	enolase, phosphopyruvate hydratase	1188632	C/T	nonsyn|ts|GCC/GTC|A376V	CBM2185_349L16
RASO001c01_012500	RSc1151	mutS	methyl-directed DNA mismatch repair protein	1209241	G/A	syn|ts|GTC/GTT|V208V	CBM130_356T16
RASO001c01_012510	RSc1152	-	transcriptional regulator (LysR family)	1210545	G/A	syn|ts|TTC/TTT|F103F	CBM130_356T16
RASO001c01_012530	RSc1154	dkgB	2,5-diketo-D-gluconic acid reductase B (2,5-DKG reductase B) (2,5-DKGR B) (25DKGR-B) (AKR5D)	1212719	A/G	syn|ts|CAA/CAG|Q185Q	CBM130_356T16
RASO001c01_012630	RSc1164	ppiB	peptidyl-prolyl cis-trans isomerase B (rotamase B)	1222748	G/A	nonsense|ts|CAG/TAG|Q112*	CBM1494_349G16
RASO001c01_012910	RSc1185	-	putative transcription regulator protein	1248582	G/A	int|ts	CBM1496_349I16
RASO001c01_012920	RALSOc_1264	-	protein of unknown function	1248582	G/A	int|ts	CBM1496_349I16
RASO001c01_012920	RALSOc_1264	-	protein of unknown function	1249682	G/A	nonsyn|ts|AGA/AAA|R285K	CBM1492_212B16
RASO001c01_012930	RSc1186	-	putative sigma-54 interacting transcription regulator protein (zraR)	1249682	G/A	syn|ts|ATC/ATT|I383I	CBM1492_212B16
RASO001c01_013340	RSc1226	purA	adenylosuccinate synthetase	1295850	T/C	nonsyn|ts|ATC/ACC|I63T	CBM1494_349G16|CBM1495_349H16|CBM1496_349I16|CBM2183_349J16|CBM2184_349K16|CBM2185_349L16|CBM349
RASO001c01_013520	RSc1242	-	putative ribose/galactose/methyl galactoside import ATP-binding protein (rbsA)	1317116	G/A	syn|ts|CCG/CCA|P91P	CBM2184_349K16
RASO001c01_013520	RSc1242	-	putative ribose/galactose/methyl galactoside import ATP-binding protein (rbsA)	1317117	G/A	nonsyn|ts|GTC/ATC|V92I	CBM2184_349K16
RASO001c01_013520	RSc1242	-	putative ribose/galactose/methyl galactoside import ATP-binding protein (rbsA)	1317153	G/C	nonsyn|tv|GGC/CGC|G104R	CBM2184_349K16
RASO001c01_013530	RSc1243	-	putative sugar transmembrane abc transporter protein (rbsC)	1319011	C/T	syn|ts|TTC/TTT|F194F	CBM1752_356S16
RASO001c01_013600	RSc1250	argA	Amino-acid acetyltransferase (N-acetylglutamate synthase)	1326908	G/A	int|ts	CBM1493_212C16
RASO001c01_013610	RSc1251	hrpA	ATP-dependent helicase	1326908	G/A	int|ts	CBM1493_212C16
RASO001c01_013630	RSc1253	-	putative lipoprotein, Glycoside hydrolase/deacetylase	1332446	C/T	nonsyn|ts|GCC/GTC|A98V	CBM130_356T16
RASO001c01_013700	RSc1260	ntrB	Nitrogen regulation protein NR(II)	1339653	C/T	nonsyn|ts|CCG/TCG|P224S	CBM1491_212A16|CBM1492_212B16|CBM1493_212C16|CBM212|CBM2180_212D16|CBM2181_212E16|CBM2182_212F16
RASO001c01_013710	RSc1261	ntrC	Nitrogen regulation protein NR(I)	1340155	C/T	nonsyn|ts|TCC/TTC|S12F	CBM2187_356R16
RASO001c01_013710	RSc1261	ntrC	Nitrogen regulation protein NR(I)	1340377	A/G	nonsyn|ts|GAC/GGC|D86G	CBM130_356T16
RASO001c01_013740	RSc1264	ugpB	Glycerol-3-phosphate-binding periplasmic protein	1343638	C/T	syn|ts|ATC/ATT|I106I	CBM1498_356N16
RASO001c01_013760	RSc1266	ugpE	sn-glycerol-3-phosphate transport system permease protein	1345925	C/T	nonsyn|ts|CCG/CTG|P108L	CBM2184_349K16
RASO001c01_013840	RSc1274	ccoI	Copper-exporting ATPase	1358061	C/T	syn|ts|GCC/GCT|A488A	CBM1496_349I16
RASO001c01_013960	RSc1285	scpB	chromosome segregation and condensation protein	1367364	C/T	nonsyn|ts|GCC/GTC|A170V	CBM2184_349K16
RASO001c01_013980	RSc1287	-	conserved protein of unknown function	1370232	C/T	syn|ts|GGC/GGT|G122G	CBM1496_349I16
RASO001c01_013980	RSc1287	-	conserved protein of unknown function	1370233	C/T	nonsyn|ts|CTC/TTC|L123F	CBM1496_349I16
RASO001c01_013990	RSc1288	nusA	transcription termination/antitermination L factor	1370625	C/T	nonsyn|ts|CTC/TTC|L92F	CBM1493_212C16
RASO001c01_014040	RSc1293	emrA	Multidrug resistance protein A	1378064	G/A	nonsense|ts|CAG/TAG|Q364*	CBM1496_349I16
RASO001c01_014280	RSc1314	-	Cell wall-associated hydrolases (invasion-associated proteins)	1399203	G/A	nonsyn|ts|CAC/TAC|H212Y	CBM2183_349J16
RASO001c01_014280	RSc1314	-	Cell wall-associated hydrolases (invasion-associated proteins)	1399534	G/A	syn|ts|GTC/GTT|V101V	CBM1493_212C16
RASO001c01_014360	RSc1322	arnB	PLP-dependent aminotransferase,UDP-4-amino-4-deoxy-L-arabinose--oxoglutarate aminotransferase	1407990	G/A	nonsyn|ts|CCC/CTC|P105L	CBM2183_349J16
RASO001c01_014390	RSc1325	-	conserved protein of unknown function	1410573	G/A	syn|ts|CTC/CTT|L100L	CBM2184_349K16
RASO001c01_014400	RSc1326	-	putative aminotransferase	1411403	C/T	syn|ts|GCC/GCT|A66A	CBM1493_212C16
RASO001c01_014400	RSc1326	-	putative aminotransferase	1411799	C/G	syn|tv|CGC/CGG|R198R	CBM130_356T16
RASO001c01_014450	RSc1330	moeA	molybdopterin biosynthesis protein	1417109	G/C	nonsyn|tv|GGC/GCC|G358A	CBM2184_349K16
RASO001c01_014520	RSc1337	ssuE	NAD(P)H-dependent FMN reductase, sulfate starvation-induced protein	1425183	C/T	nonsyn|ts|CTC/TTC|L111F	CBM1752_356S16
RASO001c01_014570	RSc1342	ssuF	organosulfonate utilization protein SsuF; molybdopterin-binding protein	1429574	G/A	int|ts	CBM1752_356S16
RASO001c01_014690	RSc1353	ilvG	acetolactate synthase 2 catalytic subunit	1441137	C/T	syn|ts|GCC/GCT|A239A	CBM2181_212E16
RASO001c01_014700	RSc1354	rraA	ribonuclease E (RNase E) inhibitor protein	1442324	C/T	nonsyn|ts|GCC/GTC|A44V	CBM1491_212A16|CBM1492_212B16|CBM1493_212C16|CBM212|CBM2180_212D16|CBM2181_212E16|CBM2182_212F16
RASO001c01_014700	RSc1354	rraA	ribonuclease E (RNase E) inhibitor protein	1442325	C/T	syn|ts|GCC/GCT|A44A	CBM1491_212A16|CBM1492_212B16|CBM1493_212C16|CBM212|CBM2180_212D16|CBM2181_212E16|CBM2182_212F16
RASO001c01_014730	RSc1357	ripG7	leucine-rich-repeat type III effector protein (GALA7)	1446610	C/T	syn|ts|GTC/GTT|V354V	CBM1493_212C16
RASO001c01_014860	RSc1370	-	putative transporter, MSF family	1460087	G/A	int|ts	CBM130_356T16
RASO001c01_014870	RSc1371	dadX	alanine racemase 2, PLP-binding	1460087	G/A	int|ts	CBM130_356T16
RASO001c01_014920	RSc1376	-	putative ABC transporter, ATP binding component	1467190	T/G	nonsyn|tv|ACC/CCC|T75P	CBM1494_349G16|CBM1495_349H16|CBM1496_349I16|CBM2183_349J16|CBM2184_349K16|CBM2185_349L16|CBM349
RASO001c01_014940	RSc1378	iaaA	L-asparaginase	1469046	C/T	nonsyn|ts|CGC/TGC|R157C	CBM1492_212B16|CBM1493_212C16|CBM212|CBM2180_212D16|CBM2181_212E16|CBM2182_212F16
RASO001c01_014960	RSc1380	-	putative dipeptide ABC transporter, periplasmic_binding component	1472819	C/T	nonsyn|ts|ACC/ATC|T440I	CBM130_356T16
RASO001c01_014960	RSc1380	-	putative dipeptide ABC transporter, periplasmic_binding component	1472820	C/T	syn|ts|ACC/ACT|T440T	CBM130_356T16
RASO001c01_014980	RSc1382	dppC	D-ala-D-ala transporter subunit ; membrane component of ABC superfamily	1474127	C/T	syn|ts|TTC/TTT|F25F	CBM2180_212D16
RASO001c01_014980	RSc1382	dppC	D-ala-D-ala transporter subunit ; membrane component of ABC superfamily	1474479	C/T	nonsyn|ts|CCC/TCC|P143S	CBM2187_356R16
RASO001c01_015060	RSc1389	-	putative adenylate cyclase; CYTH family	1482266	G/A	nonsyn|ts|ACC/ATC|T37I	CBM2180_212D16
RASO001c01_015130	RSc1396	-	putative hydrolase	1487651	C/T	nonsyn|ts|TCC/TTC|S23F	CBM2182_212F16
RASO001c01_015170	RSc1398	ligA	DNA ligase	1494061	C/T	syn|ts|AAC/AAT|N136N	CBM2182_212F16
RASO001c01_015170	RSc1398	ligA	DNA ligase	1494062	C/T	syn|ts|CTG/TTG|L137L	CBM2182_212F16
RASO001c01_015210	RSc1402	glnD	[Protein-PII] uridylyltransferase	1500119	G/A	syn|ts|GTC/GTT|V758V	CBM2182_212F16
RASO001c01_015250	RSc1406	pyrH	uridylate kinase	1505843	C/T	syn|ts|GCC/GCT|A3A	CBM1496_349I16
RASO001c01_015480	RSc1429	guaB	inosine-5'-monophosphate dehydrogenase oxidoreductase	1528209	C/T	syn|ts|CTG/TTG|L56L	CBM2185_349L16
RASO001c01_015570	RSc1433	-	conserved protein of unknown function	1538458	C/T	nonsyn|ts|CCC/CTC|P11L	CBM1492_212B16
RASO001c01_015830	RSc1458	-	putative glucoamylase or related glycosyl hydrolase protein	1560779	G/A	nonsyn|ts|CCC/CTC|P2L	CBM1498_356N16
RASO001c01_016070	RSc1480	-	putative lipoprotein	1587450	G/T	nonsyn|tv|CAG/CAT|Q46H	CBM2185_349L16
RASO001c01_016080	RSc1481	-	conserved membrane protein of unknown function	1588244	C/T	syn|ts|CTG/TTG|L70L	CBM2187_356R16
RASO001c01_016220	RSc1494	-	putative integrase-like protein	1598843	C/T	nonsyn|ts|CCG/TCG|P187S	CBM1494_349G16|CBM1495_349H16|CBM1496_349I16|CBM2183_349J16|CBM2184_349K16|CBM2185_349L16|CBM349
RASO001c01_016830	RSc1546	-	putative formate C-acetyltransferase	1656729	G/A	nonsyn|ts|GAA/AAA|E260K	CBM2185_349L16
RASO001c01_016920	RSc1554	-	putative integrase/recombinase protein	1671021	C/A	int|tv	CBM1493_212C16
RASO001c01_017100	RSc1571	atoA	3-oxoacid CoA-transferase, beta subunit	1687413	C/T	nonsyn|ts|TCC/TTC|S153F	CBM2181_212E16
RASO001c01_017160	RSc1577	thrS	threonine tRNA synthetase	1694383	G/C	syn|tv|CCG/CCC|P619P	CBM2183_349J16
RASO001c01_017210	RSc1582	pheT	phenylalanine tRNA synthetase, beta-subunit	1698598	G/A	syn|ts|CTG/CTA|L537L	CBM1492_212B16
RASO001c01_017220	RSc1583	ihfA	Integration host factor subunit alpha	1699543	C/T	int|ts	CBM2181_212E16
RASO001c01_017380	RSc1598	-	putative sensor hybrid histidine kinase	1714966	G/A	syn|ts|TCC/TCT|S676S	CBM2182_212F16
RASO001c01_017380	RSc1598	-	putative sensor hybrid histidine kinase	1714967	G/A	nonsyn|ts|TCC/TTC|S676F	CBM2182_212F16
RASO001c01_017380	RSc1598	-	putative sensor hybrid histidine kinase	1715630	G/A	nonsyn|ts|CCG/CTG|P455L	CBM1492_212B16
RASO001c01_018010	RSc1656	-	conserved protein of unknown function	1784689	G/A	nonsyn|ts|GCC/GTC|A80V	CBM130_356T16|CBM1497_356M16|CBM1498_356N16|CBM1752_356S16|CBM2186_356P16|CBM2187_356R16|CBM356
RASO001c01_018070	RSc1662	-	conserved protein of unknown function	1788997	G/A	syn|ts|GCC/GCT|A96A	CBM2185_349L16
RASO001c01_018130	RSc1668	-	conserved protein of unknown function	1790845	G/A	syn|ts|CCC/CCT|P106P	CBM1494_349G16|CBM1495_349H16|CBM1496_349I16|CBM2183_349J16|CBM2184_349K16|CBM2185_349L16|CBM349
RASO001c01_018300	RALSOc_1794	-	Phage terminase-like protein	1799275	C/T	syn|ts|ATC/ATT|I186I	CBM2182_212F16
RASO001c01_018390	RSc1689	-	putative phage tail protein	1806206	C/T	syn|ts|TTC/TTT|F181F	CBM1493_212C16
RASO001c01_018420	RSc1690	-	putative phage hk97 tail length tape measure-related protein	1808337	G/A	nonsyn|ts|CGG/CAG|R462Q	CBM130_356T16|CBM1497_356M16|CBM1498_356N16|CBM1752_356S16|CBM2186_356P16|CBM2187_356R16|CBM356
RASO001c01_018460	RSc1694	-	putative phage tail protein	1811877	C/T	syn|ts|CTC/CTT|L146L	CBM2182_212F16
RASO001c01_018580	RSc1704	insH	transposase	1820290	C/T	nonsyn|ts|GGT/AGT|G317S	CBM2184_349K16
RASO001c01_018590	RSc1705	-	conserved protein of unknown function	1821786	C/T	nonsyn|ts|GGA/GAA|G226E	CBM1752_356S16
RASO001c01_018610	RSc1707	-	putative transmembrane protein	1823660	C/T	syn|ts|CAG/CAA|Q98Q	CBM1494_349G16|CBM1495_349H16|CBM1496_349I16|CBM2183_349J16|CBM2184_349K16|CBM2185_349L16|CBM349
RASO001c01_018710	RSc1715	ppiD	peptidyl-prolyl cis-trans isomerase (rotamase D)	1834628	C/T	syn|ts|ATC/ATT|I277I	CBM1491_212A16|CBM1492_212B16|CBM1493_212C16|CBM212|CBM2180_212D16|CBM2181_212E16|CBM2182_212F16
RASO001c01_019030	RSc1747	msrB	methionine sulfoxide reductase	1868816	C/T	int|ts	CBM2187_356R16
RASO001c01_019040	RSc1748	-	conserved protein of unknown function, UPF0061	1870379	G/A	syn|ts|TTC/TTT|F36F	CBM2184_349K16
RASO001c01_019090	RSc1753	-	putative ABC-type branched-chain amino acid transporter, atp_binding component	1876545	G/A	nonsyn|ts|GAG/AAG|E70K	CBM2186_356P16
RASO001c01_019100	RSc1754	-	putative ABC-type branched-chain amino acid transporter, ATP_binding component	1877326	C/G	nonsyn|tv|ATC/ATG|I63M	CBM1493_212C16
RASO001c01_019310	RSc1775	-	putative hemagglutinin-related protein	1908453	G/A	nonsyn|ts|GGC/AGC|G2298S	CBM2181_212E16
RASO001c01_019320	RSc1776	-	conserved protein of unknown function	1912068	C/T	nonsyn|ts|CCT/TCT|P226S	CBM2183_349J16
RASO001c01_019340	RSc1777	-	putative lipoprotein transmembrane	1913385	C/T	syn|ts|CTC/CTT|L161L	CBM1494_349G16|CBM1495_349H16|CBM1496_349I16|CBM2183_349J16|CBM2184_349K16|CBM2185_349L16|CBM349
RASO001c01_019420	RSc1784	tmk	thymidylate kinase	1920083	C/T	nonsyn|ts|GCC/GTC|A73V	CBM130_356T16
RASO001c01_019420	RSc1784	tmk	thymidylate kinase	1920084	C/T	syn|ts|GCC/GCT|A73A	CBM130_356T16
RASO001c01_019470	RSc1789	-	conserved protein of unknown function	1924113	G/A	syn|ts|CTG/TTG|L329L	CBM2185_349L16
RASO001c01_019470	RSc1789	-	conserved protein of unknown function	1924114	G/A	syn|ts|GGC/GGT|G328G	CBM2185_349L16
RASO001c01_019570	RSc1798	-	putative pyruvate decarboxylase e1 (Beta subunit) oxidoreductase protein	1934869	G/A	syn|ts|GCG/GCA|A318A	CBM1752_356S16
RASO001c01_019680	RSc1808	-	putative ATP-binding ABC transporter	1961472	G/A	nonsense|ts|TGG/TGA|W132*	CBM2186_356P16
RASO001c01_019790	RSc1818	-	putative methionyl-trna synthetase protein (metG)	1987357	C/T	syn|ts|TTC/TTT|F29F	CBM1491_212A16
RASO001c01_019830	RSc1821	-	Transcriptional regulator, MarR family	1990222	G/A	syn|ts|GCC/GCT|A144A	CBM2180_212D16
RASO001c01_019830	RSc1821	-	Transcriptional regulator, MarR family	1990609	G/A	syn|ts|CTC/CTT|L15L	CBM1494_349G16|CBM1495_349H16|CBM1496_349I16|CBM2183_349J16|CBM2184_349K16|CBM2185_349L16|CBM349
RASO001c01_019870	RSc1825	-	putative gentisate 1,2-dioxygenase	1994301	T/A	nonsyn|tv|GAC/GTC|D176V	CBM1495_349H16
RASO001c01_020000	RSc1836	-	conserved protein of unknown function	2008070	C/T	syn|ts|GGG/GGA|G156G	CBM2182_212F16
RASO001c01_020190	RSc1850	-	conserved protein of unknown function	2033183	G/A	syn|ts|ATC/ATT|I66I	CBM130_356T16
RASO001c01_020250	RSc1855	-	conserved protein of unknown function	2039016	C/T	syn|ts|AAG/AAA|K22K	CBM130_356T16
RASO001c01_020270	RSc1857	-	putative transcriptional regulators (containing a dna-binding hth domain and an aminotransferase domain)	2040518	C/T	nonsyn|ts|GGA/GAA|G318E	CBM1491_212A16|CBM1492_212B16|CBM1493_212C16|CBM212|CBM2180_212D16|CBM2181_212E16|CBM2182_212F16
RASO001c01_020290	RSc1859	cyoB	cytochrome o ubiquinol oxidase, subunit I	2043308	G/A	syn|ts|CTG/CTA|L222L	CBM1496_349I16
RASO001c01_020320	RSc1862	cysI	Sulfite reductase (ferredoxin), beta subunit (hemoprotein)	2045882	G/A	nonsense|ts|TGG/TGA|W78*	CBM2180_212D16
RASO001c01_020320	RSc1862	cysI	Sulfite reductase (ferredoxin), beta subunit (hemoprotein)	2047052	C/T	syn|ts|GGC/GGT|G468G	CBM130_356T16
RASO001c01_020320	RSc1862	cysI	Sulfite reductase (ferredoxin), beta subunit (hemoprotein)	2047053	C/T	nonsyn|ts|CAT/TAT|H469Y	CBM130_356T16
RASO001c01_020610	RSc1889	iorB	isoquinoline 1-oxidoreductase (Beta subunit)	2076297	C/T	nonsyn|ts|CGG/CAG|R12Q	CBM2183_349J16
RASO001c01_020650	RSc1893	-	putative diguanylate cyclase (GGDEF domain)	2079056	G/A	syn|ts|GCC/GCT|A487A	CBM2184_349K16
RASO001c01_020650	RSc1893	-	putative diguanylate cyclase (GGDEF domain)	2080440	C/A	nonsyn|tv|AGT/ATT|S26I	CBM2187_356R16
RASO001c01_020860	RSc1913	gpU	bacteriophage P2 tail protein GPU	2094062	C/T	nonsyn|ts|GCG/ACG|A111T	CBM1497_356M16
RASO001c01_020910	RSc1918	gpFI	bacteriophage P2 major tail sheath protein GPFI	2098504	C/T	syn|ts|GAG/GAA|E256E	CBM130_356T16|CBM1497_356M16|CBM1498_356N16|CBM1752_356S16|CBM2186_356P16|CBM2187_356R16|CBM356
RASO001c01_021090	RSc1936	gpM	bacteriophage P2 DNA packaging protein, Terminase, endonuclease subunit	2110637	G/A	syn|ts|TTC/TTT|F9F	CBM2183_349J16
RASO001c01_021100	RSc1937	gpN	bacteriophage P2 GPN capsid proteins Precursor, Contains Minor capsid protein H1, Minor capsid protein H2, Major capsid protein N*	2111090	C/T	nonsyn|ts|GGT/GAT|G196D	CBM2187_356R16
RASO001c01_021140	RSc1941	gpQ	bacteriophage P2 GPQ capsid protein; Presumed portal vertex protein	2115431	A/C	nonsyn|tv|GAG/GCG|E315A	CBM1491_212A16
RASO001c01_021230	RALSOc_2081	-	protein of unknown function	2124893	C/T	syn|ts|CGG/CGA|R67R	CBM1752_356S16
RASO001c01_021350	RSc1959	-	conserved protein of unknown function	2138818	T/C	nonsyn|ts|CAG/CGG|Q12R	CBM2186_356P16
RASO001c01_021380	RSc1962	-	putative transmembrane protein	2141969	C/T	nonsyn|ts|TCT/TTT|S9F	CBM1494_349G16
RASO001c01_021590	RSc1982	-	Site-specific DNA-methyltransferase (adenine-specific)	2157029	G/A	syn|ts|ATC/ATT|I100I	CBM1494_349G16
RASO001c01_021600	RSc1983	trpB	tryptophan synthase, beta subunit	2157408	G/A	syn|ts|ATC/ATT|I379I	CBM2183_349J16
RASO001c01_021930	RSc2013	paaH	3-hydroxybutyryl-CoA dehydrogenase	2193074	G/A	nonsyn|ts|GGC/AGC|G448S	CBM130_356T16
RASO001c01_021930	RSc2013	paaH	3-hydroxybutyryl-CoA dehydrogenase	2193075	G/A	nonsyn|ts|GGC/GAC|G448D	CBM130_356T16
RASO001c01_022000	RSc2020	-	putative acyl-CoA dehydrogenase	2198387	T/C	nonsyn|ts|GTG/GCG|V93A	CBM2183_349J16
RASO001c01_022210	RSc2040	-	putative high-affinity branched-chain amino acid transport system permease (livH or livM)	2213535	G/A	syn|ts|TTC/TTT|F314F	CBM2184_349K16
RASO001c01_022310	RSc2050	nuoM	NADH-quinone oxidoreductase subunit M	2223032	G/A	syn|ts|TTC/TTT|F375F	CBM2181_212E16
RASO001c01_022490	RSc2067	pnp	Polyribonucleotide nucleotidyltransferase	2241517	G/A	syn|ts|TTC/TTT|F107F	CBM130_356T16|CBM1497_356M16|CBM1498_356N16|CBM1752_356S16|CBM2186_356P16|CBM2187_356R16|CBM356
RASO001c01_022570	RSc2075	ilvC	Ketol-acid reductoisomerase	2249007	C/T	nonsyn|ts|GAA/AAA|E92K	CBM1493_212C16
RASO001c01_022930	RSc2110	betB	betaine aldehyde dehydrogenase	2284636	C/T	nonsense|ts|TGG/TGA|W492*	CBM2187_356R16
RASO001c01_022930	RSc2110	betB	betaine aldehyde dehydrogenase	2285227	G/A	syn|ts|GCC/GCT|A295A	CBM2184_349K16
RASO001c01_022930	RSc2110	betB	betaine aldehyde dehydrogenase	2285383	G/A	syn|ts|TTC/TTT|F243F	CBM1494_349G16|CBM1495_349H16|CBM1496_349I16|CBM2183_349J16|CBM2184_349K16|CBM2185_349L16|CBM349
RASO001c01_022950	RSc2112	-	putative metabolite transporter, MFS superfamily	2288267	C/T	nonsyn|ts|GGC/AGC|G56S	CBM2180_212D16
RASO001c01_022950	RSc2112	-	putative metabolite transporter, MFS superfamily	2288547	C/T	int|ts	CBM2180_212D16
RASO001c01_022960	RSc2113	-	putative FAD dependent oxidoreductase	2289717	G/A	nonsyn|ts|CCG/TCG|P6S	CBM2181_212E16
RASO001c01_023130	RSc2128	xylB	Xylulose kinase	2307643	G/A	syn|ts|TTC/TTT|F472F	CBM1498_356N16
RASO001c01_023210	RSc2135	-	conserved exported protein of unknown function	2316125	C/T	int|ts	CBM2187_356R16
RASO001c01_023210	RSc2135	-	conserved exported protein of unknown function	2316126	C/A	int|tv	CBM2187_356R16
RASO001c01_023280	RSc2141	-	putative had-superfamily hydrolase subfamily ia transmembrane protein	2324484	G/A	nonsyn|ts|CCG/TCG|P56S	CBM2182_212F16
RASO001c01_023280	RSc2141	-	putative had-superfamily hydrolase subfamily ia transmembrane protein	2324532	C/T	nonsyn|ts|GGT/AGT|G40S	CBM2185_349L16
RASO001c01_023300	RSc2143	-	putative transmembrane abc transporter protein	2326425	G/A	nonsyn|ts|TCC/TTC|S11F	CBM2181_212E16
RASO001c01_023310	RSc2144	-	putative sugar-binding periplasmic signal peptide protein	2327165	C/T	syn|ts|AAG/AAA|K236K	CBM2185_349L16
RASO001c01_023330	RSc2146	scrK	putative fructokinase protein	2329380	C/T	nonsyn|ts|GCG/ACG|A282T	CBM1492_212B16
RASO001c01_023410	RSc2153	-	putative bifunctional: (p)ppGpp synthetase II; guanosine-3',5'-bis pyrophosphate 3'-pyrophosphohydrolase; precursor (spoT)	2336033	A/G	nonsyn|ts|CTG/CCG|L508P	CBM2180_212D16
RASO001c01_023600	RSc2170	-	allophanate hydrolase, subunit2 (ahs2)	2353685	T/A	nonsyn|tv|ATC/TTC|I64F	CBM2185_349L16
RASO001c01_023720	RSc2182	-	conserved exported protein of unknown function	2365849	G/A	syn|ts|CTC/CTT|L120L	CBM130_356T16
RASO001c01_023720	RSc2182	-	conserved exported protein of unknown function	2366455	G/A	int|ts	CBM2184_349K16
RASO001c01_023730	RSc2183	-	conserved protein of unknown function, DUF1232	2366455	G/A	int|ts	CBM2184_349K16
RASO001c01_023730	RSc2183	-	conserved protein of unknown function, DUF1232	2366625	C/T	syn|ts|ATC/ATT|I54I	CBM2185_349L16
RASO001c01_024060	RSc2215	rpoD	RNA polymerase sigma70 factor	2401281	G/A	syn|ts|GCC/GCT|A269A	CBM2185_349L16
RASO001c01_024260	RSc2234	-	conserved membrane protein of unknown function	2423929	C/T	nonsyn|ts|TCC/TTC|S7F	CBM2186_356P16
RASO001c01_024270	RSc2235	uvrD	DNA helicase II	2425493	C/T	nonsyn|ts|GAC/AAC|D580N	CBM1498_356N16
RASO001c01_024320	RSc2240	-	conserved protein of unknown function	2433683	C/A	int|tv	CBM130_356T16
RASO001c01_024420	RSc2249	pcaC	4-carboxymuconolactone decarboxylase (CMD)	2442237	G/A	nonsyn|ts|ACC/ATC|T64I	CBM2181_212E16
RASO001c01_024470	RSc2254	pcaI	3-oxoadipate CoA-transferase subunit A	2446628	G/A	syn|ts|GTC/GTT|V192V	CBM1752_356S16
RASO001c01_024700	RSc2277	-	conserved membrane protein of unknown function, DUF21	2473174	C/T	syn|ts|TTC/TTT|F16F	CBM1494_349G16
RASO001c01_024700	RSc2277	-	conserved membrane protein of unknown function, DUF21	2473310	G/T	nonsyn|tv|GGC/TGC|G62C	CBM130_356T16
RASO001c01_024700	RSc2277	-	conserved membrane protein of unknown function, DUF21	2473499	C/-	DEL	CBM2180_212D16
RASO001c01_024700	RSc2277	-	conserved membrane protein of unknown function, DUF21	2473500	T/-	DEL	CBM2180_212D16
RASO001c01_024700	RSc2277	-	conserved membrane protein of unknown function, DUF21	2473585	C/A	nonsyn|tv|AAC/AAA|N153K	CBM1496_349I16
RASO001c01_024700	RSc2277	-	conserved membrane protein of unknown function, DUF21	2473677	C/G	nonsyn|tv|GCC/GGC|A184G	CBM2183_349J16
RASO001c01_024700	RSc2277	-	conserved membrane protein of unknown function, DUF21	2473761	C/T	nonsyn|ts|TCC/TTC|S212F	CBM1497_356M16
RASO001c01_024700	RSc2277	-	conserved membrane protein of unknown function, DUF21	2473884	C/T	nonsyn|ts|TCC/TTC|S253F	CBM2187_356R16
RASO001c01_024700	RSc2277	-	conserved membrane protein of unknown function, DUF21	2473885	C/T	syn|ts|TCC/TCT|S253S	CBM2187_356R16
RASO001c01_024700	RSc2277	-	conserved membrane protein of unknown function, DUF21	2473997	C/T	nonsyn|ts|CCC/TCC|P291S	CBM2181_212E16
RASO001c01_024700	RSc2277	-	conserved membrane protein of unknown function, DUF21	2473998	C/T	nonsyn|ts|CCC/CTC|P291L	CBM2181_212E16|CBM2184_349K16
RASO001c01_024700	RSc2277	-	conserved membrane protein of unknown function, DUF21	2474088	T/G	nonsyn|tv|GTG/GGG|V321G	CBM1494_349G16
RASO001c01_024700	RSc2277	-	conserved membrane protein of unknown function, DUF21	2474309	C/T	nonsyn|ts|CCC/TCC|P395S	CBM2185_349L16
RASO001c01_024720	RSc2278	-	conserved protein of unknown function	2474867	G/T	int|tv	CBM2180_212D16
RASO001c01_024760	RSc2282	-	conserved protein of unknown function	2476349	C/T	nonsense|ts|TGG/TGA|W193*	CBM2180_212D16
RASO001c01_024760	RSc2282	-	conserved protein of unknown function	2476350	C/T	nonsense|ts|TGG/TAG|W193*	CBM2180_212D16
RASO001c01_024820	RSc2287	-	Alkyl hydroperoxide reductase/ Thiol specific antioxidant	2480995	T/G	nonsyn|tv|GAC/GCC|D78A	CBM2182_212F16
RASO001c01_024840	RSc2289	-	putative cytochrome c1 protein	2483116	G/A	syn|ts|GGG/GGA|G114G	CBM2184_349K16
RASO001c01_024880	RSc2293	-	conserved exported protein of unknown function, Cytochrome c family domain	2486633	G/A	syn|ts|GCC/GCT|A300A	CBM2181_212E16
RASO001c01_024890	RSc2294	-	conserved exported protein of unknown function	2487850	G/A	syn|ts|TAC/TAT|Y202Y	CBM1497_356M16
RASO001c01_024900	RSc2295	-	conserved exported protein of unknown function	2489124	T/C	nonsyn|ts|CAG/CGG|Q46R	CBM1491_212A16
RASO001c01_024920	RSc2297	-	conserved exported protein of unknown function	2491027	C/T	nonsyn|ts|GGC/AGC|G2334S	CBM2187_356R16
RASO001c01_024920	RSc2297	-	conserved exported protein of unknown function	2492735	C/T	syn|ts|CAG/CAA|Q1764Q	CBM130_356T16
RASO001c01_024920	RSc2297	-	conserved exported protein of unknown function	2493869	C/T	syn|ts|AAG/AAA|K1386K	CBM130_356T16
RASO001c01_024920	RSc2297	-	conserved exported protein of unknown function	2494392	G/A	nonsyn|ts|CCA/CTA|P1212L	CBM2184_349K16
RASO001c01_024920	RSc2297	-	conserved exported protein of unknown function	2494393	G/A	nonsyn|ts|CCA/TCA|P1212S	CBM2184_349K16
RASO001c01_024930	RSc2298	-	putative multicopper oxidase, type 3	2498523	C/T	nonsyn|ts|GAC/AAC|D375N	CBM2185_349L16
RASO001c01_025040	RSc2309	gspF	Type II secretory pathway	2509887	C/T	nonsyn|ts|GGA/AGA|G293R	CBM2183_349J16
RASO001c01_025040	RSc2309	gspF	Type II secretory pathway	2510638	C/G	syn|tv|CGG/CGC|R42R	CBM2180_212D16
RASO001c01_025080	RSc2313	-	putative transposase, integrase domain	2514644	G/A	syn|ts|CTG/TTG|L145L	CBM1493_212C16
RASO001c01_025310	RSc2330	-	conserved protein of unknown function	2530407	C/T	int|ts	CBM2184_349K16
RASO001c01_025400	RSc2338	rarA	Replication-associated recombination protein A	2536445	G/A	syn|ts|GTC/GTT|V366V	CBM2187_356R16
RASO001c01_025500	RSc2348	-	conserved protein of unknown function, DUF482	2547323	C/T	syn|ts|ATC/ATT|I273I	CBM1491_212A16
RASO001c01_025550	RSc2352	-	putative transporter, Major facilitator superfamily MFS	2552275	G/A	nonsyn|ts|GTG/ATG|V311M	CBM2183_349J16
RASO001c01_025620	RSc2359	ripAK	Type III effector protein	2562225	G/A	syn|ts|CTG/TTG|L375L	CBM1496_349I16
RASO001c01_025620	RSc2359	ripAK	Type III effector protein	2562614	C/T	nonsyn|ts|AGA/AAA|R245K	CBM1496_349I16
RASO001c01_025620	RSc2359	ripAK	Type III effector protein	2563224	C/T	nonsyn|ts|GAA/AAA|E42K	CBM2181_212E16
RASO001c01_025780	RSc2373	fdhA	formate dehydrogenase, alpha subunit (Fe4S4 domain)	2576408	C/T	syn|ts|AAG/AAA|K669K	CBM2185_349L16
RASO001c01_025810	RSc2376	-	putative 4Fe-4S ferredoxin	2581712	G/A	nonsyn|ts|CCC/CTC|P33L	CBM2181_212E16
RASO001c01_025930	RSc2388	-	conserved protein of unknown function	2595963	C/T	int|ts	CBM1494_349G16
RASO001c01_025990	RSc2393	cobC	L-threonine-O-3-phosphate decarboxylase	2601239	G/T	nonsyn|tv|GGC/TGC|G231C	CBM130_356T16
RASO001c01_026170	RSc2410	lgt	phosphatidylglycerol-prolipoprotein diacylglyceryl transferase	2615499	G/A	syn|ts|ATC/ATT|I68I	CBM1752_356S16
RASO001c01_026170	RSc2410	lgt	phosphatidylglycerol-prolipoprotein diacylglyceryl transferase	2615690	G/A	nonsyn|ts|CCG/TCG|P5S	CBM1491_212A16
RASO001c01_026190	RSc2412	ilvD	dihydroxyacid dehydratase	2616983	G/A	syn|ts|TCG/TCA|S68S	CBM1496_349I16
RASO001c01_026260	RSc2419	-	putative 5-carboxymethyl-2-hydroxymuconate delta-isomerase protein	2624235	A/G	int|ts	CBM1496_349I16
RASO001c01_026270	RSc2420	cysG	Uroporphyrinogen-III C-methyltransferase	2624926	C/T	nonsyn|ts|GGC/AGC|G115S	CBM1496_349I16
RASO001c01_026340	RSc2427	cysB	transcriptional regulator of biosynthesis of L-cysteine and regulator of sulfur assimilation (LysR family)	2631871	C/T	syn|ts|ATC/ATT|I66I	CBM2180_212D16
RASO001c01_026350	RSc2428	-	putative branched-chain amino acid ABC transporter, periplasmic component	2633279	C/T	syn|ts|ATC/ATT|I207I	CBM1496_349I16
RASO001c01_026470	RSc2439	livM	leucine/isoleucine/valine transporter subunit ; Inner-membrane translocator, membrane component of ABC superfamily	2645017	G/A	syn|ts|TTC/TTT|F278F	CBM2184_349K16
RASO001c01_026590	RSc2451	-	putative Mechanosensitive ion channel, MscS family	2657747	T/C	nonsyn|ts|AAG/AGG|K225R	CBM2185_349L16
RASO001c01_026690	RSc2461	coaBC	Coenzyme A biosynthesis bifunctional protein coaBC (DNA/pantothenate metabolism flavoprotein) [Includes: Phosphopantothenoylcysteine decarboxylase (PPCDC) (CoaC); Phosphopantothenate-- cysteine ligase (Phosphopantothenoylcysteine synthase) (PPC synthetase) (PPCS) (CoaB)]	2670538	C/T	syn|ts|CTC/CTT|L353L	CBM1493_212C16
RASO001c01_026760	RSc2468	-	conserved protein of unknown function	2677207	C/T	nonsyn|ts|GGG/GAG|G27E	CBM1493_212C16
RASO001c01_026780	RSc2469	-	conserved protein of unknown function	2678346	G/A	int|ts	CBM130_356T16
RASO001c01_026790	RSc2470	-	putative rhs-related protein	2678464	G/A	nonsyn|ts|CCG/TCG|P876S	CBM1492_212B16
RASO001c01_027160	RSc2504	-	putative oxidoreductase (YgfF)	2711285	C/T	syn|ts|GCG/GCA|A65A	CBM2181_212E16
RASO001c01_027490	RSc2535	-	putative transcription regulator protein, LysR family	2743546	C/T	syn|ts|GCG/GCA|A25A	CBM1493_212C16
RASO001c01_027610	RSc2546	plsY	1-acyl glycerol-3-phosphate synthetase component	2753616	C/T	nonsyn|ts|GCC/GTC|A33V	CBM2184_349K16
RASO001c01_027610	RSc2546	plsY	1-acyl glycerol-3-phosphate synthetase component	2753617	C/T	syn|ts|GCC/GCT|A33A	CBM2184_349K16
RASO001c01_027620	RSc2547	aac	acyl-homoserine lactone acylase transmembrane protein (Glutaryl-7-aminocephalosporanic-acid acylase)	2756326	C/T	syn|ts|GCC/GCT|A615A	CBM2185_349L16
RASO001c01_027650	RSc2550	murB	UDP-N-acetylenolpyruvoylglucosamine reductase, FAD-binding	2759379	C/T	nonsyn|ts|CCG/TCG|P234S	CBM1497_356M16
RASO001c01_027670	RSc2552	-	conserved protein of unknown function	2761416	C/T	syn|ts|TTC/TTT|F96F	CBM2187_356R16
RASO001c01_027850	RSc2570	ada	fused DNA-binding transcriptional dual regulator ; O6-methylguanine-DNA methyltransferase; (AraC/Xyl family) (N-terminal); bifunctional	2778271	C/T	syn|ts|ACC/ACT|T14T	CBM1494_349G16
RASO001c01_028110	RSc2596	-	putative amidase related to nicotinamidase; protein	2800847	C/T	nonsyn|ts|GAC/AAC|D175N	CBM2185_349L16
RASO001c01_028110	RSc2596	-	putative amidase related to nicotinamidase; protein	2800848	C/T	syn|ts|CAG/CAA|Q174Q	CBM2185_349L16
RASO001c01_028160	RSc2601	-	putative type iv secretory pathway vird2 (Relaxase)-related protein	2805506	G/A	syn|ts|CCC/CCT|P326P	CBM1497_356M16
RASO001c01_028350	RSc2617	-	conserved protein of unknown function	2817844	C/T	syn|ts|GAG/GAA|E353E	CBM1494_349G16
RASO001c01_028350	RSc2617	-	conserved protein of unknown function	2818876	G/A	syn|ts|GCC/GCT|A9A	CBM1496_349I16
RASO001c01_028380	RSc2619	-	conserved protein of unknown function	2820413	G/A	nonsyn|ts|GGA/AGA|G19R	CBM1494_349G16
RASO001c01_028380	RSc2619	-	conserved protein of unknown function	2820676	C/T	syn|ts|ATC/ATT|I106I	CBM2185_349L16
RASO001c01_028380	RSc2619	-	conserved protein of unknown function	2820893	C/T	nonsense|ts|CGA/TGA|R179*	CBM2185_349L16
RASO001c01_028380	RSc2619	-	conserved protein of unknown function	2820957	C/T	nonsyn|ts|TCA/TTA|S200L	CBM1495_349H16
RASO001c01_028380	RSc2619	-	conserved protein of unknown function	2821058	G/A	nonsyn|ts|GCA/ACA|A234T	CBM2185_349L16
RASO001c01_028380	RSc2619	-	conserved protein of unknown function	2821972	G/A	syn|ts|GAG/GAA|E538E	CBM1494_349G16
RASO001c01_028380	RSc2619	-	conserved protein of unknown function	2822309	T/G	nonsyn|tv|TAT/GAT|Y651D	CBM2184_349K16
RASO001c01_028380	RSc2619	-	conserved protein of unknown function	2822488	G/A	syn|ts|GAG/GAA|E710E	CBM2183_349J16
RASO001c01_028400	RSc2621	-	conserved protein of unknown function	2823701	C/T	syn|ts|AAG/AAA|K301K	CBM1494_349G16
RASO001c01_028450	RSc2626	-	putative Phosphoserine phosphatase	2829786	C/T	nonsyn|ts|GCC/GTC|A214V	CBM2182_212F16
RASO001c01_028800	RSc2660	aroG	3-deoxy-D-arabinoheptulosonate-7-phosphate synthase (DAHP synthetase, phenylalanine-repressible)	2869462	A/T	int|tv	CBM1497_356M16
RASO001c01_028870	RSc2667	glcE	Glycolate oxidase subunit glcE	2878327	C/G	nonsyn|tv|CCC/GCC|P365A	CBM2182_212F16
RASO001c01_029180	RSc2694	-	putative pili assembly chaperone transmembrane protein	2901963	G/A	syn|ts|ACC/ACT|T37T	CBM2187_356R16
RASO001c01_029210	RALSOc_2868	-	protein of unknown function	2903495	C/-	DEL	CBM349
RASO001c01_029730	RSc2735	phcB	regulatory protein, SAM-dependent methyltransferase domain	2943477	C/T	nonsyn|ts|CGC/TGC|R22C	CBM2181_212E16
RASO001c01_029740	RSc2736	phcS	Sensor protein histidine kinase, repressor of PhcA	2945312	T/G	nonsyn|tv|CTG/CGG|L161R	CBM1497_356M16
RASO001c01_029760	RSc2738	phcQ	Response regulator receiver, CheY family; belongs to the pheBSRQ operon that regulates phcA	2947813	C/T	nonsyn|ts|CGC/TGC|R154C	CBM2184_349K16
RASO001c01_029870	RSc2749	gapA	Glyceraldehyde-3-phosphate dehydrogenase A	2960662	G/A	syn|ts|ATC/ATT|I28I	CBM1494_349G16
RASO001c01_029990	RSc2761	gcvA	transcriptional regulator of glycine cleavage system operon, LysR family	2973468	C/T	syn|ts|GGC/GGT|G66G	CBM2185_349L16
RASO001c01_030020	RSc2764	-	conserved protein of unknown function, DUF937	2975505	T/G	int|tv	CBM2183_349J16
RASO001c01_030350	RSc2795	-	conserved protein of unknown function	3004973	C/T	syn|ts|ATC/ATT|I59I	CBM2180_212D16
RASO001c01_030810	RSc2839	ftsZ	Cell division protein ftsZ	3053497	G/A	syn|ts|GTC/GTT|V386V	CBM2181_212E16
RASO001c01_030840	RSc2842	ddlB	D-alanine-D-alanine ligase B, affects cell division	3057899	G/A	nonsyn|ts|CCG/TCG|P14S	CBM2183_349J16
RASO001c01_031520	RSc2900	hemA	Glutamyl-tRNA reductase (GluTR)	3128000	C/T	syn|ts|GCC/GCT|A317A	CBM2187_356R16
RASO001c01_031670	RSc2915	cyoC	cytochrome o ubiquinol oxidase, subunit III	3141596	C/T	syn|ts|AAG/AAA|K68K	CBM2181_212E16
RASO001c01_031720	RSc2920	-	putative TonB-dependent siderophore receptor	3147666	C/T	nonsyn|ts|GCC/GTC|A280V	CBM2187_356R16
RASO001c01_031720	RSc2920	-	putative TonB-dependent siderophore receptor	3147667	C/T	syn|ts|GCC/GCT|A280A	CBM2187_356R16
RASO001c01_031750	RSc2923	-	Sensor protein, Histidine kinase	3154160	C/T	syn|ts|ACG/ACA|T295T	CBM1498_356N16
RASO001c01_032160	RSc2960	-	putative ABC-type transporter, periplasmic binding component	3188549	G/A	syn|ts|TTC/TTT|F34F	CBM2181_212E16
RASO001c01_032220	RSc2966	-	Putative transposase and inactivated derivatives protein	3198572	G/A	nonsyn|ts|CCG/TCG|P152S	CBM1494_349G16|CBM1495_349H16|CBM1496_349I16|CBM2183_349J16|CBM2184_349K16|CBM2185_349L16|CBM349
RASO001c01_032230	RALSOc_3163	-	protein of unknown function	3198572	G/A	syn|ts|CGG/CGA|R86R	CBM1494_349G16|CBM1495_349H16|CBM1496_349I16|CBM2183_349J16|CBM2184_349K16|CBM2185_349L16|CBM349
RASO001c01_032350	RSc2978	-	putative proline-rich transmembrane protein	3211739	C/T	nonsyn|ts|CCG/CTG|P99L	CBM1493_212C16
RASO001c01_032370	RSc2980	-	conserved membrane protein of unknown function, Ferric reductase-like domain	3213348	C/T	syn|ts|CTG/CTA|L163L	CBM130_356T16
RASO001c01_032470	RSc2990	dipZ	thiol:disulfide interchange protein, cytochrome c-type biogenesis, N-terminal interacts with and activates DsbC	3224421	A/G	nonsyn|ts|TTT/CTT|F199L	CBM2182_212F16
RASO001c01_032470	RSc2990	dipZ	thiol:disulfide interchange protein, cytochrome c-type biogenesis, N-terminal interacts with and activates DsbC	3224422	G/A	syn|ts|ACC/ACT|T198T	CBM2182_212F16
RASO001c01_032500	RSc2993	rpoA	RNA polymerase, alpha subunit; RNA polymerase alpha chain family	3226692	G/A	syn|ts|ATC/ATT|I120I	CBM2182_212F16
RASO001c01_032710	RSc3014	rplV	50S ribosomal subunit protein L22	3237028	G/A	syn|ts|CTG/TTG|L27L	CBM2184_349K16
RASO001c01_032750	RSc3018	rplD	50S ribosomal subunit protein L4, regulates expression of S10 operon	3239164	G/A	syn|ts|CTC/CTT|L5L	CBM2184_349K16
RASO001c01_032900	RSc3033	rpoC	RNA polymerase, beta prime subunit	3261339	G/A	syn|ts|CTG/TTG|L678L	CBM1493_212C16
RASO001c01_032910	RSc3034	rpoB	RNA polymerase, beta subunit	3266823	A/T	nonsyn|tv|ATC/AAC|I258N	CBM1491_212A16|CBM1493_212C16
RASO001c01_033160	RSc3049	-	putative sugar ABC transporter permease	3286617	C/T	nonsyn|ts|TCG/TTG|S99L	CBM2184_349K16
RASO001c01_033450	RSc3077	-	cation efflux protein	3314349	G/A	nonsyn|ts|TCC/TTC|S4F	CBM1495_349H16
RASO001c01_033930	RSc3117	-	conserved membrane protein of unknown function	3355747	C/A	nonsyn|tv|CCA/ACA|P12T	CBM2183_349J16
RASO001c01_033960	RSc3119	-	putative transcription regulator, GntR family, aminotransferase domain	3358903	C/T	nonsyn|ts|GAG/AAG|E363K	CBM2187_356R16
RASO001c01_033990	RSc3122	-	putative Indolepyruvate ferredoxin oxidoreductase (iorA)	3361194	C/T	int|ts	CBM2183_349J16
RASO001c01_033990	RSc3122	-	putative Indolepyruvate ferredoxin oxidoreductase (iorA)	3361195	C/T	int|ts	CBM2183_349J16
RASO001c01_033990	RSc3122	-	putative Indolepyruvate ferredoxin oxidoreductase (iorA)	3363846	C/T	syn|ts|ATC/ATT|I814I	CBM130_356T16
RASO001c01_034300	RSc3149	-	putative transcription regulator protein	3399423	C/T	nonsyn|ts|TCA/TTA|S54L	CBM1493_212C16
RASO001c01_034330	RSc3152	-	putative nad-dependent epimerase/dehydratase;dtdp-4-dehydrorhamnose reductase; oxidoreductase protein	3404457	G/A	nonsense|ts|CAG/TAG|Q179*	CBM2186_356P16
RASO001c01_034340	RSc3153	-	conserved protein of unknown function	3405216	C/T	syn|ts|GAG/GAA|E421E	CBM2182_212F16
RASO001c01_034350	RALSOc_3367	-	protein of unknown function	3406538	C/T	syn|ts|TCC/TCT|S385S	CBM2181_212E16
RASO001c01_034480	RSc3162	-	putative hemagglutinin-related autotransporter protein	3419179	C/T	syn|ts|ATC/ATT|I287I	CBM130_356T16
RASO001c01_034490	RSc3163	-	conserved protein of unknown function, tpr repeat domain	3421706	C/T	nonsyn|ts|CTC/TTC|L63F	CBM2186_356P16
RASO001c01_034620	RSc3174	-	Putative type III effector protein	3433372	G/A	nonsyn|ts|CCA/CTA|P57L	CBM2181_212E16
RASO001c01_034650	RSc3176	-	putative acetyltransferase protein	3434905	C/T	nonsyn|ts|AGG/AAG|R130K	CBM2180_212D16
RASO001c01_034680	RSc3178	-	conserved protein of unknown function	3437602	C/T	int|ts	CBM1496_349I16
RASO001c01_034700	RSc3179	-	transposase	3438996	T/A	nonsyn|tv|GAT/GTT|D158V	CBM2180_212D16
RASO001c01_034870	RSc3193	-	putative bacteriophage t7-related gene protein	3457849	C/T	nonsyn|ts|GGA/GAA|G6E	CBM2185_349L16
RASO001c01_034870	RSc3193	-	putative bacteriophage t7-related gene protein	3457850	C/T	nonsyn|ts|GGA/AGA|G6R	CBM2185_349L16
RASO001c01_034910	RSc3197	-	conserved protein of unknown function	3459401	C/T	syn|ts|GCG/GCA|A71A	CBM2186_356P16
RASO001c01_035010	RSc3204	-	conserved exported protein of unknown function	3464366	G/A	nonsyn|ts|CCC/TCC|P52S	CBM2181_212E16
RASO001c01_035030	RSc3205	-	putative cation efflux system protein precursor, acriflavin resistance protein domain	3465101	C/T	syn|ts|TTG/TTA|L927L	CBM2180_212D16
RASO001c01_035070	RSc3209	-	short chain dehydrogenase	3471776	C/T	nonsyn|ts|TCC/TTC|S148F	CBM2186_356P16
RASO001c01_035210	RSc3219	-	putative transmembrane protein	3479605	C/T	syn|ts|GTG/GTA|V716V	CBM1496_349I16
RASO001c01_035210	RSc3219	-	putative transmembrane protein	3480259	C/T	syn|ts|CTG/CTA|L498L	CBM2185_349L16
RASO001c01_035210	RSc3219	-	putative transmembrane protein	3480667	A/T	nonsyn|tv|GAT/GAA|D362E	CBM1493_212C16
RASO001c01_035250	RSc3223	-	conserved exported protein of unknown function	3485439	G/A	int|ts	CBM130_356T16
RASO001c01_035250	RSc3223	-	conserved exported protein of unknown function	3485510	A/G	int|ts	CBM1493_212C16
RASO001c01_035310	RSc3228	-	putative bacteriophage-related protein	3487467	C/T	nonsyn|ts|GCG/ACG|A143T	CBM2182_212F16
RASO001c01_035310	RSc3228	-	putative bacteriophage-related protein	3487468	C/T	syn|ts|CTG/CTA|L142L	CBM2182_212F16
RASO001c01_035370	RSc3234	-	conserved hypothethical protein	3492874	C/T	syn|ts|GTG/GTA|V52V	CBM2185_349L16
RASO001c01_035430	RSc3240	-	conserved hypothethical protein	3497180	G/C	nonsyn|tv|GGA/GCA|G412A	CBM1493_212C16
RASO001c01_035490	RSc3245	-	conserved protein of unknown function	3502257	C/G	nonsyn|tv|GCC/CCC|A2P	CBM1493_212C16
RASO001c01_035540	RSc3249	-	putative signal peptide protein	3505068	C/T	int|ts	CBM2180_212D16
RASO001c01_035590	RSc3253	-	putative 5'-nucleotidase, soxB homolog	3509280	C/T	nonsyn|ts|GAC/AAC|D331N	CBM1493_212C16
RASO001c01_035910	RSc3283	glxR	tartronic semialdehyde reductase	3534744	G/A	nonsyn|ts|GGC/AGC|G261S	CBM1494_349G16
RASO001c01_036010	RSc3292	-	conserved membrane protein of unknown function	3545016	C/T	nonsyn|ts|GAT/AAT|D29N	CBM2185_349L16
RASO001c01_036060	RSc3296	sdaA	L-serine deaminase I	3551590	G/A	nonsyn|ts|GGC/GAC|G315D	CBM2184_349K16
RASO001c01_036310	RSc3320	atpH	ATP synthase, F1 sector, delta subunit	3584062	G/A	nonsyn|ts|CCT/CTT|P145L	CBM1493_212C16
RASO001c01_036410	RSc3329	-	putative amino-acid ABC transporter	3592841	C/T	nonsyn|ts|GAC/AAC|D127N	CBM2181_212E16
RASO001c01_036440	RSc3332	-	putative transcription regulator protein, LysR family (aaeR)	3595392	G/A	nonsyn|ts|GAG/AAG|E241K	CBM2180_212D16
RASO001c01_036720	RSc3358	-	conserved hypothetical protein	3617284	C/T	nonsyn|ts|GGG/GAG|G145E	CBM2181_212E16
RASO001c01_036720	RSc3358	-	conserved hypothetical protein	3617285	C/T	nonsyn|ts|GGG/AGG|G145R	CBM2181_212E16
RASO001c01_036830	RSc3367	-	putative CoA-transferase family III, CaiB/BaiF family	3627239	C/T	nonsyn|ts|CCG/CTG|P337L	CBM1494_349G16
RASO001c01_036850	RSc3369	ripE1	Type III effector, AvrPphE family	3629838	G/A	nonsyn|ts|TCG/TTG|S37L	CBM1495_349H16
RASO001c01_036860	RALSOc_3617	-	protein of unknown function	3629838	G/A	nonsyn|ts|GAG/AAG|E5K	CBM1495_349H16
RASO001c01_036900	RSc3373	-	putative transcription regulator protein, LuxR family	3634013	C/T	nonsyn|ts|GGG/AGG|G328R	CBM1491_212A16|CBM1492_212B16|CBM1493_212C16|CBM212|CBM2180_212D16|CBM2181_212E16|CBM2182_212F16
RASO001c01_037070	RSc3389	-	conserved protein of unknown function	3654872	C/A	int|tv	CBM2182_212F16
RASO001c01_037080	RSc3390	-	Putative outer membrane porin	3654872	C/A	int|tv	CBM2182_212F16
RASO001c01_037140	RSc3394	-	putative restriction endonuclease, type I, R subunit (hsdR)	3661245	C/T	nonsyn|ts|GGC/AGC|G723S	CBM2184_349K16
RASO001c01_037160	RSc3396	-	putative typeI restriction enzyme (hsdM)	3664384	C/T	nonsyn|ts|GAC/AAC|D455N	CBM2183_349J16
RASO001c01_037290	RSc3408	glnQ	high-affinity glutamine transport protein, ABC transporter, ATP binding component	3684896	G/A	syn|ts|ATC/ATT|I214I	CBM130_356T16
RASO001c01_037360	RSc3415	-	conserved protein of unknown function	3692277	G/A	nonsyn|ts|GAA/AAA|E56K	CBM2183_349J16
RASO001c01_037360	RSc3415	-	conserved protein of unknown function	3692295	C/T	nonsyn|ts|CCC/TCC|P62S	CBM130_356T16
RASO001c01_037410	RSc3418	-	conserved hypothethical protein	3694291	G/A	nonsyn|ts|CAC/TAC|H40Y	CBM2180_212D16
RASO001c01_037460	RSc3422	-	conserved protein of unknown function	3697256	A/G	nonsyn|ts|CTA/CCA|L7P	CBM1495_349H16
RASO001c01_037460	RSc3422	-	conserved protein of unknown function	3697257	G/A	syn|ts|CTA/TTA|L7L	CBM1495_349H16
RASO001c01_037470	RSc3423	-	conserved protein of unknown function	3697519	C/T	nonsyn|ts|GGT/AGT|G29S	CBM2186_356P16
RASO001c01_037470	RSc3423	-	conserved protein of unknown function	3697538	C/T	nonsense|ts|TGG/TGA|W22*	CBM1752_356S16
RASO001c01_037510	RSc3427	-	conserved hypothethical protein, DUF1795	3700041	C/T	syn|ts|CAG/CAA|Q5Q	CBM2184_349K16
RASO001c01_037540	RSc3430	-	putative VgrG protein ; putative type VI secretion system component	3704042	G/A	nonsyn|ts|CCC/TCC|P10S	CBM1496_349I16
RASO001c01_037590	RSc3435	-	conserved protein of unknown function	3705271	G/A	nonsyn|ts|TCG/TTG|S55L	CBM130_356T16
RASO001c01_037600	RSc3436	-	conserved protein of unknown function	3706772	C/T	nonsyn|ts|TCT/TTT|S316F	CBM2185_349L16
RASO001c01_037600	RSc3436	-	conserved protein of unknown function	3706802	G/A	nonsense|ts|TGG/TAG|W326*	CBM2183_349J16
RASO001c01_037600	RSc3436	-	conserved protein of unknown function	3706803	G/A	nonsense|ts|TGG/TGA|W326*	CBM2183_349J16
RASO001c01_037600	RSc3436	-	conserved protein of unknown function	3707164	G/A	nonsyn|ts|GAG/AAG|E447K	CBM2180_212D16
RASO001c02_000080	RSp0005	-	conserved hypothethical protein	5597	G/A	int|ts	CBM1496_349I16
RASO001c02_000080	RSp0005	-	conserved hypothethical protein	5599	T/A	int|tv	CBM1496_349I16
RASO001c02_000080	RSp0005	-	conserved hypothethical protein	5715	G/A	nonsyn|ts|GCA/ACA|A2T	CBM1492_212B16
RASO001c02_000080	RSp0005	-	conserved hypothethical protein	5873	C/A	syn|tv|CGC/CGA|R54R	CBM1496_349I16
RASO001c02_000080	RSp0005	-	conserved hypothethical protein	6355	C/T	nonsyn|ts|ACC/ATC|T215I	CBM2180_212D16
RASO001c02_000080	RSp0005	-	conserved hypothethical protein	6356	C/T	syn|ts|ACC/ACT|T215T	CBM2180_212D16
RASO001c02_000090	RSp0006	galU	UTP--glucose-1-phosphate uridylyltransferase (UDP-glucose pyrophosphorylase) (UDPGP) (Alpha-D-glucosyl-1-phosphate uridylyltransferase) (Uridine diphosphoglucose pyrophosphorylase)	6805	G/A	nonsyn|ts|ATG/ATA|M1I	CBM2182_212F16
RASO001c02_000110	RSp0008	dctB	sensor histidine kinase, transcriptional regulator of C4-dicarboxylate transport	10973	C/T	syn|ts|ATC/ATT|I528I	CBM2184_349K16
RASO001c02_000130	RSp0010	-	putative lipoprotein transmembrane	13462	G/A	int|ts	CBM2185_349L16
RASO001c02_000140	RSp0011	-	putative signal peptide protein	13462	G/A	int|ts	CBM2185_349L16
RASO001c02_000190	RSp0015	livM	leucine/isoleucine/valine transporter permease subunit (transmembrane abc transporter)	19945	C/T	syn|ts|TTC/TTT|F156F	CBM2180_212D16
RASO001c02_000330	RSp0025	-	conserved protein of unknown function	28951	G/A	syn|ts|CGG/CGA|R17R	CBM2185_349L16
RASO001c02_000330	RSp0025	-	conserved protein of unknown function	28952	G/A	nonsyn|ts|GGC/AGC|G18S	CBM2185_349L16
RASO001c02_000360	RSp0027	mntH	manganese transport transmembrane protein and ABC-type Fe3+-siderophore transport system	30586	C/T	syn|ts|TTC/TTT|F291F	CBM1493_212C16
RASO001c02_000410	RSp0032	-	putative oxidoreductase (salicylyl-CoA 5-hydroxylase) protein (abmA)	37911	G/A	nonsyn|ts|GAG/AAG|E367K	CBM1496_349I16
RASO001c02_000430	RSp0034	-	Putative transcriptional regulator, MarR family	40007	C/T	syn|ts|GCC/GCT|A22A	CBM1493_212C16
RASO001c02_000520	RSp0043	-	conserved protein of unknown function	47293	G/A	syn|ts|AAG/AAA|K158K	CBM2185_349L16
RASO001c02_000530	RSp0044	-	putative transcription regulator protein	48587	G/A	syn|ts|TTC/TTT|F33F	CBM1498_356N16
RASO001c02_000550	RSp0045	sdaA	L-serine dehydratase	49310	G/A	nonsyn|ts|GAG/AAG|E111K	CBM2180_212D16
RASO001c02_000560	RSp0046	soxB	Sarcosine oxidase subunit beta	50576	G/A	syn|ts|AAG/AAA|K65K	CBM2185_349L16
RASO001c02_000580	RSp0048	soxA	putative sarcosine oxidase (Alpha subunit) oxidoreductase protein	51991	C/T	syn|ts|CTC/CTT|L7L	CBM2184_349K16
RASO001c02_000580	RSp0048	soxA	putative sarcosine oxidase (Alpha subunit) oxidoreductase protein	53256	T/A	nonsyn|tv|ATC/AAC|I429N	CBM130_356T16
RASO001c02_000610	RSp0051	-	putative porin signal peptide protein	56471	G/A	nonsyn|ts|GGC/AGC|G62S	CBM1498_356N16
RASO001c02_000620	RSp0052	-	putative transporter, Major facilitator superfamily (MFS_1)	58479	C/G	nonsyn|tv|GAT/CAT|D158H	CBM2186_356P16
RASO001c02_000630	RSp0053	fdhA	Glutathione-independent formaldehyde dehydrogenase	59571	C/T	nonsyn|ts|CCG/TCG|P117S	CBM1491_212A16|CBM1492_212B16|CBM1493_212C16|CBM212|CBM2180_212D16|CBM2181_212E16|CBM2182_212F16
RASO001c02_000680	RSp0058	stcD	putative stachydrine utilization oxidoreductase protein	66500	C/T	nonsyn|ts|GCC/GTC|A496V	CBM1494_349G16
RASO001c02_000680	RSp0058	stcD	putative stachydrine utilization oxidoreductase protein	66501	C/T	syn|ts|GCC/GCT|A496A	CBM1494_349G16
RASO001c02_000680	RSp0058	stcD	putative stachydrine utilization oxidoreductase protein	66813	G/A	syn|ts|GAG/GAA|E600E	CBM2187_356R16
RASO001c02_000690	RSp0059	-	putative alpha-helical ferredoxin; oxidoreductase protein	67518	C/T	nonsyn|ts|CTT/TTT|L147F	CBM1492_212B16
RASO001c02_000700	RSp0060	eftA	putative electron transfer flavoprotein alpha-subunit (Alpha-etf)	69996	C/T	syn|ts|CGC/CGT|R329R	CBM1491_212A16|CBM1492_212B16|CBM1493_212C16|CBM212|CBM2180_212D16|CBM2181_212E16|CBM2182_212F16
RASO001c02_000700	RSp0060	eftA	putative electron transfer flavoprotein alpha-subunit (Alpha-etf)	69997	C/T	nonsyn|ts|CAC/TAC|H330Y	CBM1491_212A16|CBM1492_212B16|CBM1493_212C16|CBM212|CBM2180_212D16|CBM2181_212E16|CBM2182_212F16
RASO001c02_000760	RSp0065	purU	Formyltetrahydrofolate deformylase	75036	G/A	syn|ts|CTG/TTG|L110L	CBM2183_349J16
RASO001c02_000810	RSp0068	-	putative transcriptional regulator transcription regulator protein	78507	G/A	nonsyn|ts|GGT/AGT|G171S	CBM2185_349L16
RASO001c02_000850	RSp0072	-	conserved hypothethical protein	83397	C/T	syn|ts|TTG/TTA|L82L	CBM2180_212D16
RASO001c02_000870	RSp0074	-	putative signal peptide protein	84587	T/A	nonsyn|tv|ATC/AAC|I86N	CBM1495_349H16
RASO001c02_001870	RSp0159	-	conserved protein of unknown function	183626	C/T	nonsyn|ts|GAA/AAA|E35K	CBM2184_349K16
RASO001c02_001870	RSp0159	-	conserved protein of unknown function	183627	C/T	syn|ts|AAG/AAA|K34K	CBM2184_349K16
RASO001c02_002140	RSp0177	-	conserved hypothethical protein	220852	C/T	syn|ts|GTC/GTT|V147V	CBM2183_349J16
RASO001c02_002140	RSp0177	-	conserved hypothethical protein	220853	C/T	nonsyn|ts|CAC/TAC|H148Y	CBM2183_349J16
RASO001c02_002150	RSp0178	-	conserved hypothethical protein	223234	G/A	nonsyn|ts|GAG/AAG|E164K	CBM2182_212F16
RASO001c02_002270	RSp0189	-	conserved hypothethical protein, LysM domain	232379	C/T	int|ts	CBM2184_349K16
RASO001c02_002280	RSp0190	-	conserved membrane protein of unknown function, DUF81	232379	C/T	int|ts	CBM2184_349K16
RASO001c02_002320	RSp0193	ripL	type III effector protein with ppr repeats	235804	G/A	nonsyn|ts|GAG/AAG|E197K	CBM2185_349L16
RASO001c02_002320	RSp0193	ripL	type III effector protein with ppr repeats	235842	G/A	syn|ts|CTG/CTA|L209L	CBM2181_212E16
RASO001c02_002380	RSp0199	-	conserved membrane protein of unknown function	243586	C/T	int|ts	CBM2183_349J16
RASO001c02_002380	RSp0199	-	conserved membrane protein of unknown function	244108	G/A	nonsyn|ts|GAC/AAC|D174N	CBM2183_349J16
RASO001c02_002520	RSp0210	-	conserved hypothethical protein	259460	C/T	nonsyn|ts|CCC/CTC|P17L	CBM130_356T16
RASO001c02_002530	RSp0211	-	conserved exported protein of unknown function	259792	G/A	int|ts	CBM1492_212B16
RASO001c02_002540	RSp0212	-	putative carotenoid cleavage dioxygenase (ccd)	261507	C/T	nonsyn|ts|CCC/TCC|P395S	CBM2187_356R16
RASO001c02_002600	RALSOp_0246	-	protein of unknown function	267251	G/A	syn|ts|GTG/GTA|V14V	CBM2184_349K16
RASO001c02_002620	RALSOp_0248	-	transposase	267990	G/A	int|ts	CBM1496_349I16
RASO001c02_002630	RSp0216	-	putative type III effector protein (Serine/threonine-protein kinase)	268293	G/A	nonsyn|ts|TCG/TTG|S467L	CBM1752_356S16
RASO001c02_002630	RSp0216	-	putative type III effector protein (Serine/threonine-protein kinase)	268704	A/T	nonsyn|tv|GTC/GAC|V330D	CBM2180_212D16
RASO001c02_002630	RSp0216	-	putative type III effector protein (Serine/threonine-protein kinase)	268706	C/T	syn|ts|ACG/ACA|T329T	CBM2180_212D16
RASO001c02_002670	RALSOp_0254	-	protein of unknown function	272002	G/A	int|ts	CBM2182_212F16
RASO001c02_002730	RSp0221	-	putative transcription regulator, LysR family	276471	C/T	syn|ts|GAG/GAA|E234E	CBM2185_349L16
RASO001c02_002770	RSp0225	-	putative enoyl-CoA hydratase	280304	C/G	syn|tv|TCC/TCG|S106S	CBM2185_349L16
RASO001c02_002840	RSp0232	-	putative esterase/lipase protein	290369	G/A	nonsyn|ts|GGG/GAG|G144E	CBM2185_349L16
RASO001c02_002840	RSp0232	-	putative esterase/lipase protein	290370	G/A	syn|ts|GGG/GGA|G144G	CBM2185_349L16
RASO001c02_003070	RSp0254	-	putative signal transduction eal-ggdef domains transmembrane protein	330271	C/T	syn|ts|ATC/ATT|I734I	CBM130_356T16
RASO001c02_003070	RSp0254	-	putative signal transduction eal-ggdef domains transmembrane protein	330272	C/T	nonsense|ts|CAG/TAG|Q735*	CBM130_356T16
RASO001c02_003070	RSp0254	-	putative signal transduction eal-ggdef domains transmembrane protein	330638	C/T	nonsyn|ts|CCG/TCG|P857S	CBM2182_212F16
RASO001c02_003070	RSp0254	-	putative signal transduction eal-ggdef domains transmembrane protein	330639	C/T	nonsyn|ts|CCG/CTG|P857L	CBM2182_212F16
RASO001c02_003070	RSp0254	-	putative signal transduction eal-ggdef domains transmembrane protein	330998	G/A	nonsyn|ts|GAA/AAA|E977K	CBM2184_349K16
RASO001c02_003080	RSp0255	aer	Flavoprotein, mediates positive aerotactic responses; signal transducer	331800	G/A	nonsyn|ts|TCG/TTG|S472L	CBM2184_349K16
RASO001c02_003110	RSp0258	-	putative transcription regulator protein, PadR-like family	335358	G/A	int|ts	CBM2185_349L16
RASO001c02_003140	RALSOp_0300	-	exported protein of unknown function	336938	G/A	int|ts	CBM2184_349K16
RASO001c02_003150	RSp0261	-	conserved hypothethical protein	336938	G/A	int|ts	CBM2184_349K16
RASO001c02_003150	RSp0261	-	conserved hypothethical protein	337036	C/T	nonsyn|ts|CCA/CTA|P30L	CBM130_356T16
RASO001c02_003270	RSp0270	-	conserved protein of unknown function	347135	C/T	nonsyn|ts|GAA/AAA|E758K	CBM2184_349K16
RASO001c02_003340	RSp0275	-	putative glycosyl hydrolase or chitinase, carbohydrate-binding family	356453	C/T	nonsyn|ts|GGC/AGC|G352S	CBM2180_212D16
RASO001c02_003480	RSp0287	-	putative polysaccharide deacetylase associated with biofilm formation; putative lipoprotein (pgaB)	373072	G/A	syn|ts|CAG/CAA|Q244Q	CBM1492_212B16
RASO001c02_003490	RSp0288	pgaC	Biofilm PGA synthesis N-glycosyltransferase pgaC	375226	G/A	syn|ts|GAG/GAA|E236E	CBM2184_349K16
RASO001c02_003510	RSp0290	-	putative Outer membrane efflux protein precursor	378276	C/T	syn|ts|CCG/CCA|P5P	CBM1492_212B16
RASO001c02_003520	RSp0291	-	Type I secretion adaptor protein (HlyD family)	378679	G/A	syn|ts|GTC/GTT|V315V	CBM2184_349K16
RASO001c02_003530	RSp0292	cyaB	type I (cyclolysin-type) secretion system ATP-binding component, ABC transporter, transmembrane region	380298	G/A	syn|ts|ATC/ATT|I500I	CBM130_356T16
RASO001c02_003530	RSp0292	cyaB	type I (cyclolysin-type) secretion system ATP-binding component, ABC transporter, transmembrane region	380780	G/A	nonsyn|ts|CGC/TGC|R340C	CBM1495_349H16
RASO001c02_003550	RSp0294	-	putative hemolysin-type calcium-binding protein	382369	G/A	syn|ts|GCG/GCA|A17A	CBM130_356T16|CBM1497_356M16|CBM1498_356N16|CBM1752_356S16|CBM2186_356P16|CBM2187_356R16|CBM356
RASO001c02_003550	RSp0294	-	putative hemolysin-type calcium-binding protein	383861	C/T	nonsyn|ts|CCC/TCC|P515S	CBM1491_212A16|CBM1492_212B16|CBM1493_212C16|CBM212|CBM2180_212D16|CBM2181_212E16|CBM2182_212F16
RASO001c02_003550	RSp0294	-	putative hemolysin-type calcium-binding protein	383862	C/T	nonsyn|ts|CCC/CTC|P515L	CBM1491_212A16|CBM1492_212B16|CBM1493_212C16|CBM212|CBM2180_212D16|CBM2181_212E16|CBM2182_212F16
RASO001c02_003900	RSp0328	-	putative transcription regulator, GntR family	429439	G/A	syn|ts|CTG/TTG|L101L	CBM2184_349K16
RASO001c02_003900	RSp0328	-	putative transcription regulator, GntR family	429706	G/A	syn|ts|CTG/TTG|L12L	CBM2185_349L16
RASO001c02_004170	RSp0353	-	putative transmembrane protein	459275	C/T	syn|ts|TTC/TTT|F114F	CBM1493_212C16
RASO001c02_004220	RSp0358	fabF	3-oxoacyl-(acyl-carrier-protein) synthase II (beta-ketoacyl-ACP synthase II; KAS II)	464771	G/T	syn|tv|CGC/CGA|R30R	CBM2184_349K16
RASO001c02_004250	RSp0360	-	putative beta-hydroxyacyl-acyl carrier protein (ACP)-dehydratase	465993	G/A	syn|ts|CTC/CTT|L23L	CBM2187_356R16
RASO001c02_004260	RSp0361	-	Beta-ketoacyl-acyl-carrier-protein synthase I	466226	G/A	syn|ts|GAC/GAT|D342D	CBM2184_349K16
RASO001c02_004260	RSp0361	-	Beta-ketoacyl-acyl-carrier-protein synthase I	467231	G/A	syn|ts|TCC/TCT|S7S	CBM130_356T16
RASO001c02_004260	RSp0361	-	Beta-ketoacyl-acyl-carrier-protein synthase I	467232	G/A	nonsyn|ts|TCC/TTC|S7F	CBM130_356T16
RASO001c02_004270	RSp0362	-	Putative drug efflux pump, RND superfamily	468008	G/A	nonsyn|ts|CCT/CTT|P553L	CBM1495_349H16
RASO001c02_004280	RSp0363	-	putative signal peptide protein	469763	G/A	nonsyn|ts|CGC/TGC|R179C	CBM1495_349H16
RASO001c02_004290	RSp0364	-	putative thioesterase protein	470579	G/A	syn|ts|GCC/GCT|A47A	CBM2184_349K16
RASO001c02_004310	RSp0366	-	putative glycosyl transferase, family 2 and acyltransferase domains (bifunctional)	473654	G/A	syn|ts|ATC/ATT|I115I	CBM2182_212F16
RASO001c02_004480	RSp0383	fliD	flagellar hook-associated protein 2 (Filament cap protein)	488145	C/T	nonsyn|ts|TCC/TTC|S304F	CBM2184_349K16
RASO001c02_004670	RSp0400	-	putative signal transduction ggdef domain transmembrane protein	506920	G/A	nonsyn|ts|TCG/TTG|S179L	CBM1491_212A16
RASO001c02_004760	RSp0407	-	putative transmembrane protein	517040	C/T	syn|ts|GCG/GCA|A319A	CBM130_356T16
RASO001c02_004780	RSp0409	-	conserved exported protein of unknown function	518759	G/A	int|ts	CBM2182_212F16
RASO001c02_004790	RSp0410	-	putative transmembrane protein	519694	G/A	syn|ts|CAG/CAA|Q162Q	CBM2180_212D16
RASO001c02_004860	RSp0416	aleB	TonB-dependent siderophore receptor	526627	C/T	int|ts	CBM2186_356P16
RASO001c02_004920	RSp0422	-	putative siderophore synthetase component protein, siderophore-iron transmembrane transporter	536994	G/A	nonsense|ts|TGG/TGA|W242*	CBM2183_349J16
RASO001c02_004920	RSp0422	-	putative siderophore synthetase component protein, siderophore-iron transmembrane transporter	536995	G/A	nonsyn|ts|GAG/AAG|E243K	CBM2183_349J16
RASO001c02_004930	RSp0423	-	putative 2-dehydro-3-deoxyglucarate aldolase (hpch/hpai aldolase protein)	538697	C/T	syn|ts|ATC/ATT|I221I	CBM2187_356R16
RASO001c02_005030	RSp0432	-	conserved hypothethical protein	546092	C/T	nonsyn|ts|ATG/ATA|M207I	CBM1494_349G16|CBM1495_349H16|CBM1496_349I16|CBM2183_349J16|CBM2184_349K16|CBM2185_349L16|CBM349
RASO001c02_005030	RSp0432	-	conserved hypothethical protein	546520	C/T	nonsyn|ts|GAG/AAG|E65K	CBM2187_356R16
RASO001c02_005070	RSp0436	-	putative transcription regulator protein, HTH GntR family	548781	C/T	nonsyn|ts|GGG/AGG|G199R	CBM2184_349K16
RASO001c02_005170	RSp0445	OPR	12-oxophytodienoate reductase	557870	G/A	syn|ts|CAC/CAT|H265H	CBM1496_349I16
RASO001c02_005180	RSp0446	-	Putative oxidoreductase	558793	C/T	nonsyn|ts|GAA/AAA|E299K	CBM1491_212A16|CBM1492_212B16|CBM1493_212C16|CBM212|CBM2180_212D16|CBM2181_212E16|CBM2182_212F16
RASO001c02_005350	RALSOp_0514	-	protein of unknown function	579228	G/A	syn|ts|GGC/GGT|G28G	CBM1494_349G16
RASO001c02_005410	RSp0467	-	putative general secretion pathway gspf-related transmembrane protein	584127	C/T	syn|ts|CTG/CTA|L246L	CBM2183_349J16
RASO001c02_005430	RSp0469	-	putative transmembrane protein	585557	A/T	nonsyn|tv|TCG/ACG|S72T	CBM2185_349L16
RASO001c02_005450	RSp0471	-	putative general secretion pathway gspg-related transmembrane protein	586397	G/A	syn|ts|CTG/TTG|L73L	CBM130_356T16
RASO001c02_005500	RSp0476	-	putative rhs-related transmembrane protein	592750	G/C	nonsyn|tv|TGG/TGC|W277C	CBM130_356T16
RASO001c02_005560	RSp0481	-	putative substrate-binding periplasmic (Pbp) abc transporter protein	603222	G/A	int|ts	CBM1498_356N16
RASO001c02_005750	RSp0498	-	putative methyltransferase protein	621031	G/A	syn|ts|ATC/ATT|I287I	CBM1496_349I16
RASO001c02_005760	RSp0499	-	putative transport transmembrane protein, major facilitator superfamily	622045	G/A	nonsyn|ts|TCG/TTG|S349L	CBM2185_349L16
RASO001c02_005760	RSp0499	-	putative transport transmembrane protein, major facilitator superfamily	623074	C/T	nonsyn|ts|CGA/CAA|R6Q	CBM1491_212A16
RASO001c02_005780	RSp0501	-	conserved hypothethical protein	624639	T/A	int|tv	CBM2181_212E16
RASO001c02_005790	RSp0502	-	conserved protein of unknown function	624639	T/A	int|tv	CBM2181_212E16
RASO001c02_005850	RSp0508	-	putative putative bacteriophage receptor protein NfrB	631614	G/A	syn|ts|GAG/GAA|E154E	CBM2183_349J16
RASO001c02_005850	RSp0508	-	putative putative bacteriophage receptor protein NfrB	632616	C/A	syn|tv|TCC/TCA|S488S	CBM2185_349L16
RASO001c02_005860	RSp0509	-	conserved exported protein of unknown function	633338	G/C	syn|tv|CTG/CTC|L31L	CBM130_356T16
RASO001c02_005870	RSp0510	wecB	UDP-N-acetylglucosamine 2-epimerase (UDP- GlcNAc-2-epimerase)	636396	C/T	nonsyn|ts|CTC/TTC|L390F	CBM1494_349G16
RASO001c02_005900	RSp0513	-	conserved exported protein of unknown function	639360	C/T	syn|ts|TTC/TTT|F267F	CBM1494_349G16
RASO001c02_005970	RSp0520	mntH	manganese transport protein	649165	G/A	syn|ts|ATC/ATT|I277I	CBM1492_212B16
RASO001c02_006050	RSp0528	cusC	Outer membrane protein of the copper-transporting efflux system CusCFBA	659422	C/T	syn|ts|TTC/TTT|F422F	CBM1494_349G16|CBM1495_349H16|CBM1496_349I16|CBM2183_349J16|CBM2184_349K16|CBM2185_349L16|CBM349
RASO001c02_006100	RSp0532	-	putative aminopeptidase	664671	G/A	syn|ts|ACC/ACT|T620T	CBM2183_349J16
RASO001c02_006100	RSp0532	-	putative aminopeptidase	666548	A/G	int|ts	CBM2187_356R16
RASO001c02_006100	RSp0532	-	putative aminopeptidase	666666	G/A	int|ts	CBM2185_349L16
RASO001c02_006100	RSp0532	-	putative aminopeptidase	666725	G/A	int|ts	CBM2184_349K16
RASO001c02_006100	RSp0532	-	putative aminopeptidase	666754	C/T	int|ts	CBM2187_356R16
RASO001c02_006110	RSp0533	-	conserved hypothethical protein	667836	T/G	int|tv	CBM130_356T16|CBM1491_212A16
RASO001c02_006120	RSp0534	-	conserved hypothethical protein, metallo-dependent phosphatases domain	667836	T/G	int|tv	CBM130_356T16|CBM1491_212A16
RASO001c02_006170	RSp0539	-	putative abc-type branched-chain amino acid transport systems	672664	C/T	syn|ts|TTC/TTT|F66F	CBM1491_212A16
RASO001c02_006210	RSp0543	-	conserved protein of unknown function	685535	G/A	nonsyn|ts|AGG/AAG|R18K	CBM1498_356N16
RASO001c02_006210	RSp0543	-	conserved protein of unknown function	685857	G/A	syn|ts|TTG/TTA|L125L	CBM2183_349J16
RASO001c02_006210	RSp0543	-	conserved protein of unknown function	685858	G/A	nonsyn|ts|GAG/AAG|E126K	CBM2183_349J16
RASO001c02_006220	RS03936	-	conserved protein of unknown function	686248	T/C	int|ts	CBM2184_349K16
RASO001c02_006220	RS03936	-	conserved protein of unknown function	686355	C/T	int|ts	CBM1752_356S16
RASO001c02_006220	RS03936	-	conserved protein of unknown function	686595	C/T	int|ts	CBM2186_356P16
RASO001c02_006220	RS03936	-	conserved protein of unknown function	686701	C/A	int|tv	CBM2184_349K16
RASO001c02_006220	RS03936	-	conserved protein of unknown function	686975	G/A	nonsyn|ts|GAC/AAC|D47N	CBM2183_349J16
RASO001c02_006280	RALSOp_0604	-	protein of unknown function	689646	T/A	nonsyn|tv|ATT/TTT|I65F	CBM1493_212C16
RASO001c02_006360	RSp0554	chrB	chromate resistance protein B	697237	G/A	nonsyn|ts|GAA/AAA|E218K	CBM2180_212D16
RASO001c02_006370	RSp0555	chrA	Chromate resistance protein A	698122	C/T	syn|ts|CTG/TTG|L183L	CBM130_356T16
RASO001c02_006460	RALSOp_0622	-	transposase	704357	G/A	int|ts	CBM2182_212F16
RASO001c02_006460	RALSOp_0622	-	transposase	704358	G/A	int|ts	CBM2182_212F16
RASO001c02_006540	RSp0565	-	conserved exported protein of unknown function	707577	G/A	syn|ts|TCC/TCT|S5S	CBM1494_349G16
RASO001c02_006620	RSp0572	ripAX2	Type III effector, HopH1 family	712561	C/T	syn|ts|GTG/GTA|V116V	CBM2181_212E16
RASO001c02_006670	RSp0577	-	conserved protein of unknown function	715240	A/G	int|ts	CBM1494_349G16
RASO001c02_006730	RSp0583	cbhA	putative exoglucanase a (1,4-beta-cellobiosidase) protein	717859	G/A	int|ts	CBM130_356T16
RASO001c02_006730	RSp0583	cbhA	putative exoglucanase a (1,4-beta-cellobiosidase) protein	718187	G/A	int|ts	CBM1497_356M16
RASO001c02_006810	RSp0587	-	conserved exported protein of unknown function	722699	G/A	nonsyn|ts|TCC/TTC|S119F	CBM1494_349G16
RASO001c02_007050	RSp0604	paaA	subunit of multicomponent oxygenase, phenylacetic acid degradation	737713	C/T	nonsense|ts|CAG/TAG|Q22*	CBM1491_212A16|CBM1492_212B16|CBM1493_212C16|CBM212|CBM2180_212D16|CBM2181_212E16|CBM2182_212F16
RASO001c02_007070	RSp0606	paaC	Phenylacetic acid degradation protein paaC	739349	C/T	syn|ts|GCC/GCT|A121A	CBM2180_212D16
RASO001c02_007090	RSp0608	paaE	phenylacetic acid degradation protein with NADP-linked, 2Fe-2S ferredoxin-like and riboflavin synthase-like domains	740389	C/T	nonsyn|ts|CCT/TCT|P3S	CBM2183_349J16
RASO001c02_007190	RSp0617	-	putative cobalamin biosynthesis protein (cobW)	748848	G/A	syn|ts|TTC/TTT|F201F	CBM1496_349I16
RASO001c02_007210	RSp0619	cbiG	Cobalamin (Vitamin B12) biosynthesis CbiG protein	751175	G/A	nonsyn|ts|CCG/TCG|P201S	CBM2183_349J16
RASO001c02_007240	RSp0622	-	putative cobalt-precorrin-6A synthase [deacetylating](cbiD)	754137	G/A	syn|ts|TTC/TTT|F109F	CBM2187_356R16
RASO001c02_007320	RSp0630	-	putative phospholipase protein	769087	T/A	nonsyn|tv|GTG/GAG|V239E	CBM1495_349H16
RASO001c02_007350	RSp0633	-	conserved protein of unknown function	772225	G/A	nonsyn|ts|CGG/CAG|R60Q	CBM1496_349I16
RASO001c02_007370	RSp0634	rfaC	Lipopolysaccharide heptosyltransferase	774107	C/T	syn|ts|ATC/ATT|I300I	CBM1496_349I16
RASO001c02_007400	RSp0637	-	conserved hypothethical protein, DGPFAETKE domain	777392	G/C	int|tv	CBM1494_349G16
RASO001c02_007540	RSp0650	mmsA	methylmalonate semialdehyde dehydrogenase	827744	G/A	syn|ts|TCC/TCT|S8S	CBM1496_349I16
RASO001c02_007620	RSp0657	copB	CopB ATPase, Copper resistance protein B precursor	836281	G/A	syn|ts|GCG/GCA|A24A	CBM1495_349H16
RASO001c02_007790	RSp0672	ripG2	leucine-rich-repeat type III effector protein (GALA2)	856535	C/T	nonsyn|ts|GAC/AAC|D599N	CBM2185_349L16
RASO001c02_007790	RSp0672	ripG2	leucine-rich-repeat type III effector protein (GALA2)	857739	G/A	syn|ts|GCC/GCT|A197A	CBM1494_349G16
RASO001c02_007790	RSp0672	ripG2	leucine-rich-repeat type III effector protein (GALA2)	858298	G/A	nonsyn|ts|CCT/CTT|P11L	CBM1494_349G16
RASO001c02_007850	RSp0677	metR	transcriptional regulator of methionine biosynthesis (LysR family)	864092	G/A	nonsyn|ts|GAG/AAG|E262K	CBM1494_349G16
RASO001c02_007920	RSp0684	-	conserved hypothethical protein	871369	G/A	nonsyn|ts|TCG/TTG|S202L	CBM130_356T16|CBM1497_356M16|CBM1498_356N16|CBM1752_356S16|CBM2186_356P16|CBM2187_356R16|CBM356
RASO001c02_007960	RSp0688	-	conserved membrane protein of unknown function	875374	G/A	int|ts	CBM1752_356S16
RASO001c02_007960	RSp0688	-	conserved membrane protein of unknown function	875375	G/A	int|ts	CBM1752_356S16
RASO001c02_008050	RSp0695	-	putative dehydrogenases (Flavoproteins) signal peptide	883392	C/T	syn|ts|CTC/CTT|L180L	CBM2182_212F16
RASO001c02_008050	RSp0695	-	putative dehydrogenases (Flavoproteins) signal peptide	883770	C/T	syn|ts|TTC/TTT|F306F	CBM2185_349L16
RASO001c02_008050	RSp0695	-	putative dehydrogenases (Flavoproteins) signal peptide	883878	C/T	syn|ts|GCC/GCT|A342A	CBM1491_212A16|CBM1492_212B16|CBM1493_212C16|CBM212|CBM2180_212D16|CBM2181_212E16|CBM2182_212F16
RASO001c02_008080	RSp0698	aspC	Aspartate transaminase	886979	C/T	nonsyn|ts|TCC/TTC|S187F	CBM1493_212C16
RASO001c02_008080	RSp0698	aspC	Aspartate transaminase	886980	C/T	syn|ts|TCC/TCT|S187S	CBM1493_212C16
RASO001c02_008240	RSp0714	-	d-alanine aminotransferase (D-aspartate aminotransferase) protein	903860	C/T	syn|ts|CTG/TTG|L276L	CBM1496_349I16
RASO001c02_008290	RSp0718	-	putative cytochrome c peroxidase	906648	G/A	nonsyn|ts|GAG/AAG|E395K	CBM2183_349J16
RASO001c02_008380	RSp0724	-	conserved protein of unknown function	911459	C/T	int|ts	CBM1496_349I16
RASO001c02_008390	RSp0725	-	putative predicted fe-s oxidoreductases oxidoreductase protein	911998	C/T	syn|ts|CTC/CTT|L66L	CBM1493_212C16
RASO001c02_008440	RSp0730	-	sterol desaturase transmembrane protein	915981	G/A	syn|ts|TTC/TTT|F232F	CBM130_356T16
RASO001c02_008440	RSp0730	-	sterol desaturase transmembrane protein	916875	C/T	int|ts	CBM1493_212C16
RASO001c02_008440	RSp0730	-	sterol desaturase transmembrane protein	916876	C/T	int|ts	CBM1493_212C16
RASO001c02_008450	RSp0731	ripTPS	Type III effector, with T6P synthase domain	916875	C/T	int|ts	CBM1493_212C16
RASO001c02_008450	RSp0731	ripTPS	Type III effector, with T6P synthase domain	916876	C/T	int|ts	CBM1493_212C16
RASO001c02_008450	RSp0731	ripTPS	Type III effector, with T6P synthase domain	917561	C/T	nonsyn|ts|CCC/TCC|P75S	CBM1491_212A16|CBM1492_212B16|CBM1493_212C16|CBM2180_212D16|CBM2181_212E16|CBM2182_212F16
RASO001c02_008470	RSp0732	hopAV1 (ripAV)	type III effector, HopAV1 family	919945	T/A	nonsense|tv|TAT/TAA|Y164*	CBM130_356T16
RASO001c02_008530	RSp0736	-	conserved hypothetical protein; PUTATIVE MEMBRANE anchored protein	925561	C/T	nonsyn|ts|GAA/AAA|E79K	CBM2184_349K16
RASO001c02_008560	RSp0738	-	conserved hypothethical protein, Rhs element Vgr related protein	926591	C/T	nonsyn|ts|GGG/GAG|G867E	CBM1491_212A16|CBM1492_212B16|CBM1493_212C16|CBM212|CBM2180_212D16|CBM2181_212E16|CBM2182_212F16
RASO001c02_008560	RSp0738	-	conserved hypothethical protein, Rhs element Vgr related protein	926592	C/T	nonsyn|ts|GGG/AGG|G867R	CBM1491_212A16|CBM1492_212B16|CBM1493_212C16|CBM212|CBM2180_212D16|CBM2181_212E16|CBM2182_212F16
RASO001c02_008560	RSp0738	-	conserved hypothethical protein, Rhs element Vgr related protein	926829	C/T	nonsyn|ts|GAT/AAT|D788N	CBM2187_356R16
RASO001c02_008560	RSp0738	-	conserved hypothethical protein, Rhs element Vgr related protein	928795	C/T	syn|ts|AAG/AAA|K132K	CBM1491_212A16|CBM1492_212B16|CBM1493_212C16|CBM212|CBM2180_212D16|CBM2181_212E16|CBM2182_212F16
RASO001c02_008640	RSp0746	-	putative secretion system protein (EvpE-like)	936159	C/T	nonsyn|ts|TCC/TTC|S151F	CBM2186_356P16
RASO001c02_008650	RSp0747	tssD	putative Type VI secretion protein (DUF879)	937366	G/A	nonsyn|ts|GAG/AAG|E375K	CBM1491_212A16
RASO001c02_008710	RSp0753	-	conserved hypothethical protein	948896	C/T	nonsyn|ts|TCA/TTA|S101L	CBM1495_349H16
RASO001c02_008780	RSp0758	-	putative lipoprotein yddW precursor	956255	C/T	nonsyn|ts|CCC/TCC|P216S	CBM130_356T16|CBM1497_356M16|CBM1498_356N16|CBM1752_356S16|CBM2186_356P16|CBM2187_356R16|CBM356
RASO001c02_008840	RSp0764	-	conserved transmembrane protein of unknown function	965175	G/A	nonsyn|ts|CCG/TCG|P473S	CBM2184_349K16
RASO001c02_008900	RSp0769	-	putative hydrolase	973077	G/A	nonsense|ts|TGG/TAG|W371*	CBM2187_356R16
RASO001c02_008900	RSp0769	-	putative hydrolase	973114	G/A	syn|ts|TTG/TTA|L383L	CBM1496_349I16
RASO001c02_009010	RSp0777	-	putative transmembrane protein	978735	C/T	nonsyn|ts|GGA/AGA|G99R	CBM1491_212A16
RASO001c02_009050	RSp0781	-	putative cystathionine beta-lyases protein (metB)	983986	G/A	nonsyn|ts|ATG/ATA|M367I	CBM1494_349G16|CBM1495_349H16|CBM1496_349I16|CBM2183_349J16|CBM2184_349K16|CBM2185_349L16|CBM349
RASO001c02_009120	RSp0788	-	putative carbamoyltransferase protein of the NodU family	992009	G/A	nonsyn|ts|GAG/AAG|E137K	CBM2185_349L16
RASO001c02_009120	RSp0788	-	putative carbamoyltransferase protein of the NodU family	992273	G/A	nonsyn|ts|GAA/AAA|E225K	CBM1492_212B16
RASO001c02_009130	RSp0789	-	conserved hypothethical protein	993961	C/T	syn|ts|TTC/TTT|F198F	CBM1752_356S16
RASO001c02_009370	RSp0811	-	putative Vitamin B12 transporter btuB precursor (Cobalamin receptor)(btuB)	1021877	C/T	nonsyn|ts|TCC/TTC|S147F	CBM1493_212C16
RASO001c02_009610	RSp0834	exuT	Hexuronate transporter	1054286	C/T	syn|ts|CTC/CTT|L40L	CBM2184_349K16
RASO001c02_009650	RSp0838	ripAI	Type III effector protein	1059888	G/C	int|tv	CBM2186_356P16
RASO001c02_009730	RSp0845	ripAN	type III effector protein	1069708	G/A	nonsyn|ts|CCG/CTG|P553L	CBM1752_356S16
RASO001c02_009730	RSp0845	ripAN	type III effector protein	1070993	-/G	INS	CBM2183_349J16
RASO001c02_009740	RSp0846	ripA3	type III effector, AWR3	1074809	G/A	nonsyn|ts|CCG/TCG|P103S	CBM2185_349L16
RASO001c02_009750	RSp0847	ripA4	type III effector family protein AWR1	1079045	A/G	nonsyn|ts|CTT/CCT|L121P	CBM2186_356P16
RASO001c02_009750	RSp0847	ripA4	type III effector family protein AWR1	1079486	G/A	int|ts	CBM1491_212A16
RASO001c02_009770	RALSOp_0944	-	protein of unknown function	1080277	C/-	DEL	CBM1498_356N16
RASO001c02_009770	RALSOp_0944	-	protein of unknown function	1080280	G/T	nonsyn|tv|GCC/TCC|A48S	CBM1498_356N16
RASO001c02_009780	RSp0849	prhI	Regulatory protein (3-compartiment signal transduction system, sigma factor prhi transcription regulator protein)	1080277	C/-	DEL	CBM1498_356N16
RASO001c02_009780	RSp0849	prhI	Regulatory protein (3-compartiment signal transduction system, sigma factor prhi transcription regulator protein)	1080280	G/T	nonsyn|tv|TGC/TTC|C5F	CBM1498_356N16
RASO001c02_009810	RSp0852	hrpG	Transcriptional regulator of hrp gene cluster, OmpR family	1082661	C/T	nonsyn|ts|GAG/AAG|E214K	CBM2186_356P16
RASO001c02_009810	RSp0852	hrpG	Transcriptional regulator of hrp gene cluster, OmpR family	1082676	G/A	nonsense|ts|CAG/TAG|Q209*	CBM1494_349G16|CBM1495_349H16|CBM1496_349I16|CBM2183_349J16|CBM2184_349K16|CBM2185_349L16|CBM349
RASO001c02_009810	RSp0852	hrpG	Transcriptional regulator of hrp gene cluster, OmpR family	1082765	G/A	nonsyn|ts|GCC/GTC|A179V	CBM2187_356R16
RASO001c02_009810	RSp0852	hrpG	Transcriptional regulator of hrp gene cluster, OmpR family	1082844	G/A	nonsyn|ts|CGC/TGC|R153C	CBM1498_356N16
RASO001c02_009810	RSp0852	hrpG	Transcriptional regulator of hrp gene cluster, OmpR family	1082845	G/A	syn|ts|ATC/ATT|I152I	CBM1498_356N16
RASO001c02_009810	RSp0852	hrpG	Transcriptional regulator of hrp gene cluster, OmpR family	1083060	G/A	nonsense|ts|CAG/TAG|Q81*	CBM1491_212A16|CBM1492_212B16|CBM1493_212C16|CBM212|CBM2180_212D16|CBM2181_212E16|CBM2182_212F16
RASO001c02_009810	RSp0852	hrpG	Transcriptional regulator of hrp gene cluster, OmpR family	1083412	G/A	int|ts	CBM1752_356S16
RASO001c02_009890	RSp0860	hrcR	Hypersensitivity response secretion protein hrcR, type III secretion system	1087477	G/C	nonsyn|tv|ATC/ATG|I167M	CBM1498_356N16
RASO001c02_009900	RSp0861	hrpQ	type III secretion system apparatus protein HrcQ	1088775	G/A	nonsyn|ts|ACC/ATC|T85I	CBM1491_212A16
RASO001c02_009930	RSp0863	hrcV	Hypersensitivity response secretion protein hrcV, Type III secretory pathway component	1089958	G/A	nonsense|ts|CAG/TAG|Q589*	CBM130_356T16|CBM1497_356M16|CBM1498_356N16|CBM1752_356S16|CBM2186_356P16|CBM2187_356R16|CBM356
RASO001c02_009980	RSp0867	hrcJ	Type III secretion system lipoprotein HrcJ	1094317	C/T	syn|ts|TTC/TTT|F114F	CBM2185_349L16
RASO001c02_009980	RSp0867	hrcJ	Type III secretion system lipoprotein HrcJ	1094425	G/A	syn|ts|GTG/GTA|V150V	CBM130_356T16
RASO001c02_010040	RSp0873	hrpB	Transcriptional activator of hrp genes cluster, AraC type family	1100276	G/A	syn|ts|CTG/CTA|L390L	CBM130_356T16
RASO001c02_010060	RSp0875	popC (ripAC)	leucine-rich repeat protein type III effector protein	1102599	C/T	nonsyn|ts|GAA/AAA|E960K	CBM2182_212F16
RASO001c02_010100	RSp0878	prhA	outer membrane receptor, type III secretion system	1109366	G/A	nonsyn|ts|CGC/TGC|R203C	CBM130_356T16
RASO001c02_010170	RSp0885	ripAQ	type III effector protein	1120810	G/A	nonsyn|ts|GGT/GAT|G10D	CBM1496_349I16
RASO001c02_010290	RSp0896	pcaK	4-hydroxybenzoate transporter	1132970	C/T	syn|ts|GCC/GCT|A210A	CBM130_356T16
RASO001c02_010330	RSp0899	-	putative hydratase/decarboxylase protein	1135292	C/T	nonsyn|ts|GAG/AAG|E212K	CBM1496_349I16
RASO001c02_010500	RSp0914	ripG1	Lrr-gala family type III effector protein (Gala 1)	1153954	T/A	nonsyn|tv|GAT/GAA|D410E	CBM2181_212E16
RASO001c02_010520	RSp0916	-	putative vacj-related lipoprotein	1156683	C/T	int|ts	CBM2180_212D16
RASO001c02_010610	RALSOp_1028	-	protein of unknown function	1163557	T/G	int|tv	CBM1498_356N16|CBM2181_212E16
RASO001c02_010680	RSp0928	cusA	copper/silver efflux system, membrane component	1168943	C/T	nonsyn|ts|TCC/TTC|S119F	CBM2181_212E16
RASO001c02_010700	RSp0930	ripS3	Type III effector protein (Skwp3)	1177392	G/A	syn|ts|CTC/CTT|L530L	CBM2182_212F16
RASO001c02_010710	RSp0931	-	putative amino-acid-binding periplasmic abc transporter protein	1180151	G/A	syn|ts|CTG/TTG|L24L	CBM130_356T16
RASO001c02_010780	RSp0937	-	conserved hypothethical protein	1184377	G/A	syn|ts|TTC/TTT|F74F	CBM1491_212A16|CBM1492_212B16|CBM1493_212C16|CBM212|CBM2180_212D16|CBM2181_212E16|CBM2182_212F16
RASO001c02_010890	RSp0948	-	putative sorbitol dehydrogenase	1193515	G/A	int|ts	CBM1498_356N16
RASO001c02_010960	RALSOp_1063	-	protein of unknown function	1199923	C/T	nonsyn|ts|GCT/ACT|A32T	CBM2185_349L16
RASO001c02_010960	RALSOp_1063	-	protein of unknown function	1199924	C/T	syn|ts|GCG/GCA|A31A	CBM2185_349L16
RASO001c02_011140	RSp0963	-	putative ribonucleotide reductase oxidoreductase protein (nrdD)	1216202	C/T	nonsyn|ts|CAT/TAT|H200Y	CBM130_356T16
RASO001c02_011220	RSp0971	-	conserved membrane protein of unknown function	1222919	C/T	nonsyn|ts|GGG/GAG|G127E	CBM1496_349I16
RASO001c02_011250	RSp0974	narG	nitrate reductase 1, alpha subunit	1227276	G/A	nonsyn|ts|ATG/ATA|M250I	CBM1494_349G16|CBM1495_349H16|CBM1496_349I16|CBM2183_349J16|CBM2184_349K16|CBM2185_349L16|CBM349
RASO001c02_011290	RSp0978	mobB	Molybdopterin-guanine dinucleotide biosynthesis protein B	1233676	G/A	nonsyn|ts|GAC/AAC|D160N	CBM2187_356R16
RASO001c02_011400	RSp0986	-	putative iron-containing alcohol dehydrogenase	1241667	T/A	nonsyn|tv|GAC/GTC|D273V	CBM2181_212E16
RASO001c02_011420	RSp0988	-	conserved hypothethical protein, Thioredoxin-like fold	1243745	G/A	syn|ts|ATC/ATT|I197I	CBM1498_356N16
RASO001c02_011500	RSp0995	dctA	C4-dicarboxylate transport protein 3	1255371	G/A	syn|ts|ATC/ATT|I151I	CBM2180_212D16
RASO001c02_011530	RSp0997	-	putative transcription regulator, LysR family; putative ttuA activator	1257417	C/T	nonsyn|ts|CTC/TTC|L83F	CBM2184_349K16
RASO001c02_011590	RSp1002	tek	membrane associated precursor, exported and processed into extracellular protein EXP	1262454	C/T	nonsyn|ts|GGG/AGG|G560R	CBM2184_349K16
RASO001c02_011600	RSp1003	xpsR	transcription regulator xpsr	1264799	G/A	nonsyn|ts|CCC/TCC|P132S	CBM1493_212C16
RASO001c02_011640	RSp1006	-	putative eps aminotransferase protein	1269077	A/G	nonsyn|ts|CTG/CCG|L263P	CBM2184_349K16
RASO001c02_011680	RSp1010	-	conserved hypothethical protein, heparinase II/III-like domain	1273362	G/C	nonsyn|tv|TCC/TGC|S302C	CBM2185_349L16
RASO001c02_011710	RSp1013	-	putative glycosyltransferase, group 1	1277609	G/A	syn|ts|TTC/TTT|F157F	CBM1491_212A16
RASO001c02_011720	RSp1014	epsF	EPS I polysaccharide export inner membrane protein epsF	1278439	C/T	nonsyn|ts|GAA/AAA|E324K	CBM1491_212A16|CBM1492_212B16|CBM1493_212C16|CBM212|CBM2180_212D16|CBM2181_212E16|CBM2182_212F16
RASO001c02_011720	RSp1014	epsF	EPS I polysaccharide export inner membrane protein epsF	1278632	C/T	syn|ts|GTG/GTA|V259V	CBM2185_349L16
RASO001c02_011720	RSp1014	epsF	EPS I polysaccharide export inner membrane protein epsF	1279392	G/A	nonsyn|ts|CCT/CTT|P6L	CBM1496_349I16
RASO001c02_011750	RSp1017	epsC	UDP-N-acetylglucosamine 2-epimerase	1282192	C/T	nonsyn|ts|GAG/AAG|E348K	CBM1491_212A16
RASO001c02_011780	RSp1020	epsA	EPS I polysaccharide export outer membrane protein epsA precursor	1287697	G/C	int|tv	CBM2187_356R16
RASO001c02_011900	RSp1031	ripZ	putative type III effector protein	1304177	C/T	int|ts	CBM1494_349G16|CBM1495_349H16|CBM1496_349I16|CBM2183_349J16|CBM2184_349K16|CBM2185_349L16|CBM349
RASO001c02_011900	RSp1031	ripZ	putative type III effector protein	1305087	A/T	nonsyn|tv|GAT/GTT|D219V	CBM2185_349L16
RASO001c02_011930	RALSOp_1156	-	protein of unknown function	1311169	G/A	int|ts	CBM130_356T16|CBM1497_356M16|CBM1498_356N16|CBM1752_356S16|CBM2186_356P16|CBM2187_356R16|CBM356
RASO001c02_011950	RSp1034	-	conserved exported protein of unknown function	1311169	G/A	int|ts	CBM130_356T16|CBM1497_356M16|CBM1498_356N16|CBM1752_356S16|CBM2186_356P16|CBM2187_356R16|CBM356
RASO001c02_012010	RSp1040	-	putative cation efflux system protein czcA	1317534	C/T	nonsyn|ts|GGT/AGT|G474S	CBM2183_349J16
RASO001c02_012020	RSp1041	-	putative cation transporter transmembrane protein	1319042	C/T	syn|ts|AAG/AAA|K351K	CBM1493_212C16
RASO001c02_012090	RSp1047	-	putative transporter, Major facilitator superfamily	1326250	C/T	nonsyn|ts|TCC/TTC|S145F	CBM2185_349L16
RASO001c02_012150	RSp1052	-	putative potassium transport system protein kup	1333706	G/A	nonsyn|ts|CCG/TCG|P266S	CBM1491_212A16
RASO001c02_012310	RSp1065	-	conserved exported protein of unknown function	1347987	G/A	nonsyn|ts|CGC/TGC|R159C	CBM1498_356N16
RASO001c02_012380	RSp1069	-	putative transmembrane protein	1350364	T/C	nonsyn|ts|CAA/CGA|Q116R	CBM2187_356R16
RASO001c02_012410	RSp1072	-	conserved protein of unknown function	1354599	G/A	nonsyn|ts|CTC/TTC|L43F	CBM2181_212E16
RASO001c02_012410	RSp1072	-	conserved protein of unknown function	1354600	A/C	syn|tv|CCT/CCG|P42P	CBM2181_212E16
RASO001c02_012560	RSp1086	-	putative response receiver involved in pilum assembly	1378251	C/T	syn|ts|GTG/GTA|V294V	CBM2180_212D16
RASO001c02_012640	RSp1093	-	conserved exported protein of unknown function	1384349	C/T	syn|ts|GGG/GGA|G34G	CBM2187_356R16
RASO001c02_012860	RSp1114	-	putative outer membrane drug efflux lipoprotein, RND efflux system domain	1411645	C/T	nonsyn|ts|CCC/CTC|P72L	CBM130_356T16
RASO001c02_013030	RSp1130	ripN	type III effector, NUDIX hydrolase domain	1425952	G/A	syn|ts|ACG/ACA|T183T	CBM1491_212A16
RASO001c02_013050	RALSOp_1267	-	protein of unknown function	1427393	C/T	syn|ts|TTC/TTT|F90F	CBM1496_349I16
RASO001c02_013060	RSp1132	-	conserved protein of unknown function	1427393	C/T	nonsyn|ts|GAA/AAA|E173K	CBM1496_349I16
RASO001c02_013060	RSp1132	-	conserved protein of unknown function	1427515	G/A	nonsyn|ts|CCA/CTA|P132L	CBM130_356T16
RASO001c02_013060	RSp1132	-	conserved protein of unknown function	1427516	G/A	nonsyn|ts|CCA/TCA|P132S	CBM130_356T16
RASO001c02_013070	RSp1133	-	conserved protein of unknown function	1428411	C/T	nonsyn|ts|GAG/AAG|E11K	CBM1496_349I16
RASO001c02_013080	RSp1134	-	conserved protein of unknown function	1428709	G/A	nonsyn|ts|CCG/TCG|P87S	CBM2182_212F16
RASO001c02_013100	RSp1136	insH	transposase	1430992	C/T	syn|ts|GTG/GTA|V189V	CBM2186_356P16
RASO001c02_013100	RSp1136	insH	transposase	1431789	C/T	int|ts	CBM2187_356R16
RASO001c02_013110	RALSOp_1272	-	conserved hypothethical protein	1432030	C/T	nonsyn|ts|GAG/AAG|E145K	CBM2187_356R16
RASO001c02_013120	RSp1137	-	putative rhs-related transmembrane protein	1432718	C/T	syn|ts|AAG/AAA|K1437K	CBM130_356T16|CBM1497_356M16|CBM1498_356N16|CBM1752_356S16|CBM2186_356P16|CBM2187_356R16|CBM356
RASO001c02_013150	RSp1140	-	putative substrate-binding periplasmic (PBP) ABC transporter protein	1440369	G/A	syn|ts|ATC/ATT|I270I	CBM2183_349J16
RASO001c02_013170	RSp1142	-	putative transcription regulator protein, LuxR family	1442925	G/A	nonsense|ts|CAG/TAG|Q88*	CBM1496_349I16
RASO001c02_013300	RSp1155	-	putative signal transduction protein eal-ggdef domains	1455032	G/T	nonsense|tv|TAC/TAA|Y596*	CBM1497_356M16
RASO001c02_013360	RSp1159	-	putative universal stress protein related nucleotide-binding protein; UspA family	1459826	A/C	nonsyn|tv|ACC/CCC|T37P	CBM1493_212C16
RASO001c02_013470	RSp1168	-	conserved hypothethical protein	1470302	G/A	nonsense|ts|TGG/TGA|W96*	CBM1496_349I16
RASO001c02_013490	RSp1170	-	conserved hypothethical protein	1473352	G/A	nonsyn|ts|TCG/TTG|S313L	CBM1496_349I16
RASO001c02_013520	RSp1173	-	putative cytochrome c peroxidase transmembrane protein	1477978	C/T	nonsyn|ts|CGG/CAG|R392Q	CBM130_356T16
RASO001c02_013550	RSp1175	-	conserved hypothethical protein, DUF1458	1481986	G/A	int|ts	CBM1491_212A16
RASO001c02_013550	RSp1175	-	conserved hypothethical protein, DUF1458	1481987	G/A	int|ts	CBM1491_212A16
RASO001c02_013560	RSp1176	-	conserved hypothethical protein	1481986	G/A	int|ts	CBM1491_212A16
RASO001c02_013560	RSp1176	-	conserved hypothethical protein	1481987	G/A	int|ts	CBM1491_212A16
RASO001c02_013740	RSp1191	ribB	3,4-dihydroxy-2-butanone 4-phosphate synthase (DHBP synthase)	1512935	C/T	nonsyn|ts|GAG/AAG|E218K	CBM1496_349I16
RASO001c02_013740	RSp1191	ribB	3,4-dihydroxy-2-butanone 4-phosphate synthase (DHBP synthase)	1513404	G/A	syn|ts|GCC/GCT|A61A	CBM1498_356N16
RASO001c02_013750	RALSOp_1336	-	hypothethical protein (modular protein)	1513404	G/A	syn|ts|CCG/CCA|P129P	CBM1498_356N16
RASO001c02_013770	RSp1193	-	putative undecaprenyl phosphate-alpha-4-amino-4-deoxy-L-arabinose arabinosyl transferase (arnT)	1514491	G/A	int|ts	CBM2183_349J16
RASO001c02_013830	RSp1198	mdtB	multidrug efflux system, subunit B	1520673	C/T	nonsyn|ts|TCC/TTC|S35F	CBM1493_212C16
RASO001c02_013830	RSp1198	mdtB	multidrug efflux system, subunit B	1520968	C/T	syn|ts|AAC/AAT|N133N	CBM2182_212F16
RASO001c02_013830	RSp1198	mdtB	multidrug efflux system, subunit B	1520969	C/T	nonsyn|ts|CCG/TCG|P134S	CBM2182_212F16
RASO001c02_013930	RSp1205	-	conserved hypothethical protein, putative type IV pilus assembly PilZ	1533795	G/A	nonsyn|ts|GAG/AAG|E34K	CBM130_356T16
RASO001c02_014030	RSp1214	-	conserved hypothethical protein	1545610	C/T	int|ts	CBM2180_212D16
RASO001c02_014110	RSp1222	nirB	NADH-dependent nitrite reductase, Rubredoxin--NAD(+) reductase	1555475	C/T	nonsyn|ts|GGC/GAC|G334D	CBM1494_349G16|CBM1495_349H16|CBM1496_349I16|CBM2183_349J16|CBM2184_349K16|CBM2185_349L16|CBM349
RASO001c02_014120	RSp1223	-	nitrate transporter; Major facilitator superfamily MFS_1	1557853	G/A	int|ts	CBM1493_212C16
RASO001c02_014130	RSp1224	aer	fused signal transducer for aerotaxis sensory component ; methyl accepting chemotaxis component	1559898	C/T	int|ts	CBM1494_349G16|CBM1495_349H16|CBM1496_349I16|CBM2183_349J16|CBM2184_349K16|CBM2185_349L16|CBM349
RASO001c02_014190	RSp1230	-	putative glyoxalase/Bleomycin resistance protein/Dihydroxybiphenyl dioxygenase	1565684	C/T	syn|ts|GGG/GGA|G53G	CBM2184_349K16
RASO001c02_014190	RSp1230	-	putative glyoxalase/Bleomycin resistance protein/Dihydroxybiphenyl dioxygenase	1565685	C/T	nonsyn|ts|GGG/GAG|G53E	CBM2184_349K16
RASO001c02_014360	RSp1246	-	putative translation initiation inhibitor, endoribonuclease	1584442	C/T	syn|ts|GCC/GCT|A111A	CBM1494_349G16
RASO001c02_014520	RSp1261	-	conserved hypothethical protein	1595952	C/T	nonsyn|ts|GAA/AAA|E330K	CBM1497_356M16
RASO001c02_014760	RSp1281	ripR	type III effector protein, HopR1 family	1623392	G/A	syn|ts|ATC/ATT|I1369I	CBM2182_212F16
RASO001c02_014760	RSp1281	ripR	type III effector protein, HopR1 family	1627400	C/T	syn|ts|AAG/AAA|K33K	CBM2185_349L16
RASO001c02_014760	RSp1281	ripR	type III effector protein, HopR1 family	1627519	G/A	int|ts	CBM2185_349L16
RASO001c02_014760	RSp1281	ripR	type III effector protein, HopR1 family	1627520	A/T	int|tv	CBM2185_349L16
RASO001c02_014870	RSp1290	-	putative type 4 fimbrial biogenesis transmembrane precursor pilW-related protein (pilW)	1641605	C/T	nonsyn|ts|ATG/ATA|M45I	CBM130_356T16|CBM1497_356M16|CBM1498_356N16|CBM1752_356S16|CBM2186_356P16|CBM2187_356R16|CBM356
RASO001c02_015860	RSp1363	-	putative methyl-accepting chemotaxis transducer transmembrane protein	1713595	T/A	syn|tv|CGT/CGA|R290R	CBM1491_212A16
RASO001c02_015860	RSp1363	-	putative methyl-accepting chemotaxis transducer transmembrane protein	1713837	C/G	nonsyn|tv|ACC/AGC|T371S	CBM1497_356M16
RASO001c02_015910	RSp1367	-	putative cytochrome c	1720322	G/A	int|ts	CBM2184_349K16
RASO001c02_015910	RSp1367	-	putative cytochrome c	1720395	G/A	int|ts	CBM2185_349L16
RASO001c02_015940	RSp1369	nosR	nitrous oxide reductase regulatory protein NosR	1723946	G/A	nonsyn|ts|GGG/AGG|G467R	CBM2182_212F16
RASO001c02_015940	RSp1369	nosR	nitrous oxide reductase regulatory protein NosR	1723947	G/A	nonsyn|ts|GGG/GAG|G467E	CBM2182_212F16
RASO001c02_015940	RSp1369	nosR	nitrous oxide reductase regulatory protein NosR	1724026	C/T	syn|ts|TTC/TTT|F493F	CBM1498_356N16
RASO001c02_015980	RSp1373	-	Putative lipoprotein involved in nitrous oxide reduction precursor (nosL)	1728700	G/A	nonsyn|ts|GGG/GAG|G174E	CBM1496_349I16
RASO001c02_015990	RALSOp_1554	-	protein of unknown function	1728700	G/A	nonsyn|ts|CCG/TCG|P150S	CBM1496_349I16
RASO001c02_015990	RALSOp_1554	-	protein of unknown function	1729486	C/T	int|ts	CBM2180_212D16
RASO001c02_016000	RSp1374	ripS2	type III effector protein (Skwp2)	1729486	C/T	int|ts	CBM2180_212D16
RASO001c02_016020	RSp1376	-	conserved membrane protein of unknown function, predicted branched-chain amino acid permease	1737903	C/A	int|tv	CBM2186_356P16
RASO001c02_016030	RSp1377	lrp	Leucine-responsive regulatory protein	1737903	C/A	int|tv	CBM2186_356P16
RASO001c02_016170	RSp1390	fliA	RNA polymerase sigma factor for flagellar operon	1750767	C/T	syn|ts|GAG/GAA|E200E	CBM130_356T16|CBM1497_356M16|CBM1498_356N16|CBM1752_356S16|CBM2186_356P16|CBM2187_356R16|CBM356
RASO001c02_016380	RSp1411	motA	MotA: chemotaxis protein; proton conductor component of flagella motor, torque generator	1775785	C/T	syn|ts|GTG/GTA|V134V	CBM130_356T16
RASO001c02_016450	RSp1417	-	putative transmembrane efflux transmembrane protein	1781273	G/A	nonsyn|ts|TCG/TTG|S417L	CBM1492_212B16
RASO001c02_016450	RSp1417	-	putative transmembrane efflux transmembrane protein	1781593	G/A	syn|ts|GTC/GTT|V310V	CBM2184_349K16
RASO001c02_016450	RSp1417	-	putative transmembrane efflux transmembrane protein	1782312	C/T	nonsyn|ts|GGC/AGC|G71S	CBM1493_212C16
RASO001c02_016450	RSp1417	-	putative transmembrane efflux transmembrane protein	1782313	C/T	syn|ts|TTG/TTA|L70L	CBM1493_212C16
RASO001c02_016460	RSp1418	-	putative hydrolase protein	1782652	G/A	nonsyn|ts|CCC/CTC|P262L	CBM2181_212E16
RASO001c02_016470	RSp1419	ralA	Ralfuranone biosynthesis protein	1785980	C/T	nonsense|ts|TGG/TGA|W96*	CBM1493_212C16
RASO001c02_016470	RSp1419	ralA	Ralfuranone biosynthesis protein	1785981	C/T	nonsense|ts|TGG/TAG|W96*	CBM1493_212C16
RASO001c02_016480	RSp1420	-	conserved protein of unknown function	1786751	C/T	nonsyn|ts|GCA/ACA|A112T	CBM130_356T16
RASO001c02_016490	RSp1421	-	putative formyl-coenzyme A transferase; caiB/baiF CoA-transferase family III	1787926	C/G	syn|tv|CGC/CGG|R157R	CBM1491_212A16|CBM1492_212B16|CBM1493_212C16|CBM212|CBM2180_212D16|CBM2181_212E16|CBM2182_212F16
RASO001c02_016490	RSp1421	-	putative formyl-coenzyme A transferase; caiB/baiF CoA-transferase family III	1788340	C/T	syn|ts|CGC/CGT|R295R	CBM1496_349I16
RASO001c02_016500	RSp1422	-	putative peptide synthetase protein	1789646	C/T	nonsyn|ts|GGC/AGC|G1182S	CBM1493_212C16
RASO001c02_016500	RSp1422	-	putative peptide synthetase protein	1791093	C/T	syn|ts|GGG/GGA|G699G	CBM1492_212B16
RASO001c02_016500	RSp1422	-	putative peptide synthetase protein	1791094	C/T	nonsyn|ts|GGG/GAG|G699E	CBM1492_212B16
RASO001c02_016550	RSp1426	-	conserved protein of unknown function	1797671	G/A	nonsyn|ts|CCG/TCG|P10S	CBM1494_349G16|CBM1495_349H16|CBM1496_349I16|CBM2183_349J16|CBM2184_349K16|CBM2185_349L16|CBM349
RASO001c02_016570	RSp1428	-	putative thiosulfate sulfurtransferase; protein	1799001	C/T	nonsyn|ts|GAA/AAA|E11K	CBM1493_212C16
RASO001c02_016590	RSp1430	-	conserved protein of unknown function	1800564	A/T	nonsyn|tv|TGC/AGC|C122S	CBM1496_349I16
RASO001c02_016610	RSp1432	-	putative isomerase protein	1802355	C/T	nonsyn|ts|GGG/GAG|G36E	CBM2185_349L16
RASO001c02_016610	RSp1432	-	putative isomerase protein	1802406	C/T	nonsyn|ts|GGT/GAT|G19D	CBM1493_212C16
RASO001c02_016610	RSp1432	-	putative isomerase protein	1802407	C/T	nonsyn|ts|GGT/AGT|G19S	CBM1493_212C16
RASO001c02_016630	RSp1434	-	putative acyl-coa synthetases(Amp-forming) protein	1803640	G/A	nonsyn|ts|CGC/TGC|R241C	CBM1492_212B16
RASO001c02_016670	RSp1438	-	putative trna synthetase protein	1808218	C/T	int|ts	CBM2186_356P16
RASO001c02_016680	RSp1439	cysE	putative serine acetyltransferase protein	1808334	G/A	nonsyn|ts|CCC/CTC|P248L	CBM1494_349G16
RASO001c02_016680	RSp1439	cysE	putative serine acetyltransferase protein	1808869	G/A	nonsyn|ts|CGG/TGG|R70W	CBM1752_356S16
RASO001c02_016780	RSp1447	-	putative abc-type branched-chain amino acid transport systems, periplasmic component abc transporter protein	1822271	C/T	nonsyn|ts|GAC/AAC|D4N	CBM2181_212E16
RASO001c02_016790	RSp1448	ttuE	pyruvate kinase; tartrate degradation	1822952	C/T	nonsyn|ts|GGC/AGC|G414S	CBM2185_349L16
RASO001c02_016800	RSp1449	ttuD	HYDROXYPYRUVATE REDUCTASE OXIDOREDUCTASE PROTEIN; tartrate degradation	1824524	C/G	nonsyn|tv|GTC/CTC|V338L	CBM1491_212A16
RASO001c02_016800	RSp1449	ttuD	HYDROXYPYRUVATE REDUCTASE OXIDOREDUCTASE PROTEIN; tartrate degradation	1825437	G/A	syn|ts|TTC/TTT|F33F	CBM1494_349G16
RASO001c02_016840	RSp1453	-	putative cytochrome c signal peptide protein	1827817	C/T	syn|ts|CTC/CTT|L265L	CBM2187_356R16
RASO001c02_016880	RSp1457	-	putative Secretion protein HlyD	1832482	T/A	nonsyn|tv|GTC/GAC|V248D	CBM2184_349K16
RASO001c02_016890	RSp1458	-	putative Acriflavin resistance/Multidrug efflux transporter AcrB	1834435	C/T	syn|ts|CTC/CTT|L524L	CBM1491_212A16|CBM1492_212B16|CBM1493_212C16|CBM212|CBM2180_212D16|CBM2181_212E16|CBM2182_212F16
RASO001c02_016910	RSp1460	ripAU	type III effector	1838544	C/T	nonsyn|ts|GAT/AAT|D52N	CBM1495_349H16
RASO001c02_016910	RSp1460	ripAU	type III effector	1838545	C/T	syn|ts|AAG/AAA|K51K	CBM1495_349H16
RASO001c02_016970	RSp1466	-	putative signal peptide protein	1845149	C/T	int|ts	CBM130_356T16
RASO001c02_017000	RSp1468	-	conserved exported protein of unknown function	1847199	G/A	nonsyn|ts|GAC/AAC|D216N	CBM2183_349J16
RASO001c02_017220	RSp1485	-	conserved membrane protein of unknown function, MFS general substrate transporter domain	1864568	G/A	syn|ts|TTC/TTT|F286F	CBM2186_356P16
RASO001c02_017230	RSp1486	rslal	L-amino acid ligase	1866390	G/A	nonsyn|ts|CCG/TCG|P147S	CBM2184_349K16
RASO001c02_017240	RSp1487	cmcH	3'-hydroxymethylcephem-o-carbamoyltransferase	1867117	G/A	nonsense|ts|CAG/TAG|Q434*	CBM2187_356R16
RASO001c02_017280	RSp1491	-	Carbamoyltransferase	1870306	A/T	nonsyn|tv|TGC/AGC|C510S	CBM2187_356R16
RASO001c02_017280	RSp1491	-	Carbamoyltransferase	1871431	C/T	nonsyn|ts|GAG/AAG|E135K	CBM1492_212B16
RASO001c02_017310	RALSOp_1680	-	protein of unknown function	1874558	C/T	nonsyn|ts|GGT/AGT|G29S	CBM2182_212F16
RASO001c02_017310	RALSOp_1680	-	protein of unknown function	1874559	C/T	syn|ts|GGG/GGA|G28G	CBM2182_212F16
RASO001c02_017350	RSp1496	-	putative monovalent cation: proton antiporter (CPA2 family), transmembrane protein	1877804	C/T	int|ts	CBM2181_212E16
RASO001c02_017440	RSp1503	aniA	Copper-containing nitrite reductase (NO-forming), anaerobically induced outer membrane transmembrane protein	1885180	G/A	syn|ts|ACC/ACT|T262T	CBM130_356T16
RASO001c02_017440	RSp1503	aniA	Copper-containing nitrite reductase (NO-forming), anaerobically induced outer membrane transmembrane protein	1885723	G/A	syn|ts|GTC/GTT|V81V	CBM2180_212D16
RASO001c02_017460	RSp1505	norB	nitric oxide reductase (Subunit b) transmembrane protein	1886511	C/T	int|ts	CBM2187_356R16
RASO001c02_017460	RSp1505	norB	nitric oxide reductase (Subunit b) transmembrane protein	1887352	C/T	syn|ts|TTC/TTT|F268F	CBM1493_212C16
RASO001c02_017460	RSp1505	norB	nitric oxide reductase (Subunit b) transmembrane protein	1887403	C/T	syn|ts|TTC/TTT|F285F	CBM1493_212C16
RASO001c02_017620	RSp1519	-	sulfate permease transporter transmembrane protein	1902153	G/A	nonsyn|ts|GAA/AAA|E517K	CBM130_356T16
RASO001c02_017880	RSp1541	-	conserved protein of unknown function	1936843	C/T	syn|ts|GCG/GCA|A155A	CBM1493_212C16
RASO001c02_018140	RSp1565	coxN	cytochrome c oxidase subunit 1	1967593	C/T	syn|ts|TAC/TAT|Y82Y	CBM1493_212C16
RASO001c02_018300	RSp1581	katB	Catalase precursor (Paraquat-inducible catalase isozyme B)	1985574	G/A	int|ts	CBM1493_212C16
RASO001c02_018310	RSp1582	ripAZ1	Type III effector protein	1985574	G/A	int|ts	CBM1493_212C16
RASO001c02_018310	RSp1582	ripAZ1	Type III effector protein	1985865	C/T	syn|ts|ACC/ACT|T61T	CBM2187_356R16
RASO001c02_018340	RSp1585	-	putative rhs-related transmembrane protein	1989500	G/T	syn|tv|ACG/ACT|T245T	CBM1494_349G16
RASO001c02_018350	RALSOp_1780	-	protein of unknown function	1991373	C/T	syn|ts|TTC/TTT|F29F	CBM130_356T16|CBM1497_356M16|CBM1498_356N16|CBM1752_356S16|CBM2186_356P16|CBM2187_356R16|CBM356
RASO001c02_018360	RSp1586	-	conserved protein of unknown function	1991373	C/T	nonsyn|ts|TCA/TTA|S7L	CBM130_356T16|CBM1497_356M16|CBM1498_356N16|CBM1752_356S16|CBM2186_356P16|CBM2187_356R16|CBM356
RASO001c02_018400	RSp1589	-	conserved protein of unknown function	1993067	G/A	nonsense|ts|TGG/TAG|W103*	CBM1493_212C16
RASO001c02_018420	RSp1590	-	putative oxidoreductase	1994246	G/A	nonsyn|ts|TCG/TTG|S153L	CBM1492_212B16
RASO001c02_018440	RSp1592	-	putative leucine transporter subunit ; periplasmic-binding component of ABC superfamily	1996686	C/T	syn|ts|ACG/ACA|T256T	CBM1492_212B16
RASO001c02_018480	RSp1596	-	conserved hypothethical protein, tannase and feruloyl esterase domain	2001803	T/G	int|tv	CBM1498_356N16
RASO001c02_018490	RSp1597	-	putative transport transmembrane protein	2001803	T/G	int|tv	CBM1498_356N16
RASO001c02_018490	RSp1597	-	putative transport transmembrane protein	2003277	C/T	syn|ts|ATC/ATT|I362I	CBM2180_212D16
RASO001c02_018520	RSp1600	-	conserved membrane protein of unknown function	2009164	C/T	int|ts	CBM2184_349K16
RASO001c02_018520	RSp1600	-	conserved membrane protein of unknown function	2009165	C/T	int|ts	CBM2184_349K16
RASO001c02_018520	RSp1600	-	conserved membrane protein of unknown function	2009274	G/A	int|ts	CBM2180_212D16
RASO001c02_018570	RSp1605	-	conserved hypothethical protein	2017694	C/T	syn|ts|TTC/TTT|F1531F	CBM1492_212B16
RASO001c02_018570	RSp1605	-	conserved hypothethical protein	2018970	C/G	nonsyn|tv|CCC/GCC|P1957A	CBM1497_356M16
RASO001c02_018580	RSp1606	-	conserved hypothethical protein	2021904	C/T	syn|ts|ATC/ATT|I263I	CBM2187_356R16
RASO001c02_018610	RSp1609	-	putative acid sphingomyelinase-like phosphodiesterase	2023685	C/T	syn|ts|TTC/TTT|F10F	CBM1491_212A16
RASO001c02_018630	RSp1610	-	conserved exported protein of unknown function	2026164	G/A	syn|ts|ATC/ATT|I191I	CBM2183_349J16
RASO001c02_018870	RSp1634	xylG	Xylose import ATP-binding protein xylG, monosaccharide-transporting ATPase	2054347	G/A	nonsyn|ts|GAA/AAA|E483K	CBM1493_212C16
RASO001c02_018890	RSp1636	-	putative nad-dependent epimerase/dehydratase; oxidoreductase protein	2056198	C/T	nonsyn|ts|CCC/CTC|P142L	CBM2181_212E16
RASO001c02_019030	RSp1647	-	Protein-glutamate O-methyltransferase, CheR-type	2066403	G/A	nonsyn|ts|TCG/TTG|S125L	CBM2185_349L16
RASO001c02_019080	RSp1651	-	putative RNA polymerase sigma factor, transcription regulator	2068569	G/A	syn|ts|TTC/TTT|F58F	CBM2184_349K16
RASO001c02_019130	RSp1656	-	putative ferritin/ribonucleotide reductase-like protein	2072130	C/T	nonsyn|ts|TCG/TTG|S182L	CBM2181_212E16
RASO001c02_019180	RSp1661	-	conserved protein of unknown function	2074335	C/T	nonsyn|ts|CCC/TCC|P31S	CBM1496_349I16
RASO001c02_019220	RSp1664	-	putative ribonuclease BN	2077913	G/A	nonsyn|ts|TCC/TTC|S56F	CBM1495_349H16
RASO001c02_019290	RSp1671	rpoN	rna polymerase sigma N (Sigma 54) factor transcription regulator protein	2084265	C/T	nonsyn|ts|TCC/TTC|S462F	CBM2185_349L16
RASO001c02_019290	RSp1671	rpoN	rna polymerase sigma N (Sigma 54) factor transcription regulator protein	2084368	C/T	syn|ts|CTC/CTT|L496L	CBM2183_349J16
RASO001d01_037660	RSc3442	dnaA	chromosomal replication initiator protein DnaA, DNA-binding transcriptional dual regulator	3715758	G/A	syn|ts|CCC/CCT|P173P	CBM2182_212F16
RASO001d02_000010	RALSOp_0001	-	protein of unknown function	112	G/A	syn|ts|GCC/GCT|A94A	CBM2187_356R16
RASO001c01_006500	RSc0603	-	membrane protein of unknown function	649316	G/-	DEL	CBM2184_349K16
RASO001c01_008590	RSc0787	-	conserved exported protein of unknown function	832384	C/T	nonsyn|ts|GCC/GTC|A28V	CBM1496_349I16
RASO001c01_008590	RSc0787	-	conserved exported protein of unknown function	832385	C/T	syn|ts|GCC/GCT|A28A	CBM1496_349I16
RASO001c01_009160	RSc0841	-	conserved protein of unknown function	882519	G/C	nonsyn|tv|GAC/CAC|D53H	CBM1498_356N16
RASO001c01_009280	RSc0853	-	bacteriophage Terminase large subunit (gpA)	891031	C/T	syn|ts|GCC/GCT|A197A	CBM2187_356R16
RASO001c01_009610	RSc0884	-	conserved hypothethical protein	918799	G/A	syn|ts|AAG/AAA|K22K	CBM2180_212D16
RASO001c01_009660	RSc0888	hlyB	hemolysin activator translocator	933205	G/T	int|tv	CBM1491_212A16
RASO001c01_010400	RSc0958	-	putative vgr-related protein	1006493	G/A	nonsyn|ts|GCG/ACG|A564T	CBM130_356T16
RASO001c01_012540	RSc1155	-	methyl-accepting chemotaxis transducer transmembrane protein	1213148	G/A	nonsyn|ts|GGA/GAA|G6E	CBM130_356T16
RASO001c01_012540	RSc1155	-	methyl-accepting chemotaxis transducer transmembrane protein	1214403	C/A	syn|tv|ATC/ATA|I424I	CBM1492_212B16
RASO001c01_019660	RSc1806	-	putative polyketide synthase	1953245	G/A	syn|ts|ACC/ACT|T1792T	CBM1493_212C16
RASO001c01_019660	RSc1806	-	putative polyketide synthase	1953246	G/A	nonsyn|ts|ACC/ATC|T1792I	CBM1493_212C16
RASO001c01_019660	RSc1806	-	putative polyketide synthase	1954592	G/A	syn|ts|TCC/TCT|S1343S	CBM1493_212C16
RASO001c01_019660	RSc1806	-	putative polyketide synthase	1954593	G/A	nonsyn|ts|TCC/TTC|S1343F	CBM1493_212C16
RASO001c01_019660	RSc1806	-	putative polyketide synthase	1954613	G/A	syn|ts|CCC/CCT|P1336P	CBM2184_349K16
RASO001c01_019660	RSc1806	-	putative polyketide synthase	1955070	C/A	nonsyn|tv|CGG/CTG|R1184L	CBM1493_212C16
RASO001c01_020350	RSc1865	-	putative dna primase-related protein	2050846	C/T	nonsyn|ts|GGC/GAC|G200D	CBM1491_212A16|CBM1492_212B16|CBM1493_212C16|CBM212|CBM2180_212D16|CBM2181_212E16|CBM2182_212F16
RASO001c01_020350	RSc1865	-	putative dna primase-related protein	2050847	C/T	nonsyn|ts|GGC/AGC|G200S	CBM1491_212A16|CBM1492_212B16|CBM1493_212C16|CBM212|CBM2180_212D16|CBM2181_212E16|CBM2182_212F16
RASO001c01_021170	RSc1944	-	putative vgr-related protein	2120126	C/T	nonsyn|ts|GGG/GAG|G396E	CBM2185_349L16
RASO001c01_021630	RSc1986	-	conserved protein of unknown function with potential LysM domains	2163259	G/A	int|ts	CBM2184_349K16
RASO001c01_025590	RSc2356	-	Probable bifunctional: uroporphyrin-III c-methyltransferase and uroporphyrinogen-III synthase transmembrane protein	2556015	G/A	nonsyn|ts|CCC/CTC|P318L	CBM130_356T16
RASO001c01_025880	RSc2383	-	conserved protein of unknown function, DUF490	2589368	C/T	nonsyn|ts|GGC/AGC|G836S	CBM2180_212D16
RASO001c01_026040	RSc2398	-	putative vitamin B12-transporting ATPase BtuD-like	2605258	G/A	syn|ts|GTC/GTT|V245V	CBM1494_349G16
RASO001c01_030390	RSc2799	-	putative methyl-accepting chemotaxis transmembrane protein	3008465	G/A	nonsyn|ts|GGC/AGC|G43S	CBM2180_212D16
RASO001c01_034720	RSc3181	-	putative peptidyl-prolyl isomerase signal peptide protein	3440212	C/T	syn|ts|GAG/GAA|E100E	CBM2184_349K16
RASO001c01_034800	RSc3188	-	putative hemagglutinin-related protein	3452251	G/A	syn|ts|GTC/GTT|V935V	CBM1496_349I16
RASO001c01_034800	RSc3188	-	putative hemagglutinin-related protein	3452309	C/T	nonsyn|ts|GGT/GAT|G916D	CBM2182_212F16
RASO001c01_034800	RSc3188	-	putative hemagglutinin-related protein	3452310	C/T	nonsyn|ts|GGT/AGT|G916S	CBM2182_212F16
RASO001c01_034800	RSc3188	-	putative hemagglutinin-related protein	3454234	G/A	syn|ts|ATC/ATT|I274I	CBM2183_349J16
RASO001c01_034800	RSc3188	-	putative hemagglutinin-related protein	3454236	T/A	nonsyn|tv|ATC/TTC|I274F	CBM2183_349J16
RASO001c01_035230	RSc3221	tISRso	transposase	3483412	C/T	nonsyn|ts|CCA/CTA|P27L	CBM2182_212F16
RASO001c01_035240	RSc3222	-	putative vgr-related protein	3485439	G/A	int|ts	CBM130_356T16
RASO001c01_035240	RSc3222	-	putative vgr-related protein	3485510	A/G	int|ts	CBM1493_212C16
RASO001c01_035510	RSc3247	-	putative site-specific resolvase protein	3503201	C/G	syn|tv|ACC/ACG|T130T	CBM2184_349K16
RASO001c01_036970	RSc3379	-	conserved exported protein of unknown function	3640991	G/A	syn|ts|GTG/GTA|V88V	CBM2182_212F16
RASO001c01_037220	RSc3401	ripS1	type III effector protein (SKWP1)	3675891	G/A	syn|ts|GAG/GAA|E1434E	CBM1492_212B16
RASO001c02_000830	RSp0070	fdhA	formate dehydrogenase similar to ydeP, related to acid resistance with formate dehydrogenase/DMSO reductase	80924	G/A	nonsyn|ts|GGG/AGG|G250R	CBM2185_349L16
RASO001c02_000830	RSp0070	fdhA	formate dehydrogenase similar to ydeP, related to acid resistance with formate dehydrogenase/DMSO reductase	80925	G/A	nonsyn|ts|GGG/GAG|G250E	CBM2185_349L16
RASO001c02_000830	RSp0070	fdhA	formate dehydrogenase similar to ydeP, related to acid resistance with formate dehydrogenase/DMSO reductase	81428	G/A	nonsyn|ts|GAG/AAG|E418K	CBM2180_212D16
RASO001c02_001000	RSp0086	-	putative rhs-related protein	95163	C/T	syn|ts|GCC/GCT|A24A	CBM1495_349H16
RASO001c02_001000	RSp0086	-	putative rhs-related protein	97230	G/A	syn|ts|ACG/ACA|T713T	CBM2184_349K16
RASO001c02_001230	RSp0103	-	conserved hypothethical protein, Rhs element Vgr protein	115943	G/A	syn|ts|CGG/CGA|R407R	CBM1496_349I16
RASO001c02_001230	RSp0103	-	conserved hypothethical protein, Rhs element Vgr protein	117223	C/T	nonsyn|ts|CCC/CTC|P834L	CBM2182_212F16
RASO001c02_001250	RSp0105	-	conserved hypothethical protein, hydrolase domain	120300	C/T	syn|ts|CGC/CGT|R687R	CBM2181_212E16
RASO001c02_001980	RALSOp_0185	-	protein of unknown function	202744	G/A	syn|ts|CTC/CTT|L1694L	CBM2184_349K16
RASO001c02_002500	RSp0208	-	conserved hypothethical protein	257244	C/T	nonsyn|ts|GAC/AAC|D265N	CBM2184_349K16
RASO001c02_003470	RSp0286	-	putative hemin-binding outer membrane transmembrane protein associated with biofilm formation (hmsH)	372334	G/A	syn|ts|TGA/TAA|*817*	CBM2184_349K16
RASO001c02_003570	RSp0296	ripS5	Type III effector protein (Skwp5)	387277	G/A	nonsyn|ts|TCC/TTC|S2171F	CBM2183_349J16
RASO001c02_003570	RSp0296	ripS5	Type III effector protein (Skwp5)	388113	A/T	nonsyn|tv|GAT/GAA|D1892E	CBM1495_349H16
RASO001c02_003570	RSp0296	ripS5	Type III effector protein (Skwp5)	388115	C/T	nonsyn|ts|GAT/AAT|D1892N	CBM1495_349H16
RASO001c02_003570	RSp0296	ripS5	Type III effector protein (Skwp5)	388798	C/T	nonsyn|ts|GGG/GAG|G1664E	CBM1491_212A16
RASO001c02_003570	RSp0296	ripS5	Type III effector protein (Skwp5)	389864	G/A	nonsense|ts|CAG/TAG|Q1309*	CBM2187_356R16
RASO001c02_003570	RSp0296	ripS5	Type III effector protein (Skwp5)	393192	G/A	syn|ts|TTC/TTT|F199F	CBM1494_349G16
RASO001c02_005270	RSp0454	-	putative rhs-related protein	566899	G/A	int|ts	CBM2182_212F16
RASO001c02_005270	RSp0454	-	putative rhs-related protein	566900	G/A	int|ts	CBM2182_212F16
RASO001c02_005280	RSp0455	-	putative rhs-related protein	568876	G/A	nonsyn|ts|TCC/TTC|S236F	CBM1494_349G16
RASO001c02_005280	RSp0455	-	putative rhs-related protein	569180	C/T	nonsyn|ts|GCC/ACC|A135T	CBM2185_349L16
RASO001c02_005530	RSp0478	ISRta	transposase, IS256 family	598698	G/A	int|ts	CBM2185_349L16
RASO001c02_005840	RSp0507	cheD1	methyl-accepting chemotaxis protein	628797	G/A	syn|ts|AAG/AAA|K56K	CBM1493_212C16
RASO001c02_005840	RSp0507	cheD1	methyl-accepting chemotaxis protein	628798	G/A	nonsyn|ts|GCC/ACC|A57T	CBM1493_212C16
RASO001c02_005930	RSp0516	-	conserved exported protein of unknown function	641568	-/A	INS	CBM1493_212C16
RASO001c02_006180	RSp0540	-	putative hemagglutinin-related protein	677227	G/A	syn|ts|CTG/CTA|L1146L	CBM1496_349I16
RASO001c02_006180	RSp0540	-	putative hemagglutinin-related protein	683326	G/A	syn|ts|CTG/CTA|L3179L	CBM2180_212D16
RASO001c02_006470	RSp0560	-	conserved protein of unknown function	704357	G/A	int|ts	CBM2182_212F16
RASO001c02_006470	RSp0560	-	conserved protein of unknown function	704358	G/A	int|ts	CBM2182_212F16
RASO001c02_007450	RSp0641	-	putative non ribosomal peptide synthetase protein	787286	C/T	syn|ts|ATC/ATT|I1680I	CBM1494_349G16|CBM1495_349H16|CBM2183_349J16|CBM2185_349L16|CBM349
RASO001c02_007450	RSp0641	-	putative non ribosomal peptide synthetase protein	792162	C/T	nonsense|ts|CAG/TAG|Q3306*	CBM1491_212A16|CBM1492_212B16|CBM1493_212C16|CBM212|CBM2180_212D16|CBM2181_212E16|CBM2182_212F16
RASO001c02_007450	RSp0641	-	putative non ribosomal peptide synthetase protein	798686	G/A	syn|ts|ACG/ACA|T5480T	CBM2186_356P16
RASO001c02_007450	RSp0641	-	putative non ribosomal peptide synthetase protein	799949	A/G	syn|ts|GAA/GAG|E5901E	CBM1491_212A16|CBM1492_212B16|CBM1496_349I16|CBM1498_356N16|CBM212|CBM349|CBM356
RASO001c02_007460	RSp0642	-	putative non ribosomal peptide synthetase protein	808993	T/C	syn|ts|ATT/ATC|I2026I	CBM130_356T16
RASO001c02_007460	RSp0642	-	putative non ribosomal peptide synthetase protein	814631	C/T	nonsyn|ts|CCC/TCC|P3906S	CBM2184_349K16
RASO001c02_007460	RSp0642	-	putative non ribosomal peptide synthetase protein	814632	C/T	nonsyn|ts|CCC/CTC|P3906L	CBM2184_349K16
RASO001c02_008880	RSp0768	-	conserved hypothethical protein, VGR related protein	968846	G/A	int|ts	CBM1494_349G16|CBM1495_349H16|CBM1496_349I16|CBM2183_349J16|CBM2184_349K16|CBM2185_349L16|CBM349
RASO001c02_008920	RSp0770	-	conserved exported protein of unknown function	973743	G/A	nonsyn|ts|GGT/GAT|G37D	CBM2184_349K16
RASO001c02_009270	RSp0803	-	Conserved exported protein of unknown function	1013296	G/A	int|ts	CBM1496_349I16
RASO001c02_010340	RSp0900	popF2 (ripF1_2)	Type III secretion translocon protein RipF1_2 (formerly POPF2)	1136659	G/A	syn|ts|CCG/CCA|P157P	CBM1497_356M16
RASO001c02_010550	RSp0917	-	putative two component response regulator transcription regulator protein	1156683	C/T	int|ts	CBM2180_212D16
RASO001c02_010600	RSp0922	-	putative integrase / recombinase protein	1163557	T/G	int|tv	CBM1498_356N16|CBM2181_212E16
RASO001c02_012400	RSp1071	-	putative hemagglutinin-related protein	1353434	G/A	nonsense|ts|CAG/TAG|Q295*	CBM1492_212B16
RASO001c02_013630	RSp1180	-	putative hemagglutinin/hemolysin-related protein	1495464	G/C	syn|tv|CTG/CTC|L2367L	CBM2186_356P16
RASO001c02_017800	RSp1535	-	conserved exported protein of unknown function	1923505	T/G	nonsyn|tv|CAG/CCG|Q162P	CBM1494_349G16
RASO001c02_017840	RSp1539	-	putative hemagglutinin-related protein	1931254	G/A	syn|ts|CTG/TTG|L1526L	CBM130_356T16|CBM1497_356M16|CBM1498_356N16|CBM1752_356S16|CBM2186_356P16|CBM2187_356R16|CBM356
RASO001c02_017840	RSp1539	-	putative hemagglutinin-related protein	1934221	C/T	nonsyn|ts|GGC/AGC|G537S	CBM2185_349L16
RASO001c02_017930	RSp1545	-	Hemolysin; Filamentous haemagglutinin	1944922	G/A	syn|ts|AGC/AGT|S739S	CBM130_356T16|CBM1497_356M16|CBM1498_356N16|CBM1752_356S16|CBM2186_356P16|CBM2187_356R16|CBM356
RASO001c02_018730	RSp1620	-	putative surface-exposed adhesin protein	2037109	C/T	syn|ts|TCG/TCA|S1258S	CBM2180_212D16
RASO001c02_018730	RSp1620	-	putative surface-exposed adhesin protein	2038561	C/T	syn|ts|CAG/CAA|Q774Q	CBM2187_356R16
RASO001c02_018730	RSp1620	-	putative surface-exposed adhesin protein	2039019	C/T	nonsyn|ts|GAC/AAC|D622N	CBM2183_349J16
RASO001c02_018730	RSp1620	-	putative surface-exposed adhesin protein	2039020	C/T	syn|ts|CTG/CTA|L621L	CBM2183_349J16
RASO001c02_018730	RSp1620	-	putative surface-exposed adhesin protein	2039173	C/T	syn|ts|ACG/ACA|T570T	CBM2183_349J16|CBM2184_349K16|CBM2185_349L16
1 syn: synonymous; nonsyn: nonsynonymous; int: intergenic; nonsense; stop codon; DEL: deletion; INS; insertion; ts: transition; tv: transversion
