# Supplementary material for: Parallels between experimental and natural evolution of legume symbionts
Source: Nat Commun. 2018 Jun 11;9:2264. doi: 10.1038/s41467-018-04778-5 (PMC5995829; doi:10.1038/s41467-018-04778-5)
Supplement: Supplementary file 5 — Supplementary Data 2 [file 41467_2018_4778_MOESM5_ESM.xlsx]

## Sheet: Supplementary Data 2
Supplementary Data 2. Core genomes and corresponding phylogenetic trees for the different clades.
Clade	Number of genomes	Number of genes	Genes (%)	Model for tree reconstruction	Tree
A1	89	1003	16.20	JTT+I+G4+F	(Cupriavidus_basilensis_4G11:0.1128705889,((((Cupriavidus_metallidurans_CH34:0.0015920704,Cupriavidus_metallidurans_NA4:0.0013089277)100:0.003242,(Cupriavidus_metallidurans_H1130:0.0000152894,Cupriavidus_sp._SHE:0.0001001247)100:0.003074)100:0.002523,Cupriavidus_metallidurans_NE12:0.0043664571)100:0.128877,((((((Cupriavidus_necator_N-1:0.0093851033,(Cupriavidus_necator_H16:0.0016857316,Ralstonia_…
Ct	44	3568	53.30	GTR+I+G4	(Cupriavidus_taiwanensis_LMG19424:0.0054444930,(((((((Cupriavidus_tawainensis_LMG19425:0.0039575171,(Cupriavidus_taiwanensis_STM6150:0.0000010000,Cupriavidus_taiwanensis_ip2.30_pp_2.30:0.0000063418)100:0.001127)100:0.000248,(((Cupriavidus_taiwanensis_STM3511:0.0000882155,((Cupriavidus_taiwanensis_STM3679:0.0000010000,(Cupriavidus_taiwanensis_STM3681:0.0000010000,Cupriavidus_taiwanensis_STM3711:0.…
C3	49	2849	42.39	GTR+I+G4	(Cupriavidus_necator_N-1:0.0187607523,((Cupriavidus_sp._LMG19464:0.0331188837,(((Cupriavidus_taiwanensis_LMG19424:0.0049591607,(Cupriavidus_tawainensis_LMG19431:0.0047029723,Cupriavidus_taiwanensis_LMG19426:0.0046415822)100:0.001438)100:0.001140,((Cupriavidus_taiwanensis_STM6018:0.0000024770,Cupriavidus_taiwanensis_STM6032:0.0000225335)100:0.000004,(Cupriavidus_taiwanensis_STM6021:0.0000027810,(C…
Cg	60	1844	27.21	JTT+I+G4+F	(Cupriavidus_basilensis_4G11:0.1763270238,(((Cupriavidus_metallidurans_CH34:0.0013958657,Cupriavidus_metallidurans_NA4:0.0015029160)100:0.003476,(Cupriavidus_metallidurans_H1130:0.0000163617,Cupriavidus_sp._SHE:0.0000162689)100:0.003186)100:0.002499,Cupriavidus_metallidurans_NE12:0.0050257865)100:0.160873,((((((Cupriavidus_necator_N-1:0.0108754942,Cupriavidus_sp._UYPR2.512:0.0192595467)100:0.0039…
Rs	14	2467	51.24	GTR+I+G4	(Ralstonia_solanacearum_GMI1000:0.0024782567,(((((Ralstonia_solanacearum_PSI07:0.0074830208,Ralstonia_syzygii_R24:0.0090901289)100:0.026658,(Ralstonia_solanacearum_CFBP2957:0.0170305713,(Ralstonia_solanacearum_P673:0.0101303028,((((Ralstonia_solanacearum_NCPPB_909:0.0000010000,Ralstonia_solanacearum_UY031:0.0000010000)90:0.000001,Ralstonia_solanacearum_CFIA906:0.0000010000)100:0.000033,Ralstonia_…
