# Supplementary material for: Parallels between experimental and natural evolution of legume symbionts
Source: Nat Commun. 2018 Jun 11;9:2264. doi: 10.1038/s41467-018-04778-5 (PMC5995829; doi:10.1038/s41467-018-04778-5)
Supplement: Supplementary file 6 — Supplementary Data 3 [file 41467_2018_4778_MOESM6_ESM.xlsx]

## Sheet: Supplementary Data 3
Supplementary Data 3. Information on the genomic datasets of the 89 strains analyzed in this study.
Strain	Sequencing coverage	Genome size	Number of genes	Number of contigs1	L90	Sampling site	Region	Origin	Putative species ID	Accession number
Cupriavidus basilensis 4G11	-	8421485	7377	2*	1	-	-	-		GCF_000832305.1
Cupriavidus metallidurans CH34	-	6913356	6559	4*	1	-	-	-		PRJNA250
Cupriavidus metallidurans H1130	-	7223259	6443	102	48	-	-	-		GCF_000496715.1
Cupriavidus metallidurans NA4	-	7291983	6701	109	30	-	-	-		GCF_000709045.1
Cupriavidus metallidurans NE12	-	7133064	6395	87	36	-	-	-		GCF_000709065.1
Cupriavidus necator A5-1	-	9741385	8390	9	1	-	-	-		GCF_000744095.1
Cupriavidus necator H16	-	7416681	7378	3*	1	-	-	-		PRJNA13603
Cupriavidus necator N-1	-	8480861	8734	4*	2	-	-	-		PRJNA67893
Cupriavidus oxalaticus LMG2235	45.66	8513358	8370	143	37	India	-	Earthworm		this study
Cupriavidus pinatubonensis JMP134	-	7255294	7067	4*	1	-	-	-		NC_007336.1, NC_007337.1, NC_007347.1, NC_007348.1
Cupriavidus sp. amp6	-	7577738	6508	262	96	Texas	-	Mimosa asperata		GCF_000426345.1
Cupriavidus sp. LMG19464	52.09	5948509	5784	44	22	Taiwan	Asia	CF patient		this study
Cupriavidus sp. SHE	-	7069354	6335	117	52	-	-	-		GCF_000812445.1
Cupriavidus sp. UYPR2.512	-	7859144	6844	367	125	Uruguay	-	Mimosa sp.		GCF_000379565.1
Cupriavidus taiwanensis LMG19426	53.71	6577560	6448	75	25	Taiwan	Asia	Mimosa pudica	a	this study
Cupriavidus taiwanensis LMG19430	54.03	6779318	6726	73	14	Taiwan	Asia	Mimosa diplotricha	d	this study
Cupriavidus taiwanensis STM3511	51.90	6656358	6608	93	34	Mexico	America	Mimosa pudica	b	this study
Cupriavidus taiwanensis STM3521	71.56	6943616	6896	86	31	Mexico	America	Mimosa pudica	b	this study
Cupriavidus taiwanensis STM3679	67.02	6743259	6741	101	37	Guinea	Africa	Mimosa pudica	b	this study
Cupriavidus taiwanensis STM3681	53.73	6746370	6738	100	40	Guinea	Africa	Mimosa pudica	b	this study
Cupriavidus taiwanensis STM3711	53.58	6753106	6736	94	37	Guinea	Africa	Mimosa pudica	b	this study
Cupriavidus taiwanensis STM6021	45.13	6804629	6777	65	14	French Guiana	America	Mimosa pudica (soil sample)	a	this study
Cupriavidus taiwanensis STM6032	58.44	6534310	6431	61	12	French Guiana	America	Mimosa pudica (soil sample)	a	this study
Cupriavidus taiwanensis STM6041	56.52	6806970	6778	67	13	French Guiana	America	Mimosa pudica (soil sample)	a	this study
Cupriavidus taiwanensis STM6043	42.46	6809498	6786	71	14	French Guiana	America	Mimosa pudica (soil sample)	a	this study
Cupriavidus taiwanensis STM6044	88.26	6814964	6826	56	9	French Guiana	America	Mimosa pudica (soil sample)	a	this study
Cupriavidus taiwanensis STM6132	51.60	6873501	6818	76	19	New Caledonia	Oceania	Mimosa pudica (soil sample)	d	this study
Cupriavidus taiwanensis STM6162	60.48	6859141	6787	76	18	New Caledonia	Oceania	Mimosa pudica (soil sample)	d	this study
Cupriavidus taiwanensis STM6117	71.10	6519327	6471	78	21	New Caledonia	Oceania	Mimosa pudica (soil sample)	c	this study
Cupriavidus taiwanensis STM6082	38.71	6743543	6671	94	36	New Caledonia	Oceania	Mimosa pudica (soil sample)	e	this study
Cupriavidus taiwanensis STM6083	69.99	7336697	7155	65	17	New Caledonia	Oceania	Mimosa pudica (soil sample)	d	this study
Cupriavidus taiwanensis STM6160	33.20	6743489	6699	96	39	New Caledonia	Oceania	Mimosa pudica (soil sample)	e	this study
Cupriavidus taiwanensis STM6150	55.69	6658124	6643	106	40	New Caledonia	Oceania	Mimosa pudica (soil sample)	b	this study
Cupriavidus taiwanensis STM6116	58.14	6515665	6490	77	22	New Caledonia	Oceania	Mimosa pudica (soil sample)	c	this study
Cupriavidus taiwanensis STM6119	57.50	6508413	6465	76	21	New Caledonia	Oceania	Mimosa pudica (soil sample)	c	this study
Cupriavidus taiwanensis STM8555	32.84	6612067	6609	74	34	Cameroon	Africa	Mimosa sp.	c	this study
Cupriavidus taiwanensis STM8556	31.56	6594027	6585	66	34	Cameroon	Africa	Mimosa sp.	c	this study
Cupriavidus taiwanensis STM8557	32.30	6596696	6586	75	38	Cameroon	Africa	Mimosa sp.	c	this study
Cupriavidus taiwanensis STM8558	42.71	6596213	6580	74	37	Cameroon	Africa	Mimosa sp.	c	this study
Cupriavidus taiwanensis STM8560	69.24	6731725	6710	101	40	Cameroon	Africa	Mimosa sp.	b	this study
Cupriavidus taiwanensis STM8561	65.97	6714472	6706	98	37	Cameroon	Africa	Mimosa sp.	b	this study
Cupriavidus taiwanensis STM8564	61.44	6724702	6697	95	35	Cameroon	Africa	Mimosa sp.	b	this study
Cupriavidus taiwanensis STM8565	75.81	6724450	6710	94	34	Cameroon	Africa	Mimosa sp.	b	this study
Cupriavidus taiwanensis ip2.30/pp 2.30	62.73	6693796	6666	103	40	Phillippines	Asia	Mimosa diplotricha	b	this study
Cupriavidus taiwanensis mpp 1.3	53.70	6598126	6597	62	31	Porto Rico	America	Mimoas pudica	c	this study
Cupriavidus taiwanensis mpp 1.1	51.05	6589290	6613	55	27	Porto Rico	America	Mimoas pudica	c	this study
Cupriavidus taiwanensis TPIG 6a	57.78	6802993	6810	96	34	Costa Rica	America	Mimosa pigra	b	this study
Cupriavidus taiwanensis TPUD 27.6	53.66	6783681	6754	101	40	Costa Rica	America	Mimoas pudica	b	this study
Cupriavidus taiwanensis MAPUD 10.1	58.80	6758325	6681	69	16	Costa Rica	America	Mimoas pudica	c	this study
Cupriavidus taiwanensis cmp 52	36.92	7015634	7039	138	43	Texas	America	Mimosa asperata	c	this study
Cupriavidus taiwanensis SWF66322	66.87	6788328	6705	72	17	China	Asia	Mimosa pudica	d	this study
Cupriavidus taiwanensis SWF66324	47.16	6686797	6699	87	29	China	Asia	Mimosa pudica	d	this study
Cupriavidus taiwanensis SWF65033	50.34	6765130	6819	28	8	China	Asia	Mimosa pudica	d	this study
Cupriavidus taiwanensis LMG19424	-	6476358	5966	4*	1	Taiwan	Asia	Mimosa pudica	a	CU633749.1, CU633750.1, CU633751.1
Cupriavidus taiwanensis STM6018	68.79	6552352	6418	80	20	French Guiana	America	Mimosa pudica (soil sample)	a	GCA_000472465.1
Cupriavidus taiwanensis STM6070	62.50	6769539	6675	107	40	New Caledonia	Oceania	Mimosa pudica (soil sample)	e	GCA_000372525.1
Cupriavidus taiwanensis LMG19425	81.04	7683905	7956	96	20	Taiwan	Asia	Mimosa diplotricha	b	this study
Cupriavidus taiwanensis LMG19431	52.83	6487468	6300	65	26	Taiwan	Asia	Mimosa diplotricha	a	this study
Ralstonia mannitolilytica SN82F48	-	5072304	4649	3*	1	-	-	-		GCF_000954135.1
Ralstonia pickettii 12D	-	5685363	5334	5*	2	-	-	Isolated from copper‐contaminated lake sediment		GCF_000023425.1
Ralstonia pickettii 12J	-	5325732	5298	3*	1	-	-	Isolated from copper‐contaminated lake sediment		PRJNA17631
Ralstonia pickettii CW2	-	5490906	5045	32	12	-	-	Isolated from space equipment		GCF_000607185.1
Ralstonia pickettii DTP0602	-	8125853	7124	3*	1	Okayam, Japan		Soil sample, utilizes 2,4,6-trichlorophenol as its sole carbon and energy source		GCF_000471925.1
Ralstonia pickettii OR214	-	5480633	5088	46	17	-	-	-		GCF_000372665.1
Ralstonia pickettii SSH4	-	5746529	5311	39	13	-	-	Isolated from space equipment		GCF_000607165.1
Ralstonia solanacearum 23-10BR	-	5629456	4665	94	40	-	-	-		GCF_000749995.1
Ralstonia solanacearum CFBP2957	-	5693620	5210	2*	1	-	-	-		FP885897.1
Ralstonia solanacearum CFIA906	-	5238653	4422	183	79	-	-	-		GCF_000710135.2
Ralstonia solanacearum CMR15	-	5607592	5130	3*	1	-	-	-		FP885895.1, FP885896.1, FP885893.1
Ralstonia solanacearum FQY_4	-	5804531	4927	3	2	-	-	-		GCF_000348545.1
Ralstonia solanacearum GMI1000	-	5810924	5643	2*	1	-	-	-		PRJNA13
Ralstonia solanacearum NCPPB 282	-	5254751	4417	181	81	-	-	-		GCF_000750575.1
Ralstonia solanacearum NCPPB 909	-	5250202	4396	231	102	-	-	-		GCF_000710695.1
Ralstonia solanacearum P673	-	5318978	4498	251	114	-	-	-		GCF_000525615.1
Ralstonia solanacearum PSI07	-	5618432	5062	3*	1	-	-	-		FP885906.2, FP885891.2
Ralstonia solanacearum Rs-09-161	-	5729830	4745	308	79	-	-	-		GCF_000671335.1
Ralstonia solanacearum Rs-10-244	-	5660976	4741	265	90	-	-	-		GCF_000671315.1
Ralstonia solanacearum UY031	-	5411685	4555	2*	1	-	-	-		GCF_001299555.1
Ralstonia sp. 5_2_56FAA	-	5243755	4828	29	9	-	-	Human microbiome		GCF_000227255.2
Ralstonia sp. 5_7_47FAA	-	5230431	4775	93	40	-	-	Human microbiome		GCF_000165085.1
Ralstonia sp. A12	-	6104774	5494	60	21	-	-	Tropical soil microbe		GCF_000801955.1
Ralstonia sp. AU12-08	-	6229230	5671	78	35	Australia	-	Isolated from an intravascular catheter		GCF_000442475.1
Ralstonia sp. GA3-3	-	6761836	6035	62	38	Canberra, Australia	-	Suburban soil, hexachlorocyclohexane (HCH)-degrading bacterium		GCF_000389805.1
Ralstonia sp. JGI 0001001-A05	-	5245887	4897	76	37	-	-	-		GCF_000485415.1
Ralstonia sp. JGI 0001001-B07	-	5437144	5085	118	48	-	-	Rhizosphere		GCF_000483225.1
Ralstonia sp. JGI 0001001-C06	-	5701160	5438	203	68	-	-	Rhizosphere or endosphere of Arabidopsis thaliana		GCF_000483345.1
Ralstonia sp. MD27	-	5917215	5478	72	27	-	-	Compost samples, Biopolymer-degrading bacterium		GCF_001078575.1
Ralstonia sp. UNC404CL21Col	-	5087176	4618	12	3	-	-	Plant associated microbial community		GCF_000620465.1
Ralstonia syzygii R24	-	5452549	4997	2*	1	-	-	Plant pathogen		PRJNA53879
1: * indicate number of replicons (not contigs) for complete genome
