# Supplementary material for: Parallels between experimental and natural evolution of legume symbionts
Source: Nat Commun. 2018 Jun 11;9:2264. doi: 10.1038/s41467-018-04778-5 (PMC5995829; doi:10.1038/s41467-018-04778-5)
Supplement: Supplementary file 7 — Supplementary Data 4 [file 41467_2018_4778_MOESM7_ESM.xlsx]

## Sheet: Supplementary Data 4
Supplementary Data 4. ANI and GRR values for the pairwise comparisons among the 60 Cupriavidus strains.
Strain 1	Strain 2	GRR	ANI
Cupriavidus_basilensis_4G11	Cupriavidus_taiwanensis_STM8560	0.50	0.79
Cupriavidus_basilensis_4G11	Cupriavidus_sp._UYPR2.512	0.52	0.80
Cupriavidus_basilensis_4G11	Cupriavidus_taiwanensis_STM8557	0.51	0.80
Cupriavidus_basilensis_4G11	Cupriavidus_taiwanensis_STM8555	0.50	0.80
Cupriavidus_basilensis_4G11	Cupriavidus_taiwanensis_STM8565	0.50	0.80
Cupriavidus_basilensis_4G11	Cupriavidus_taiwanensis_STM8561	0.50	0.80
Cupriavidus_basilensis_4G11	Cupriavidus_taiwanensis_TPIG_6a	0.49	0.80
Cupriavidus_basilensis_4G11	Cupriavidus_taiwanensis_STM6117	0.53	0.80
Cupriavidus_basilensis_4G11	Cupriavidus_taiwanensis_LMG19430	0.50	0.80
Cupriavidus_basilensis_4G11	Cupriavidus_taiwanensis_MAPUD_10.1	0.50	0.80
Cupriavidus_basilensis_4G11	Cupriavidus_metallidurans_H1130	0.52	0.77
Cupriavidus_basilensis_4G11	Cupriavidus_metallidurans_NE12	0.52	0.77
Cupriavidus_basilensis_4G11	Cupriavidus_taiwanensis_STM3679	0.49	0.80
Cupriavidus_basilensis_4G11	Cupriavidus_taiwanensis_cmp_52	0.49	0.79
Cupriavidus_basilensis_4G11	Cupriavidus_taiwanensis_STM8556	0.51	0.80
Cupriavidus_basilensis_4G11	Cupriavidus_oxalaticus_LMG2235	0.44	0.79
Cupriavidus_basilensis_4G11	Cupriavidus_necator_A5-1	0.49	0.79
Cupriavidus_basilensis_4G11	Cupriavidus_taiwanensis_STM6043	0.49	0.80
Cupriavidus_basilensis_4G11	Cupriavidus_taiwanensis_STM6162	0.50	0.79
Cupriavidus_basilensis_4G11	Cupriavidus_taiwanensis_STM3711	0.49	0.79
Cupriavidus_basilensis_4G11	Cupriavidus_taiwanensis_LMG19426	0.52	0.79
Cupriavidus_basilensis_4G11	Cupriavidus_taiwanensis_STM6083	0.47	0.79
Cupriavidus_basilensis_4G11	Cupriavidus_taiwanensis_STM3681	0.49	0.80
Cupriavidus_basilensis_4G11	Cupriavidus_taiwanensis_STM8564	0.50	0.80
Cupriavidus_basilensis_4G11	Cupriavidus_sp._SHE	0.52	0.77
Cupriavidus_basilensis_4G11	Cupriavidus_taiwanensis_STM3511	0.50	0.80
Cupriavidus_basilensis_4G11	Cupriavidus_taiwanensis_STM6044	0.49	0.80
Cupriavidus_basilensis_4G11	Cupriavidus_taiwanensis_SWF65033	0.50	0.80
Cupriavidus_basilensis_4G11	Cupriavidus_taiwanensis_STM6082	0.51	0.79
Cupriavidus_basilensis_4G11	Cupriavidus_taiwanensis_STM6119	0.53	0.80
Cupriavidus_basilensis_4G11	Cupriavidus_sp._amp6	0.53	0.79
Cupriavidus_basilensis_4G11	Cupriavidus_taiwanensis_STM6132	0.50	0.80
Cupriavidus_basilensis_4G11	Cupriavidus_taiwanensis_STM8558	0.51	0.80
Cupriavidus_basilensis_4G11	Ralstonia_pickettii_DTP0602	0.51	0.79
Cupriavidus_basilensis_4G11	Cupriavidus_taiwanensis_STM6160	0.51	0.79
Cupriavidus_basilensis_4G11	Cupriavidus_necator_N-1	0.50	0.79
Cupriavidus_basilensis_4G11	Cupriavidus_metallidurans_NA4	0.50	0.77
Cupriavidus_basilensis_4G11	Cupriavidus_pinatubonensis_JMP134	0.52	0.78
Cupriavidus_basilensis_4G11	Cupriavidus_taiwanensis_mpp_1.1	0.51	0.80
Cupriavidus_basilensis_4G11	Cupriavidus_taiwanensis_STM6032	0.52	0.80
Cupriavidus_basilensis_4G11	Cupriavidus_necator_H16	0.48	0.80
Cupriavidus_basilensis_4G11	Cupriavidus_tawainensis_LMG19431	0.53	0.80
Cupriavidus_basilensis_4G11	Cupriavidus_metallidurans_CH34	0.50	0.78
Cupriavidus_basilensis_4G11	Cupriavidus_taiwanensis_STM6116	0.53	0.80
Cupriavidus_basilensis_4G11	Cupriavidus_taiwanensis_STM3521	0.49	0.80
Cupriavidus_basilensis_4G11	Cupriavidus_taiwanensis_STM6021	0.49	0.80
Cupriavidus_basilensis_4G11	Cupriavidus_taiwanensis_STM6070	0.51	0.79
Cupriavidus_basilensis_4G11	Cupriavidus_taiwanensis_STM6041	0.49	0.80
Cupriavidus_basilensis_4G11	Cupriavidus_taiwanensis_ip2.30_pp_2.30	0.49	0.80
Cupriavidus_basilensis_4G11	Cupriavidus_tawainensis_LMG19425	0.46	0.79
Cupriavidus_basilensis_4G11	Cupriavidus_taiwanensis_SWF66324	0.50	0.80
Cupriavidus_basilensis_4G11	Cupriavidus_taiwanensis_TPUD_27.6	0.49	0.80
Cupriavidus_basilensis_4G11	Cupriavidus_taiwanensis_STM6150	0.49	0.80
Cupriavidus_basilensis_4G11	Ralstonia_sp._GA3-3	0.58	0.80
Cupriavidus_basilensis_4G11	Cupriavidus_taiwanensis_STM6018	0.52	0.80
Cupriavidus_basilensis_4G11	Cupriavidus_taiwanensis_SWF66322	0.51	0.80
Cupriavidus_basilensis_4G11	Cupriavidus_taiwanensis_mpp_1.3	0.51	0.80
Cupriavidus_basilensis_4G11	Cupriavidus_sp._LMG19464	0.56	0.80
Cupriavidus_metallidurans_CH34	Cupriavidus_taiwanensis_STM8560	0.49	0.79
Cupriavidus_metallidurans_CH34	Cupriavidus_sp._UYPR2.512	0.48	0.79
Cupriavidus_metallidurans_CH34	Cupriavidus_taiwanensis_STM8557	0.49	0.79
Cupriavidus_metallidurans_CH34	Cupriavidus_taiwanensis_STM8555	0.49	0.79
Cupriavidus_metallidurans_CH34	Cupriavidus_taiwanensis_STM8565	0.49	0.79
Cupriavidus_metallidurans_CH34	Cupriavidus_taiwanensis_STM8561	0.49	0.79
Cupriavidus_metallidurans_CH34	Cupriavidus_taiwanensis_TPIG_6a	0.49	0.79
Cupriavidus_metallidurans_CH34	Cupriavidus_taiwanensis_STM6117	0.49	0.79
Cupriavidus_metallidurans_CH34	Cupriavidus_taiwanensis_LMG19430	0.50	0.79
Cupriavidus_metallidurans_CH34	Cupriavidus_taiwanensis_MAPUD_10.1	0.50	0.79
Cupriavidus_metallidurans_CH34	Cupriavidus_metallidurans_H1130	0.77	0.97
Cupriavidus_metallidurans_CH34	Cupriavidus_metallidurans_NE12	0.80	0.96
Cupriavidus_metallidurans_CH34	Cupriavidus_taiwanensis_STM3679	0.49	0.79
Cupriavidus_metallidurans_CH34	Cupriavidus_taiwanensis_cmp_52	0.49	0.79
Cupriavidus_metallidurans_CH34	Cupriavidus_taiwanensis_STM8556	0.49	0.79
Cupriavidus_metallidurans_CH34	Cupriavidus_oxalaticus_LMG2235	0.46	0.79
Cupriavidus_metallidurans_CH34	Cupriavidus_necator_A5-1	0.51	0.78
Cupriavidus_metallidurans_CH34	Cupriavidus_taiwanensis_STM6043	0.50	0.79
Cupriavidus_metallidurans_CH34	Cupriavidus_taiwanensis_STM6162	0.50	0.79
Cupriavidus_metallidurans_CH34	Cupriavidus_taiwanensis_STM3711	0.49	0.79
Cupriavidus_metallidurans_CH34	Cupriavidus_taiwanensis_LMG19426	0.51	0.79
Cupriavidus_metallidurans_CH34	Cupriavidus_taiwanensis_STM6083	0.50	0.79
Cupriavidus_metallidurans_CH34	Cupriavidus_taiwanensis_STM3681	0.49	0.79
Cupriavidus_metallidurans_CH34	Cupriavidus_taiwanensis_STM8564	0.49	0.79
Cupriavidus_metallidurans_CH34	Cupriavidus_sp._SHE	0.79	0.97
Cupriavidus_metallidurans_CH34	Cupriavidus_taiwanensis_STM3511	0.49	0.79
Cupriavidus_metallidurans_CH34	Cupriavidus_taiwanensis_STM6044	0.50	0.79
Cupriavidus_metallidurans_CH34	Cupriavidus_taiwanensis_SWF65033	0.50	0.79
Cupriavidus_metallidurans_CH34	Cupriavidus_taiwanensis_STM6082	0.49	0.79
Cupriavidus_metallidurans_CH34	Cupriavidus_taiwanensis_STM6119	0.49	0.79
Cupriavidus_metallidurans_CH34	Cupriavidus_sp._amp6	0.49	0.78
Cupriavidus_metallidurans_CH34	Cupriavidus_taiwanensis_STM6132	0.50	0.79
Cupriavidus_metallidurans_CH34	Cupriavidus_taiwanensis_STM8558	0.49	0.79
Cupriavidus_metallidurans_CH34	Ralstonia_pickettii_DTP0602	0.51	0.79
Cupriavidus_metallidurans_CH34	Cupriavidus_taiwanensis_STM6160	0.49	0.79
Cupriavidus_metallidurans_CH34	Cupriavidus_necator_N-1	0.52	0.78
Cupriavidus_metallidurans_CH34	Cupriavidus_metallidurans_NA4	0.79	0.99
Cupriavidus_metallidurans_CH34	Cupriavidus_pinatubonensis_JMP134	0.51	0.78
Cupriavidus_metallidurans_CH34	Cupriavidus_taiwanensis_mpp_1.1	0.49	0.79
Cupriavidus_metallidurans_CH34	Cupriavidus_taiwanensis_STM6032	0.51	0.79
Cupriavidus_metallidurans_CH34	Cupriavidus_necator_H16	0.52	0.79
Cupriavidus_metallidurans_CH34	Cupriavidus_tawainensis_LMG19431	0.51	0.79
Cupriavidus_metallidurans_CH34	Cupriavidus_taiwanensis_STM6116	0.49	0.79
Cupriavidus_metallidurans_CH34	Cupriavidus_taiwanensis_STM3521	0.49	0.79
Cupriavidus_metallidurans_CH34	Cupriavidus_taiwanensis_STM6021	0.50	0.79
Cupriavidus_metallidurans_CH34	Cupriavidus_taiwanensis_STM6070	0.49	0.79
Cupriavidus_metallidurans_CH34	Cupriavidus_taiwanensis_STM6041	0.50	0.79
Cupriavidus_metallidurans_CH34	Cupriavidus_taiwanensis_ip2.30_pp_2.30	0.49	0.79
Cupriavidus_metallidurans_CH34	Cupriavidus_tawainensis_LMG19425	0.49	0.78
Cupriavidus_metallidurans_CH34	Cupriavidus_taiwanensis_SWF66324	0.50	0.79
Cupriavidus_metallidurans_CH34	Cupriavidus_taiwanensis_TPUD_27.6	0.49	0.79
Cupriavidus_metallidurans_CH34	Cupriavidus_taiwanensis_STM6150	0.49	0.79
Cupriavidus_metallidurans_CH34	Ralstonia_sp._GA3-3	0.54	0.79
Cupriavidus_metallidurans_CH34	Cupriavidus_taiwanensis_STM6018	0.51	0.79
Cupriavidus_metallidurans_CH34	Cupriavidus_taiwanensis_SWF66322	0.50	0.79
Cupriavidus_metallidurans_CH34	Cupriavidus_taiwanensis_mpp_1.3	0.49	0.79
Cupriavidus_metallidurans_CH34	Cupriavidus_sp._LMG19464	0.54	0.79
Cupriavidus_metallidurans_H1130	Cupriavidus_taiwanensis_STM8560	0.49	0.79
Cupriavidus_metallidurans_H1130	Cupriavidus_sp._UYPR2.512	0.49	0.79
Cupriavidus_metallidurans_H1130	Cupriavidus_taiwanensis_STM8557	0.49	0.79
Cupriavidus_metallidurans_H1130	Cupriavidus_taiwanensis_STM8555	0.49	0.79
Cupriavidus_metallidurans_H1130	Cupriavidus_taiwanensis_STM8565	0.49	0.79
Cupriavidus_metallidurans_H1130	Cupriavidus_taiwanensis_STM8561	0.49	0.79
Cupriavidus_metallidurans_H1130	Cupriavidus_taiwanensis_TPIG_6a	0.49	0.79
Cupriavidus_metallidurans_H1130	Cupriavidus_taiwanensis_STM6117	0.49	0.79
Cupriavidus_metallidurans_H1130	Cupriavidus_taiwanensis_LMG19430	0.50	0.79
Cupriavidus_metallidurans_H1130	Cupriavidus_taiwanensis_MAPUD_10.1	0.50	0.79
Cupriavidus_metallidurans_H1130	Cupriavidus_metallidurans_NE12	0.79	0.97
Cupriavidus_metallidurans_H1130	Cupriavidus_taiwanensis_STM3679	0.49	0.79
Cupriavidus_metallidurans_H1130	Cupriavidus_taiwanensis_cmp_52	0.49	0.79
Cupriavidus_metallidurans_H1130	Cupriavidus_taiwanensis_STM8556	0.49	0.79
Cupriavidus_metallidurans_H1130	Cupriavidus_oxalaticus_LMG2235	0.47	0.79
Cupriavidus_metallidurans_H1130	Cupriavidus_necator_A5-1	0.51	0.78
Cupriavidus_metallidurans_H1130	Cupriavidus_taiwanensis_STM6043	0.50	0.79
Cupriavidus_metallidurans_H1130	Cupriavidus_taiwanensis_STM6162	0.50	0.79
Cupriavidus_metallidurans_H1130	Cupriavidus_taiwanensis_STM3711	0.49	0.79
Cupriavidus_metallidurans_H1130	Cupriavidus_taiwanensis_LMG19426	0.50	0.79
Cupriavidus_metallidurans_H1130	Cupriavidus_taiwanensis_STM6083	0.50	0.79
Cupriavidus_metallidurans_H1130	Cupriavidus_taiwanensis_STM3681	0.49	0.79
Cupriavidus_metallidurans_H1130	Cupriavidus_taiwanensis_STM8564	0.49	0.79
Cupriavidus_metallidurans_H1130	Cupriavidus_sp._SHE	0.90	1.00
Cupriavidus_metallidurans_H1130	Cupriavidus_taiwanensis_STM3511	0.48	0.79
Cupriavidus_metallidurans_H1130	Cupriavidus_taiwanensis_STM6044	0.50	0.79
Cupriavidus_metallidurans_H1130	Cupriavidus_taiwanensis_SWF65033	0.50	0.79
Cupriavidus_metallidurans_H1130	Cupriavidus_taiwanensis_STM6082	0.49	0.79
Cupriavidus_metallidurans_H1130	Cupriavidus_taiwanensis_STM6119	0.49	0.79
Cupriavidus_metallidurans_H1130	Cupriavidus_sp._amp6	0.49	0.78
Cupriavidus_metallidurans_H1130	Cupriavidus_taiwanensis_STM6132	0.50	0.79
Cupriavidus_metallidurans_H1130	Cupriavidus_taiwanensis_STM8558	0.49	0.79
Cupriavidus_metallidurans_H1130	Ralstonia_pickettii_DTP0602	0.51	0.79
Cupriavidus_metallidurans_H1130	Cupriavidus_taiwanensis_STM6160	0.49	0.79
Cupriavidus_metallidurans_H1130	Cupriavidus_necator_N-1	0.52	0.79
Cupriavidus_metallidurans_H1130	Cupriavidus_metallidurans_NA4	0.79	0.97
Cupriavidus_metallidurans_H1130	Cupriavidus_pinatubonensis_JMP134	0.52	0.78
Cupriavidus_metallidurans_H1130	Cupriavidus_taiwanensis_mpp_1.1	0.49	0.79
Cupriavidus_metallidurans_H1130	Cupriavidus_taiwanensis_STM6032	0.50	0.79
Cupriavidus_metallidurans_H1130	Cupriavidus_necator_H16	0.52	0.79
Cupriavidus_metallidurans_H1130	Cupriavidus_tawainensis_LMG19431	0.49	0.79
Cupriavidus_metallidurans_H1130	Cupriavidus_taiwanensis_STM6116	0.49	0.79
Cupriavidus_metallidurans_H1130	Cupriavidus_taiwanensis_STM3521	0.49	0.79
Cupriavidus_metallidurans_H1130	Cupriavidus_taiwanensis_STM6021	0.50	0.79
Cupriavidus_metallidurans_H1130	Cupriavidus_taiwanensis_STM6070	0.49	0.79
Cupriavidus_metallidurans_H1130	Cupriavidus_taiwanensis_STM6041	0.50	0.79
Cupriavidus_metallidurans_H1130	Cupriavidus_taiwanensis_ip2.30_pp_2.30	0.48	0.79
Cupriavidus_metallidurans_H1130	Cupriavidus_tawainensis_LMG19425	0.48	0.79
Cupriavidus_metallidurans_H1130	Cupriavidus_taiwanensis_SWF66324	0.50	0.79
Cupriavidus_metallidurans_H1130	Cupriavidus_taiwanensis_TPUD_27.6	0.49	0.79
Cupriavidus_metallidurans_H1130	Cupriavidus_taiwanensis_STM6150	0.48	0.79
Cupriavidus_metallidurans_H1130	Ralstonia_sp._GA3-3	0.53	0.79
Cupriavidus_metallidurans_H1130	Cupriavidus_taiwanensis_STM6018	0.50	0.79
Cupriavidus_metallidurans_H1130	Cupriavidus_taiwanensis_SWF66322	0.50	0.79
Cupriavidus_metallidurans_H1130	Cupriavidus_taiwanensis_mpp_1.3	0.49	0.79
Cupriavidus_metallidurans_H1130	Cupriavidus_sp._LMG19464	0.54	0.79
Cupriavidus_metallidurans_NA4	Cupriavidus_taiwanensis_STM8560	0.48	0.79
Cupriavidus_metallidurans_NA4	Cupriavidus_sp._UYPR2.512	0.47	0.79
Cupriavidus_metallidurans_NA4	Cupriavidus_taiwanensis_STM8557	0.48	0.79
Cupriavidus_metallidurans_NA4	Cupriavidus_taiwanensis_STM8555	0.48	0.79
Cupriavidus_metallidurans_NA4	Cupriavidus_taiwanensis_STM8565	0.48	0.79
Cupriavidus_metallidurans_NA4	Cupriavidus_taiwanensis_STM8561	0.48	0.79
Cupriavidus_metallidurans_NA4	Cupriavidus_taiwanensis_TPIG_6a	0.48	0.79
Cupriavidus_metallidurans_NA4	Cupriavidus_taiwanensis_STM6117	0.49	0.79
Cupriavidus_metallidurans_NA4	Cupriavidus_taiwanensis_LMG19430	0.49	0.79
Cupriavidus_metallidurans_NA4	Cupriavidus_taiwanensis_MAPUD_10.1	0.48	0.79
Cupriavidus_metallidurans_NA4	Cupriavidus_metallidurans_NE12	0.82	0.96
Cupriavidus_metallidurans_NA4	Cupriavidus_taiwanensis_STM3679	0.47	0.79
Cupriavidus_metallidurans_NA4	Cupriavidus_taiwanensis_cmp_52	0.48	0.79
Cupriavidus_metallidurans_NA4	Cupriavidus_taiwanensis_STM8556	0.48	0.79
Cupriavidus_metallidurans_NA4	Cupriavidus_oxalaticus_LMG2235	0.45	0.79
Cupriavidus_metallidurans_NA4	Cupriavidus_necator_A5-1	0.49	0.78
Cupriavidus_metallidurans_NA4	Cupriavidus_taiwanensis_STM6043	0.49	0.79
Cupriavidus_metallidurans_NA4	Cupriavidus_taiwanensis_STM6162	0.49	0.79
Cupriavidus_metallidurans_NA4	Cupriavidus_taiwanensis_STM3711	0.47	0.79
Cupriavidus_metallidurans_NA4	Cupriavidus_taiwanensis_LMG19426	0.50	0.79
Cupriavidus_metallidurans_NA4	Cupriavidus_taiwanensis_STM6083	0.49	0.79
Cupriavidus_metallidurans_NA4	Cupriavidus_taiwanensis_STM3681	0.47	0.79
Cupriavidus_metallidurans_NA4	Cupriavidus_taiwanensis_STM8564	0.48	0.79
Cupriavidus_metallidurans_NA4	Cupriavidus_sp._SHE	0.82	0.97
Cupriavidus_metallidurans_NA4	Cupriavidus_taiwanensis_STM3511	0.48	0.79
Cupriavidus_metallidurans_NA4	Cupriavidus_taiwanensis_STM6044	0.49	0.79
Cupriavidus_metallidurans_NA4	Cupriavidus_taiwanensis_SWF65033	0.49	0.79
Cupriavidus_metallidurans_NA4	Cupriavidus_taiwanensis_STM6082	0.48	0.79
Cupriavidus_metallidurans_NA4	Cupriavidus_taiwanensis_STM6119	0.49	0.79
Cupriavidus_metallidurans_NA4	Cupriavidus_sp._amp6	0.49	0.78
Cupriavidus_metallidurans_NA4	Cupriavidus_taiwanensis_STM6132	0.49	0.79
Cupriavidus_metallidurans_NA4	Cupriavidus_taiwanensis_STM8558	0.48	0.79
Cupriavidus_metallidurans_NA4	Ralstonia_pickettii_DTP0602	0.50	0.79
Cupriavidus_metallidurans_NA4	Cupriavidus_taiwanensis_STM6160	0.47	0.79
Cupriavidus_metallidurans_NA4	Cupriavidus_necator_N-1	0.50	0.78
Cupriavidus_metallidurans_NA4	Cupriavidus_pinatubonensis_JMP134	0.49	0.78
Cupriavidus_metallidurans_NA4	Cupriavidus_taiwanensis_mpp_1.1	0.48	0.79
Cupriavidus_metallidurans_NA4	Cupriavidus_taiwanensis_STM6032	0.51	0.79
Cupriavidus_metallidurans_NA4	Cupriavidus_necator_H16	0.50	0.79
Cupriavidus_metallidurans_NA4	Cupriavidus_tawainensis_LMG19431	0.51	0.79
Cupriavidus_metallidurans_NA4	Cupriavidus_taiwanensis_STM6116	0.49	0.79
Cupriavidus_metallidurans_NA4	Cupriavidus_taiwanensis_STM3521	0.48	0.79
Cupriavidus_metallidurans_NA4	Cupriavidus_taiwanensis_STM6021	0.49	0.79
Cupriavidus_metallidurans_NA4	Cupriavidus_taiwanensis_STM6070	0.48	0.79
Cupriavidus_metallidurans_NA4	Cupriavidus_taiwanensis_STM6041	0.49	0.79
Cupriavidus_metallidurans_NA4	Cupriavidus_taiwanensis_ip2.30_pp_2.30	0.48	0.79
Cupriavidus_metallidurans_NA4	Cupriavidus_tawainensis_LMG19425	0.47	0.78
Cupriavidus_metallidurans_NA4	Cupriavidus_taiwanensis_SWF66324	0.49	0.79
Cupriavidus_metallidurans_NA4	Cupriavidus_taiwanensis_TPUD_27.6	0.48	0.79
Cupriavidus_metallidurans_NA4	Cupriavidus_taiwanensis_STM6150	0.47	0.79
Cupriavidus_metallidurans_NA4	Ralstonia_sp._GA3-3	0.54	0.79
Cupriavidus_metallidurans_NA4	Cupriavidus_taiwanensis_STM6018	0.51	0.79
Cupriavidus_metallidurans_NA4	Cupriavidus_taiwanensis_SWF66322	0.49	0.79
Cupriavidus_metallidurans_NA4	Cupriavidus_taiwanensis_mpp_1.3	0.48	0.79
Cupriavidus_metallidurans_NA4	Cupriavidus_sp._LMG19464	0.54	0.79
Cupriavidus_metallidurans_NE12	Cupriavidus_taiwanensis_STM8560	0.49	0.79
Cupriavidus_metallidurans_NE12	Cupriavidus_sp._UYPR2.512	0.49	0.79
Cupriavidus_metallidurans_NE12	Cupriavidus_taiwanensis_STM8557	0.49	0.79
Cupriavidus_metallidurans_NE12	Cupriavidus_taiwanensis_STM8555	0.49	0.79
Cupriavidus_metallidurans_NE12	Cupriavidus_taiwanensis_STM8565	0.49	0.79
Cupriavidus_metallidurans_NE12	Cupriavidus_taiwanensis_STM8561	0.49	0.79
Cupriavidus_metallidurans_NE12	Cupriavidus_taiwanensis_TPIG_6a	0.49	0.79
Cupriavidus_metallidurans_NE12	Cupriavidus_taiwanensis_STM6117	0.49	0.79
Cupriavidus_metallidurans_NE12	Cupriavidus_taiwanensis_LMG19430	0.50	0.79
Cupriavidus_metallidurans_NE12	Cupriavidus_taiwanensis_MAPUD_10.1	0.50	0.79
Cupriavidus_metallidurans_NE12	Cupriavidus_taiwanensis_STM3679	0.49	0.79
Cupriavidus_metallidurans_NE12	Cupriavidus_taiwanensis_cmp_52	0.50	0.79
Cupriavidus_metallidurans_NE12	Cupriavidus_taiwanensis_STM8556	0.49	0.79
Cupriavidus_metallidurans_NE12	Cupriavidus_oxalaticus_LMG2235	0.47	0.78
Cupriavidus_metallidurans_NE12	Cupriavidus_necator_A5-1	0.51	0.78
Cupriavidus_metallidurans_NE12	Cupriavidus_taiwanensis_STM6043	0.51	0.79
Cupriavidus_metallidurans_NE12	Cupriavidus_taiwanensis_STM6162	0.50	0.79
Cupriavidus_metallidurans_NE12	Cupriavidus_taiwanensis_STM3711	0.49	0.79
Cupriavidus_metallidurans_NE12	Cupriavidus_taiwanensis_LMG19426	0.50	0.79
Cupriavidus_metallidurans_NE12	Cupriavidus_taiwanensis_STM6083	0.51	0.78
Cupriavidus_metallidurans_NE12	Cupriavidus_taiwanensis_STM3681	0.49	0.79
Cupriavidus_metallidurans_NE12	Cupriavidus_taiwanensis_STM8564	0.49	0.79
Cupriavidus_metallidurans_NE12	Cupriavidus_sp._SHE	0.81	0.97
Cupriavidus_metallidurans_NE12	Cupriavidus_taiwanensis_STM3511	0.49	0.79
Cupriavidus_metallidurans_NE12	Cupriavidus_taiwanensis_STM6044	0.51	0.79
Cupriavidus_metallidurans_NE12	Cupriavidus_taiwanensis_SWF65033	0.51	0.79
Cupriavidus_metallidurans_NE12	Cupriavidus_taiwanensis_STM6082	0.50	0.79
Cupriavidus_metallidurans_NE12	Cupriavidus_taiwanensis_STM6119	0.49	0.79
Cupriavidus_metallidurans_NE12	Cupriavidus_sp._amp6	0.49	0.78
Cupriavidus_metallidurans_NE12	Cupriavidus_taiwanensis_STM6132	0.50	0.79
Cupriavidus_metallidurans_NE12	Cupriavidus_taiwanensis_STM8558	0.49	0.79
Cupriavidus_metallidurans_NE12	Ralstonia_pickettii_DTP0602	0.52	0.78
Cupriavidus_metallidurans_NE12	Cupriavidus_taiwanensis_STM6160	0.50	0.79
Cupriavidus_metallidurans_NE12	Cupriavidus_necator_N-1	0.53	0.78
Cupriavidus_metallidurans_NE12	Cupriavidus_pinatubonensis_JMP134	0.51	0.78
Cupriavidus_metallidurans_NE12	Cupriavidus_taiwanensis_mpp_1.1	0.50	0.79
Cupriavidus_metallidurans_NE12	Cupriavidus_taiwanensis_STM6032	0.50	0.79
Cupriavidus_metallidurans_NE12	Cupriavidus_necator_H16	0.52	0.79
Cupriavidus_metallidurans_NE12	Cupriavidus_tawainensis_LMG19431	0.50	0.79
Cupriavidus_metallidurans_NE12	Cupriavidus_taiwanensis_STM6116	0.49	0.79
Cupriavidus_metallidurans_NE12	Cupriavidus_taiwanensis_STM3521	0.50	0.79
Cupriavidus_metallidurans_NE12	Cupriavidus_taiwanensis_STM6021	0.51	0.79
Cupriavidus_metallidurans_NE12	Cupriavidus_taiwanensis_STM6070	0.50	0.79
Cupriavidus_metallidurans_NE12	Cupriavidus_taiwanensis_STM6041	0.51	0.79
Cupriavidus_metallidurans_NE12	Cupriavidus_taiwanensis_ip2.30_pp_2.30	0.49	0.79
Cupriavidus_metallidurans_NE12	Cupriavidus_tawainensis_LMG19425	0.49	0.78
Cupriavidus_metallidurans_NE12	Cupriavidus_taiwanensis_SWF66324	0.50	0.79
Cupriavidus_metallidurans_NE12	Cupriavidus_taiwanensis_TPUD_27.6	0.49	0.79
Cupriavidus_metallidurans_NE12	Cupriavidus_taiwanensis_STM6150	0.49	0.79
Cupriavidus_metallidurans_NE12	Ralstonia_sp._GA3-3	0.53	0.79
Cupriavidus_metallidurans_NE12	Cupriavidus_taiwanensis_STM6018	0.50	0.79
Cupriavidus_metallidurans_NE12	Cupriavidus_taiwanensis_SWF66322	0.51	0.79
Cupriavidus_metallidurans_NE12	Cupriavidus_taiwanensis_mpp_1.3	0.49	0.79
Cupriavidus_metallidurans_NE12	Cupriavidus_sp._LMG19464	0.54	0.79
Cupriavidus_necator_N-1	Cupriavidus_taiwanensis_STM8560	0.64	0.87
Cupriavidus_necator_N-1	Cupriavidus_sp._UYPR2.512	0.69	0.94
Cupriavidus_necator_N-1	Cupriavidus_taiwanensis_STM8557	0.65	0.87
Cupriavidus_necator_N-1	Cupriavidus_taiwanensis_STM8555	0.65	0.87
Cupriavidus_necator_N-1	Cupriavidus_taiwanensis_STM8565	0.65	0.87
Cupriavidus_necator_N-1	Cupriavidus_taiwanensis_STM8561	0.65	0.87
Cupriavidus_necator_N-1	Cupriavidus_taiwanensis_TPIG_6a	0.64	0.87
Cupriavidus_necator_N-1	Cupriavidus_taiwanensis_STM6117	0.67	0.87
Cupriavidus_necator_N-1	Cupriavidus_taiwanensis_LMG19430	0.65	0.87
Cupriavidus_necator_N-1	Cupriavidus_taiwanensis_MAPUD_10.1	0.65	0.87
Cupriavidus_necator_N-1	Cupriavidus_taiwanensis_STM3679	0.64	0.87
Cupriavidus_necator_N-1	Cupriavidus_taiwanensis_cmp_52	0.62	0.87
Cupriavidus_necator_N-1	Cupriavidus_taiwanensis_STM8556	0.66	0.87
Cupriavidus_necator_N-1	Cupriavidus_oxalaticus_LMG2235	0.48	0.86
Cupriavidus_necator_N-1	Cupriavidus_necator_A5-1	0.58	0.88
Cupriavidus_necator_N-1	Cupriavidus_taiwanensis_STM6043	0.64	0.87
Cupriavidus_necator_N-1	Cupriavidus_taiwanensis_STM6162	0.65	0.87
Cupriavidus_necator_N-1	Cupriavidus_taiwanensis_STM3711	0.64	0.87
Cupriavidus_necator_N-1	Cupriavidus_taiwanensis_LMG19426	0.66	0.87
Cupriavidus_necator_N-1	Cupriavidus_taiwanensis_STM6083	0.62	0.87
Cupriavidus_necator_N-1	Cupriavidus_taiwanensis_STM3681	0.64	0.87
Cupriavidus_necator_N-1	Cupriavidus_taiwanensis_STM8564	0.65	0.87
Cupriavidus_necator_N-1	Cupriavidus_sp._SHE	0.53	0.78
Cupriavidus_necator_N-1	Cupriavidus_taiwanensis_STM3511	0.65	0.87
Cupriavidus_necator_N-1	Cupriavidus_taiwanensis_STM6044	0.63	0.87
Cupriavidus_necator_N-1	Cupriavidus_taiwanensis_SWF65033	0.64	0.87
Cupriavidus_necator_N-1	Cupriavidus_taiwanensis_STM6082	0.65	0.87
Cupriavidus_necator_N-1	Cupriavidus_taiwanensis_STM6119	0.66	0.87
Cupriavidus_necator_N-1	Cupriavidus_sp._amp6	0.63	0.85
Cupriavidus_necator_N-1	Cupriavidus_taiwanensis_STM6132	0.65	0.87
Cupriavidus_necator_N-1	Cupriavidus_taiwanensis_STM8558	0.66	0.87
Cupriavidus_necator_N-1	Ralstonia_pickettii_DTP0602	0.64	0.87
Cupriavidus_necator_N-1	Cupriavidus_taiwanensis_STM6160	0.64	0.87
Cupriavidus_necator_N-1	Cupriavidus_pinatubonensis_JMP134	0.57	0.81
Cupriavidus_necator_N-1	Cupriavidus_taiwanensis_mpp_1.1	0.66	0.87
Cupriavidus_necator_N-1	Cupriavidus_taiwanensis_STM6032	0.67	0.87
Cupriavidus_necator_N-1	Cupriavidus_necator_H16	0.68	0.94
Cupriavidus_necator_N-1	Cupriavidus_tawainensis_LMG19431	0.68	0.87
Cupriavidus_necator_N-1	Cupriavidus_taiwanensis_STM6116	0.66	0.87
Cupriavidus_necator_N-1	Cupriavidus_taiwanensis_STM3521	0.63	0.87
Cupriavidus_necator_N-1	Cupriavidus_taiwanensis_STM6021	0.64	0.87
Cupriavidus_necator_N-1	Cupriavidus_taiwanensis_STM6070	0.65	0.87
Cupriavidus_necator_N-1	Cupriavidus_taiwanensis_STM6041	0.64	0.87
Cupriavidus_necator_N-1	Cupriavidus_taiwanensis_ip2.30_pp_2.30	0.65	0.87
Cupriavidus_necator_N-1	Cupriavidus_tawainensis_LMG19425	0.54	0.87
Cupriavidus_necator_N-1	Cupriavidus_taiwanensis_SWF66324	0.65	0.87
Cupriavidus_necator_N-1	Cupriavidus_taiwanensis_TPUD_27.6	0.64	0.87
Cupriavidus_necator_N-1	Cupriavidus_taiwanensis_STM6150	0.65	0.87
Cupriavidus_necator_N-1	Ralstonia_sp._GA3-3	0.79	0.94
Cupriavidus_necator_N-1	Cupriavidus_taiwanensis_STM6018	0.67	0.87
Cupriavidus_necator_N-1	Cupriavidus_taiwanensis_SWF66322	0.66	0.87
Cupriavidus_necator_N-1	Cupriavidus_taiwanensis_mpp_1.3	0.66	0.87
Cupriavidus_necator_N-1	Cupriavidus_sp._LMG19464	0.69	0.88
Cupriavidus_necator_A5-1	Cupriavidus_taiwanensis_STM8560	0.61	0.85
Cupriavidus_necator_A5-1	Cupriavidus_sp._UYPR2.512	0.62	0.87
Cupriavidus_necator_A5-1	Cupriavidus_taiwanensis_STM8557	0.61	0.86
Cupriavidus_necator_A5-1	Cupriavidus_taiwanensis_STM8555	0.61	0.86
Cupriavidus_necator_A5-1	Cupriavidus_taiwanensis_STM8565	0.61	0.85
Cupriavidus_necator_A5-1	Cupriavidus_taiwanensis_STM8561	0.61	0.85
Cupriavidus_necator_A5-1	Cupriavidus_taiwanensis_TPIG_6a	0.60	0.85
Cupriavidus_necator_A5-1	Cupriavidus_taiwanensis_STM6117	0.62	0.86
Cupriavidus_necator_A5-1	Cupriavidus_taiwanensis_LMG19430	0.61	0.85
Cupriavidus_necator_A5-1	Cupriavidus_taiwanensis_MAPUD_10.1	0.61	0.85
Cupriavidus_necator_A5-1	Cupriavidus_taiwanensis_STM3679	0.60	0.85
Cupriavidus_necator_A5-1	Cupriavidus_taiwanensis_cmp_52	0.57	0.85
Cupriavidus_necator_A5-1	Cupriavidus_taiwanensis_STM8556	0.61	0.86
Cupriavidus_necator_A5-1	Cupriavidus_oxalaticus_LMG2235	0.48	0.86
Cupriavidus_necator_A5-1	Cupriavidus_taiwanensis_STM6043	0.59	0.85
Cupriavidus_necator_A5-1	Cupriavidus_taiwanensis_STM6162	0.61	0.85
Cupriavidus_necator_A5-1	Cupriavidus_taiwanensis_STM3711	0.61	0.85
Cupriavidus_necator_A5-1	Cupriavidus_taiwanensis_LMG19426	0.62	0.85
Cupriavidus_necator_A5-1	Cupriavidus_taiwanensis_STM6083	0.58	0.85
Cupriavidus_necator_A5-1	Cupriavidus_taiwanensis_STM3681	0.60	0.85
Cupriavidus_necator_A5-1	Cupriavidus_taiwanensis_STM8564	0.61	0.85
Cupriavidus_necator_A5-1	Cupriavidus_sp._SHE	0.51	0.78
Cupriavidus_necator_A5-1	Cupriavidus_taiwanensis_STM3511	0.62	0.85
Cupriavidus_necator_A5-1	Cupriavidus_taiwanensis_STM6044	0.59	0.85
Cupriavidus_necator_A5-1	Cupriavidus_taiwanensis_SWF65033	0.61	0.85
Cupriavidus_necator_A5-1	Cupriavidus_taiwanensis_STM6082	0.62	0.85
Cupriavidus_necator_A5-1	Cupriavidus_taiwanensis_STM6119	0.62	0.86
Cupriavidus_necator_A5-1	Cupriavidus_sp._amp6	0.63	0.86
Cupriavidus_necator_A5-1	Cupriavidus_taiwanensis_STM6132	0.61	0.85
Cupriavidus_necator_A5-1	Cupriavidus_taiwanensis_STM8558	0.61	0.85
Cupriavidus_necator_A5-1	Ralstonia_pickettii_DTP0602	0.75	0.93
Cupriavidus_necator_A5-1	Cupriavidus_taiwanensis_STM6160	0.61	0.85
Cupriavidus_necator_A5-1	Cupriavidus_pinatubonensis_JMP134	0.55	0.81
Cupriavidus_necator_A5-1	Cupriavidus_taiwanensis_mpp_1.1	0.61	0.86
Cupriavidus_necator_A5-1	Cupriavidus_taiwanensis_STM6032	0.62	0.85
Cupriavidus_necator_A5-1	Cupriavidus_necator_H16	0.59	0.87
Cupriavidus_necator_A5-1	Cupriavidus_tawainensis_LMG19431	0.63	0.85
Cupriavidus_necator_A5-1	Cupriavidus_taiwanensis_STM6116	0.62	0.86
Cupriavidus_necator_A5-1	Cupriavidus_taiwanensis_STM3521	0.59	0.85
Cupriavidus_necator_A5-1	Cupriavidus_taiwanensis_STM6021	0.59	0.85
Cupriavidus_necator_A5-1	Cupriavidus_taiwanensis_STM6070	0.62	0.85
Cupriavidus_necator_A5-1	Cupriavidus_taiwanensis_STM6041	0.59	0.85
Cupriavidus_necator_A5-1	Cupriavidus_taiwanensis_ip2.30_pp_2.30	0.61	0.85
Cupriavidus_necator_A5-1	Cupriavidus_tawainensis_LMG19425	0.51	0.85
Cupriavidus_necator_A5-1	Cupriavidus_taiwanensis_SWF66324	0.61	0.85
Cupriavidus_necator_A5-1	Cupriavidus_taiwanensis_TPUD_27.6	0.60	0.85
Cupriavidus_necator_A5-1	Cupriavidus_taiwanensis_STM6150	0.61	0.85
Cupriavidus_necator_A5-1	Ralstonia_sp._GA3-3	0.70	0.87
Cupriavidus_necator_A5-1	Cupriavidus_taiwanensis_STM6018	0.62	0.85
Cupriavidus_necator_A5-1	Cupriavidus_taiwanensis_SWF66322	0.61	0.85
Cupriavidus_necator_A5-1	Cupriavidus_taiwanensis_mpp_1.3	0.61	0.85
Cupriavidus_necator_A5-1	Cupriavidus_sp._LMG19464	0.65	0.86
Cupriavidus_oxalaticus_LMG2235	Cupriavidus_taiwanensis_STM8560	0.58	0.86
Cupriavidus_oxalaticus_LMG2235	Cupriavidus_sp._UYPR2.512	0.56	0.86
Cupriavidus_oxalaticus_LMG2235	Cupriavidus_taiwanensis_STM8557	0.59	0.86
Cupriavidus_oxalaticus_LMG2235	Cupriavidus_taiwanensis_STM8555	0.58	0.86
Cupriavidus_oxalaticus_LMG2235	Cupriavidus_taiwanensis_STM8565	0.58	0.86
Cupriavidus_oxalaticus_LMG2235	Cupriavidus_taiwanensis_STM8561	0.58	0.86
Cupriavidus_oxalaticus_LMG2235	Cupriavidus_taiwanensis_TPIG_6a	0.57	0.86
Cupriavidus_oxalaticus_LMG2235	Cupriavidus_taiwanensis_STM6117	0.61	0.86
Cupriavidus_oxalaticus_LMG2235	Cupriavidus_taiwanensis_LMG19430	0.59	0.86
Cupriavidus_oxalaticus_LMG2235	Cupriavidus_taiwanensis_MAPUD_10.1	0.59	0.86
Cupriavidus_oxalaticus_LMG2235	Cupriavidus_taiwanensis_STM3679	0.58	0.86
Cupriavidus_oxalaticus_LMG2235	Cupriavidus_taiwanensis_cmp_52	0.56	0.86
Cupriavidus_oxalaticus_LMG2235	Cupriavidus_taiwanensis_STM8556	0.59	0.86
Cupriavidus_oxalaticus_LMG2235	Cupriavidus_taiwanensis_STM6043	0.58	0.85
Cupriavidus_oxalaticus_LMG2235	Cupriavidus_taiwanensis_STM6162	0.59	0.86
Cupriavidus_oxalaticus_LMG2235	Cupriavidus_taiwanensis_STM3711	0.58	0.86
Cupriavidus_oxalaticus_LMG2235	Cupriavidus_taiwanensis_LMG19426	0.61	0.86
Cupriavidus_oxalaticus_LMG2235	Cupriavidus_taiwanensis_STM6083	0.56	0.86
Cupriavidus_oxalaticus_LMG2235	Cupriavidus_taiwanensis_STM3681	0.58	0.86
Cupriavidus_oxalaticus_LMG2235	Cupriavidus_taiwanensis_STM8564	0.58	0.86
Cupriavidus_oxalaticus_LMG2235	Cupriavidus_sp._SHE	0.47	0.78
Cupriavidus_oxalaticus_LMG2235	Cupriavidus_taiwanensis_STM3511	0.59	0.86
Cupriavidus_oxalaticus_LMG2235	Cupriavidus_taiwanensis_STM6044	0.58	0.86
Cupriavidus_oxalaticus_LMG2235	Cupriavidus_taiwanensis_SWF65033	0.59	0.86
Cupriavidus_oxalaticus_LMG2235	Cupriavidus_taiwanensis_STM6082	0.58	0.86
Cupriavidus_oxalaticus_LMG2235	Cupriavidus_taiwanensis_STM6119	0.61	0.86
Cupriavidus_oxalaticus_LMG2235	Cupriavidus_sp._amp6	0.66	0.92
Cupriavidus_oxalaticus_LMG2235	Cupriavidus_taiwanensis_STM6132	0.59	0.86
Cupriavidus_oxalaticus_LMG2235	Cupriavidus_taiwanensis_STM8558	0.59	0.86
Cupriavidus_oxalaticus_LMG2235	Ralstonia_pickettii_DTP0602	0.58	0.86
Cupriavidus_oxalaticus_LMG2235	Cupriavidus_taiwanensis_STM6160	0.58	0.86
Cupriavidus_oxalaticus_LMG2235	Cupriavidus_pinatubonensis_JMP134	0.52	0.81
Cupriavidus_oxalaticus_LMG2235	Cupriavidus_taiwanensis_mpp_1.1	0.59	0.86
Cupriavidus_oxalaticus_LMG2235	Cupriavidus_taiwanensis_STM6032	0.61	0.86
Cupriavidus_oxalaticus_LMG2235	Cupriavidus_necator_H16	0.57	0.86
Cupriavidus_oxalaticus_LMG2235	Cupriavidus_tawainensis_LMG19431	0.62	0.86
Cupriavidus_oxalaticus_LMG2235	Cupriavidus_taiwanensis_STM6116	0.61	0.86
Cupriavidus_oxalaticus_LMG2235	Cupriavidus_taiwanensis_STM3521	0.56	0.86
Cupriavidus_oxalaticus_LMG2235	Cupriavidus_taiwanensis_STM6021	0.58	0.85
Cupriavidus_oxalaticus_LMG2235	Cupriavidus_taiwanensis_STM6070	0.58	0.86
Cupriavidus_oxalaticus_LMG2235	Cupriavidus_taiwanensis_STM6041	0.58	0.86
Cupriavidus_oxalaticus_LMG2235	Cupriavidus_taiwanensis_ip2.30_pp_2.30	0.58	0.86
Cupriavidus_oxalaticus_LMG2235	Cupriavidus_tawainensis_LMG19425	0.49	0.86
Cupriavidus_oxalaticus_LMG2235	Cupriavidus_taiwanensis_SWF66324	0.60	0.86
Cupriavidus_oxalaticus_LMG2235	Cupriavidus_taiwanensis_TPUD_27.6	0.57	0.86
Cupriavidus_oxalaticus_LMG2235	Cupriavidus_taiwanensis_STM6150	0.58	0.86
Cupriavidus_oxalaticus_LMG2235	Ralstonia_sp._GA3-3	0.66	0.86
Cupriavidus_oxalaticus_LMG2235	Cupriavidus_taiwanensis_STM6018	0.61	0.86
Cupriavidus_oxalaticus_LMG2235	Cupriavidus_taiwanensis_SWF66322	0.60	0.86
Cupriavidus_oxalaticus_LMG2235	Cupriavidus_taiwanensis_mpp_1.3	0.59	0.86
Cupriavidus_oxalaticus_LMG2235	Cupriavidus_sp._LMG19464	0.65	0.86
Cupriavidus_sp._LMG19464	Cupriavidus_taiwanensis_STM8560	0.74	0.92
Cupriavidus_sp._LMG19464	Cupriavidus_sp._UYPR2.512	0.66	0.88
Cupriavidus_sp._LMG19464	Cupriavidus_taiwanensis_STM8557	0.76	0.92
Cupriavidus_sp._LMG19464	Cupriavidus_taiwanensis_STM8555	0.76	0.92
Cupriavidus_sp._LMG19464	Cupriavidus_taiwanensis_STM8565	0.75	0.92
Cupriavidus_sp._LMG19464	Cupriavidus_taiwanensis_STM8561	0.74	0.92
Cupriavidus_sp._LMG19464	Cupriavidus_taiwanensis_TPIG_6a	0.74	0.92
Cupriavidus_sp._LMG19464	Cupriavidus_taiwanensis_STM6117	0.77	0.92
Cupriavidus_sp._LMG19464	Cupriavidus_taiwanensis_LMG19430	0.77	0.92
Cupriavidus_sp._LMG19464	Cupriavidus_taiwanensis_MAPUD_10.1	0.78	0.92
Cupriavidus_sp._LMG19464	Cupriavidus_taiwanensis_STM3679	0.74	0.92
Cupriavidus_sp._LMG19464	Cupriavidus_taiwanensis_cmp_52	0.76	0.92
Cupriavidus_sp._LMG19464	Cupriavidus_taiwanensis_STM8556	0.76	0.92
Cupriavidus_sp._LMG19464	Cupriavidus_taiwanensis_STM6043	0.77	0.92
Cupriavidus_sp._LMG19464	Cupriavidus_taiwanensis_STM6162	0.77	0.92
Cupriavidus_sp._LMG19464	Cupriavidus_taiwanensis_STM3711	0.74	0.92
Cupriavidus_sp._LMG19464	Cupriavidus_taiwanensis_LMG19426	0.76	0.92
Cupriavidus_sp._LMG19464	Cupriavidus_taiwanensis_STM6083	0.77	0.92
Cupriavidus_sp._LMG19464	Cupriavidus_taiwanensis_STM3681	0.74	0.92
Cupriavidus_sp._LMG19464	Cupriavidus_taiwanensis_STM8564	0.74	0.92
Cupriavidus_sp._LMG19464	Cupriavidus_sp._SHE	0.54	0.79
Cupriavidus_sp._LMG19464	Cupriavidus_taiwanensis_STM3511	0.74	0.92
Cupriavidus_sp._LMG19464	Cupriavidus_taiwanensis_STM6044	0.77	0.92
Cupriavidus_sp._LMG19464	Cupriavidus_taiwanensis_SWF65033	0.77	0.92
Cupriavidus_sp._LMG19464	Cupriavidus_taiwanensis_STM6082	0.74	0.92
Cupriavidus_sp._LMG19464	Cupriavidus_taiwanensis_STM6119	0.77	0.92
Cupriavidus_sp._LMG19464	Cupriavidus_sp._amp6	0.65	0.86
Cupriavidus_sp._LMG19464	Cupriavidus_taiwanensis_STM6132	0.77	0.92
Cupriavidus_sp._LMG19464	Cupriavidus_taiwanensis_STM8558	0.76	0.92
Cupriavidus_sp._LMG19464	Ralstonia_pickettii_DTP0602	0.66	0.86
Cupriavidus_sp._LMG19464	Cupriavidus_taiwanensis_STM6160	0.74	0.92
Cupriavidus_sp._LMG19464	Cupriavidus_pinatubonensis_JMP134	0.62	0.81
Cupriavidus_sp._LMG19464	Cupriavidus_taiwanensis_mpp_1.1	0.77	0.92
Cupriavidus_sp._LMG19464	Cupriavidus_taiwanensis_STM6032	0.76	0.92
Cupriavidus_sp._LMG19464	Cupriavidus_necator_H16	0.71	0.88
Cupriavidus_sp._LMG19464	Cupriavidus_tawainensis_LMG19431	0.75	0.92
Cupriavidus_sp._LMG19464	Cupriavidus_taiwanensis_STM6116	0.77	0.92
Cupriavidus_sp._LMG19464	Cupriavidus_taiwanensis_STM3521	0.76	0.92
Cupriavidus_sp._LMG19464	Cupriavidus_taiwanensis_STM6021	0.77	0.92
Cupriavidus_sp._LMG19464	Cupriavidus_taiwanensis_STM6070	0.74	0.92
Cupriavidus_sp._LMG19464	Cupriavidus_taiwanensis_STM6041	0.77	0.92
Cupriavidus_sp._LMG19464	Cupriavidus_taiwanensis_ip2.30_pp_2.30	0.74	0.92
Cupriavidus_sp._LMG19464	Cupriavidus_tawainensis_LMG19425	0.74	0.91
Cupriavidus_sp._LMG19464	Cupriavidus_taiwanensis_SWF66324	0.77	0.92
Cupriavidus_sp._LMG19464	Cupriavidus_taiwanensis_TPUD_27.6	0.74	0.92
Cupriavidus_sp._LMG19464	Cupriavidus_taiwanensis_STM6150	0.74	0.92
Cupriavidus_sp._LMG19464	Ralstonia_sp._GA3-3	0.70	0.88
Cupriavidus_sp._LMG19464	Cupriavidus_taiwanensis_STM6018	0.76	0.92
Cupriavidus_sp._LMG19464	Cupriavidus_taiwanensis_SWF66322	0.77	0.92
Cupriavidus_sp._LMG19464	Cupriavidus_taiwanensis_mpp_1.3	0.76	0.92
Cupriavidus_sp._amp6	Cupriavidus_taiwanensis_STM8560	0.63	0.86
Cupriavidus_sp._amp6	Cupriavidus_sp._UYPR2.512	0.61	0.86
Cupriavidus_sp._amp6	Cupriavidus_taiwanensis_STM8557	0.61	0.86
Cupriavidus_sp._amp6	Cupriavidus_taiwanensis_STM8555	0.61	0.86
Cupriavidus_sp._amp6	Cupriavidus_taiwanensis_STM8565	0.63	0.86
Cupriavidus_sp._amp6	Cupriavidus_taiwanensis_STM8561	0.63	0.86
Cupriavidus_sp._amp6	Cupriavidus_taiwanensis_TPIG_6a	0.63	0.86
Cupriavidus_sp._amp6	Cupriavidus_taiwanensis_STM6117	0.62	0.86
Cupriavidus_sp._amp6	Cupriavidus_taiwanensis_LMG19430	0.62	0.86
Cupriavidus_sp._amp6	Cupriavidus_taiwanensis_MAPUD_10.1	0.62	0.86
Cupriavidus_sp._amp6	Cupriavidus_taiwanensis_STM3679	0.62	0.86
Cupriavidus_sp._amp6	Cupriavidus_taiwanensis_cmp_52	0.63	0.86
Cupriavidus_sp._amp6	Cupriavidus_taiwanensis_STM8556	0.61	0.86
Cupriavidus_sp._amp6	Cupriavidus_taiwanensis_STM6043	0.60	0.86
Cupriavidus_sp._amp6	Cupriavidus_taiwanensis_STM6162	0.62	0.86
Cupriavidus_sp._amp6	Cupriavidus_taiwanensis_STM3711	0.62	0.86
Cupriavidus_sp._amp6	Cupriavidus_taiwanensis_LMG19426	0.61	0.86
Cupriavidus_sp._amp6	Cupriavidus_taiwanensis_STM6083	0.63	0.86
Cupriavidus_sp._amp6	Cupriavidus_taiwanensis_STM3681	0.62	0.86
Cupriavidus_sp._amp6	Cupriavidus_taiwanensis_STM8564	0.62	0.86
Cupriavidus_sp._amp6	Cupriavidus_sp._SHE	0.49	0.78
Cupriavidus_sp._amp6	Cupriavidus_taiwanensis_STM3511	0.63	0.86
Cupriavidus_sp._amp6	Cupriavidus_taiwanensis_STM6044	0.60	0.86
Cupriavidus_sp._amp6	Cupriavidus_taiwanensis_SWF65033	0.61	0.86
Cupriavidus_sp._amp6	Cupriavidus_taiwanensis_STM6082	0.62	0.86
Cupriavidus_sp._amp6	Cupriavidus_taiwanensis_STM6119	0.62	0.86
Cupriavidus_sp._amp6	Cupriavidus_taiwanensis_STM6132	0.62	0.86
Cupriavidus_sp._amp6	Cupriavidus_taiwanensis_STM8558	0.61	0.86
Cupriavidus_sp._amp6	Ralstonia_pickettii_DTP0602	0.66	0.86
Cupriavidus_sp._amp6	Cupriavidus_taiwanensis_STM6160	0.61	0.86
Cupriavidus_sp._amp6	Cupriavidus_pinatubonensis_JMP134	0.60	0.81
Cupriavidus_sp._amp6	Cupriavidus_taiwanensis_mpp_1.1	0.61	0.86
Cupriavidus_sp._amp6	Cupriavidus_taiwanensis_STM6032	0.61	0.86
Cupriavidus_sp._amp6	Cupriavidus_necator_H16	0.64	0.86
Cupriavidus_sp._amp6	Cupriavidus_tawainensis_LMG19431	0.61	0.86
Cupriavidus_sp._amp6	Cupriavidus_taiwanensis_STM6116	0.62	0.86
Cupriavidus_sp._amp6	Cupriavidus_taiwanensis_STM3521	0.62	0.86
Cupriavidus_sp._amp6	Cupriavidus_taiwanensis_STM6021	0.60	0.86
Cupriavidus_sp._amp6	Cupriavidus_taiwanensis_STM6070	0.62	0.86
Cupriavidus_sp._amp6	Cupriavidus_taiwanensis_STM6041	0.60	0.86
Cupriavidus_sp._amp6	Cupriavidus_taiwanensis_ip2.30_pp_2.30	0.62	0.86
Cupriavidus_sp._amp6	Cupriavidus_tawainensis_LMG19425	0.62	0.86
Cupriavidus_sp._amp6	Cupriavidus_taiwanensis_SWF66324	0.62	0.86
Cupriavidus_sp._amp6	Cupriavidus_taiwanensis_TPUD_27.6	0.62	0.86
Cupriavidus_sp._amp6	Cupriavidus_taiwanensis_STM6150	0.62	0.86
Cupriavidus_sp._amp6	Ralstonia_sp._GA3-3	0.67	0.86
Cupriavidus_sp._amp6	Cupriavidus_taiwanensis_STM6018	0.60	0.86
Cupriavidus_sp._amp6	Cupriavidus_taiwanensis_SWF66322	0.62	0.86
Cupriavidus_sp._amp6	Cupriavidus_taiwanensis_mpp_1.3	0.61	0.86
Cupriavidus_sp._SHE	Cupriavidus_taiwanensis_STM8560	0.50	0.79
Cupriavidus_sp._SHE	Cupriavidus_sp._UYPR2.512	0.49	0.79
Cupriavidus_sp._SHE	Cupriavidus_taiwanensis_STM8557	0.50	0.79
Cupriavidus_sp._SHE	Cupriavidus_taiwanensis_STM8555	0.50	0.79
Cupriavidus_sp._SHE	Cupriavidus_taiwanensis_STM8565	0.50	0.79
Cupriavidus_sp._SHE	Cupriavidus_taiwanensis_STM8561	0.50	0.79
Cupriavidus_sp._SHE	Cupriavidus_taiwanensis_TPIG_6a	0.50	0.79
Cupriavidus_sp._SHE	Cupriavidus_taiwanensis_STM6117	0.50	0.79
Cupriavidus_sp._SHE	Cupriavidus_taiwanensis_LMG19430	0.50	0.79
Cupriavidus_sp._SHE	Cupriavidus_taiwanensis_MAPUD_10.1	0.51	0.79
Cupriavidus_sp._SHE	Cupriavidus_taiwanensis_STM3679	0.50	0.79
Cupriavidus_sp._SHE	Cupriavidus_taiwanensis_cmp_52	0.50	0.79
Cupriavidus_sp._SHE	Cupriavidus_taiwanensis_STM8556	0.50	0.79
Cupriavidus_sp._SHE	Cupriavidus_taiwanensis_STM6043	0.51	0.79
Cupriavidus_sp._SHE	Cupriavidus_taiwanensis_STM6162	0.51	0.79
Cupriavidus_sp._SHE	Cupriavidus_taiwanensis_STM3711	0.49	0.79
Cupriavidus_sp._SHE	Cupriavidus_taiwanensis_LMG19426	0.50	0.79
Cupriavidus_sp._SHE	Cupriavidus_taiwanensis_STM6083	0.51	0.79
Cupriavidus_sp._SHE	Cupriavidus_taiwanensis_STM3681	0.49	0.79
Cupriavidus_sp._SHE	Cupriavidus_taiwanensis_STM8564	0.50	0.79
Cupriavidus_sp._SHE	Cupriavidus_taiwanensis_STM3511	0.49	0.79
Cupriavidus_sp._SHE	Cupriavidus_taiwanensis_STM6044	0.51	0.79
Cupriavidus_sp._SHE	Cupriavidus_taiwanensis_SWF65033	0.51	0.79
Cupriavidus_sp._SHE	Cupriavidus_taiwanensis_STM6082	0.50	0.79
Cupriavidus_sp._SHE	Cupriavidus_taiwanensis_STM6119	0.50	0.79
Cupriavidus_sp._SHE	Cupriavidus_taiwanensis_STM6132	0.51	0.79
Cupriavidus_sp._SHE	Cupriavidus_taiwanensis_STM8558	0.50	0.79
Cupriavidus_sp._SHE	Ralstonia_pickettii_DTP0602	0.51	0.78
Cupriavidus_sp._SHE	Cupriavidus_taiwanensis_STM6160	0.50	0.79
Cupriavidus_sp._SHE	Cupriavidus_pinatubonensis_JMP134	0.52	0.78
Cupriavidus_sp._SHE	Cupriavidus_taiwanensis_mpp_1.1	0.50	0.79
Cupriavidus_sp._SHE	Cupriavidus_taiwanensis_STM6032	0.51	0.79
Cupriavidus_sp._SHE	Cupriavidus_necator_H16	0.52	0.79
Cupriavidus_sp._SHE	Cupriavidus_tawainensis_LMG19431	0.50	0.79
Cupriavidus_sp._SHE	Cupriavidus_taiwanensis_STM6116	0.50	0.79
Cupriavidus_sp._SHE	Cupriavidus_taiwanensis_STM3521	0.50	0.79
Cupriavidus_sp._SHE	Cupriavidus_taiwanensis_STM6021	0.51	0.79
Cupriavidus_sp._SHE	Cupriavidus_taiwanensis_STM6070	0.50	0.79
Cupriavidus_sp._SHE	Cupriavidus_taiwanensis_STM6041	0.51	0.79
Cupriavidus_sp._SHE	Cupriavidus_taiwanensis_ip2.30_pp_2.30	0.49	0.79
Cupriavidus_sp._SHE	Cupriavidus_tawainensis_LMG19425	0.49	0.78
Cupriavidus_sp._SHE	Cupriavidus_taiwanensis_SWF66324	0.51	0.79
Cupriavidus_sp._SHE	Cupriavidus_taiwanensis_TPUD_27.6	0.50	0.79
Cupriavidus_sp._SHE	Cupriavidus_taiwanensis_STM6150	0.49	0.79
Cupriavidus_sp._SHE	Ralstonia_sp._GA3-3	0.53	0.78
Cupriavidus_sp._SHE	Cupriavidus_taiwanensis_STM6018	0.50	0.79
Cupriavidus_sp._SHE	Cupriavidus_taiwanensis_SWF66322	0.51	0.79
Cupriavidus_sp._SHE	Cupriavidus_taiwanensis_mpp_1.3	0.50	0.79
Cupriavidus_sp._UYPR2.512	Cupriavidus_taiwanensis_STM8560	0.62	0.87
Cupriavidus_sp._UYPR2.512	Cupriavidus_taiwanensis_STM8557	0.63	0.88
Cupriavidus_sp._UYPR2.512	Cupriavidus_taiwanensis_STM8555	0.63	0.88
Cupriavidus_sp._UYPR2.512	Cupriavidus_taiwanensis_STM8565	0.62	0.87
Cupriavidus_sp._UYPR2.512	Cupriavidus_taiwanensis_STM8561	0.62	0.87
Cupriavidus_sp._UYPR2.512	Cupriavidus_taiwanensis_TPIG_6a	0.62	0.87
Cupriavidus_sp._UYPR2.512	Cupriavidus_taiwanensis_STM6117	0.64	0.88
Cupriavidus_sp._UYPR2.512	Cupriavidus_taiwanensis_LMG19430	0.62	0.87
Cupriavidus_sp._UYPR2.512	Cupriavidus_taiwanensis_MAPUD_10.1	0.61	0.88
Cupriavidus_sp._UYPR2.512	Cupriavidus_taiwanensis_STM3679	0.62	0.87
Cupriavidus_sp._UYPR2.512	Cupriavidus_taiwanensis_cmp_52	0.62	0.87
Cupriavidus_sp._UYPR2.512	Cupriavidus_taiwanensis_STM8556	0.63	0.88
Cupriavidus_sp._UYPR2.512	Cupriavidus_taiwanensis_STM6043	0.60	0.87
Cupriavidus_sp._UYPR2.512	Cupriavidus_taiwanensis_STM6162	0.61	0.87
Cupriavidus_sp._UYPR2.512	Cupriavidus_taiwanensis_STM3711	0.62	0.87
Cupriavidus_sp._UYPR2.512	Cupriavidus_taiwanensis_LMG19426	0.63	0.87
Cupriavidus_sp._UYPR2.512	Cupriavidus_taiwanensis_STM6083	0.61	0.87
Cupriavidus_sp._UYPR2.512	Cupriavidus_taiwanensis_STM3681	0.62	0.87
Cupriavidus_sp._UYPR2.512	Cupriavidus_taiwanensis_STM8564	0.62	0.87
Cupriavidus_sp._UYPR2.512	Cupriavidus_taiwanensis_STM3511	0.63	0.88
Cupriavidus_sp._UYPR2.512	Cupriavidus_taiwanensis_STM6044	0.60	0.87
Cupriavidus_sp._UYPR2.512	Cupriavidus_taiwanensis_SWF65033	0.62	0.87
Cupriavidus_sp._UYPR2.512	Cupriavidus_taiwanensis_STM6082	0.63	0.87
Cupriavidus_sp._UYPR2.512	Cupriavidus_taiwanensis_STM6119	0.64	0.88
Cupriavidus_sp._UYPR2.512	Cupriavidus_taiwanensis_STM6132	0.61	0.87
Cupriavidus_sp._UYPR2.512	Cupriavidus_taiwanensis_STM8558	0.63	0.88
Cupriavidus_sp._UYPR2.512	Ralstonia_pickettii_DTP0602	0.61	0.87
Cupriavidus_sp._UYPR2.512	Cupriavidus_taiwanensis_STM6160	0.63	0.87
Cupriavidus_sp._UYPR2.512	Cupriavidus_pinatubonensis_JMP134	0.57	0.82
Cupriavidus_sp._UYPR2.512	Cupriavidus_taiwanensis_mpp_1.1	0.63	0.88
Cupriavidus_sp._UYPR2.512	Cupriavidus_taiwanensis_STM6032	0.63	0.87
Cupriavidus_sp._UYPR2.512	Cupriavidus_necator_H16	0.68	0.93
Cupriavidus_sp._UYPR2.512	Cupriavidus_tawainensis_LMG19431	0.64	0.87
Cupriavidus_sp._UYPR2.512	Cupriavidus_taiwanensis_STM6116	0.63	0.88
Cupriavidus_sp._UYPR2.512	Cupriavidus_taiwanensis_STM3521	0.62	0.88
Cupriavidus_sp._UYPR2.512	Cupriavidus_taiwanensis_STM6021	0.60	0.87
Cupriavidus_sp._UYPR2.512	Cupriavidus_taiwanensis_STM6070	0.63	0.87
Cupriavidus_sp._UYPR2.512	Cupriavidus_taiwanensis_STM6041	0.60	0.87
Cupriavidus_sp._UYPR2.512	Cupriavidus_taiwanensis_ip2.30_pp_2.30	0.63	0.87
Cupriavidus_sp._UYPR2.512	Cupriavidus_tawainensis_LMG19425	0.61	0.87
Cupriavidus_sp._UYPR2.512	Cupriavidus_taiwanensis_SWF66324	0.62	0.88
Cupriavidus_sp._UYPR2.512	Cupriavidus_taiwanensis_TPUD_27.6	0.62	0.87
Cupriavidus_sp._UYPR2.512	Cupriavidus_taiwanensis_STM6150	0.63	0.87
Cupriavidus_sp._UYPR2.512	Ralstonia_sp._GA3-3	0.74	0.94
Cupriavidus_sp._UYPR2.512	Cupriavidus_taiwanensis_STM6018	0.63	0.87
Cupriavidus_sp._UYPR2.512	Cupriavidus_taiwanensis_SWF66322	0.61	0.87
Cupriavidus_sp._UYPR2.512	Cupriavidus_taiwanensis_mpp_1.3	0.63	0.88
Cupriavidus_taiwanensis_LMG19424	Cupriavidus_taiwanensis_STM8560	0.80	0.93
Cupriavidus_taiwanensis_LMG19424	Cupriavidus_taiwanensis_STM8557	0.79	0.92
Cupriavidus_taiwanensis_LMG19424	Cupriavidus_taiwanensis_STM8555	0.79	0.92
Cupriavidus_taiwanensis_LMG19424	Cupriavidus_taiwanensis_STM8565	0.80	0.93
Cupriavidus_taiwanensis_LMG19424	Cupriavidus_taiwanensis_STM8561	0.80	0.93
Cupriavidus_taiwanensis_LMG19424	Cupriavidus_taiwanensis_TPIG_6a	0.80	0.92
Cupriavidus_taiwanensis_LMG19424	Cupriavidus_taiwanensis_STM6117	0.82	0.93
Cupriavidus_taiwanensis_LMG19424	Cupriavidus_taiwanensis_LMG19430	0.85	0.94
Cupriavidus_taiwanensis_LMG19424	Cupriavidus_taiwanensis_MAPUD_10.1	0.84	0.93
Cupriavidus_taiwanensis_LMG19424	Cupriavidus_taiwanensis_STM3679	0.80	0.93
Cupriavidus_taiwanensis_LMG19424	Cupriavidus_taiwanensis_cmp_52	0.78	0.92
Cupriavidus_taiwanensis_LMG19424	Cupriavidus_taiwanensis_STM8556	0.79	0.92
Cupriavidus_taiwanensis_LMG19424	Cupriavidus_taiwanensis_STM6043	0.87	0.98
Cupriavidus_taiwanensis_LMG19424	Cupriavidus_taiwanensis_STM6162	0.85	0.94
Cupriavidus_taiwanensis_LMG19424	Cupriavidus_taiwanensis_STM3711	0.80	0.92
Cupriavidus_taiwanensis_LMG19424	Cupriavidus_taiwanensis_LMG19426	0.89	0.99
Cupriavidus_taiwanensis_LMG19424	Cupriavidus_taiwanensis_STM6083	0.83	0.93
Cupriavidus_taiwanensis_LMG19424	Cupriavidus_taiwanensis_STM3681	0.79	0.93
Cupriavidus_taiwanensis_LMG19424	Cupriavidus_taiwanensis_STM8564	0.80	0.93
Cupriavidus_taiwanensis_LMG19424	Cupriavidus_taiwanensis_STM3511	0.80	0.93
Cupriavidus_taiwanensis_LMG19424	Cupriavidus_taiwanensis_STM6044	0.87	0.98
Cupriavidus_taiwanensis_LMG19424	Cupriavidus_taiwanensis_SWF65033	0.82	0.93
Cupriavidus_taiwanensis_LMG19424	Cupriavidus_taiwanensis_STM6082	0.82	0.93
Cupriavidus_taiwanensis_LMG19424	Cupriavidus_taiwanensis_STM6119	0.82	0.93
Cupriavidus_taiwanensis_LMG19424	Cupriavidus_taiwanensis_STM6132	0.85	0.94
Cupriavidus_taiwanensis_LMG19424	Cupriavidus_taiwanensis_STM8558	0.79	0.92
Cupriavidus_taiwanensis_LMG19424	Cupriavidus_taiwanensis_STM6160	0.82	0.93
Cupriavidus_taiwanensis_LMG19424	Cupriavidus_taiwanensis_mpp_1.1	0.79	0.92
Cupriavidus_taiwanensis_LMG19424	Cupriavidus_taiwanensis_STM6032	0.89	0.99
Cupriavidus_taiwanensis_LMG19424	Cupriavidus_tawainensis_LMG19431	0.89	0.99
Cupriavidus_taiwanensis_LMG19424	Cupriavidus_taiwanensis_STM6116	0.82	0.93
Cupriavidus_taiwanensis_LMG19424	Cupriavidus_taiwanensis_STM3521	0.82	0.93
Cupriavidus_taiwanensis_LMG19424	Cupriavidus_taiwanensis_STM6021	0.87	0.98
Cupriavidus_taiwanensis_LMG19424	Cupriavidus_taiwanensis_STM6070	0.82	0.93
Cupriavidus_taiwanensis_LMG19424	Cupriavidus_taiwanensis_STM6041	0.87	0.98
Cupriavidus_taiwanensis_LMG19424	Cupriavidus_taiwanensis_ip2.30_pp_2.30	0.80	0.92
Cupriavidus_taiwanensis_LMG19424	Cupriavidus_tawainensis_LMG19425	0.78	0.92
Cupriavidus_taiwanensis_LMG19424	Cupriavidus_taiwanensis_SWF66324	0.85	0.94
Cupriavidus_taiwanensis_LMG19424	Cupriavidus_taiwanensis_TPUD_27.6	0.79	0.92
Cupriavidus_taiwanensis_LMG19424	Cupriavidus_taiwanensis_STM6150	0.80	0.93
Cupriavidus_taiwanensis_LMG19424	Cupriavidus_taiwanensis_STM6018	0.89	0.99
Cupriavidus_taiwanensis_LMG19424	Cupriavidus_taiwanensis_SWF66322	0.86	0.94
Cupriavidus_taiwanensis_LMG19424	Cupriavidus_taiwanensis_mpp_1.3	0.79	0.92
Cupriavidus_taiwanensis_LMG19424	Cupriavidus_sp._UYPR2.512	0.68	0.87
Cupriavidus_taiwanensis_LMG19424	Cupriavidus_metallidurans_H1130	0.53	0.79
Cupriavidus_taiwanensis_LMG19424	Cupriavidus_metallidurans_NE12	0.54	0.79
Cupriavidus_taiwanensis_LMG19424	Cupriavidus_oxalaticus_LMG2235	0.66	0.86
Cupriavidus_taiwanensis_LMG19424	Cupriavidus_necator_A5-1	0.67	0.86
Cupriavidus_taiwanensis_LMG19424	Cupriavidus_basilensis_4G11	0.57	0.80
Cupriavidus_taiwanensis_LMG19424	Cupriavidus_sp._SHE	0.54	0.79
Cupriavidus_taiwanensis_LMG19424	Cupriavidus_sp._amp6	0.66	0.86
Cupriavidus_taiwanensis_LMG19424	Ralstonia_pickettii_DTP0602	0.67	0.86
Cupriavidus_taiwanensis_LMG19424	Cupriavidus_necator_N-1	0.72	0.87
Cupriavidus_taiwanensis_LMG19424	Cupriavidus_metallidurans_NA4	0.54	0.79
Cupriavidus_taiwanensis_LMG19424	Cupriavidus_pinatubonensis_JMP134	0.62	0.81
Cupriavidus_taiwanensis_LMG19424	Cupriavidus_necator_H16	0.74	0.88
Cupriavidus_taiwanensis_LMG19424	Cupriavidus_metallidurans_CH34	0.55	0.79
Cupriavidus_taiwanensis_LMG19424	Ralstonia_sp._GA3-3	0.71	0.88
Cupriavidus_taiwanensis_LMG19424	Cupriavidus_sp._LMG19464	0.76	0.92
Cupriavidus_tawainensis_LMG19425	Cupriavidus_taiwanensis_STM8560	0.82	0.99
Cupriavidus_tawainensis_LMG19425	Cupriavidus_taiwanensis_STM8557	0.75	0.93
Cupriavidus_tawainensis_LMG19425	Cupriavidus_taiwanensis_STM8555	0.75	0.93
Cupriavidus_tawainensis_LMG19425	Cupriavidus_taiwanensis_STM8565	0.82	0.99
Cupriavidus_tawainensis_LMG19425	Cupriavidus_taiwanensis_STM8561	0.82	0.99
Cupriavidus_tawainensis_LMG19425	Cupriavidus_taiwanensis_TPIG_6a	0.81	0.99
Cupriavidus_tawainensis_LMG19425	Cupriavidus_taiwanensis_STM6117	0.76	0.93
Cupriavidus_tawainensis_LMG19425	Cupriavidus_taiwanensis_LMG19430	0.72	0.93
Cupriavidus_tawainensis_LMG19425	Cupriavidus_taiwanensis_MAPUD_10.1	0.74	0.93
Cupriavidus_tawainensis_LMG19425	Cupriavidus_taiwanensis_STM3679	0.81	0.99
Cupriavidus_tawainensis_LMG19425	Cupriavidus_taiwanensis_cmp_52	0.70	0.93
Cupriavidus_tawainensis_LMG19425	Cupriavidus_taiwanensis_STM8556	0.75	0.93
Cupriavidus_tawainensis_LMG19425	Cupriavidus_taiwanensis_STM6043	0.69	0.91
Cupriavidus_tawainensis_LMG19425	Cupriavidus_taiwanensis_STM6162	0.72	0.92
Cupriavidus_tawainensis_LMG19425	Cupriavidus_taiwanensis_STM3711	0.81	0.99
Cupriavidus_tawainensis_LMG19425	Cupriavidus_taiwanensis_LMG19426	0.72	0.92
Cupriavidus_tawainensis_LMG19425	Cupriavidus_taiwanensis_STM6083	0.69	0.92
Cupriavidus_tawainensis_LMG19425	Cupriavidus_taiwanensis_STM3681	0.82	0.99
Cupriavidus_tawainensis_LMG19425	Cupriavidus_taiwanensis_STM8564	0.82	0.99
Cupriavidus_tawainensis_LMG19425	Cupriavidus_taiwanensis_STM3511	0.83	0.99
Cupriavidus_tawainensis_LMG19425	Cupriavidus_taiwanensis_STM6044	0.69	0.91
Cupriavidus_tawainensis_LMG19425	Cupriavidus_taiwanensis_SWF65033	0.70	0.92
Cupriavidus_tawainensis_LMG19425	Cupriavidus_taiwanensis_STM6082	0.72	0.92
Cupriavidus_tawainensis_LMG19425	Cupriavidus_taiwanensis_STM6119	0.76	0.93
Cupriavidus_tawainensis_LMG19425	Cupriavidus_taiwanensis_STM6132	0.71	0.92
Cupriavidus_tawainensis_LMG19425	Cupriavidus_taiwanensis_STM8558	0.75	0.93
Cupriavidus_tawainensis_LMG19425	Cupriavidus_taiwanensis_STM6160	0.71	0.92
Cupriavidus_tawainensis_LMG19425	Cupriavidus_taiwanensis_mpp_1.1	0.74	0.93
Cupriavidus_tawainensis_LMG19425	Cupriavidus_taiwanensis_STM6032	0.73	0.92
Cupriavidus_tawainensis_LMG19425	Cupriavidus_tawainensis_LMG19431	0.73	0.92
Cupriavidus_tawainensis_LMG19425	Cupriavidus_taiwanensis_STM6116	0.76	0.93
Cupriavidus_tawainensis_LMG19425	Cupriavidus_taiwanensis_STM3521	0.72	0.94
Cupriavidus_tawainensis_LMG19425	Cupriavidus_taiwanensis_STM6021	0.69	0.91
Cupriavidus_tawainensis_LMG19425	Cupriavidus_taiwanensis_STM6070	0.72	0.92
Cupriavidus_tawainensis_LMG19425	Cupriavidus_taiwanensis_STM6041	0.69	0.91
Cupriavidus_tawainensis_LMG19425	Cupriavidus_taiwanensis_ip2.30_pp_2.30	0.82	0.99
Cupriavidus_tawainensis_LMG19425	Cupriavidus_taiwanensis_SWF66324	0.72	0.92
Cupriavidus_tawainensis_LMG19425	Cupriavidus_taiwanensis_TPUD_27.6	0.81	0.99
Cupriavidus_tawainensis_LMG19425	Cupriavidus_taiwanensis_STM6150	0.82	0.99
Cupriavidus_tawainensis_LMG19425	Cupriavidus_taiwanensis_STM6018	0.73	0.92
Cupriavidus_tawainensis_LMG19425	Cupriavidus_taiwanensis_SWF66322	0.73	0.92
Cupriavidus_tawainensis_LMG19425	Cupriavidus_taiwanensis_mpp_1.3	0.75	0.93
Cupriavidus_tawainensis_LMG19425	Ralstonia_pickettii_DTP0602	0.58	0.86
Cupriavidus_tawainensis_LMG19425	Cupriavidus_pinatubonensis_JMP134	0.55	0.82
Cupriavidus_tawainensis_LMG19425	Cupriavidus_necator_H16	0.60	0.87
Cupriavidus_tawainensis_LMG19425	Ralstonia_sp._GA3-3	0.69	0.87
Cupriavidus_tawainensis_LMG19431	Cupriavidus_taiwanensis_STM8560	0.77	0.93
Cupriavidus_tawainensis_LMG19431	Cupriavidus_taiwanensis_STM8557	0.75	0.92
Cupriavidus_tawainensis_LMG19431	Cupriavidus_taiwanensis_STM8555	0.75	0.92
Cupriavidus_tawainensis_LMG19431	Cupriavidus_taiwanensis_STM8565	0.77	0.93
Cupriavidus_tawainensis_LMG19431	Cupriavidus_taiwanensis_STM8561	0.77	0.93
Cupriavidus_tawainensis_LMG19431	Cupriavidus_taiwanensis_TPIG_6a	0.77	0.93
Cupriavidus_tawainensis_LMG19431	Cupriavidus_taiwanensis_STM6117	0.78	0.93
Cupriavidus_tawainensis_LMG19431	Cupriavidus_taiwanensis_LMG19430	0.81	0.94
Cupriavidus_tawainensis_LMG19431	Cupriavidus_taiwanensis_MAPUD_10.1	0.79	0.93
Cupriavidus_tawainensis_LMG19431	Cupriavidus_taiwanensis_STM3679	0.77	0.93
Cupriavidus_tawainensis_LMG19431	Cupriavidus_taiwanensis_cmp_52	0.74	0.92
Cupriavidus_tawainensis_LMG19431	Cupriavidus_taiwanensis_STM8556	0.75	0.92
Cupriavidus_tawainensis_LMG19431	Cupriavidus_taiwanensis_STM6043	0.85	0.99
Cupriavidus_tawainensis_LMG19431	Cupriavidus_taiwanensis_STM6162	0.82	0.94
Cupriavidus_tawainensis_LMG19431	Cupriavidus_taiwanensis_STM3711	0.77	0.93
Cupriavidus_tawainensis_LMG19431	Cupriavidus_taiwanensis_LMG19426	0.87	0.99
Cupriavidus_tawainensis_LMG19431	Cupriavidus_taiwanensis_STM6083	0.80	0.93
Cupriavidus_tawainensis_LMG19431	Cupriavidus_taiwanensis_STM3681	0.77	0.93
Cupriavidus_tawainensis_LMG19431	Cupriavidus_taiwanensis_STM8564	0.77	0.93
Cupriavidus_tawainensis_LMG19431	Cupriavidus_taiwanensis_STM3511	0.77	0.93
Cupriavidus_tawainensis_LMG19431	Cupriavidus_taiwanensis_STM6044	0.85	0.99
Cupriavidus_tawainensis_LMG19431	Cupriavidus_taiwanensis_SWF65033	0.79	0.93
Cupriavidus_tawainensis_LMG19431	Cupriavidus_taiwanensis_STM6082	0.79	0.93
Cupriavidus_tawainensis_LMG19431	Cupriavidus_taiwanensis_STM6119	0.78	0.93
Cupriavidus_tawainensis_LMG19431	Cupriavidus_taiwanensis_STM6132	0.82	0.94
Cupriavidus_tawainensis_LMG19431	Cupriavidus_taiwanensis_STM8558	0.75	0.92
Cupriavidus_tawainensis_LMG19431	Cupriavidus_taiwanensis_STM6160	0.78	0.93
Cupriavidus_tawainensis_LMG19431	Cupriavidus_taiwanensis_mpp_1.1	0.75	0.92
Cupriavidus_tawainensis_LMG19431	Cupriavidus_taiwanensis_STM6032	0.87	0.99
Cupriavidus_tawainensis_LMG19431	Cupriavidus_taiwanensis_STM6116	0.78	0.93
Cupriavidus_tawainensis_LMG19431	Cupriavidus_taiwanensis_STM3521	0.79	0.93
Cupriavidus_tawainensis_LMG19431	Cupriavidus_taiwanensis_STM6021	0.85	0.98
Cupriavidus_tawainensis_LMG19431	Cupriavidus_taiwanensis_STM6070	0.78	0.93
Cupriavidus_tawainensis_LMG19431	Cupriavidus_taiwanensis_STM6041	0.85	0.98
Cupriavidus_tawainensis_LMG19431	Cupriavidus_taiwanensis_ip2.30_pp_2.30	0.76	0.92
Cupriavidus_tawainensis_LMG19431	Cupriavidus_taiwanensis_SWF66324	0.81	0.94
Cupriavidus_tawainensis_LMG19431	Cupriavidus_taiwanensis_TPUD_27.6	0.77	0.92
Cupriavidus_tawainensis_LMG19431	Cupriavidus_taiwanensis_STM6150	0.77	0.93
Cupriavidus_tawainensis_LMG19431	Cupriavidus_taiwanensis_STM6018	0.87	0.99
Cupriavidus_tawainensis_LMG19431	Cupriavidus_taiwanensis_SWF66322	0.83	0.94
Cupriavidus_tawainensis_LMG19431	Cupriavidus_taiwanensis_mpp_1.3	0.75	0.92
Cupriavidus_tawainensis_LMG19431	Ralstonia_pickettii_DTP0602	0.64	0.86
Cupriavidus_tawainensis_LMG19431	Cupriavidus_pinatubonensis_JMP134	0.59	0.81
Cupriavidus_tawainensis_LMG19431	Cupriavidus_necator_H16	0.70	0.88
Cupriavidus_tawainensis_LMG19431	Ralstonia_sp._GA3-3	0.70	0.88
Cupriavidus_taiwanensis_STM6018	Cupriavidus_taiwanensis_STM8560	0.76	0.92
Cupriavidus_taiwanensis_STM6018	Cupriavidus_taiwanensis_STM8557	0.74	0.92
Cupriavidus_taiwanensis_STM6018	Cupriavidus_taiwanensis_STM8555	0.74	0.92
Cupriavidus_taiwanensis_STM6018	Cupriavidus_taiwanensis_STM8565	0.76	0.92
Cupriavidus_taiwanensis_STM6018	Cupriavidus_taiwanensis_STM8561	0.76	0.92
Cupriavidus_taiwanensis_STM6018	Cupriavidus_taiwanensis_TPIG_6a	0.76	0.92
Cupriavidus_taiwanensis_STM6018	Cupriavidus_taiwanensis_STM6117	0.76	0.93
Cupriavidus_taiwanensis_STM6018	Cupriavidus_taiwanensis_LMG19430	0.79	0.93
Cupriavidus_taiwanensis_STM6018	Cupriavidus_taiwanensis_MAPUD_10.1	0.78	0.93
Cupriavidus_taiwanensis_STM6018	Cupriavidus_taiwanensis_STM3679	0.76	0.92
Cupriavidus_taiwanensis_STM6018	Cupriavidus_taiwanensis_cmp_52	0.73	0.92
Cupriavidus_taiwanensis_STM6018	Cupriavidus_taiwanensis_STM8556	0.74	0.92
Cupriavidus_taiwanensis_STM6018	Cupriavidus_taiwanensis_STM6043	0.88	1.00
Cupriavidus_taiwanensis_STM6018	Cupriavidus_taiwanensis_STM6162	0.81	0.94
Cupriavidus_taiwanensis_STM6018	Cupriavidus_taiwanensis_STM3711	0.76	0.92
Cupriavidus_taiwanensis_STM6018	Cupriavidus_taiwanensis_LMG19426	0.86	0.99
Cupriavidus_taiwanensis_STM6018	Cupriavidus_taiwanensis_STM6083	0.79	0.93
Cupriavidus_taiwanensis_STM6018	Cupriavidus_taiwanensis_STM3681	0.76	0.92
Cupriavidus_taiwanensis_STM6018	Cupriavidus_taiwanensis_STM8564	0.76	0.92
Cupriavidus_taiwanensis_STM6018	Cupriavidus_taiwanensis_STM3511	0.76	0.92
Cupriavidus_taiwanensis_STM6018	Cupriavidus_taiwanensis_STM6044	0.88	1.00
Cupriavidus_taiwanensis_STM6018	Cupriavidus_taiwanensis_SWF65033	0.77	0.93
Cupriavidus_taiwanensis_STM6018	Cupriavidus_taiwanensis_STM6082	0.78	0.93
Cupriavidus_taiwanensis_STM6018	Cupriavidus_taiwanensis_STM6119	0.76	0.93
Cupriavidus_taiwanensis_STM6018	Cupriavidus_taiwanensis_STM6132	0.81	0.94
Cupriavidus_taiwanensis_STM6018	Cupriavidus_taiwanensis_STM8558	0.74	0.92
Cupriavidus_taiwanensis_STM6018	Cupriavidus_taiwanensis_STM6160	0.78	0.93
Cupriavidus_taiwanensis_STM6018	Cupriavidus_taiwanensis_mpp_1.1	0.75	0.92
Cupriavidus_taiwanensis_STM6018	Cupriavidus_taiwanensis_STM6032	0.92	1.00
Cupriavidus_taiwanensis_STM6018	Cupriavidus_taiwanensis_STM6116	0.76	0.93
Cupriavidus_taiwanensis_STM6018	Cupriavidus_taiwanensis_STM3521	0.77	0.93
Cupriavidus_taiwanensis_STM6018	Cupriavidus_taiwanensis_STM6021	0.87	0.99
Cupriavidus_taiwanensis_STM6018	Cupriavidus_taiwanensis_STM6070	0.81	0.93
Cupriavidus_taiwanensis_STM6018	Cupriavidus_taiwanensis_STM6041	0.88	0.99
Cupriavidus_taiwanensis_STM6018	Cupriavidus_taiwanensis_ip2.30_pp_2.30	0.75	0.92
Cupriavidus_taiwanensis_STM6018	Cupriavidus_taiwanensis_SWF66324	0.79	0.94
Cupriavidus_taiwanensis_STM6018	Cupriavidus_taiwanensis_TPUD_27.6	0.76	0.92
Cupriavidus_taiwanensis_STM6018	Cupriavidus_taiwanensis_STM6150	0.76	0.92
Cupriavidus_taiwanensis_STM6018	Cupriavidus_taiwanensis_SWF66322	0.81	0.94
Cupriavidus_taiwanensis_STM6018	Cupriavidus_taiwanensis_mpp_1.3	0.74	0.92
Cupriavidus_taiwanensis_STM6018	Ralstonia_pickettii_DTP0602	0.62	0.86
Cupriavidus_taiwanensis_STM6018	Cupriavidus_pinatubonensis_JMP134	0.57	0.81
Cupriavidus_taiwanensis_STM6018	Cupriavidus_necator_H16	0.69	0.87
Cupriavidus_taiwanensis_STM6018	Ralstonia_sp._GA3-3	0.70	0.88
Cupriavidus_taiwanensis_STM6070	Cupriavidus_taiwanensis_STM8560	0.74	0.93
Cupriavidus_taiwanensis_STM6070	Cupriavidus_taiwanensis_STM8557	0.72	0.93
Cupriavidus_taiwanensis_STM6070	Cupriavidus_taiwanensis_STM8555	0.72	0.93
Cupriavidus_taiwanensis_STM6070	Cupriavidus_taiwanensis_STM8565	0.75	0.93
Cupriavidus_taiwanensis_STM6070	Cupriavidus_taiwanensis_STM8561	0.74	0.93
Cupriavidus_taiwanensis_STM6070	Cupriavidus_taiwanensis_TPIG_6a	0.74	0.93
Cupriavidus_taiwanensis_STM6070	Cupriavidus_taiwanensis_STM6117	0.76	0.94
Cupriavidus_taiwanensis_STM6070	Cupriavidus_taiwanensis_LMG19430	0.76	0.94
Cupriavidus_taiwanensis_STM6070	Cupriavidus_taiwanensis_MAPUD_10.1	0.75	0.94
Cupriavidus_taiwanensis_STM6070	Cupriavidus_taiwanensis_STM3679	0.74	0.93
Cupriavidus_taiwanensis_STM6070	Cupriavidus_taiwanensis_cmp_52	0.72	0.93
Cupriavidus_taiwanensis_STM6070	Cupriavidus_taiwanensis_STM8556	0.72	0.93
Cupriavidus_taiwanensis_STM6070	Cupriavidus_taiwanensis_STM6043	0.74	0.93
Cupriavidus_taiwanensis_STM6070	Cupriavidus_taiwanensis_STM6162	0.76	0.94
Cupriavidus_taiwanensis_STM6070	Cupriavidus_taiwanensis_STM3711	0.74	0.93
Cupriavidus_taiwanensis_STM6070	Cupriavidus_taiwanensis_LMG19426	0.77	0.93
Cupriavidus_taiwanensis_STM6070	Cupriavidus_taiwanensis_STM6083	0.77	0.94
Cupriavidus_taiwanensis_STM6070	Cupriavidus_taiwanensis_STM3681	0.74	0.93
Cupriavidus_taiwanensis_STM6070	Cupriavidus_taiwanensis_STM8564	0.74	0.93
Cupriavidus_taiwanensis_STM6070	Cupriavidus_taiwanensis_STM3511	0.75	0.93
Cupriavidus_taiwanensis_STM6070	Cupriavidus_taiwanensis_STM6044	0.74	0.93
Cupriavidus_taiwanensis_STM6070	Cupriavidus_taiwanensis_SWF65033	0.73	0.94
Cupriavidus_taiwanensis_STM6070	Cupriavidus_taiwanensis_STM6082	0.91	1.00
Cupriavidus_taiwanensis_STM6070	Cupriavidus_taiwanensis_STM6119	0.75	0.94
Cupriavidus_taiwanensis_STM6070	Cupriavidus_taiwanensis_STM6132	0.76	0.94
Cupriavidus_taiwanensis_STM6070	Cupriavidus_taiwanensis_STM8558	0.72	0.93
Cupriavidus_taiwanensis_STM6070	Cupriavidus_taiwanensis_STM6160	0.89	1.00
Cupriavidus_taiwanensis_STM6070	Cupriavidus_taiwanensis_mpp_1.1	0.72	0.93
Cupriavidus_taiwanensis_STM6070	Cupriavidus_taiwanensis_STM6032	0.78	0.93
Cupriavidus_taiwanensis_STM6070	Cupriavidus_taiwanensis_STM6116	0.75	0.94
Cupriavidus_taiwanensis_STM6070	Cupriavidus_taiwanensis_STM3521	0.74	0.93
Cupriavidus_taiwanensis_STM6070	Cupriavidus_taiwanensis_STM6021	0.74	0.93
Cupriavidus_taiwanensis_STM6070	Cupriavidus_taiwanensis_STM6041	0.74	0.93
Cupriavidus_taiwanensis_STM6070	Cupriavidus_taiwanensis_ip2.30_pp_2.30	0.74	0.93
Cupriavidus_taiwanensis_STM6070	Cupriavidus_taiwanensis_SWF66324	0.76	0.94
Cupriavidus_taiwanensis_STM6070	Cupriavidus_taiwanensis_TPUD_27.6	0.74	0.93
Cupriavidus_taiwanensis_STM6070	Cupriavidus_taiwanensis_STM6150	0.74	0.93
Cupriavidus_taiwanensis_STM6070	Cupriavidus_taiwanensis_SWF66322	0.76	0.94
Cupriavidus_taiwanensis_STM6070	Cupriavidus_taiwanensis_mpp_1.3	0.72	0.93
Cupriavidus_taiwanensis_STM6070	Ralstonia_pickettii_DTP0602	0.61	0.86
Cupriavidus_taiwanensis_STM6070	Cupriavidus_pinatubonensis_JMP134	0.57	0.81
Cupriavidus_taiwanensis_STM6070	Cupriavidus_necator_H16	0.67	0.87
Cupriavidus_taiwanensis_STM6070	Ralstonia_sp._GA3-3	0.70	0.88
Cupriavidus_taiwanensis_LMG19426	Cupriavidus_taiwanensis_STM8560	0.77	0.92
Cupriavidus_taiwanensis_LMG19426	Cupriavidus_taiwanensis_STM8557	0.74	0.92
Cupriavidus_taiwanensis_LMG19426	Cupriavidus_taiwanensis_STM8555	0.74	0.92
Cupriavidus_taiwanensis_LMG19426	Cupriavidus_taiwanensis_STM8565	0.77	0.92
Cupriavidus_taiwanensis_LMG19426	Cupriavidus_taiwanensis_STM8561	0.77	0.92
Cupriavidus_taiwanensis_LMG19426	Cupriavidus_taiwanensis_TPIG_6a	0.78	0.92
Cupriavidus_taiwanensis_LMG19426	Cupriavidus_taiwanensis_STM6117	0.77	0.93
Cupriavidus_taiwanensis_LMG19426	Cupriavidus_taiwanensis_LMG19430	0.81	0.93
Cupriavidus_taiwanensis_LMG19426	Cupriavidus_taiwanensis_MAPUD_10.1	0.80	0.93
Cupriavidus_taiwanensis_LMG19426	Cupriavidus_taiwanensis_STM3679	0.77	0.92
Cupriavidus_taiwanensis_LMG19426	Cupriavidus_taiwanensis_cmp_52	0.73	0.92
Cupriavidus_taiwanensis_LMG19426	Cupriavidus_taiwanensis_STM8556	0.74	0.92
Cupriavidus_taiwanensis_LMG19426	Cupriavidus_taiwanensis_STM6043	0.85	0.98
Cupriavidus_taiwanensis_LMG19426	Cupriavidus_taiwanensis_STM6162	0.82	0.94
Cupriavidus_taiwanensis_LMG19426	Cupriavidus_taiwanensis_STM3711	0.77	0.92
Cupriavidus_taiwanensis_LMG19426	Cupriavidus_taiwanensis_STM6083	0.80	0.93
Cupriavidus_taiwanensis_LMG19426	Cupriavidus_taiwanensis_STM3681	0.77	0.92
Cupriavidus_taiwanensis_LMG19426	Cupriavidus_taiwanensis_STM8564	0.77	0.92
Cupriavidus_taiwanensis_LMG19426	Cupriavidus_taiwanensis_STM3511	0.77	0.93
Cupriavidus_taiwanensis_LMG19426	Cupriavidus_taiwanensis_STM6044	0.85	0.98
Cupriavidus_taiwanensis_LMG19426	Cupriavidus_taiwanensis_SWF65033	0.76	0.93
Cupriavidus_taiwanensis_LMG19426	Cupriavidus_taiwanensis_STM6082	0.79	0.93
Cupriavidus_taiwanensis_LMG19426	Cupriavidus_taiwanensis_STM6119	0.77	0.93
Cupriavidus_taiwanensis_LMG19426	Cupriavidus_taiwanensis_STM6132	0.82	0.94
Cupriavidus_taiwanensis_LMG19426	Cupriavidus_taiwanensis_STM8558	0.74	0.92
Cupriavidus_taiwanensis_LMG19426	Cupriavidus_taiwanensis_STM6160	0.78	0.93
Cupriavidus_taiwanensis_LMG19426	Cupriavidus_taiwanensis_mpp_1.1	0.74	0.92
Cupriavidus_taiwanensis_LMG19426	Cupriavidus_taiwanensis_STM6032	0.89	0.99
Cupriavidus_taiwanensis_LMG19426	Cupriavidus_taiwanensis_STM6116	0.77	0.93
Cupriavidus_taiwanensis_LMG19426	Cupriavidus_taiwanensis_STM3521	0.79	0.93
Cupriavidus_taiwanensis_LMG19426	Cupriavidus_taiwanensis_STM6021	0.85	0.98
Cupriavidus_taiwanensis_LMG19426	Cupriavidus_taiwanensis_STM6041	0.85	0.98
Cupriavidus_taiwanensis_LMG19426	Cupriavidus_taiwanensis_ip2.30_pp_2.30	0.77	0.92
Cupriavidus_taiwanensis_LMG19426	Cupriavidus_taiwanensis_SWF66324	0.81	0.94
Cupriavidus_taiwanensis_LMG19426	Cupriavidus_taiwanensis_TPUD_27.6	0.77	0.92
Cupriavidus_taiwanensis_LMG19426	Cupriavidus_taiwanensis_STM6150	0.78	0.92
Cupriavidus_taiwanensis_LMG19426	Cupriavidus_taiwanensis_SWF66322	0.83	0.94
Cupriavidus_taiwanensis_LMG19426	Cupriavidus_taiwanensis_mpp_1.3	0.74	0.92
Cupriavidus_taiwanensis_LMG19426	Ralstonia_pickettii_DTP0602	0.62	0.86
Cupriavidus_taiwanensis_LMG19426	Cupriavidus_pinatubonensis_JMP134	0.57	0.81
Cupriavidus_taiwanensis_LMG19426	Cupriavidus_necator_H16	0.69	0.87
Cupriavidus_taiwanensis_LMG19426	Ralstonia_sp._GA3-3	0.70	0.88
Cupriavidus_taiwanensis_LMG19430	Cupriavidus_taiwanensis_STM8560	0.78	0.93
Cupriavidus_taiwanensis_LMG19430	Cupriavidus_taiwanensis_STM8557	0.76	0.94
Cupriavidus_taiwanensis_LMG19430	Cupriavidus_taiwanensis_STM8555	0.76	0.94
Cupriavidus_taiwanensis_LMG19430	Cupriavidus_taiwanensis_STM8565	0.78	0.93
Cupriavidus_taiwanensis_LMG19430	Cupriavidus_taiwanensis_STM8561	0.78	0.93
Cupriavidus_taiwanensis_LMG19430	Cupriavidus_taiwanensis_TPIG_6a	0.78	0.93
Cupriavidus_taiwanensis_LMG19430	Cupriavidus_taiwanensis_STM6117	0.81	0.95
Cupriavidus_taiwanensis_LMG19430	Cupriavidus_taiwanensis_MAPUD_10.1	0.80	0.95
Cupriavidus_taiwanensis_LMG19430	Cupriavidus_taiwanensis_STM3679	0.78	0.93
Cupriavidus_taiwanensis_LMG19430	Cupriavidus_taiwanensis_cmp_52	0.74	0.94
Cupriavidus_taiwanensis_LMG19430	Cupriavidus_taiwanensis_STM8556	0.76	0.94
Cupriavidus_taiwanensis_LMG19430	Cupriavidus_taiwanensis_STM6043	0.76	0.93
Cupriavidus_taiwanensis_LMG19430	Cupriavidus_taiwanensis_STM6162	0.82	0.95
Cupriavidus_taiwanensis_LMG19430	Cupriavidus_taiwanensis_STM3711	0.77	0.93
Cupriavidus_taiwanensis_LMG19430	Cupriavidus_taiwanensis_STM6083	0.81	0.95
Cupriavidus_taiwanensis_LMG19430	Cupriavidus_taiwanensis_STM3681	0.77	0.93
Cupriavidus_taiwanensis_LMG19430	Cupriavidus_taiwanensis_STM8564	0.77	0.93
Cupriavidus_taiwanensis_LMG19430	Cupriavidus_taiwanensis_STM3511	0.79	0.93
Cupriavidus_taiwanensis_LMG19430	Cupriavidus_taiwanensis_STM6044	0.76	0.93
Cupriavidus_taiwanensis_LMG19430	Cupriavidus_taiwanensis_SWF65033	0.76	0.94
Cupriavidus_taiwanensis_LMG19430	Cupriavidus_taiwanensis_STM6082	0.78	0.94
Cupriavidus_taiwanensis_LMG19430	Cupriavidus_taiwanensis_STM6119	0.81	0.95
Cupriavidus_taiwanensis_LMG19430	Cupriavidus_taiwanensis_STM6132	0.82	0.95
Cupriavidus_taiwanensis_LMG19430	Cupriavidus_taiwanensis_STM8558	0.76	0.94
Cupriavidus_taiwanensis_LMG19430	Cupriavidus_taiwanensis_STM6160	0.78	0.94
Cupriavidus_taiwanensis_LMG19430	Cupriavidus_taiwanensis_mpp_1.1	0.76	0.95
Cupriavidus_taiwanensis_LMG19430	Cupriavidus_taiwanensis_STM6032	0.82	0.94
Cupriavidus_taiwanensis_LMG19430	Cupriavidus_taiwanensis_STM6116	0.81	0.95
Cupriavidus_taiwanensis_LMG19430	Cupriavidus_taiwanensis_STM3521	0.80	0.93
Cupriavidus_taiwanensis_LMG19430	Cupriavidus_taiwanensis_STM6021	0.76	0.93
Cupriavidus_taiwanensis_LMG19430	Cupriavidus_taiwanensis_STM6041	0.76	0.93
Cupriavidus_taiwanensis_LMG19430	Cupriavidus_taiwanensis_ip2.30_pp_2.30	0.78	0.93
Cupriavidus_taiwanensis_LMG19430	Cupriavidus_taiwanensis_SWF66324	0.81	0.95
Cupriavidus_taiwanensis_LMG19430	Cupriavidus_taiwanensis_TPUD_27.6	0.77	0.93
Cupriavidus_taiwanensis_LMG19430	Cupriavidus_taiwanensis_STM6150	0.78	0.93
Cupriavidus_taiwanensis_LMG19430	Cupriavidus_taiwanensis_SWF66322	0.82	0.95
Cupriavidus_taiwanensis_LMG19430	Cupriavidus_taiwanensis_mpp_1.3	0.76	0.94
Cupriavidus_taiwanensis_LMG19430	Ralstonia_pickettii_DTP0602	0.61	0.86
Cupriavidus_taiwanensis_LMG19430	Cupriavidus_pinatubonensis_JMP134	0.56	0.81
Cupriavidus_taiwanensis_LMG19430	Cupriavidus_necator_H16	0.67	0.88
Cupriavidus_taiwanensis_LMG19430	Ralstonia_sp._GA3-3	0.72	0.88
Cupriavidus_taiwanensis_STM3511	Cupriavidus_taiwanensis_STM8560	0.95	1.00
Cupriavidus_taiwanensis_STM3511	Cupriavidus_taiwanensis_STM8557	0.75	0.93
Cupriavidus_taiwanensis_STM3511	Cupriavidus_taiwanensis_STM8555	0.75	0.93
Cupriavidus_taiwanensis_STM3511	Cupriavidus_taiwanensis_STM8565	0.95	1.00
Cupriavidus_taiwanensis_STM3511	Cupriavidus_taiwanensis_STM8561	0.95	1.00
Cupriavidus_taiwanensis_STM3511	Cupriavidus_taiwanensis_TPIG_6a	0.93	1.00
Cupriavidus_taiwanensis_STM3511	Cupriavidus_taiwanensis_STM6117	0.80	0.94
Cupriavidus_taiwanensis_STM3511	Cupriavidus_taiwanensis_MAPUD_10.1	0.80	0.94
Cupriavidus_taiwanensis_STM3511	Cupriavidus_taiwanensis_STM3679	0.96	1.00
Cupriavidus_taiwanensis_STM3511	Cupriavidus_taiwanensis_cmp_52	0.75	0.94
Cupriavidus_taiwanensis_STM3511	Cupriavidus_taiwanensis_STM8556	0.75	0.93
Cupriavidus_taiwanensis_STM3511	Cupriavidus_taiwanensis_STM6043	0.73	0.92
Cupriavidus_taiwanensis_STM3511	Cupriavidus_taiwanensis_STM6162	0.78	0.93
Cupriavidus_taiwanensis_STM3511	Cupriavidus_taiwanensis_STM3711	0.95	1.00
Cupriavidus_taiwanensis_STM3511	Cupriavidus_taiwanensis_STM6083	0.79	0.93
Cupriavidus_taiwanensis_STM3511	Cupriavidus_taiwanensis_STM3681	0.95	1.00
Cupriavidus_taiwanensis_STM3511	Cupriavidus_taiwanensis_STM8564	0.95	1.00
Cupriavidus_taiwanensis_STM3511	Cupriavidus_taiwanensis_STM6044	0.73	0.92
Cupriavidus_taiwanensis_STM3511	Cupriavidus_taiwanensis_SWF65033	0.73	0.92
Cupriavidus_taiwanensis_STM3511	Cupriavidus_taiwanensis_STM6082	0.77	0.93
Cupriavidus_taiwanensis_STM3511	Cupriavidus_taiwanensis_STM6119	0.80	0.94
Cupriavidus_taiwanensis_STM3511	Cupriavidus_taiwanensis_STM6132	0.78	0.93
Cupriavidus_taiwanensis_STM3511	Cupriavidus_taiwanensis_STM8558	0.75	0.93
Cupriavidus_taiwanensis_STM3511	Cupriavidus_taiwanensis_STM6160	0.77	0.93
Cupriavidus_taiwanensis_STM3511	Cupriavidus_taiwanensis_mpp_1.1	0.74	0.93
Cupriavidus_taiwanensis_STM3511	Cupriavidus_taiwanensis_STM6032	0.78	0.93
Cupriavidus_taiwanensis_STM3511	Cupriavidus_taiwanensis_STM6116	0.80	0.94
Cupriavidus_taiwanensis_STM3511	Cupriavidus_taiwanensis_STM3521	0.81	0.95
Cupriavidus_taiwanensis_STM3511	Cupriavidus_taiwanensis_STM6021	0.73	0.92
Cupriavidus_taiwanensis_STM3511	Cupriavidus_taiwanensis_STM6041	0.73	0.92
Cupriavidus_taiwanensis_STM3511	Cupriavidus_taiwanensis_ip2.30_pp_2.30	0.90	0.99
Cupriavidus_taiwanensis_STM3511	Cupriavidus_taiwanensis_SWF66324	0.77	0.93
Cupriavidus_taiwanensis_STM3511	Cupriavidus_taiwanensis_TPUD_27.6	0.95	1.00
Cupriavidus_taiwanensis_STM3511	Cupriavidus_taiwanensis_STM6150	0.90	0.99
Cupriavidus_taiwanensis_STM3511	Cupriavidus_taiwanensis_SWF66322	0.79	0.93
Cupriavidus_taiwanensis_STM3511	Cupriavidus_taiwanensis_mpp_1.3	0.75	0.93
Cupriavidus_taiwanensis_STM3511	Ralstonia_pickettii_DTP0602	0.62	0.86
Cupriavidus_taiwanensis_STM3511	Cupriavidus_pinatubonensis_JMP134	0.59	0.82
Cupriavidus_taiwanensis_STM3511	Cupriavidus_necator_H16	0.67	0.87
Cupriavidus_taiwanensis_STM3511	Ralstonia_sp._GA3-3	0.69	0.88
Cupriavidus_taiwanensis_STM3521	Cupriavidus_taiwanensis_STM8560	0.80	0.95
Cupriavidus_taiwanensis_STM3521	Cupriavidus_taiwanensis_STM8557	0.76	0.93
Cupriavidus_taiwanensis_STM3521	Cupriavidus_taiwanensis_STM8555	0.76	0.93
Cupriavidus_taiwanensis_STM3521	Cupriavidus_taiwanensis_STM8565	0.80	0.95
Cupriavidus_taiwanensis_STM3521	Cupriavidus_taiwanensis_STM8561	0.80	0.95
Cupriavidus_taiwanensis_STM3521	Cupriavidus_taiwanensis_TPIG_6a	0.79	0.95
Cupriavidus_taiwanensis_STM3521	Cupriavidus_taiwanensis_STM6117	0.81	0.94
Cupriavidus_taiwanensis_STM3521	Cupriavidus_taiwanensis_MAPUD_10.1	0.80	0.94
Cupriavidus_taiwanensis_STM3521	Cupriavidus_taiwanensis_STM3679	0.79	0.95
Cupriavidus_taiwanensis_STM3521	Cupriavidus_taiwanensis_cmp_52	0.73	0.94
Cupriavidus_taiwanensis_STM3521	Cupriavidus_taiwanensis_STM8556	0.76	0.93
Cupriavidus_taiwanensis_STM3521	Cupriavidus_taiwanensis_STM6043	0.74	0.92
Cupriavidus_taiwanensis_STM3521	Cupriavidus_taiwanensis_STM6162	0.77	0.93
Cupriavidus_taiwanensis_STM3521	Cupriavidus_taiwanensis_STM3711	0.79	0.95
Cupriavidus_taiwanensis_STM3521	Cupriavidus_taiwanensis_STM6083	0.77	0.93
Cupriavidus_taiwanensis_STM3521	Cupriavidus_taiwanensis_STM3681	0.79	0.95
Cupriavidus_taiwanensis_STM3521	Cupriavidus_taiwanensis_STM8564	0.80	0.95
Cupriavidus_taiwanensis_STM3521	Cupriavidus_taiwanensis_STM6044	0.73	0.92
Cupriavidus_taiwanensis_STM3521	Cupriavidus_taiwanensis_SWF65033	0.71	0.93
Cupriavidus_taiwanensis_STM3521	Cupriavidus_taiwanensis_STM6082	0.77	0.93
Cupriavidus_taiwanensis_STM3521	Cupriavidus_taiwanensis_STM6119	0.81	0.94
Cupriavidus_taiwanensis_STM3521	Cupriavidus_taiwanensis_STM6132	0.77	0.93
Cupriavidus_taiwanensis_STM3521	Cupriavidus_taiwanensis_STM8558	0.76	0.93
Cupriavidus_taiwanensis_STM3521	Cupriavidus_taiwanensis_STM6160	0.75	0.93
Cupriavidus_taiwanensis_STM3521	Cupriavidus_taiwanensis_mpp_1.1	0.75	0.93
Cupriavidus_taiwanensis_STM3521	Cupriavidus_taiwanensis_STM6032	0.79	0.93
Cupriavidus_taiwanensis_STM3521	Cupriavidus_taiwanensis_STM6116	0.81	0.94
Cupriavidus_taiwanensis_STM3521	Cupriavidus_taiwanensis_STM6021	0.74	0.92
Cupriavidus_taiwanensis_STM3521	Cupriavidus_taiwanensis_STM6041	0.74	0.92
Cupriavidus_taiwanensis_STM3521	Cupriavidus_taiwanensis_ip2.30_pp_2.30	0.80	0.95
Cupriavidus_taiwanensis_STM3521	Cupriavidus_taiwanensis_SWF66324	0.77	0.93
Cupriavidus_taiwanensis_STM3521	Cupriavidus_taiwanensis_TPUD_27.6	0.79	0.95
Cupriavidus_taiwanensis_STM3521	Cupriavidus_taiwanensis_STM6150	0.81	0.95
Cupriavidus_taiwanensis_STM3521	Cupriavidus_taiwanensis_SWF66322	0.78	0.93
Cupriavidus_taiwanensis_STM3521	Cupriavidus_taiwanensis_mpp_1.3	0.76	0.93
Cupriavidus_taiwanensis_STM3521	Ralstonia_pickettii_DTP0602	0.59	0.86
Cupriavidus_taiwanensis_STM3521	Cupriavidus_pinatubonensis_JMP134	0.56	0.82
Cupriavidus_taiwanensis_STM3521	Cupriavidus_necator_H16	0.65	0.87
Cupriavidus_taiwanensis_STM3521	Ralstonia_sp._GA3-3	0.70	0.88
Cupriavidus_taiwanensis_STM3679	Cupriavidus_taiwanensis_STM8560	0.95	1.00
Cupriavidus_taiwanensis_STM3679	Cupriavidus_taiwanensis_STM8557	0.75	0.93
Cupriavidus_taiwanensis_STM3679	Cupriavidus_taiwanensis_STM8555	0.75	0.93
Cupriavidus_taiwanensis_STM3679	Cupriavidus_taiwanensis_STM8565	0.96	1.00
Cupriavidus_taiwanensis_STM3679	Cupriavidus_taiwanensis_STM8561	0.96	1.00
Cupriavidus_taiwanensis_STM3679	Cupriavidus_taiwanensis_TPIG_6a	0.90	1.00
Cupriavidus_taiwanensis_STM3679	Cupriavidus_taiwanensis_STM6117	0.80	0.94
Cupriavidus_taiwanensis_STM3679	Cupriavidus_taiwanensis_MAPUD_10.1	0.79	0.94
Cupriavidus_taiwanensis_STM3679	Cupriavidus_taiwanensis_cmp_52	0.73	0.94
Cupriavidus_taiwanensis_STM3679	Cupriavidus_taiwanensis_STM8556	0.75	0.93
Cupriavidus_taiwanensis_STM3679	Cupriavidus_taiwanensis_STM6043	0.72	0.92
Cupriavidus_taiwanensis_STM3679	Cupriavidus_taiwanensis_STM6162	0.77	0.93
Cupriavidus_taiwanensis_STM3679	Cupriavidus_taiwanensis_STM3711	0.97	1.00
Cupriavidus_taiwanensis_STM3679	Cupriavidus_taiwanensis_STM6083	0.77	0.93
Cupriavidus_taiwanensis_STM3679	Cupriavidus_taiwanensis_STM3681	0.97	1.00
Cupriavidus_taiwanensis_STM3679	Cupriavidus_taiwanensis_STM8564	0.96	1.00
Cupriavidus_taiwanensis_STM3679	Cupriavidus_taiwanensis_STM6044	0.72	0.92
Cupriavidus_taiwanensis_STM3679	Cupriavidus_taiwanensis_SWF65033	0.71	0.92
Cupriavidus_taiwanensis_STM3679	Cupriavidus_taiwanensis_STM6082	0.77	0.93
Cupriavidus_taiwanensis_STM3679	Cupriavidus_taiwanensis_STM6119	0.80	0.94
Cupriavidus_taiwanensis_STM3679	Cupriavidus_taiwanensis_STM6132	0.77	0.93
Cupriavidus_taiwanensis_STM3679	Cupriavidus_taiwanensis_STM8558	0.75	0.93
Cupriavidus_taiwanensis_STM3679	Cupriavidus_taiwanensis_STM6160	0.76	0.93
Cupriavidus_taiwanensis_STM3679	Cupriavidus_taiwanensis_mpp_1.1	0.73	0.93
Cupriavidus_taiwanensis_STM3679	Cupriavidus_taiwanensis_STM6032	0.78	0.93
Cupriavidus_taiwanensis_STM3679	Cupriavidus_taiwanensis_STM6116	0.80	0.94
Cupriavidus_taiwanensis_STM3679	Cupriavidus_taiwanensis_STM6021	0.72	0.92
Cupriavidus_taiwanensis_STM3679	Cupriavidus_taiwanensis_STM6041	0.72	0.92
Cupriavidus_taiwanensis_STM3679	Cupriavidus_taiwanensis_ip2.30_pp_2.30	0.88	0.99
Cupriavidus_taiwanensis_STM3679	Cupriavidus_taiwanensis_SWF66324	0.76	0.93
Cupriavidus_taiwanensis_STM3679	Cupriavidus_taiwanensis_TPUD_27.6	0.96	1.00
Cupriavidus_taiwanensis_STM3679	Cupriavidus_taiwanensis_STM6150	0.89	0.99
Cupriavidus_taiwanensis_STM3679	Cupriavidus_taiwanensis_SWF66322	0.77	0.93
Cupriavidus_taiwanensis_STM3679	Cupriavidus_taiwanensis_mpp_1.3	0.75	0.93
Cupriavidus_taiwanensis_STM3679	Ralstonia_pickettii_DTP0602	0.60	0.86
Cupriavidus_taiwanensis_STM3679	Cupriavidus_pinatubonensis_JMP134	0.57	0.82
Cupriavidus_taiwanensis_STM3679	Cupriavidus_necator_H16	0.66	0.87
Cupriavidus_taiwanensis_STM3679	Ralstonia_sp._GA3-3	0.69	0.88
Cupriavidus_taiwanensis_STM3681	Cupriavidus_taiwanensis_STM8560	0.95	1.00
Cupriavidus_taiwanensis_STM3681	Cupriavidus_taiwanensis_STM8557	0.75	0.93
Cupriavidus_taiwanensis_STM3681	Cupriavidus_taiwanensis_STM8555	0.74	0.93
Cupriavidus_taiwanensis_STM3681	Cupriavidus_taiwanensis_STM8565	0.95	1.00
Cupriavidus_taiwanensis_STM3681	Cupriavidus_taiwanensis_STM8561	0.96	1.00
Cupriavidus_taiwanensis_STM3681	Cupriavidus_taiwanensis_TPIG_6a	0.90	1.00
Cupriavidus_taiwanensis_STM3681	Cupriavidus_taiwanensis_STM6117	0.80	0.94
Cupriavidus_taiwanensis_STM3681	Cupriavidus_taiwanensis_MAPUD_10.1	0.79	0.94
Cupriavidus_taiwanensis_STM3681	Cupriavidus_taiwanensis_cmp_52	0.73	0.94
Cupriavidus_taiwanensis_STM3681	Cupriavidus_taiwanensis_STM8556	0.75	0.93
Cupriavidus_taiwanensis_STM3681	Cupriavidus_taiwanensis_STM6043	0.72	0.92
Cupriavidus_taiwanensis_STM3681	Cupriavidus_taiwanensis_STM6162	0.77	0.93
Cupriavidus_taiwanensis_STM3681	Cupriavidus_taiwanensis_STM3711	0.97	1.00
Cupriavidus_taiwanensis_STM3681	Cupriavidus_taiwanensis_STM6083	0.77	0.93
Cupriavidus_taiwanensis_STM3681	Cupriavidus_taiwanensis_STM8564	0.95	1.00
Cupriavidus_taiwanensis_STM3681	Cupriavidus_taiwanensis_STM6044	0.72	0.92
Cupriavidus_taiwanensis_STM3681	Cupriavidus_taiwanensis_SWF65033	0.71	0.92
Cupriavidus_taiwanensis_STM3681	Cupriavidus_taiwanensis_STM6082	0.77	0.93
Cupriavidus_taiwanensis_STM3681	Cupriavidus_taiwanensis_STM6119	0.80	0.94
Cupriavidus_taiwanensis_STM3681	Cupriavidus_taiwanensis_STM6132	0.77	0.93
Cupriavidus_taiwanensis_STM3681	Cupriavidus_taiwanensis_STM8558	0.75	0.93
Cupriavidus_taiwanensis_STM3681	Cupriavidus_taiwanensis_STM6160	0.76	0.93
Cupriavidus_taiwanensis_STM3681	Cupriavidus_taiwanensis_mpp_1.1	0.73	0.93
Cupriavidus_taiwanensis_STM3681	Cupriavidus_taiwanensis_STM6032	0.78	0.93
Cupriavidus_taiwanensis_STM3681	Cupriavidus_taiwanensis_STM6116	0.80	0.94
Cupriavidus_taiwanensis_STM3681	Cupriavidus_taiwanensis_STM6021	0.72	0.92
Cupriavidus_taiwanensis_STM3681	Cupriavidus_taiwanensis_STM6041	0.72	0.92
Cupriavidus_taiwanensis_STM3681	Cupriavidus_taiwanensis_ip2.30_pp_2.30	0.88	0.99
Cupriavidus_taiwanensis_STM3681	Cupriavidus_taiwanensis_SWF66324	0.76	0.93
Cupriavidus_taiwanensis_STM3681	Cupriavidus_taiwanensis_TPUD_27.6	0.96	1.00
Cupriavidus_taiwanensis_STM3681	Cupriavidus_taiwanensis_STM6150	0.89	0.99
Cupriavidus_taiwanensis_STM3681	Cupriavidus_taiwanensis_SWF66322	0.77	0.93
Cupriavidus_taiwanensis_STM3681	Cupriavidus_taiwanensis_mpp_1.3	0.75	0.93
Cupriavidus_taiwanensis_STM3681	Ralstonia_pickettii_DTP0602	0.60	0.86
Cupriavidus_taiwanensis_STM3681	Cupriavidus_pinatubonensis_JMP134	0.57	0.82
Cupriavidus_taiwanensis_STM3681	Cupriavidus_necator_H16	0.66	0.87
Cupriavidus_taiwanensis_STM3681	Ralstonia_sp._GA3-3	0.69	0.88
Cupriavidus_taiwanensis_STM3711	Cupriavidus_taiwanensis_STM8560	0.95	1.00
Cupriavidus_taiwanensis_STM3711	Cupriavidus_taiwanensis_STM8557	0.75	0.93
Cupriavidus_taiwanensis_STM3711	Cupriavidus_taiwanensis_STM8555	0.75	0.93
Cupriavidus_taiwanensis_STM3711	Cupriavidus_taiwanensis_STM8565	0.95	1.00
Cupriavidus_taiwanensis_STM3711	Cupriavidus_taiwanensis_STM8561	0.96	1.00
Cupriavidus_taiwanensis_STM3711	Cupriavidus_taiwanensis_TPIG_6a	0.90	1.00
Cupriavidus_taiwanensis_STM3711	Cupriavidus_taiwanensis_STM6117	0.80	0.94
Cupriavidus_taiwanensis_STM3711	Cupriavidus_taiwanensis_MAPUD_10.1	0.79	0.94
Cupriavidus_taiwanensis_STM3711	Cupriavidus_taiwanensis_cmp_52	0.73	0.93
Cupriavidus_taiwanensis_STM3711	Cupriavidus_taiwanensis_STM8556	0.75	0.93
Cupriavidus_taiwanensis_STM3711	Cupriavidus_taiwanensis_STM6043	0.72	0.92
Cupriavidus_taiwanensis_STM3711	Cupriavidus_taiwanensis_STM6162	0.77	0.93
Cupriavidus_taiwanensis_STM3711	Cupriavidus_taiwanensis_STM6083	0.78	0.93
Cupriavidus_taiwanensis_STM3711	Cupriavidus_taiwanensis_STM8564	0.96	1.00
Cupriavidus_taiwanensis_STM3711	Cupriavidus_taiwanensis_STM6044	0.72	0.92
Cupriavidus_taiwanensis_STM3711	Cupriavidus_taiwanensis_SWF65033	0.71	0.92
Cupriavidus_taiwanensis_STM3711	Cupriavidus_taiwanensis_STM6082	0.76	0.93
Cupriavidus_taiwanensis_STM3711	Cupriavidus_taiwanensis_STM6119	0.80	0.94
Cupriavidus_taiwanensis_STM3711	Cupriavidus_taiwanensis_STM6132	0.77	0.93
Cupriavidus_taiwanensis_STM3711	Cupriavidus_taiwanensis_STM8558	0.75	0.93
Cupriavidus_taiwanensis_STM3711	Cupriavidus_taiwanensis_STM6160	0.76	0.93
Cupriavidus_taiwanensis_STM3711	Cupriavidus_taiwanensis_mpp_1.1	0.74	0.93
Cupriavidus_taiwanensis_STM3711	Cupriavidus_taiwanensis_STM6032	0.78	0.93
Cupriavidus_taiwanensis_STM3711	Cupriavidus_taiwanensis_STM6116	0.80	0.94
Cupriavidus_taiwanensis_STM3711	Cupriavidus_taiwanensis_STM6021	0.72	0.92
Cupriavidus_taiwanensis_STM3711	Cupriavidus_taiwanensis_STM6041	0.72	0.92
Cupriavidus_taiwanensis_STM3711	Cupriavidus_taiwanensis_ip2.30_pp_2.30	0.89	0.99
Cupriavidus_taiwanensis_STM3711	Cupriavidus_taiwanensis_SWF66324	0.76	0.93
Cupriavidus_taiwanensis_STM3711	Cupriavidus_taiwanensis_TPUD_27.6	0.96	1.00
Cupriavidus_taiwanensis_STM3711	Cupriavidus_taiwanensis_STM6150	0.89	0.99
Cupriavidus_taiwanensis_STM3711	Cupriavidus_taiwanensis_SWF66322	0.77	0.93
Cupriavidus_taiwanensis_STM3711	Cupriavidus_taiwanensis_mpp_1.3	0.75	0.93
Cupriavidus_taiwanensis_STM3711	Ralstonia_pickettii_DTP0602	0.60	0.86
Cupriavidus_taiwanensis_STM3711	Cupriavidus_pinatubonensis_JMP134	0.58	0.82
Cupriavidus_taiwanensis_STM3711	Cupriavidus_necator_H16	0.66	0.87
Cupriavidus_taiwanensis_STM3711	Ralstonia_sp._GA3-3	0.69	0.88
Cupriavidus_taiwanensis_STM6021	Cupriavidus_taiwanensis_STM8560	0.72	0.92
Cupriavidus_taiwanensis_STM6021	Cupriavidus_taiwanensis_STM8557	0.72	0.92
Cupriavidus_taiwanensis_STM6021	Cupriavidus_taiwanensis_STM8555	0.72	0.92
Cupriavidus_taiwanensis_STM6021	Cupriavidus_taiwanensis_STM8565	0.72	0.92
Cupriavidus_taiwanensis_STM6021	Cupriavidus_taiwanensis_STM8561	0.72	0.92
Cupriavidus_taiwanensis_STM6021	Cupriavidus_taiwanensis_TPIG_6a	0.72	0.92
Cupriavidus_taiwanensis_STM6021	Cupriavidus_taiwanensis_STM6117	0.76	0.93
Cupriavidus_taiwanensis_STM6021	Cupriavidus_taiwanensis_MAPUD_10.1	0.76	0.93
Cupriavidus_taiwanensis_STM6021	Cupriavidus_taiwanensis_cmp_52	0.71	0.92
Cupriavidus_taiwanensis_STM6021	Cupriavidus_taiwanensis_STM8556	0.73	0.92
Cupriavidus_taiwanensis_STM6021	Cupriavidus_taiwanensis_STM6043	0.98	1.00
Cupriavidus_taiwanensis_STM6021	Cupriavidus_taiwanensis_STM6162	0.76	0.93
Cupriavidus_taiwanensis_STM6021	Cupriavidus_taiwanensis_STM6083	0.74	0.93
Cupriavidus_taiwanensis_STM6021	Cupriavidus_taiwanensis_STM8564	0.72	0.92
Cupriavidus_taiwanensis_STM6021	Cupriavidus_taiwanensis_STM6044	0.97	1.00
Cupriavidus_taiwanensis_STM6021	Cupriavidus_taiwanensis_SWF65033	0.74	0.93
Cupriavidus_taiwanensis_STM6021	Cupriavidus_taiwanensis_STM6082	0.75	0.93
Cupriavidus_taiwanensis_STM6021	Cupriavidus_taiwanensis_STM6119	0.75	0.93
Cupriavidus_taiwanensis_STM6021	Cupriavidus_taiwanensis_STM6132	0.76	0.93
Cupriavidus_taiwanensis_STM6021	Cupriavidus_taiwanensis_STM8558	0.73	0.92
Cupriavidus_taiwanensis_STM6021	Cupriavidus_taiwanensis_STM6160	0.74	0.93
Cupriavidus_taiwanensis_STM6021	Cupriavidus_taiwanensis_mpp_1.1	0.73	0.92
Cupriavidus_taiwanensis_STM6021	Cupriavidus_taiwanensis_STM6032	0.91	1.00
Cupriavidus_taiwanensis_STM6021	Cupriavidus_taiwanensis_STM6116	0.75	0.93
Cupriavidus_taiwanensis_STM6021	Cupriavidus_taiwanensis_STM6041	0.98	1.00
Cupriavidus_taiwanensis_STM6021	Cupriavidus_taiwanensis_ip2.30_pp_2.30	0.72	0.92
Cupriavidus_taiwanensis_STM6021	Cupriavidus_taiwanensis_SWF66324	0.76	0.93
Cupriavidus_taiwanensis_STM6021	Cupriavidus_taiwanensis_TPUD_27.6	0.71	0.92
Cupriavidus_taiwanensis_STM6021	Cupriavidus_taiwanensis_STM6150	0.73	0.92
Cupriavidus_taiwanensis_STM6021	Cupriavidus_taiwanensis_SWF66322	0.78	0.93
Cupriavidus_taiwanensis_STM6021	Cupriavidus_taiwanensis_mpp_1.3	0.72	0.92
Cupriavidus_taiwanensis_STM6021	Ralstonia_pickettii_DTP0602	0.59	0.86
Cupriavidus_taiwanensis_STM6021	Cupriavidus_pinatubonensis_JMP134	0.55	0.81
Cupriavidus_taiwanensis_STM6021	Cupriavidus_necator_H16	0.65	0.87
Cupriavidus_taiwanensis_STM6021	Ralstonia_sp._GA3-3	0.71	0.88
Cupriavidus_taiwanensis_STM6032	Cupriavidus_taiwanensis_STM8560	0.78	0.93
Cupriavidus_taiwanensis_STM6032	Cupriavidus_taiwanensis_STM8557	0.74	0.92
Cupriavidus_taiwanensis_STM6032	Cupriavidus_taiwanensis_STM8555	0.74	0.92
Cupriavidus_taiwanensis_STM6032	Cupriavidus_taiwanensis_STM8565	0.78	0.93
Cupriavidus_taiwanensis_STM6032	Cupriavidus_taiwanensis_STM8561	0.78	0.93
Cupriavidus_taiwanensis_STM6032	Cupriavidus_taiwanensis_TPIG_6a	0.78	0.92
Cupriavidus_taiwanensis_STM6032	Cupriavidus_taiwanensis_STM6117	0.78	0.93
Cupriavidus_taiwanensis_STM6032	Cupriavidus_taiwanensis_MAPUD_10.1	0.80	0.93
Cupriavidus_taiwanensis_STM6032	Cupriavidus_taiwanensis_cmp_52	0.73	0.92
Cupriavidus_taiwanensis_STM6032	Cupriavidus_taiwanensis_STM8556	0.74	0.92
Cupriavidus_taiwanensis_STM6032	Cupriavidus_taiwanensis_STM6043	0.91	1.00
Cupriavidus_taiwanensis_STM6032	Cupriavidus_taiwanensis_STM6162	0.83	0.94
Cupriavidus_taiwanensis_STM6032	Cupriavidus_taiwanensis_STM6083	0.81	0.93
Cupriavidus_taiwanensis_STM6032	Cupriavidus_taiwanensis_STM8564	0.78	0.93
Cupriavidus_taiwanensis_STM6032	Cupriavidus_taiwanensis_STM6044	0.91	1.00
Cupriavidus_taiwanensis_STM6032	Cupriavidus_taiwanensis_SWF65033	0.77	0.93
Cupriavidus_taiwanensis_STM6032	Cupriavidus_taiwanensis_STM6082	0.80	0.93
Cupriavidus_taiwanensis_STM6032	Cupriavidus_taiwanensis_STM6119	0.78	0.93
Cupriavidus_taiwanensis_STM6032	Cupriavidus_taiwanensis_STM6132	0.83	0.94
Cupriavidus_taiwanensis_STM6032	Cupriavidus_taiwanensis_STM8558	0.74	0.92
Cupriavidus_taiwanensis_STM6032	Cupriavidus_taiwanensis_STM6160	0.80	0.93
Cupriavidus_taiwanensis_STM6032	Cupriavidus_taiwanensis_mpp_1.1	0.75	0.92
Cupriavidus_taiwanensis_STM6032	Cupriavidus_taiwanensis_STM6116	0.78	0.93
Cupriavidus_taiwanensis_STM6032	Cupriavidus_taiwanensis_STM6041	0.91	1.00
Cupriavidus_taiwanensis_STM6032	Cupriavidus_taiwanensis_ip2.30_pp_2.30	0.77	0.92
Cupriavidus_taiwanensis_STM6032	Cupriavidus_taiwanensis_SWF66324	0.82	0.94
Cupriavidus_taiwanensis_STM6032	Cupriavidus_taiwanensis_TPUD_27.6	0.77	0.92
Cupriavidus_taiwanensis_STM6032	Cupriavidus_taiwanensis_STM6150	0.78	0.93
Cupriavidus_taiwanensis_STM6032	Cupriavidus_taiwanensis_SWF66322	0.83	0.94
Cupriavidus_taiwanensis_STM6032	Cupriavidus_taiwanensis_mpp_1.3	0.74	0.92
Cupriavidus_taiwanensis_STM6032	Ralstonia_pickettii_DTP0602	0.62	0.86
Cupriavidus_taiwanensis_STM6032	Cupriavidus_pinatubonensis_JMP134	0.58	0.81
Cupriavidus_taiwanensis_STM6032	Cupriavidus_necator_H16	0.69	0.87
Cupriavidus_taiwanensis_STM6032	Ralstonia_sp._GA3-3	0.70	0.88
Cupriavidus_taiwanensis_STM6041	Cupriavidus_taiwanensis_STM8560	0.72	0.92
Cupriavidus_taiwanensis_STM6041	Cupriavidus_taiwanensis_STM8557	0.72	0.92
Cupriavidus_taiwanensis_STM6041	Cupriavidus_taiwanensis_STM8555	0.72	0.92
Cupriavidus_taiwanensis_STM6041	Cupriavidus_taiwanensis_STM8565	0.72	0.92
Cupriavidus_taiwanensis_STM6041	Cupriavidus_taiwanensis_STM8561	0.72	0.92
Cupriavidus_taiwanensis_STM6041	Cupriavidus_taiwanensis_TPIG_6a	0.71	0.92
Cupriavidus_taiwanensis_STM6041	Cupriavidus_taiwanensis_STM6117	0.76	0.93
Cupriavidus_taiwanensis_STM6041	Cupriavidus_taiwanensis_MAPUD_10.1	0.76	0.93
Cupriavidus_taiwanensis_STM6041	Cupriavidus_taiwanensis_cmp_52	0.71	0.92
Cupriavidus_taiwanensis_STM6041	Cupriavidus_taiwanensis_STM8556	0.72	0.92
Cupriavidus_taiwanensis_STM6041	Cupriavidus_taiwanensis_STM6043	0.97	1.00
Cupriavidus_taiwanensis_STM6041	Cupriavidus_taiwanensis_STM6162	0.76	0.93
Cupriavidus_taiwanensis_STM6041	Cupriavidus_taiwanensis_STM6083	0.74	0.93
Cupriavidus_taiwanensis_STM6041	Cupriavidus_taiwanensis_STM8564	0.72	0.92
Cupriavidus_taiwanensis_STM6041	Cupriavidus_taiwanensis_STM6044	0.97	1.00
Cupriavidus_taiwanensis_STM6041	Cupriavidus_taiwanensis_SWF65033	0.74	0.93
Cupriavidus_taiwanensis_STM6041	Cupriavidus_taiwanensis_STM6082	0.75	0.93
Cupriavidus_taiwanensis_STM6041	Cupriavidus_taiwanensis_STM6119	0.75	0.93
Cupriavidus_taiwanensis_STM6041	Cupriavidus_taiwanensis_STM6132	0.76	0.93
Cupriavidus_taiwanensis_STM6041	Cupriavidus_taiwanensis_STM8558	0.72	0.92
Cupriavidus_taiwanensis_STM6041	Cupriavidus_taiwanensis_STM6160	0.74	0.93
Cupriavidus_taiwanensis_STM6041	Cupriavidus_taiwanensis_mpp_1.1	0.73	0.92
Cupriavidus_taiwanensis_STM6041	Cupriavidus_taiwanensis_STM6116	0.75	0.93
Cupriavidus_taiwanensis_STM6041	Cupriavidus_taiwanensis_ip2.30_pp_2.30	0.72	0.92
Cupriavidus_taiwanensis_STM6041	Cupriavidus_taiwanensis_SWF66324	0.76	0.93
Cupriavidus_taiwanensis_STM6041	Cupriavidus_taiwanensis_TPUD_27.6	0.72	0.92
Cupriavidus_taiwanensis_STM6041	Cupriavidus_taiwanensis_STM6150	0.73	0.92
Cupriavidus_taiwanensis_STM6041	Cupriavidus_taiwanensis_SWF66322	0.78	0.93
Cupriavidus_taiwanensis_STM6041	Cupriavidus_taiwanensis_mpp_1.3	0.72	0.92
Cupriavidus_taiwanensis_STM6041	Ralstonia_pickettii_DTP0602	0.59	0.86
Cupriavidus_taiwanensis_STM6041	Cupriavidus_pinatubonensis_JMP134	0.55	0.81
Cupriavidus_taiwanensis_STM6041	Cupriavidus_necator_H16	0.65	0.87
Cupriavidus_taiwanensis_STM6041	Ralstonia_sp._GA3-3	0.71	0.88
Cupriavidus_taiwanensis_STM6043	Cupriavidus_taiwanensis_STM8560	0.72	0.92
Cupriavidus_taiwanensis_STM6043	Cupriavidus_taiwanensis_STM8557	0.72	0.92
Cupriavidus_taiwanensis_STM6043	Cupriavidus_taiwanensis_STM8555	0.72	0.92
Cupriavidus_taiwanensis_STM6043	Cupriavidus_taiwanensis_STM8565	0.72	0.92
Cupriavidus_taiwanensis_STM6043	Cupriavidus_taiwanensis_STM8561	0.72	0.92
Cupriavidus_taiwanensis_STM6043	Cupriavidus_taiwanensis_TPIG_6a	0.71	0.92
Cupriavidus_taiwanensis_STM6043	Cupriavidus_taiwanensis_STM6117	0.76	0.93
Cupriavidus_taiwanensis_STM6043	Cupriavidus_taiwanensis_MAPUD_10.1	0.76	0.93
Cupriavidus_taiwanensis_STM6043	Cupriavidus_taiwanensis_cmp_52	0.70	0.92
Cupriavidus_taiwanensis_STM6043	Cupriavidus_taiwanensis_STM8556	0.73	0.92
Cupriavidus_taiwanensis_STM6043	Cupriavidus_taiwanensis_STM6162	0.77	0.93
Cupriavidus_taiwanensis_STM6043	Cupriavidus_taiwanensis_STM6083	0.74	0.93
Cupriavidus_taiwanensis_STM6043	Cupriavidus_taiwanensis_STM8564	0.72	0.92
Cupriavidus_taiwanensis_STM6043	Cupriavidus_taiwanensis_STM6044	0.97	1.00
Cupriavidus_taiwanensis_STM6043	Cupriavidus_taiwanensis_SWF65033	0.74	0.93
Cupriavidus_taiwanensis_STM6043	Cupriavidus_taiwanensis_STM6082	0.75	0.93
Cupriavidus_taiwanensis_STM6043	Cupriavidus_taiwanensis_STM6119	0.76	0.93
Cupriavidus_taiwanensis_STM6043	Cupriavidus_taiwanensis_STM6132	0.76	0.93
Cupriavidus_taiwanensis_STM6043	Cupriavidus_taiwanensis_STM8558	0.73	0.92
Cupriavidus_taiwanensis_STM6043	Cupriavidus_taiwanensis_STM6160	0.74	0.93
Cupriavidus_taiwanensis_STM6043	Cupriavidus_taiwanensis_mpp_1.1	0.73	0.92
Cupriavidus_taiwanensis_STM6043	Cupriavidus_taiwanensis_STM6116	0.75	0.93
Cupriavidus_taiwanensis_STM6043	Cupriavidus_taiwanensis_ip2.30_pp_2.30	0.72	0.92
Cupriavidus_taiwanensis_STM6043	Cupriavidus_taiwanensis_SWF66324	0.76	0.93
Cupriavidus_taiwanensis_STM6043	Cupriavidus_taiwanensis_TPUD_27.6	0.71	0.92
Cupriavidus_taiwanensis_STM6043	Cupriavidus_taiwanensis_STM6150	0.73	0.92
Cupriavidus_taiwanensis_STM6043	Cupriavidus_taiwanensis_SWF66322	0.77	0.93
Cupriavidus_taiwanensis_STM6043	Cupriavidus_taiwanensis_mpp_1.3	0.72	0.92
Cupriavidus_taiwanensis_STM6043	Ralstonia_pickettii_DTP0602	0.59	0.85
Cupriavidus_taiwanensis_STM6043	Cupriavidus_pinatubonensis_JMP134	0.55	0.81
Cupriavidus_taiwanensis_STM6043	Cupriavidus_necator_H16	0.65	0.87
Cupriavidus_taiwanensis_STM6043	Ralstonia_sp._GA3-3	0.71	0.88
Cupriavidus_taiwanensis_STM6044	Cupriavidus_taiwanensis_STM8560	0.72	0.92
Cupriavidus_taiwanensis_STM6044	Cupriavidus_taiwanensis_STM8557	0.73	0.92
Cupriavidus_taiwanensis_STM6044	Cupriavidus_taiwanensis_STM8555	0.72	0.92
Cupriavidus_taiwanensis_STM6044	Cupriavidus_taiwanensis_STM8565	0.72	0.92
Cupriavidus_taiwanensis_STM6044	Cupriavidus_taiwanensis_STM8561	0.72	0.92
Cupriavidus_taiwanensis_STM6044	Cupriavidus_taiwanensis_TPIG_6a	0.71	0.92
Cupriavidus_taiwanensis_STM6044	Cupriavidus_taiwanensis_STM6117	0.76	0.93
Cupriavidus_taiwanensis_STM6044	Cupriavidus_taiwanensis_MAPUD_10.1	0.76	0.93
Cupriavidus_taiwanensis_STM6044	Cupriavidus_taiwanensis_cmp_52	0.70	0.92
Cupriavidus_taiwanensis_STM6044	Cupriavidus_taiwanensis_STM8556	0.73	0.92
Cupriavidus_taiwanensis_STM6044	Cupriavidus_taiwanensis_STM6162	0.76	0.93
Cupriavidus_taiwanensis_STM6044	Cupriavidus_taiwanensis_STM6083	0.74	0.93
Cupriavidus_taiwanensis_STM6044	Cupriavidus_taiwanensis_STM8564	0.72	0.92
Cupriavidus_taiwanensis_STM6044	Cupriavidus_taiwanensis_SWF65033	0.73	0.93
Cupriavidus_taiwanensis_STM6044	Cupriavidus_taiwanensis_STM6082	0.75	0.93
Cupriavidus_taiwanensis_STM6044	Cupriavidus_taiwanensis_STM6119	0.75	0.93
Cupriavidus_taiwanensis_STM6044	Cupriavidus_taiwanensis_STM6132	0.76	0.93
Cupriavidus_taiwanensis_STM6044	Cupriavidus_taiwanensis_STM8558	0.73	0.92
Cupriavidus_taiwanensis_STM6044	Cupriavidus_taiwanensis_STM6160	0.74	0.93
Cupriavidus_taiwanensis_STM6044	Cupriavidus_taiwanensis_mpp_1.1	0.73	0.92
Cupriavidus_taiwanensis_STM6044	Cupriavidus_taiwanensis_STM6116	0.75	0.93
Cupriavidus_taiwanensis_STM6044	Cupriavidus_taiwanensis_ip2.30_pp_2.30	0.72	0.92
Cupriavidus_taiwanensis_STM6044	Cupriavidus_taiwanensis_SWF66324	0.76	0.93
Cupriavidus_taiwanensis_STM6044	Cupriavidus_taiwanensis_TPUD_27.6	0.71	0.92
Cupriavidus_taiwanensis_STM6044	Cupriavidus_taiwanensis_STM6150	0.73	0.92
Cupriavidus_taiwanensis_STM6044	Cupriavidus_taiwanensis_SWF66322	0.77	0.93
Cupriavidus_taiwanensis_STM6044	Cupriavidus_taiwanensis_mpp_1.3	0.73	0.92
Cupriavidus_taiwanensis_STM6044	Ralstonia_pickettii_DTP0602	0.59	0.86
Cupriavidus_taiwanensis_STM6044	Cupriavidus_pinatubonensis_JMP134	0.55	0.81
Cupriavidus_taiwanensis_STM6044	Cupriavidus_necator_H16	0.65	0.87
Cupriavidus_taiwanensis_STM6044	Ralstonia_sp._GA3-3	0.71	0.88
Cupriavidus_taiwanensis_STM6132	Cupriavidus_taiwanensis_STM8560	0.77	0.93
Cupriavidus_taiwanensis_STM6132	Cupriavidus_taiwanensis_STM8557	0.76	0.94
Cupriavidus_taiwanensis_STM6132	Cupriavidus_taiwanensis_STM8555	0.76	0.94
Cupriavidus_taiwanensis_STM6132	Cupriavidus_taiwanensis_STM8565	0.77	0.93
Cupriavidus_taiwanensis_STM6132	Cupriavidus_taiwanensis_STM8561	0.77	0.93
Cupriavidus_taiwanensis_STM6132	Cupriavidus_taiwanensis_TPIG_6a	0.76	0.93
Cupriavidus_taiwanensis_STM6132	Cupriavidus_taiwanensis_STM6117	0.81	0.94
Cupriavidus_taiwanensis_STM6132	Cupriavidus_taiwanensis_MAPUD_10.1	0.80	0.94
Cupriavidus_taiwanensis_STM6132	Cupriavidus_taiwanensis_cmp_52	0.72	0.93
Cupriavidus_taiwanensis_STM6132	Cupriavidus_taiwanensis_STM8556	0.76	0.94
Cupriavidus_taiwanensis_STM6132	Cupriavidus_taiwanensis_STM6162	0.97	1.00
Cupriavidus_taiwanensis_STM6132	Cupriavidus_taiwanensis_STM6083	0.83	0.96
Cupriavidus_taiwanensis_STM6132	Cupriavidus_taiwanensis_STM8564	0.77	0.93
Cupriavidus_taiwanensis_STM6132	Cupriavidus_taiwanensis_SWF65033	0.78	0.97
Cupriavidus_taiwanensis_STM6132	Cupriavidus_taiwanensis_STM6082	0.78	0.94
Cupriavidus_taiwanensis_STM6132	Cupriavidus_taiwanensis_STM6119	0.81	0.94
Cupriavidus_taiwanensis_STM6132	Cupriavidus_taiwanensis_STM8558	0.76	0.93
Cupriavidus_taiwanensis_STM6132	Cupriavidus_taiwanensis_STM6160	0.78	0.94
Cupriavidus_taiwanensis_STM6132	Cupriavidus_taiwanensis_mpp_1.1	0.75	0.94
Cupriavidus_taiwanensis_STM6132	Cupriavidus_taiwanensis_STM6116	0.80	0.94
Cupriavidus_taiwanensis_STM6132	Cupriavidus_taiwanensis_ip2.30_pp_2.30	0.78	0.93
Cupriavidus_taiwanensis_STM6132	Cupriavidus_taiwanensis_SWF66324	0.84	0.98
Cupriavidus_taiwanensis_STM6132	Cupriavidus_taiwanensis_TPUD_27.6	0.77	0.93
Cupriavidus_taiwanensis_STM6132	Cupriavidus_taiwanensis_STM6150	0.78	0.93
Cupriavidus_taiwanensis_STM6132	Cupriavidus_taiwanensis_SWF66322	0.90	0.99
Cupriavidus_taiwanensis_STM6132	Cupriavidus_taiwanensis_mpp_1.3	0.76	0.93
Cupriavidus_taiwanensis_STM6132	Ralstonia_pickettii_DTP0602	0.61	0.86
Cupriavidus_taiwanensis_STM6132	Cupriavidus_pinatubonensis_JMP134	0.55	0.81
Cupriavidus_taiwanensis_STM6132	Cupriavidus_necator_H16	0.66	0.88
Cupriavidus_taiwanensis_STM6132	Ralstonia_sp._GA3-3	0.72	0.88
Cupriavidus_taiwanensis_STM6162	Cupriavidus_taiwanensis_STM8560	0.77	0.93
Cupriavidus_taiwanensis_STM6162	Cupriavidus_taiwanensis_STM8557	0.76	0.93
Cupriavidus_taiwanensis_STM6162	Cupriavidus_taiwanensis_STM8555	0.75	0.93
Cupriavidus_taiwanensis_STM6162	Cupriavidus_taiwanensis_STM8565	0.77	0.93
Cupriavidus_taiwanensis_STM6162	Cupriavidus_taiwanensis_STM8561	0.77	0.93
Cupriavidus_taiwanensis_STM6162	Cupriavidus_taiwanensis_TPIG_6a	0.77	0.93
Cupriavidus_taiwanensis_STM6162	Cupriavidus_taiwanensis_STM6117	0.81	0.94
Cupriavidus_taiwanensis_STM6162	Cupriavidus_taiwanensis_MAPUD_10.1	0.80	0.94
Cupriavidus_taiwanensis_STM6162	Cupriavidus_taiwanensis_cmp_52	0.73	0.93
Cupriavidus_taiwanensis_STM6162	Cupriavidus_taiwanensis_STM8556	0.76	0.93
Cupriavidus_taiwanensis_STM6162	Cupriavidus_taiwanensis_STM6083	0.83	0.96
Cupriavidus_taiwanensis_STM6162	Cupriavidus_taiwanensis_STM8564	0.77	0.93
Cupriavidus_taiwanensis_STM6162	Cupriavidus_taiwanensis_SWF65033	0.78	0.97
Cupriavidus_taiwanensis_STM6162	Cupriavidus_taiwanensis_STM6082	0.78	0.94
Cupriavidus_taiwanensis_STM6162	Cupriavidus_taiwanensis_STM6119	0.81	0.94
Cupriavidus_taiwanensis_STM6162	Cupriavidus_taiwanensis_STM8558	0.76	0.93
Cupriavidus_taiwanensis_STM6162	Cupriavidus_taiwanensis_STM6160	0.78	0.94
Cupriavidus_taiwanensis_STM6162	Cupriavidus_taiwanensis_mpp_1.1	0.75	0.94
Cupriavidus_taiwanensis_STM6162	Cupriavidus_taiwanensis_STM6116	0.81	0.94
Cupriavidus_taiwanensis_STM6162	Cupriavidus_taiwanensis_ip2.30_pp_2.30	0.78	0.93
Cupriavidus_taiwanensis_STM6162	Cupriavidus_taiwanensis_SWF66324	0.84	0.98
Cupriavidus_taiwanensis_STM6162	Cupriavidus_taiwanensis_TPUD_27.6	0.76	0.93
Cupriavidus_taiwanensis_STM6162	Cupriavidus_taiwanensis_STM6150	0.78	0.93
Cupriavidus_taiwanensis_STM6162	Cupriavidus_taiwanensis_SWF66322	0.90	0.99
Cupriavidus_taiwanensis_STM6162	Cupriavidus_taiwanensis_mpp_1.3	0.76	0.93
Cupriavidus_taiwanensis_STM6162	Ralstonia_pickettii_DTP0602	0.61	0.86
Cupriavidus_taiwanensis_STM6162	Cupriavidus_pinatubonensis_JMP134	0.55	0.81
Cupriavidus_taiwanensis_STM6162	Cupriavidus_necator_H16	0.66	0.88
Cupriavidus_taiwanensis_STM6162	Ralstonia_sp._GA3-3	0.72	0.88
Cupriavidus_taiwanensis_STM6117	Cupriavidus_taiwanensis_STM8560	0.80	0.94
Cupriavidus_taiwanensis_STM6117	Cupriavidus_taiwanensis_STM8557	0.82	0.98
Cupriavidus_taiwanensis_STM6117	Cupriavidus_taiwanensis_STM8555	0.82	0.98
Cupriavidus_taiwanensis_STM6117	Cupriavidus_taiwanensis_STM8565	0.80	0.94
Cupriavidus_taiwanensis_STM6117	Cupriavidus_taiwanensis_STM8561	0.80	0.94
Cupriavidus_taiwanensis_STM6117	Cupriavidus_taiwanensis_TPIG_6a	0.80	0.94
Cupriavidus_taiwanensis_STM6117	Cupriavidus_taiwanensis_MAPUD_10.1	0.87	0.99
Cupriavidus_taiwanensis_STM6117	Cupriavidus_taiwanensis_cmp_52	0.78	0.95
Cupriavidus_taiwanensis_STM6117	Cupriavidus_taiwanensis_STM8556	0.82	0.98
Cupriavidus_taiwanensis_STM6117	Cupriavidus_taiwanensis_STM6083	0.80	0.94
Cupriavidus_taiwanensis_STM6117	Cupriavidus_taiwanensis_STM8564	0.80	0.94
Cupriavidus_taiwanensis_STM6117	Cupriavidus_taiwanensis_SWF65033	0.76	0.94
Cupriavidus_taiwanensis_STM6117	Cupriavidus_taiwanensis_STM6082	0.77	0.94
Cupriavidus_taiwanensis_STM6117	Cupriavidus_taiwanensis_STM6119	0.98	1.00
Cupriavidus_taiwanensis_STM6117	Cupriavidus_taiwanensis_STM8558	0.82	0.98
Cupriavidus_taiwanensis_STM6117	Cupriavidus_taiwanensis_STM6160	0.77	0.94
Cupriavidus_taiwanensis_STM6117	Cupriavidus_taiwanensis_mpp_1.1	0.82	0.98
Cupriavidus_taiwanensis_STM6117	Cupriavidus_taiwanensis_STM6116	0.98	1.00
Cupriavidus_taiwanensis_STM6117	Cupriavidus_taiwanensis_ip2.30_pp_2.30	0.79	0.94
Cupriavidus_taiwanensis_STM6117	Cupriavidus_taiwanensis_SWF66324	0.80	0.94
Cupriavidus_taiwanensis_STM6117	Cupriavidus_taiwanensis_TPUD_27.6	0.79	0.94
Cupriavidus_taiwanensis_STM6117	Cupriavidus_taiwanensis_STM6150	0.79	0.94
Cupriavidus_taiwanensis_STM6117	Cupriavidus_taiwanensis_SWF66322	0.81	0.94
Cupriavidus_taiwanensis_STM6117	Cupriavidus_taiwanensis_mpp_1.3	0.82	0.98
Cupriavidus_taiwanensis_STM6117	Ralstonia_pickettii_DTP0602	0.62	0.86
Cupriavidus_taiwanensis_STM6117	Cupriavidus_pinatubonensis_JMP134	0.59	0.82
Cupriavidus_taiwanensis_STM6117	Cupriavidus_necator_H16	0.68	0.88
Cupriavidus_taiwanensis_STM6117	Ralstonia_sp._GA3-3	0.70	0.88
Cupriavidus_taiwanensis_STM6082	Cupriavidus_taiwanensis_STM8560	0.77	0.93
Cupriavidus_taiwanensis_STM6082	Cupriavidus_taiwanensis_STM8557	0.72	0.93
Cupriavidus_taiwanensis_STM6082	Cupriavidus_taiwanensis_STM8555	0.72	0.93
Cupriavidus_taiwanensis_STM6082	Cupriavidus_taiwanensis_STM8565	0.77	0.93
Cupriavidus_taiwanensis_STM6082	Cupriavidus_taiwanensis_STM8561	0.77	0.93
Cupriavidus_taiwanensis_STM6082	Cupriavidus_taiwanensis_TPIG_6a	0.77	0.93
Cupriavidus_taiwanensis_STM6082	Cupriavidus_taiwanensis_MAPUD_10.1	0.77	0.94
Cupriavidus_taiwanensis_STM6082	Cupriavidus_taiwanensis_cmp_52	0.72	0.93
Cupriavidus_taiwanensis_STM6082	Cupriavidus_taiwanensis_STM8556	0.72	0.93
Cupriavidus_taiwanensis_STM6082	Cupriavidus_taiwanensis_STM6083	0.78	0.94
Cupriavidus_taiwanensis_STM6082	Cupriavidus_taiwanensis_STM8564	0.77	0.93
Cupriavidus_taiwanensis_STM6082	Cupriavidus_taiwanensis_SWF65033	0.73	0.94
Cupriavidus_taiwanensis_STM6082	Cupriavidus_taiwanensis_STM6119	0.77	0.94
Cupriavidus_taiwanensis_STM6082	Cupriavidus_taiwanensis_STM8558	0.72	0.93
Cupriavidus_taiwanensis_STM6082	Cupriavidus_taiwanensis_STM6160	0.94	1.00
Cupriavidus_taiwanensis_STM6082	Cupriavidus_taiwanensis_mpp_1.1	0.72	0.93
Cupriavidus_taiwanensis_STM6082	Cupriavidus_taiwanensis_STM6116	0.77	0.94
Cupriavidus_taiwanensis_STM6082	Cupriavidus_taiwanensis_ip2.30_pp_2.30	0.76	0.93
Cupriavidus_taiwanensis_STM6082	Cupriavidus_taiwanensis_SWF66324	0.78	0.94
Cupriavidus_taiwanensis_STM6082	Cupriavidus_taiwanensis_TPUD_27.6	0.76	0.93
Cupriavidus_taiwanensis_STM6082	Cupriavidus_taiwanensis_STM6150	0.76	0.93
Cupriavidus_taiwanensis_STM6082	Cupriavidus_taiwanensis_SWF66322	0.78	0.94
Cupriavidus_taiwanensis_STM6082	Cupriavidus_taiwanensis_mpp_1.3	0.72	0.93
Cupriavidus_taiwanensis_STM6082	Ralstonia_pickettii_DTP0602	0.60	0.86
Cupriavidus_taiwanensis_STM6082	Cupriavidus_pinatubonensis_JMP134	0.57	0.82
Cupriavidus_taiwanensis_STM6082	Cupriavidus_necator_H16	0.66	0.87
Cupriavidus_taiwanensis_STM6082	Ralstonia_sp._GA3-3	0.70	0.88
Cupriavidus_taiwanensis_STM6083	Cupriavidus_taiwanensis_STM8560	0.78	0.93
Cupriavidus_taiwanensis_STM6083	Cupriavidus_taiwanensis_STM8557	0.75	0.93
Cupriavidus_taiwanensis_STM6083	Cupriavidus_taiwanensis_STM8555	0.75	0.93
Cupriavidus_taiwanensis_STM6083	Cupriavidus_taiwanensis_STM8565	0.78	0.93
Cupriavidus_taiwanensis_STM6083	Cupriavidus_taiwanensis_STM8561	0.78	0.93
Cupriavidus_taiwanensis_STM6083	Cupriavidus_taiwanensis_TPIG_6a	0.77	0.93
Cupriavidus_taiwanensis_STM6083	Cupriavidus_taiwanensis_MAPUD_10.1	0.80	0.94
Cupriavidus_taiwanensis_STM6083	Cupriavidus_taiwanensis_cmp_52	0.70	0.93
Cupriavidus_taiwanensis_STM6083	Cupriavidus_taiwanensis_STM8556	0.75	0.93
Cupriavidus_taiwanensis_STM6083	Cupriavidus_taiwanensis_STM8564	0.78	0.93
Cupriavidus_taiwanensis_STM6083	Cupriavidus_taiwanensis_SWF65033	0.76	0.95
Cupriavidus_taiwanensis_STM6083	Cupriavidus_taiwanensis_STM6119	0.80	0.94
Cupriavidus_taiwanensis_STM6083	Cupriavidus_taiwanensis_STM8558	0.76	0.93
Cupriavidus_taiwanensis_STM6083	Cupriavidus_taiwanensis_STM6160	0.77	0.94
Cupriavidus_taiwanensis_STM6083	Cupriavidus_taiwanensis_mpp_1.1	0.75	0.93
Cupriavidus_taiwanensis_STM6083	Cupriavidus_taiwanensis_STM6116	0.80	0.94
Cupriavidus_taiwanensis_STM6083	Cupriavidus_taiwanensis_ip2.30_pp_2.30	0.78	0.93
Cupriavidus_taiwanensis_STM6083	Cupriavidus_taiwanensis_SWF66324	0.82	0.96
Cupriavidus_taiwanensis_STM6083	Cupriavidus_taiwanensis_TPUD_27.6	0.77	0.93
Cupriavidus_taiwanensis_STM6083	Cupriavidus_taiwanensis_STM6150	0.78	0.93
Cupriavidus_taiwanensis_STM6083	Cupriavidus_taiwanensis_SWF66322	0.84	0.96
Cupriavidus_taiwanensis_STM6083	Cupriavidus_taiwanensis_mpp_1.3	0.75	0.93
Cupriavidus_taiwanensis_STM6083	Ralstonia_pickettii_DTP0602	0.59	0.86
Cupriavidus_taiwanensis_STM6083	Cupriavidus_pinatubonensis_JMP134	0.54	0.81
Cupriavidus_taiwanensis_STM6083	Cupriavidus_necator_H16	0.64	0.87
Cupriavidus_taiwanensis_STM6083	Ralstonia_sp._GA3-3	0.72	0.88
Cupriavidus_taiwanensis_STM6160	Cupriavidus_taiwanensis_STM8560	0.76	0.93
Cupriavidus_taiwanensis_STM6160	Cupriavidus_taiwanensis_STM8557	0.71	0.93
Cupriavidus_taiwanensis_STM6160	Cupriavidus_taiwanensis_STM8555	0.71	0.93
Cupriavidus_taiwanensis_STM6160	Cupriavidus_taiwanensis_STM8565	0.76	0.93
Cupriavidus_taiwanensis_STM6160	Cupriavidus_taiwanensis_STM8561	0.76	0.93
Cupriavidus_taiwanensis_STM6160	Cupriavidus_taiwanensis_TPIG_6a	0.76	0.93
Cupriavidus_taiwanensis_STM6160	Cupriavidus_taiwanensis_MAPUD_10.1	0.76	0.94
Cupriavidus_taiwanensis_STM6160	Cupriavidus_taiwanensis_cmp_52	0.72	0.93
Cupriavidus_taiwanensis_STM6160	Cupriavidus_taiwanensis_STM8556	0.72	0.93
Cupriavidus_taiwanensis_STM6160	Cupriavidus_taiwanensis_STM8564	0.76	0.93
Cupriavidus_taiwanensis_STM6160	Cupriavidus_taiwanensis_SWF65033	0.73	0.94
Cupriavidus_taiwanensis_STM6160	Cupriavidus_taiwanensis_STM6119	0.77	0.94
Cupriavidus_taiwanensis_STM6160	Cupriavidus_taiwanensis_STM8558	0.72	0.93
Cupriavidus_taiwanensis_STM6160	Cupriavidus_taiwanensis_mpp_1.1	0.72	0.93
Cupriavidus_taiwanensis_STM6160	Cupriavidus_taiwanensis_STM6116	0.77	0.94
Cupriavidus_taiwanensis_STM6160	Cupriavidus_taiwanensis_ip2.30_pp_2.30	0.76	0.93
Cupriavidus_taiwanensis_STM6160	Cupriavidus_taiwanensis_SWF66324	0.77	0.94
Cupriavidus_taiwanensis_STM6160	Cupriavidus_taiwanensis_TPUD_27.6	0.76	0.93
Cupriavidus_taiwanensis_STM6160	Cupriavidus_taiwanensis_STM6150	0.76	0.93
Cupriavidus_taiwanensis_STM6160	Cupriavidus_taiwanensis_SWF66322	0.77	0.94
Cupriavidus_taiwanensis_STM6160	Cupriavidus_taiwanensis_mpp_1.3	0.72	0.93
Cupriavidus_taiwanensis_STM6160	Ralstonia_pickettii_DTP0602	0.60	0.86
Cupriavidus_taiwanensis_STM6160	Cupriavidus_pinatubonensis_JMP134	0.57	0.81
Cupriavidus_taiwanensis_STM6160	Cupriavidus_necator_H16	0.66	0.87
Cupriavidus_taiwanensis_STM6160	Ralstonia_sp._GA3-3	0.70	0.88
Cupriavidus_taiwanensis_STM6150	Cupriavidus_taiwanensis_STM8560	0.89	0.99
Cupriavidus_taiwanensis_STM6150	Cupriavidus_taiwanensis_STM8557	0.75	0.93
Cupriavidus_taiwanensis_STM6150	Cupriavidus_taiwanensis_STM8555	0.75	0.93
Cupriavidus_taiwanensis_STM6150	Cupriavidus_taiwanensis_STM8565	0.89	0.99
Cupriavidus_taiwanensis_STM6150	Cupriavidus_taiwanensis_STM8561	0.89	0.99
Cupriavidus_taiwanensis_STM6150	Cupriavidus_taiwanensis_TPIG_6a	0.90	0.99
Cupriavidus_taiwanensis_STM6150	Cupriavidus_taiwanensis_MAPUD_10.1	0.79	0.94
Cupriavidus_taiwanensis_STM6150	Cupriavidus_taiwanensis_cmp_52	0.75	0.94
Cupriavidus_taiwanensis_STM6150	Cupriavidus_taiwanensis_STM8556	0.75	0.93
Cupriavidus_taiwanensis_STM6150	Cupriavidus_taiwanensis_STM8564	0.89	0.99
Cupriavidus_taiwanensis_STM6150	Cupriavidus_taiwanensis_SWF65033	0.72	0.92
Cupriavidus_taiwanensis_STM6150	Cupriavidus_taiwanensis_STM6119	0.79	0.94
Cupriavidus_taiwanensis_STM6150	Cupriavidus_taiwanensis_STM8558	0.75	0.93
Cupriavidus_taiwanensis_STM6150	Cupriavidus_taiwanensis_mpp_1.1	0.73	0.93
Cupriavidus_taiwanensis_STM6150	Cupriavidus_taiwanensis_STM6116	0.79	0.94
Cupriavidus_taiwanensis_STM6150	Cupriavidus_taiwanensis_ip2.30_pp_2.30	0.95	1.00
Cupriavidus_taiwanensis_STM6150	Cupriavidus_taiwanensis_SWF66324	0.76	0.93
Cupriavidus_taiwanensis_STM6150	Cupriavidus_taiwanensis_TPUD_27.6	0.88	0.99
Cupriavidus_taiwanensis_STM6150	Cupriavidus_taiwanensis_SWF66322	0.78	0.93
Cupriavidus_taiwanensis_STM6150	Cupriavidus_taiwanensis_mpp_1.3	0.75	0.93
Cupriavidus_taiwanensis_STM6150	Ralstonia_pickettii_DTP0602	0.61	0.86
Cupriavidus_taiwanensis_STM6150	Cupriavidus_pinatubonensis_JMP134	0.58	0.82
Cupriavidus_taiwanensis_STM6150	Cupriavidus_necator_H16	0.67	0.87
Cupriavidus_taiwanensis_STM6150	Ralstonia_sp._GA3-3	0.69	0.88
Cupriavidus_taiwanensis_STM6116	Cupriavidus_taiwanensis_STM8560	0.79	0.94
Cupriavidus_taiwanensis_STM6116	Cupriavidus_taiwanensis_STM8557	0.82	0.98
Cupriavidus_taiwanensis_STM6116	Cupriavidus_taiwanensis_STM8555	0.82	0.98
Cupriavidus_taiwanensis_STM6116	Cupriavidus_taiwanensis_STM8565	0.80	0.94
Cupriavidus_taiwanensis_STM6116	Cupriavidus_taiwanensis_STM8561	0.79	0.94
Cupriavidus_taiwanensis_STM6116	Cupriavidus_taiwanensis_TPIG_6a	0.80	0.94
Cupriavidus_taiwanensis_STM6116	Cupriavidus_taiwanensis_MAPUD_10.1	0.87	0.99
Cupriavidus_taiwanensis_STM6116	Cupriavidus_taiwanensis_cmp_52	0.77	0.95
Cupriavidus_taiwanensis_STM6116	Cupriavidus_taiwanensis_STM8556	0.82	0.98
Cupriavidus_taiwanensis_STM6116	Cupriavidus_taiwanensis_STM8564	0.80	0.94
Cupriavidus_taiwanensis_STM6116	Cupriavidus_taiwanensis_SWF65033	0.75	0.94
Cupriavidus_taiwanensis_STM6116	Cupriavidus_taiwanensis_STM6119	0.97	1.00
Cupriavidus_taiwanensis_STM6116	Cupriavidus_taiwanensis_STM8558	0.82	0.98
Cupriavidus_taiwanensis_STM6116	Cupriavidus_taiwanensis_mpp_1.1	0.81	0.98
Cupriavidus_taiwanensis_STM6116	Cupriavidus_taiwanensis_ip2.30_pp_2.30	0.79	0.94
Cupriavidus_taiwanensis_STM6116	Cupriavidus_taiwanensis_SWF66324	0.80	0.94
Cupriavidus_taiwanensis_STM6116	Cupriavidus_taiwanensis_TPUD_27.6	0.79	0.94
Cupriavidus_taiwanensis_STM6116	Cupriavidus_taiwanensis_SWF66322	0.80	0.94
Cupriavidus_taiwanensis_STM6116	Cupriavidus_taiwanensis_mpp_1.3	0.82	0.98
Cupriavidus_taiwanensis_STM6116	Ralstonia_pickettii_DTP0602	0.62	0.86
Cupriavidus_taiwanensis_STM6116	Cupriavidus_pinatubonensis_JMP134	0.59	0.82
Cupriavidus_taiwanensis_STM6116	Cupriavidus_necator_H16	0.68	0.88
Cupriavidus_taiwanensis_STM6116	Ralstonia_sp._GA3-3	0.70	0.88
Cupriavidus_taiwanensis_STM6119	Cupriavidus_taiwanensis_STM8560	0.80	0.94
Cupriavidus_taiwanensis_STM6119	Cupriavidus_taiwanensis_STM8557	0.82	0.98
Cupriavidus_taiwanensis_STM6119	Cupriavidus_taiwanensis_STM8555	0.82	0.98
Cupriavidus_taiwanensis_STM6119	Cupriavidus_taiwanensis_STM8565	0.80	0.94
Cupriavidus_taiwanensis_STM6119	Cupriavidus_taiwanensis_STM8561	0.80	0.94
Cupriavidus_taiwanensis_STM6119	Cupriavidus_taiwanensis_TPIG_6a	0.80	0.94
Cupriavidus_taiwanensis_STM6119	Cupriavidus_taiwanensis_MAPUD_10.1	0.87	0.99
Cupriavidus_taiwanensis_STM6119	Cupriavidus_taiwanensis_cmp_52	0.77	0.95
Cupriavidus_taiwanensis_STM6119	Cupriavidus_taiwanensis_STM8556	0.82	0.98
Cupriavidus_taiwanensis_STM6119	Cupriavidus_taiwanensis_STM8564	0.80	0.94
Cupriavidus_taiwanensis_STM6119	Cupriavidus_taiwanensis_SWF65033	0.75	0.94
Cupriavidus_taiwanensis_STM6119	Cupriavidus_taiwanensis_STM8558	0.82	0.98
Cupriavidus_taiwanensis_STM6119	Cupriavidus_taiwanensis_mpp_1.1	0.82	0.98
Cupriavidus_taiwanensis_STM6119	Cupriavidus_taiwanensis_ip2.30_pp_2.30	0.79	0.94
Cupriavidus_taiwanensis_STM6119	Cupriavidus_taiwanensis_SWF66324	0.80	0.94
Cupriavidus_taiwanensis_STM6119	Cupriavidus_taiwanensis_TPUD_27.6	0.79	0.94
Cupriavidus_taiwanensis_STM6119	Cupriavidus_taiwanensis_SWF66322	0.80	0.94
Cupriavidus_taiwanensis_STM6119	Cupriavidus_taiwanensis_mpp_1.3	0.82	0.98
Cupriavidus_taiwanensis_STM6119	Ralstonia_pickettii_DTP0602	0.62	0.86
Cupriavidus_taiwanensis_STM6119	Cupriavidus_pinatubonensis_JMP134	0.59	0.81
Cupriavidus_taiwanensis_STM6119	Cupriavidus_necator_H16	0.68	0.88
Cupriavidus_taiwanensis_STM6119	Ralstonia_sp._GA3-3	0.70	0.88
Cupriavidus_taiwanensis_STM8555	Cupriavidus_taiwanensis_STM8560	0.75	0.93
Cupriavidus_taiwanensis_STM8555	Cupriavidus_taiwanensis_STM8557	0.97	1.00
Cupriavidus_taiwanensis_STM8555	Cupriavidus_taiwanensis_STM8565	0.75	0.93
Cupriavidus_taiwanensis_STM8555	Cupriavidus_taiwanensis_STM8561	0.75	0.93
Cupriavidus_taiwanensis_STM8555	Cupriavidus_taiwanensis_TPIG_6a	0.75	0.93
Cupriavidus_taiwanensis_STM8555	Cupriavidus_taiwanensis_MAPUD_10.1	0.83	0.98
Cupriavidus_taiwanensis_STM8555	Cupriavidus_taiwanensis_cmp_52	0.76	0.95
Cupriavidus_taiwanensis_STM8555	Cupriavidus_taiwanensis_STM8556	0.97	1.00
Cupriavidus_taiwanensis_STM8555	Cupriavidus_taiwanensis_STM8564	0.74	0.93
Cupriavidus_taiwanensis_STM8555	Cupriavidus_taiwanensis_SWF65033	0.80	0.94
Cupriavidus_taiwanensis_STM8555	Cupriavidus_taiwanensis_STM8558	0.97	1.00
Cupriavidus_taiwanensis_STM8555	Cupriavidus_taiwanensis_mpp_1.1	0.87	0.99
Cupriavidus_taiwanensis_STM8555	Cupriavidus_taiwanensis_ip2.30_pp_2.30	0.74	0.93
Cupriavidus_taiwanensis_STM8555	Cupriavidus_taiwanensis_SWF66324	0.74	0.94
Cupriavidus_taiwanensis_STM8555	Cupriavidus_taiwanensis_TPUD_27.6	0.75	0.93
Cupriavidus_taiwanensis_STM8555	Cupriavidus_taiwanensis_SWF66322	0.75	0.94
Cupriavidus_taiwanensis_STM8555	Cupriavidus_taiwanensis_mpp_1.3	0.96	1.00
Cupriavidus_taiwanensis_STM8555	Ralstonia_pickettii_DTP0602	0.60	0.86
Cupriavidus_taiwanensis_STM8555	Cupriavidus_pinatubonensis_JMP134	0.57	0.81
Cupriavidus_taiwanensis_STM8555	Cupriavidus_necator_H16	0.68	0.88
Cupriavidus_taiwanensis_STM8555	Ralstonia_sp._GA3-3	0.70	0.88
Cupriavidus_taiwanensis_STM8556	Cupriavidus_taiwanensis_STM8560	0.75	0.93
Cupriavidus_taiwanensis_STM8556	Cupriavidus_taiwanensis_STM8557	0.97	1.00
Cupriavidus_taiwanensis_STM8556	Cupriavidus_taiwanensis_STM8565	0.75	0.93
Cupriavidus_taiwanensis_STM8556	Cupriavidus_taiwanensis_STM8561	0.75	0.93
Cupriavidus_taiwanensis_STM8556	Cupriavidus_taiwanensis_TPIG_6a	0.75	0.93
Cupriavidus_taiwanensis_STM8556	Cupriavidus_taiwanensis_MAPUD_10.1	0.83	0.98
Cupriavidus_taiwanensis_STM8556	Cupriavidus_taiwanensis_cmp_52	0.76	0.95
Cupriavidus_taiwanensis_STM8556	Cupriavidus_taiwanensis_STM8564	0.75	0.93
Cupriavidus_taiwanensis_STM8556	Cupriavidus_taiwanensis_SWF65033	0.80	0.94
Cupriavidus_taiwanensis_STM8556	Cupriavidus_taiwanensis_STM8558	0.98	1.00
Cupriavidus_taiwanensis_STM8556	Cupriavidus_taiwanensis_mpp_1.1	0.87	0.99
Cupriavidus_taiwanensis_STM8556	Cupriavidus_taiwanensis_ip2.30_pp_2.30	0.75	0.93
Cupriavidus_taiwanensis_STM8556	Cupriavidus_taiwanensis_SWF66324	0.74	0.94
Cupriavidus_taiwanensis_STM8556	Cupriavidus_taiwanensis_TPUD_27.6	0.75	0.93
Cupriavidus_taiwanensis_STM8556	Cupriavidus_taiwanensis_SWF66322	0.76	0.94
Cupriavidus_taiwanensis_STM8556	Cupriavidus_taiwanensis_mpp_1.3	0.96	1.00
Cupriavidus_taiwanensis_STM8556	Ralstonia_pickettii_DTP0602	0.61	0.86
Cupriavidus_taiwanensis_STM8556	Cupriavidus_pinatubonensis_JMP134	0.57	0.81
Cupriavidus_taiwanensis_STM8556	Cupriavidus_necator_H16	0.68	0.87
Cupriavidus_taiwanensis_STM8556	Ralstonia_sp._GA3-3	0.70	0.88
Cupriavidus_taiwanensis_STM8557	Cupriavidus_taiwanensis_STM8560	0.75	0.93
Cupriavidus_taiwanensis_STM8557	Cupriavidus_taiwanensis_STM8565	0.75	0.93
Cupriavidus_taiwanensis_STM8557	Cupriavidus_taiwanensis_STM8561	0.75	0.93
Cupriavidus_taiwanensis_STM8557	Cupriavidus_taiwanensis_TPIG_6a	0.75	0.93
Cupriavidus_taiwanensis_STM8557	Cupriavidus_taiwanensis_MAPUD_10.1	0.83	0.98
Cupriavidus_taiwanensis_STM8557	Cupriavidus_taiwanensis_cmp_52	0.76	0.95
Cupriavidus_taiwanensis_STM8557	Cupriavidus_taiwanensis_STM8564	0.75	0.93
Cupriavidus_taiwanensis_STM8557	Cupriavidus_taiwanensis_SWF65033	0.80	0.94
Cupriavidus_taiwanensis_STM8557	Cupriavidus_taiwanensis_STM8558	0.97	1.00
Cupriavidus_taiwanensis_STM8557	Cupriavidus_taiwanensis_mpp_1.1	0.87	0.99
Cupriavidus_taiwanensis_STM8557	Cupriavidus_taiwanensis_ip2.30_pp_2.30	0.75	0.93
Cupriavidus_taiwanensis_STM8557	Cupriavidus_taiwanensis_SWF66324	0.74	0.94
Cupriavidus_taiwanensis_STM8557	Cupriavidus_taiwanensis_TPUD_27.6	0.75	0.93
Cupriavidus_taiwanensis_STM8557	Cupriavidus_taiwanensis_SWF66322	0.76	0.94
Cupriavidus_taiwanensis_STM8557	Cupriavidus_taiwanensis_mpp_1.3	0.96	1.00
Cupriavidus_taiwanensis_STM8557	Ralstonia_pickettii_DTP0602	0.60	0.86
Cupriavidus_taiwanensis_STM8557	Cupriavidus_pinatubonensis_JMP134	0.57	0.81
Cupriavidus_taiwanensis_STM8557	Cupriavidus_necator_H16	0.68	0.87
Cupriavidus_taiwanensis_STM8557	Ralstonia_sp._GA3-3	0.70	0.88
Cupriavidus_taiwanensis_STM8558	Cupriavidus_taiwanensis_STM8560	0.75	0.93
Cupriavidus_taiwanensis_STM8558	Cupriavidus_taiwanensis_STM8565	0.75	0.93
Cupriavidus_taiwanensis_STM8558	Cupriavidus_taiwanensis_STM8561	0.75	0.93
Cupriavidus_taiwanensis_STM8558	Cupriavidus_taiwanensis_TPIG_6a	0.75	0.93
Cupriavidus_taiwanensis_STM8558	Cupriavidus_taiwanensis_MAPUD_10.1	0.83	0.98
Cupriavidus_taiwanensis_STM8558	Cupriavidus_taiwanensis_cmp_52	0.76	0.95
Cupriavidus_taiwanensis_STM8558	Cupriavidus_taiwanensis_STM8564	0.75	0.93
Cupriavidus_taiwanensis_STM8558	Cupriavidus_taiwanensis_SWF65033	0.80	0.94
Cupriavidus_taiwanensis_STM8558	Cupriavidus_taiwanensis_mpp_1.1	0.87	0.99
Cupriavidus_taiwanensis_STM8558	Cupriavidus_taiwanensis_ip2.30_pp_2.30	0.75	0.93
Cupriavidus_taiwanensis_STM8558	Cupriavidus_taiwanensis_SWF66324	0.75	0.94
Cupriavidus_taiwanensis_STM8558	Cupriavidus_taiwanensis_TPUD_27.6	0.75	0.93
Cupriavidus_taiwanensis_STM8558	Cupriavidus_taiwanensis_SWF66322	0.76	0.94
Cupriavidus_taiwanensis_STM8558	Cupriavidus_taiwanensis_mpp_1.3	0.96	1.00
Cupriavidus_taiwanensis_STM8558	Ralstonia_pickettii_DTP0602	0.61	0.86
Cupriavidus_taiwanensis_STM8558	Cupriavidus_pinatubonensis_JMP134	0.57	0.81
Cupriavidus_taiwanensis_STM8558	Cupriavidus_necator_H16	0.68	0.87
Cupriavidus_taiwanensis_STM8558	Ralstonia_sp._GA3-3	0.70	0.88
Cupriavidus_taiwanensis_STM8560	Cupriavidus_taiwanensis_STM8565	0.97	1.00
Cupriavidus_taiwanensis_STM8560	Cupriavidus_taiwanensis_STM8561	0.97	1.00
Cupriavidus_taiwanensis_STM8560	Cupriavidus_taiwanensis_TPIG_6a	0.91	1.00
Cupriavidus_taiwanensis_STM8560	Cupriavidus_taiwanensis_MAPUD_10.1	0.79	0.94
Cupriavidus_taiwanensis_STM8560	Cupriavidus_taiwanensis_cmp_52	0.74	0.93
Cupriavidus_taiwanensis_STM8560	Cupriavidus_taiwanensis_STM8564	0.97	1.00
Cupriavidus_taiwanensis_STM8560	Cupriavidus_taiwanensis_SWF65033	0.71	0.92
Cupriavidus_taiwanensis_STM8560	Cupriavidus_taiwanensis_mpp_1.1	0.74	0.93
Cupriavidus_taiwanensis_STM8560	Cupriavidus_taiwanensis_ip2.30_pp_2.30	0.89	0.99
Cupriavidus_taiwanensis_STM8560	Cupriavidus_taiwanensis_SWF66324	0.76	0.93
Cupriavidus_taiwanensis_STM8560	Cupriavidus_taiwanensis_TPUD_27.6	0.95	1.00
Cupriavidus_taiwanensis_STM8560	Cupriavidus_taiwanensis_SWF66322	0.77	0.93
Cupriavidus_taiwanensis_STM8560	Cupriavidus_taiwanensis_mpp_1.3	0.75	0.93
Cupriavidus_taiwanensis_STM8560	Ralstonia_pickettii_DTP0602	0.61	0.86
Cupriavidus_taiwanensis_STM8560	Cupriavidus_pinatubonensis_JMP134	0.58	0.82
Cupriavidus_taiwanensis_STM8560	Cupriavidus_necator_H16	0.66	0.87
Cupriavidus_taiwanensis_STM8560	Ralstonia_sp._GA3-3	0.69	0.88
Cupriavidus_taiwanensis_STM8561	Cupriavidus_taiwanensis_STM8565	0.98	1.00
Cupriavidus_taiwanensis_STM8561	Cupriavidus_taiwanensis_TPIG_6a	0.91	1.00
Cupriavidus_taiwanensis_STM8561	Cupriavidus_taiwanensis_MAPUD_10.1	0.79	0.94
Cupriavidus_taiwanensis_STM8561	Cupriavidus_taiwanensis_cmp_52	0.74	0.94
Cupriavidus_taiwanensis_STM8561	Cupriavidus_taiwanensis_STM8564	0.97	1.00
Cupriavidus_taiwanensis_STM8561	Cupriavidus_taiwanensis_SWF65033	0.71	0.92
Cupriavidus_taiwanensis_STM8561	Cupriavidus_taiwanensis_mpp_1.1	0.73	0.93
Cupriavidus_taiwanensis_STM8561	Cupriavidus_taiwanensis_ip2.30_pp_2.30	0.89	0.99
Cupriavidus_taiwanensis_STM8561	Cupriavidus_taiwanensis_SWF66324	0.76	0.93
Cupriavidus_taiwanensis_STM8561	Cupriavidus_taiwanensis_TPUD_27.6	0.95	1.00
Cupriavidus_taiwanensis_STM8561	Cupriavidus_taiwanensis_SWF66322	0.77	0.93
Cupriavidus_taiwanensis_STM8561	Cupriavidus_taiwanensis_mpp_1.3	0.75	0.93
Cupriavidus_taiwanensis_STM8561	Ralstonia_pickettii_DTP0602	0.61	0.86
Cupriavidus_taiwanensis_STM8561	Cupriavidus_pinatubonensis_JMP134	0.58	0.82
Cupriavidus_taiwanensis_STM8561	Cupriavidus_necator_H16	0.66	0.87
Cupriavidus_taiwanensis_STM8561	Ralstonia_sp._GA3-3	0.69	0.88
Cupriavidus_taiwanensis_STM8564	Cupriavidus_taiwanensis_STM8565	0.97	1.00
Cupriavidus_taiwanensis_STM8564	Cupriavidus_taiwanensis_TPIG_6a	0.91	1.00
Cupriavidus_taiwanensis_STM8564	Cupriavidus_taiwanensis_MAPUD_10.1	0.79	0.94
Cupriavidus_taiwanensis_STM8564	Cupriavidus_taiwanensis_cmp_52	0.74	0.93
Cupriavidus_taiwanensis_STM8564	Cupriavidus_taiwanensis_SWF65033	0.71	0.92
Cupriavidus_taiwanensis_STM8564	Cupriavidus_taiwanensis_mpp_1.1	0.73	0.93
Cupriavidus_taiwanensis_STM8564	Cupriavidus_taiwanensis_ip2.30_pp_2.30	0.89	0.99
Cupriavidus_taiwanensis_STM8564	Cupriavidus_taiwanensis_SWF66324	0.76	0.93
Cupriavidus_taiwanensis_STM8564	Cupriavidus_taiwanensis_TPUD_27.6	0.95	1.00
Cupriavidus_taiwanensis_STM8564	Cupriavidus_taiwanensis_SWF66322	0.77	0.93
Cupriavidus_taiwanensis_STM8564	Cupriavidus_taiwanensis_mpp_1.3	0.75	0.93
Cupriavidus_taiwanensis_STM8564	Ralstonia_pickettii_DTP0602	0.61	0.86
Cupriavidus_taiwanensis_STM8564	Cupriavidus_pinatubonensis_JMP134	0.58	0.82
Cupriavidus_taiwanensis_STM8564	Cupriavidus_necator_H16	0.66	0.87
Cupriavidus_taiwanensis_STM8564	Ralstonia_sp._GA3-3	0.69	0.88
Cupriavidus_taiwanensis_STM8565	Cupriavidus_taiwanensis_TPIG_6a	0.91	1.00
Cupriavidus_taiwanensis_STM8565	Cupriavidus_taiwanensis_MAPUD_10.1	0.79	0.94
Cupriavidus_taiwanensis_STM8565	Cupriavidus_taiwanensis_cmp_52	0.74	0.93
Cupriavidus_taiwanensis_STM8565	Cupriavidus_taiwanensis_SWF65033	0.72	0.92
Cupriavidus_taiwanensis_STM8565	Cupriavidus_taiwanensis_mpp_1.1	0.74	0.93
Cupriavidus_taiwanensis_STM8565	Cupriavidus_taiwanensis_ip2.30_pp_2.30	0.89	0.99
Cupriavidus_taiwanensis_STM8565	Cupriavidus_taiwanensis_SWF66324	0.76	0.93
Cupriavidus_taiwanensis_STM8565	Cupriavidus_taiwanensis_TPUD_27.6	0.95	1.00
Cupriavidus_taiwanensis_STM8565	Cupriavidus_taiwanensis_SWF66322	0.77	0.93
Cupriavidus_taiwanensis_STM8565	Cupriavidus_taiwanensis_mpp_1.3	0.75	0.93
Cupriavidus_taiwanensis_STM8565	Ralstonia_pickettii_DTP0602	0.61	0.86
Cupriavidus_taiwanensis_STM8565	Cupriavidus_pinatubonensis_JMP134	0.58	0.82
Cupriavidus_taiwanensis_STM8565	Cupriavidus_necator_H16	0.66	0.87
Cupriavidus_taiwanensis_STM8565	Ralstonia_sp._GA3-3	0.69	0.88
Cupriavidus_taiwanensis_ip2.30_pp_2.30	Cupriavidus_taiwanensis_TPIG_6a	0.89	0.99
Cupriavidus_taiwanensis_ip2.30_pp_2.30	Cupriavidus_taiwanensis_MAPUD_10.1	0.79	0.94
Cupriavidus_taiwanensis_ip2.30_pp_2.30	Cupriavidus_taiwanensis_cmp_52	0.74	0.94
Cupriavidus_taiwanensis_ip2.30_pp_2.30	Cupriavidus_taiwanensis_SWF65033	0.72	0.92
Cupriavidus_taiwanensis_ip2.30_pp_2.30	Cupriavidus_taiwanensis_mpp_1.1	0.73	0.93
Cupriavidus_taiwanensis_ip2.30_pp_2.30	Cupriavidus_taiwanensis_SWF66324	0.76	0.93
Cupriavidus_taiwanensis_ip2.30_pp_2.30	Cupriavidus_taiwanensis_TPUD_27.6	0.88	0.99
Cupriavidus_taiwanensis_ip2.30_pp_2.30	Cupriavidus_taiwanensis_SWF66322	0.77	0.93
Cupriavidus_taiwanensis_ip2.30_pp_2.30	Cupriavidus_taiwanensis_mpp_1.3	0.75	0.93
Cupriavidus_taiwanensis_ip2.30_pp_2.30	Ralstonia_pickettii_DTP0602	0.61	0.86
Cupriavidus_taiwanensis_ip2.30_pp_2.30	Cupriavidus_pinatubonensis_JMP134	0.58	0.82
Cupriavidus_taiwanensis_ip2.30_pp_2.30	Cupriavidus_necator_H16	0.66	0.87
Cupriavidus_taiwanensis_ip2.30_pp_2.30	Ralstonia_sp._GA3-3	0.69	0.88
Cupriavidus_taiwanensis_mpp_1.3	Cupriavidus_taiwanensis_TPIG_6a	0.75	0.93
Cupriavidus_taiwanensis_mpp_1.3	Cupriavidus_taiwanensis_MAPUD_10.1	0.83	0.98
Cupriavidus_taiwanensis_mpp_1.3	Cupriavidus_taiwanensis_cmp_52	0.76	0.95
Cupriavidus_taiwanensis_mpp_1.3	Cupriavidus_taiwanensis_SWF65033	0.81	0.94
Cupriavidus_taiwanensis_mpp_1.3	Cupriavidus_taiwanensis_mpp_1.1	0.87	0.99
Cupriavidus_taiwanensis_mpp_1.3	Cupriavidus_taiwanensis_SWF66324	0.74	0.93
Cupriavidus_taiwanensis_mpp_1.3	Cupriavidus_taiwanensis_TPUD_27.6	0.75	0.93
Cupriavidus_taiwanensis_mpp_1.3	Cupriavidus_taiwanensis_SWF66322	0.76	0.93
Cupriavidus_taiwanensis_mpp_1.3	Ralstonia_pickettii_DTP0602	0.61	0.86
Cupriavidus_taiwanensis_mpp_1.3	Cupriavidus_pinatubonensis_JMP134	0.57	0.81
Cupriavidus_taiwanensis_mpp_1.3	Cupriavidus_necator_H16	0.68	0.87
Cupriavidus_taiwanensis_mpp_1.3	Ralstonia_sp._GA3-3	0.70	0.88
Cupriavidus_taiwanensis_mpp_1.1	Cupriavidus_taiwanensis_TPIG_6a	0.74	0.93
Cupriavidus_taiwanensis_mpp_1.1	Cupriavidus_taiwanensis_MAPUD_10.1	0.81	0.98
Cupriavidus_taiwanensis_mpp_1.1	Cupriavidus_taiwanensis_cmp_52	0.75	0.95
Cupriavidus_taiwanensis_mpp_1.1	Cupriavidus_taiwanensis_SWF65033	0.81	0.94
Cupriavidus_taiwanensis_mpp_1.1	Cupriavidus_taiwanensis_SWF66324	0.75	0.94
Cupriavidus_taiwanensis_mpp_1.1	Cupriavidus_taiwanensis_TPUD_27.6	0.74	0.93
Cupriavidus_taiwanensis_mpp_1.1	Cupriavidus_taiwanensis_SWF66322	0.75	0.94
Cupriavidus_taiwanensis_mpp_1.1	Ralstonia_pickettii_DTP0602	0.61	0.86
Cupriavidus_taiwanensis_mpp_1.1	Cupriavidus_pinatubonensis_JMP134	0.56	0.81
Cupriavidus_taiwanensis_mpp_1.1	Cupriavidus_necator_H16	0.68	0.88
Cupriavidus_taiwanensis_mpp_1.1	Ralstonia_sp._GA3-3	0.70	0.88
Cupriavidus_taiwanensis_TPIG_6a	Cupriavidus_taiwanensis_MAPUD_10.1	0.79	0.94
Cupriavidus_taiwanensis_TPIG_6a	Cupriavidus_taiwanensis_cmp_52	0.73	0.93
Cupriavidus_taiwanensis_TPIG_6a	Cupriavidus_taiwanensis_SWF65033	0.71	0.92
Cupriavidus_taiwanensis_TPIG_6a	Cupriavidus_taiwanensis_SWF66324	0.76	0.93
Cupriavidus_taiwanensis_TPIG_6a	Cupriavidus_taiwanensis_TPUD_27.6	0.90	1.00
Cupriavidus_taiwanensis_TPIG_6a	Cupriavidus_taiwanensis_SWF66322	0.78	0.93
Cupriavidus_taiwanensis_TPIG_6a	Ralstonia_pickettii_DTP0602	0.60	0.86
Cupriavidus_taiwanensis_TPIG_6a	Cupriavidus_pinatubonensis_JMP134	0.57	0.82
Cupriavidus_taiwanensis_TPIG_6a	Cupriavidus_necator_H16	0.65	0.87
Cupriavidus_taiwanensis_TPIG_6a	Ralstonia_sp._GA3-3	0.69	0.88
Cupriavidus_taiwanensis_TPUD_27.6	Cupriavidus_taiwanensis_MAPUD_10.1	0.79	0.94
Cupriavidus_taiwanensis_TPUD_27.6	Cupriavidus_taiwanensis_cmp_52	0.73	0.93
Cupriavidus_taiwanensis_TPUD_27.6	Cupriavidus_taiwanensis_SWF65033	0.71	0.92
Cupriavidus_taiwanensis_TPUD_27.6	Cupriavidus_taiwanensis_SWF66324	0.76	0.93
Cupriavidus_taiwanensis_TPUD_27.6	Cupriavidus_taiwanensis_SWF66322	0.77	0.93
Cupriavidus_taiwanensis_TPUD_27.6	Ralstonia_pickettii_DTP0602	0.60	0.86
Cupriavidus_taiwanensis_TPUD_27.6	Cupriavidus_pinatubonensis_JMP134	0.57	0.82
Cupriavidus_taiwanensis_TPUD_27.6	Cupriavidus_necator_H16	0.66	0.87
Cupriavidus_taiwanensis_TPUD_27.6	Ralstonia_sp._GA3-3	0.69	0.88
Cupriavidus_taiwanensis_MAPUD_10.1	Cupriavidus_taiwanensis_cmp_52	0.75	0.95
Cupriavidus_taiwanensis_MAPUD_10.1	Cupriavidus_taiwanensis_SWF65033	0.74	0.94
Cupriavidus_taiwanensis_MAPUD_10.1	Cupriavidus_taiwanensis_SWF66324	0.79	0.94
Cupriavidus_taiwanensis_MAPUD_10.1	Cupriavidus_taiwanensis_SWF66322	0.80	0.94
Cupriavidus_taiwanensis_MAPUD_10.1	Ralstonia_pickettii_DTP0602	0.60	0.86
Cupriavidus_taiwanensis_MAPUD_10.1	Cupriavidus_pinatubonensis_JMP134	0.56	0.81
Cupriavidus_taiwanensis_MAPUD_10.1	Cupriavidus_necator_H16	0.67	0.88
Cupriavidus_taiwanensis_MAPUD_10.1	Ralstonia_sp._GA3-3	0.70	0.88
Cupriavidus_taiwanensis_cmp_52	Cupriavidus_taiwanensis_SWF65033	0.71	0.93
Cupriavidus_taiwanensis_cmp_52	Cupriavidus_taiwanensis_SWF66324	0.73	0.93
Cupriavidus_taiwanensis_cmp_52	Cupriavidus_taiwanensis_SWF66322	0.73	0.93
Cupriavidus_taiwanensis_cmp_52	Ralstonia_pickettii_DTP0602	0.59	0.86
Cupriavidus_taiwanensis_cmp_52	Cupriavidus_pinatubonensis_JMP134	0.55	0.82
Cupriavidus_taiwanensis_cmp_52	Cupriavidus_necator_H16	0.64	0.87
Cupriavidus_taiwanensis_cmp_52	Ralstonia_sp._GA3-3	0.71	0.88
Cupriavidus_taiwanensis_SWF66322	Cupriavidus_taiwanensis_SWF65033	0.80	0.97
Cupriavidus_taiwanensis_SWF66322	Cupriavidus_taiwanensis_SWF66324	0.85	0.98
Cupriavidus_taiwanensis_SWF66322	Ralstonia_pickettii_DTP0602	0.61	0.86
Cupriavidus_taiwanensis_SWF66322	Cupriavidus_pinatubonensis_JMP134	0.56	0.81
Cupriavidus_taiwanensis_SWF66322	Cupriavidus_necator_H16	0.68	0.88
Cupriavidus_taiwanensis_SWF66322	Ralstonia_sp._GA3-3	0.72	0.88
Cupriavidus_taiwanensis_SWF66324	Cupriavidus_taiwanensis_SWF65033	0.84	0.98
Cupriavidus_taiwanensis_SWF66324	Ralstonia_pickettii_DTP0602	0.61	0.86
Cupriavidus_taiwanensis_SWF66324	Cupriavidus_pinatubonensis_JMP134	0.55	0.81
Cupriavidus_taiwanensis_SWF66324	Cupriavidus_necator_H16	0.67	0.88
Cupriavidus_taiwanensis_SWF66324	Ralstonia_sp._GA3-3	0.72	0.88
Cupriavidus_taiwanensis_SWF65033	Ralstonia_pickettii_DTP0602	0.60	0.86
Cupriavidus_taiwanensis_SWF65033	Cupriavidus_pinatubonensis_JMP134	0.55	0.81
Cupriavidus_taiwanensis_SWF65033	Cupriavidus_necator_H16	0.67	0.88
Cupriavidus_taiwanensis_SWF65033	Ralstonia_sp._GA3-3	0.72	0.88
Cupriavidus_pinatubonensis_JMP134	Ralstonia_pickettii_DTP0602	0.55	0.81
Cupriavidus_pinatubonensis_JMP134	Cupriavidus_necator_H16	0.57	0.81
Cupriavidus_pinatubonensis_JMP134	Ralstonia_sp._GA3-3	0.64	0.81
Cupriavidus_necator_H16	Ralstonia_pickettii_DTP0602	0.62	0.88
Cupriavidus_necator_H16	Ralstonia_sp._GA3-3	0.92	0.99
Ralstonia_pickettii_DTP0602	Ralstonia_sp._GA3-3	0.71	0.88
