# Supplementary material for: Parallels between experimental and natural evolution of legume symbionts
Source: Nat Commun. 2018 Jun 11;9:2264. doi: 10.1038/s41467-018-04778-5 (PMC5995829; doi:10.1038/s41467-018-04778-5)
Supplement: Supplementary file 8 — Supplementary Data 5 [file 41467_2018_4778_MOESM8_ESM.xlsx]

## Sheet: Supplementary Data 5
Supplementary Data 5. Functional annotations of Cupriavidus taiwanensis LMG19424.
																														Natural evolution
C. taiwanensis				COG		Core genome				Localization						Function				TXSS										Within Ct (since LCACt)				Ancestral events
Code	Label	Gene	Product	COG	COG category	Ct	C3	Cg	A1	Cytoplasmic	Cytoplasmic membrane	Extracellular	Outer membrane	Periplasmic	Unknown	Housekeeping plasmid	Symbiotic (plasmid)	Regulatory protein	Transporter	T1SS	T2SS	T3SS	T4SS	T5aSS	T5bSS	T6SSi	T4P	Tad	Flagellum	Positive selection	PHI	SH	Nucleotide diversity	Expansions/gains	Present at bLCACt	Positive selection	Recombination	Highest diversities for LCACt	Nucleotide diversity
CUTA001c01_000020	RALTA_A0002	dnaN	DNA polymerase III, beta-subunit	COG0592	L	0	0	0	0	1	0	0	0	0	0	0	0	0	0	0	0	0	0	0	0	0	0	0	0	-	-	-	-	0	1	-	-	-	-
CUTA001c01_000030	RALTA_A0003	gyrB	DNA gyrase, subunit B (type II topoisomerase)	COG0187	L	0	0	0	0	1	0	0	0	0	0	0	0	0	0	0	0	0	0	0	0	0	0	0	0	-	-	-	-	0	1	-	-	-	-
CUTA001c01_000050	RALTA_A0005	-	Transposase of insertion sequence ISRta2, IS256 family	COG3328	L	0	0	0	0	1	0	0	0	0	0	0	0	0	0	0	0	0	0	0	0	0	0	0	0	-	-	-	-	1	1	-	-	-	-
CUTA001c01_000060	RALTA_A0006	-	conserved hypothetical protein, DUF350; putative transmembrane protein	COG3766	S	0	0	0	0	0	1	0	0	0	0	0	0	0	0	0	0	0	0	0	0	0	0	0	0	-	-	-	-	0	1	-	-	-	-
CUTA001c01_000070	RALTA_A0007	-	hypothetical protein	COG0088	J	1	0	0	0	0	0	0	0	0	1	0	0	0	0	0	0	0	0	0	0	0	0	0	0	-	1	1	0.05071	0	1	-	-	-	-
CUTA001c01_000080	RALTA_A0008	gsp	Bifunctional glutathionylspermidine synthetase/Glutathionylspermidine amidase	COG0754	E	1	0	0	0	1	0	0	0	0	0	0	0	0	0	0	0	0	0	0	0	0	0	0	0	-	1	1	0.03841	0	1	-	-	-	-
CUTA001c01_000090	RALTA_A0009	-	Homospermidine synthase (HSS)	COG5310	Q	1	0	0	0	1	0	0	0	0	0	0	0	0	0	0	0	0	0	0	0	0	0	0	0	-	1	1	0.06828	0	1	-	-	-	-
CUTA001c01_000100	RALTA_A0010	-	Formimidoylglutamase	COG0010	E	1	0	0	0	1	0	0	0	0	0	0	0	0	0	0	0	0	0	0	0	0	0	0	0	-	1	1	0.06390	1	1	-	-	-	-
CUTA001c01_000110	RALTA_A0011	glnQ	high-affinity glutamine transport protein, ABC transporter, ATP binding component	COG1126	E	1	0	0	0	0	1	0	0	0	0	0	0	0	1	0	0	0	0	0	0	0	0	0	0	-	1	1	0.03961	0	0	-	-	-	-
CUTA001c01_000120	RALTA_A0012	glnP	high-affinity glutamine transport protein, ABC transporter, membrane component	COG0765	E	1	0	0	0	0	1	0	0	0	0	0	0	0	1	0	0	0	0	0	0	0	0	0	0	-	1	1	0.03044	0	1	-	-	-	-
CUTA001c01_000130	RALTA_A0013	glnH	high-affinity glutamine transport protein, ABC transporter, periplasmic binding component peri_bind)	COG0834	E,T	1	0	0	0	0	0	0	0	1	0	0	0	0	1	0	0	0	0	0	0	0	0	0	0	-	1	1	0.03375	0	1	-	-	-	-
CUTA001c01_000140	RALTA_A0014	-	putative transcriptional regulator, IclR family	COG1414	K	0	0	0	0	1	0	0	0	0	0	0	0	1	0	0	0	0	0	0	0	0	0	0	0	-	-	-	-	0	1	-	-	-	-
CUTA001c01_000150	RALTA_A0015	-	Putative isoprenylcysteine carboxyl methyltransferase transmembrane protein	COG2020	O	0	0	0	0	0	1	0	0	0	0	0	0	0	0	0	0	0	0	0	0	0	0	0	0	-	-	-	-	0	1	-	-	-	-
CUTA001c01_000160	RALTA_A0016	-	conserved hypothetical protein	COG1694	R	0	0	0	0	1	0	0	0	0	0	0	0	0	0	0	0	0	0	0	0	0	0	0	0	-	-	-	-	0	1	-	-	-	-
CUTA001c01_000170	RALTA_A0017	-	conserved hypothetical protein; putative membrane protein	-	-	1	1	0	0	0	1	0	0	0	0	0	0	0	0	0	0	0	0	0	0	0	0	0	0	-	1	1	0.10399	0	1	-	0	0	0.01667
CUTA001c01_000180	RALTA_A0018	-	conserved hypothetical protein; putative methyltransferase	COG0500	Q,R	1	1	0	0	1	0	0	0	0	0	0	0	0	0	0	0	0	0	0	0	0	0	0	0	-	1	1	0.08429	0	1	-	0	0	0.01149
CUTA001c01_000190	RALTA_A0019	-	putative transcriptional regulator, MerR family	COG0789	K	1	1	0	0	1	0	0	0	0	0	0	0	1	0	0	0	0	0	0	0	0	0	0	0	1	0	1	0.07422	0	1	0	0	0	0.01620
CUTA001c01_000200	RALTA_A0020	-	putative METHYL-ACCEPTING CHEMOTAXIS TRANSMEMBRANE receptor	COG0840	N,T	0	0	0	0	0	1	0	0	0	0	0	0	0	0	0	0	0	0	0	0	0	0	0	0	-	-	-	-	0	1	-	-	-	-
CUTA001c01_000210	RALTA_A0021	-	putative lipoprotein	-	-	1	1	0	0	0	0	0	0	0	1	0	0	0	0	0	0	0	0	0	0	0	0	0	0	-	1	1	0.04231	0	1	0	0	0	0.01028
CUTA001c01_000220	RALTA_A0022	-	conserved hypothetical protein, DUF72; putative exported protein	COG1801	S	1	1	0	0	0	0	0	0	0	1	0	0	0	0	0	0	0	0	0	0	0	0	0	0	-	1	1	0.06475	0	1	-	0	1	0.04198
CUTA001c01_000230	RALTA_A0023	dbpA	ATP-dependent RNA helicase, stimulated by 23S rRNA	COG0513	J,K,L	1	1	0	0	0	0	0	0	0	1	0	0	0	0	0	0	0	0	0	0	0	0	0	0	-	1	1	0.03431	0	1	-	0	0	0.01044
CUTA001c01_000240	RALTA_A0024	-	conserved hypothetical protein, CBS domain	COG0517	R	1	1	1	0	0	0	0	0	0	1	0	0	0	0	0	0	0	0	0	0	0	0	0	0	0	0	1	0.02553	0	1	0	0	0	0.00457
CUTA001c01_000250	RALTA_A0025	-	putative transporter, MSF family; putative Drug resistance transporter EmrB/QacA subfamily	COG0477	E,G,P,R	1	0	0	0	0	1	0	0	0	0	0	0	0	1	0	0	0	0	0	0	0	0	0	0	0	0	1	0.03086	0	1	-	-	-	-
CUTA001c01_000260	RALTA_A0026	-	putative glutathione peroxydase	COG0386	O	1	1	1	0	0	0	0	0	1	0	0	0	0	0	0	0	0	0	0	0	0	0	0	0	-	1	1	0.04143	0	1	0	0	0	0.01815
CUTA001c01_000270	RALTA_A0027	gst	glutathionine S-transferase	COG0625	O	1	1	0	0	1	0	0	0	0	0	0	0	0	0	0	0	0	0	0	0	0	0	0	0	-	1	1	0.04158	0	1	-	0	0	0.00481
CUTA001c01_000280	RALTA_A0028	-	putative Arylmalonate decarboxylase / malonate isomerase	COG3473	Q	1	1	1	0	1	0	0	0	0	0	0	0	0	0	0	0	0	0	0	0	0	0	0	0	-	1	1	0.03471	0	1	0	0	0	0.00551
CUTA001c01_000290	RALTA_A0029	-	putative transporter, MFS family; putative Sugar phosphate permease	COG0477	E,G,P,R	1	1	1	0	0	1	0	0	0	0	0	0	0	1	0	0	0	0	0	0	0	0	0	0	-	1	1	0.02555	0	1	0	0	0	0.00849
CUTA001c01_000300	RALTA_A0030	-	putative transcriptional regulator, GntR family	COG1802	K	1	1	1	0	1	0	0	0	0	0	0	0	1	0	0	0	0	0	0	0	0	0	0	0	0	0	0	0.03606	0	1	0	0	0	0.01042
CUTA001c01_000310	RALTA_A0031	-	4-hydroxyphenylacetate degradation bifunctional protein: 2-hydroxyhepta-2,4-diene-1,7-dioate isomerase ; 5-carboxymethyl-2-oxo-hex-3-ene-1,7-dioate decarboxylase	COG0179	Q	1	1	1	0	1	0	0	0	0	0	0	0	0	0	0	0	0	0	0	0	0	0	0	0	0	0	1	0.04569	0	1	-	1	0	0.01124
CUTA001c01_000320	RALTA_A0032	-	putative HIPPURATE HYDROLASE	COG1473	R	1	1	1	0	1	0	0	0	0	0	0	0	0	0	0	0	0	0	0	0	0	0	0	0	-	1	1	0.04501	0	0	-	1	0	0.01127
CUTA001c01_000330	RALTA_A0033	-	putative transcriptional regulator, Arac family	COG2207	K	0	0	0	0	1	0	0	0	0	0	0	0	1	0	0	0	0	0	0	0	0	0	0	0	-	-	-	-	0	1	-	-	-	-
CUTA001c01_000340	RALTA_A0034	fsr	fosmidomycin/multidrug transporter, MFS family	COG0477	E,G,P,R	1	1	1	0	0	1	0	0	0	0	0	0	0	1	0	0	0	0	0	0	0	0	0	0	1	0	1	0.03121	0	1	0	0	0	0.01059
CUTA001c01_000350	RALTA_A0035	-	putative TRANSCRIPTIONal REGULATOR, MarR family	COG1846	K	1	1	0	0	1	0	0	0	0	0	0	0	1	0	0	0	0	0	0	0	0	0	0	0	1	0	1	0.05867	0	1	0	0	0	0.00889
CUTA001c01_000360	RALTA_A0036	-	TRANSMEMBRANE PROTEIN, similar to pecM, Involved in pectinase, cellulase, and blue pigment regulation	COG0697	E,G,R	1	1	0	0	0	1	0	0	0	0	0	0	0	1	0	0	0	0	0	0	0	0	0	0	-	1	1	0.05853	0	1	-	0	0	0.00469
CUTA001c01_000370	RALTA_A0037	-	conserved hypothetical protein	-	-	1	1	0	0	0	0	0	0	0	1	0	0	0	0	0	0	0	0	0	0	0	0	0	0	0	0	0	0.04069	0	1	0	0	0	0.00877
CUTA001c01_000380	RALTA_A0038	-	conserved hypothetical protein, UPF0065	COG3181	S	1	1	1	0	0	0	0	0	0	1	0	0	0	1	0	0	0	0	0	0	0	0	0	0	-	1	1	0.04009	0	1	-	0	0	0.00426
CUTA001c01_000390	RALTA_A0039	-	putative RESPONSE REGULATOR	COG0745	K,T	1	1	1	0	1	0	0	0	0	0	0	0	1	0	0	0	0	0	0	0	0	0	0	0	-	1	1	0.03717	0	1	0	0	0	0.00442
CUTA001c01_000400	RALTA_A0040	-	putative RESPONSE REGULATOR	COG0745	K,T	1	0	0	0	1	0	0	0	0	0	0	0	1	0	0	0	0	0	0	0	0	0	0	0	-	1	1	0.03518	0	1	-	-	-	-
CUTA001c01_000410	RALTA_A0041	-	hypothetical protein; putative exported protein; putative histine kinase of the two-component system	COG0642	T	0	0	0	0	0	0	0	0	0	1	0	0	0	0	0	0	0	0	0	0	0	0	0	0	-	-	-	-	0	1	-	-	-	-
CUTA001c01_000420	RALTA_A0042	-	putative OUTER MEMBRANE PORIN	COG3203	M	0	0	0	0	0	0	0	1	0	0	0	0	0	0	0	0	0	0	0	0	0	0	0	0	-	-	-	-	0	1	-	-	-	-
CUTA001c01_000430	RALTA_A0043	minE	cell division topological specificity factor, reverses MinC inhibition of FtsZ ring formation	COG0851	D	1	1	1	1	1	0	0	0	0	0	0	0	0	0	0	0	0	0	0	0	0	0	0	0	0	0	0	0.01052	0	1	0	0	0	0
CUTA001c01_000440	RALTA_A0044	minD	membrane ATPase of the MinC-MinD-MinE system	COG2894	D	1	1	1	1	1	0	0	0	0	0	0	0	0	0	0	0	0	0	0	0	0	0	0	0	0	0	1	0.02016	0	1	0	0	0	0.01107
CUTA001c01_000450	RALTA_A0045	minC	cell division inhibitor, inhibits FtsZ ring formation	COG0850	D	0	0	0	0	1	0	0	0	0	0	0	0	0	0	0	0	0	0	0	0	0	0	0	0	-	-	-	-	0	1	-	-	-	-
CUTA001c01_000460	RALTA_A0046	-	putative Mg2+ transporter protein, CorA-like	COG0598	P	1	1	1	0	0	1	0	0	0	0	0	0	0	1	0	0	0	0	0	0	0	0	0	0	1	0	0	0.04943	0	1	-	0	0	0.01055
CUTA001c01_000470	RALTA_A0047	-	conserved hypothetical protein, tetratricopeptide repeats; putative exported protein	COG0790	R	0	0	0	0	0	0	1	0	0	0	0	0	0	0	0	0	0	0	0	0	0	0	0	0	-	-	-	-	0	1	-	-	-	-
CUTA001c01_000480	RALTA_A0048	gatB	Aspartyl/glutamyl-tRNA(Asn/Gln) amidotransferase subunit B (Asp/Glu-ADT subunit B)	COG0064	J	0	0	0	0	1	0	0	0	0	0	0	0	0	0	0	0	0	0	0	0	0	0	0	0	-	-	-	-	0	1	-	-	-	-
CUTA001c01_000490	RALTA_A0049	-	putative enzyme, Dienelactone hydrolase family	COG0412	Q	1	1	1	1	0	0	0	0	0	1	0	0	0	0	0	0	0	0	0	0	0	0	0	0	-	1	0	0.04925	0	1	-	0	0	0.01101
CUTA001c01_000500	RALTA_A0050	-	putative lipoprotein; putative membrane protein	-	-	1	1	1	1	0	0	0	0	0	1	0	0	0	0	0	0	0	0	0	0	0	0	0	0	-	1	1	0.05330	0	1	-	0	0	0.00877
CUTA001c01_000510	RALTA_A0051	gatA	Glutamyl-tRNA(Gln) amidotransferase subunit A (Glu-ADT subunit A)	COG0154	J	1	1	1	0	1	0	0	0	0	0	0	0	0	0	0	0	0	0	0	0	0	0	0	0	-	1	0	0.02754	0	1	-	0	0	0.00466
CUTA001c01_000520	RALTA_A0052	gatC	Glutamyl-tRNA(Gln) amidotransferase subunit C (Glu-ADT subunit C)	COG0721	J	1	1	1	1	1	0	0	0	0	0	0	0	0	0	0	0	0	0	0	0	0	0	0	0	0	0	0	0.01416	0	1	0	0	0	0
CUTA001c01_000530	RALTA_A0053	mreB	cell wall structural complex MreBCD, actin-like component MreB	COG1077	D	1	1	1	1	1	0	0	0	0	0	0	0	0	0	0	0	0	0	0	0	0	0	0	0	-	1	1	0.01607	0	1	0	0	0	0.00096
CUTA001c01_000540	RALTA_A0054	mreC	cell wall structural complex MreBCD, actin-like component MreC	COG1792	M	1	1	1	1	0	0	0	0	0	1	0	0	0	0	0	0	0	0	0	0	0	0	0	0	0	0	1	0.02582	0	1	-	0	0	0.00210
CUTA001c01_000550	RALTA_A0055	mreD	cell wall structural complex MreBCD transmembrane component MreD	COG2891	M	1	1	1	1	0	1	0	0	0	0	0	0	0	0	0	0	0	0	0	0	0	0	0	0	0	0	1	0.01969	0	1	0	0	0	0.00196
CUTA001c01_000560	RALTA_A0056	mrdA	Peptidoglycan glycosyltransferase (penicillin-binding protein 2)	COG0768	M	1	1	1	0	0	1	0	0	0	0	0	0	0	0	0	0	0	0	0	0	0	0	0	0	-	1	1	0.03740	0	1	-	0	0	0.00784
CUTA001c01_000570	RALTA_A0057	mrdB	cell wall shape-determining protein	COG0772	D	1	1	1	0	0	1	0	0	0	0	0	0	0	0	0	0	0	0	0	0	0	0	0	0	-	1	1	0.02543	0	1	-	0	0	0.00178
CUTA001c01_000580	RALTA_A0058	-	conserved hypothetical protein, DUF484	COG3159	S	1	1	1	0	1	0	0	0	0	0	0	0	0	0	0	0	0	0	0	0	0	0	0	0	0	0	1	0.03700	0	1	0	0	0	0.00737
CUTA001c01_000590	RALTA_A0059	xerC	site-specific tyrosine recombinase	COG4973	L	1	1	1	0	1	0	0	0	0	0	0	0	0	0	0	0	0	0	0	0	0	0	0	0	-	1	1	0.04592	0	1	-	0	0	0.02132
CUTA001c01_000600	RALTA_A0060	gcvA2	transcriptional regulator of Glycine cleavage system operon, LysR family	COG0583	K	1	1	1	1	1	0	0	0	0	0	0	0	1	0	0	0	0	0	0	0	0	0	0	0	-	1	1	0.03178	0	1	0	0	0	0.00974
CUTA001c01_000610	RALTA_A0061	-	conserved hypothetical protein	-	-	1	1	1	1	0	0	0	0	0	1	0	0	0	0	0	0	0	0	0	0	0	0	0	0	0	0	1	0.04676	0	1	0	0	0	0.00546
CUTA001c01_000620	RALTA_A0062	lipB	Lipoyltransferase (Lipoyl-[acyl-carrier protein]-protein- N-lipoyltransferase) (Lipoate-protein ligase B)	COG0321	H	1	1	1	1	1	0	0	0	0	0	0	0	0	0	0	0	0	0	0	0	0	0	0	0	1	0	0	0.03194	0	1	0	0	0	0
CUTA001c01_000630	RALTA_A0063	lipA	lipoyl/lipoate synthase, an iron-sulfur enzyme	COG0320	H	1	1	1	1	1	0	0	0	0	0	0	0	0	0	0	0	0	0	0	0	0	0	0	0	-	1	0	0.02118	0	1	-	0	0	0.00403
CUTA001c01_000640	RALTA_A0064	kluB	toxin of a toxin/antitoxin system	COG3668	R	0	0	0	0	0	0	0	0	0	1	0	0	0	0	0	0	0	0	0	0	0	0	0	0	-	-	-	-	0	0	-	-	-	-
CUTA001c01_000650	RALTA_A0065	kluA	antitoxin of a toxin/antitoxin system	COG3609	K	0	0	0	0	0	0	0	0	0	1	0	0	0	0	0	0	0	0	0	0	0	0	0	0	-	-	-	-	1	1	-	-	-	-
CUTA001c01_000660	RALTA_A0066	-	Allophanate hydrolase subunit1 (ahs1)	COG2049	E	1	1	1	1	1	0	0	0	0	0	0	0	0	0	0	0	0	0	0	0	0	0	0	0	0	0	0	0.03962	0	1	0	0	0	0.00775
CUTA001c01_000670	RALTA_A0067	-	allophanate hydrolase, subunit2 (ahs2)	COG1984	E	1	1	1	1	1	0	0	0	0	0	0	0	0	0	0	0	0	0	0	0	0	0	0	0	-	1	1	0.04086	0	1	0	0	0	0.00885
CUTA001c01_000680	RALTA_A0068	-	putative lipoprotein, LamB/YcsF family protein	COG1540	R	1	1	1	1	1	0	0	0	0	0	0	0	0	0	0	0	0	0	0	0	0	0	0	0	0	0	1	0.03007	0	1	0	0	0	0.01220
CUTA001c01_000690	RALTA_A0069	-	conserved hypothetical protein, DUF969; putative TRANSMEMBRANE PROTEIN	COG3819	S	0	0	0	0	0	1	0	0	0	0	0	0	0	0	0	0	0	0	0	0	0	0	0	0	-	-	-	-	0	1	-	-	-	-
CUTA001c01_000700	RALTA_A0070	-	conserved hypothetical protein, DUF979; putative TRANSMEMBRANE PROTEIN	COG3817	S	1	1	0	0	0	1	0	0	0	0	0	0	0	0	0	0	0	0	0	0	0	0	0	0	0	0	0	0.02930	0	1	0	0	0	0.00738
CUTA001c01_000710	RALTA_A0071	pcp1	PYRROLIDONE-CARBOXYLATE PEPTIDASE (5-OXOPROLYL-PEPTIDASE) (C15 exopeptidase)	COG2039	O	1	1	0	0	1	0	0	0	0	0	0	0	0	0	0	0	0	0	0	0	0	0	0	0	-	1	0	0.04630	0	1	-	0	0	0.01080
CUTA001c01_000720	RALTA_A0072	-	conserved hypothetical protein; putative TRANSMEMBRANE PROTEIN	COG5652	S	1	1	0	0	0	1	0	0	0	0	0	0	0	0	0	0	0	0	0	0	0	0	0	0	0	0	1	0.03023	0	1	-	0	0	0.00482
CUTA001c01_000730	RALTA_A0073	-	conserved hypothetical protein	-	-	0	0	0	0	0	0	0	0	0	1	0	0	0	0	0	0	0	0	0	0	0	0	0	0	-	-	-	-	0	1	-	-	-	-
CUTA001c01_000740	RALTA_A0074	-	putative ABC-type transporter, periplasmic component	COG1463	Q	1	1	1	1	0	0	0	0	0	1	0	0	0	1	0	0	0	0	0	0	0	0	0	0	-	1	0	0.02616	0	1	-	0	0	0.00745
CUTA001c01_000750	RALTA_A0075	-	putative ABC transporter, ATP binding component	COG1127	Q	1	1	1	1	0	1	0	0	0	0	0	0	0	1	0	0	0	0	0	0	0	0	0	0	0	0	0	0.02600	0	1	0	0	0	0.00758
CUTA001c01_000760	RALTA_A0076	-	conserved hypothetical protein, DUF140; putative TRANSMEMBRANE PROTEIN	COG0767	Q	1	1	1	0	0	1	0	0	0	0	0	0	0	1	0	0	0	0	0	0	0	0	0	0	0	0	1	0.02438	0	1	0	0	0	0.00266
CUTA001c01_000770	RALTA_A0077	-	BIOTIN-[ACETYL-COA-CARBOXYLASE] SYNTHETASE	COG0340	H	1	1	0	0	1	0	0	0	0	0	0	0	0	0	0	0	0	0	0	0	0	0	0	0	-	1	1	0.03996	0	1	-	0	0	0.01203
CUTA001c01_000780	RALTA_A0078	-	TRANSCRIPTION REGULATION ACCESSORY FACTOR, similar to B.pertussis bvg	COG1521	K	1	1	1	0	1	0	0	0	0	0	0	0	0	0	0	0	0	0	0	0	0	0	0	0	-	1	1	0.05913	0	1	0	0	0	0.01208
CUTA001c01_000790	RALTA_A0079	-	conserved hypothetical protein; PUTATIVE SIGNAL PEPTIDE PROTEIN (fragment)	-	-	1	0	0	0	0	1	0	0	0	0	0	0	0	0	0	0	0	0	0	0	0	0	0	0	-	1	0	0.07481	0	1	-	-	-	-
CUTA001c01_000800	RALTA_A0080	aut	aut gene, putative Cytidylyltransferase	COG2870	M	0	0	0	0	1	0	0	0	0	0	0	0	0	0	0	0	0	0	0	0	0	0	0	0	-	-	-	-	0	1	-	-	-	-
CUTA001c01_000810	RALTA_A0081	-	hypothetical protein	-	-	0	0	0	0	0	1	0	0	0	0	0	0	0	0	0	0	0	0	0	0	0	0	0	0	-	-	-	-	0	0	-	-	-	-
CUTA001c01_000820	RALTA_A0082	-	Putative ferritin/ribonucleotide reductase-like protein	-	-	0	0	0	0	1	0	0	0	0	0	0	0	0	0	0	0	0	0	0	0	0	0	0	0	-	-	-	-	0	1	-	-	-	-
CUTA001c01_000830	RALTA_A0083	-	conserved hypothetical protein; putative exported protein	COG1752	R	1	1	1	1	0	1	0	0	0	0	0	0	0	0	0	0	0	0	0	0	0	0	0	0	-	1	1	0.04890	0	1	0	0	0	0.00871
CUTA001c01_000840	RALTA_A0084	-	conserved hypothetical protein	COG0508	C	1	1	1	1	0	0	0	0	0	1	0	0	0	0	0	0	0	0	0	0	0	0	0	0	-	1	1	0.07050	0	1	-	0	0	0.00851
CUTA001c01_000850	RALTA_A0085	-	putative ENOYL-COA HYDRATASE / isolerase	COG1024	I	1	1	1	1	1	0	0	0	0	0	0	0	0	0	0	0	0	0	0	0	0	0	0	0	0	0	0	0.02463	0	1	0	0	0	0.00120
CUTA001c01_000860	RALTA_A0086	-	putative 2-keto-4-pentenoate hydratase/2-oxohepta-3-ene-1,7-dioic acid hydratase (catechol pathway): COG0179	COG0179	Q	1	1	1	1	1	0	0	0	0	0	0	0	0	0	0	0	0	0	0	0	0	0	0	0	-	1	1	0.03196	0	1	0	0	0	0.00409
CUTA001c01_000870	RALTA_A0087	-	conserved hypothetical protein, UPF0065	COG3181	S	1	0	0	0	0	0	0	0	0	1	0	0	0	1	0	0	0	0	0	0	0	0	0	0	0	0	0	0.04102	0	0	-	-	-	-
CUTA001c01_000880	RALTA_A0088	-	putative TRANSCRIPTIONal REGULATOR, IclR family	COG1414	K	1	1	1	1	1	0	0	0	0	0	0	0	1	0	0	0	0	0	0	0	0	0	0	0	-	1	1	0.03429	0	1	0	0	0	0.00361
CUTA001c01_000890	RALTA_A0089	-	conserved hypothetical protein	COG0810	M	1	0	0	0	0	0	0	0	0	1	0	0	0	0	0	0	0	0	0	0	0	0	0	0	0	0	0	0.04834	0	1	-	-	-	-
CUTA001c01_000900	RALTA_A0090	pcaD2	B-KETOADIPATE ENOL-LACTONE HYDROLASE (putative)	COG0596	R	1	1	1	1	1	0	0	0	0	0	0	0	0	0	0	0	0	0	0	0	0	0	0	0	0	0	1	0.04685	0	1	0	0	0	0.01548
CUTA001c01_000910	RALTA_A0091	-	conserved hypothetical protein	-	-	1	1	1	0	0	0	0	0	0	1	0	0	0	0	0	0	0	0	0	0	0	0	0	0	0	0	1	0.03978	0	1	0	0	0	0.01176
CUTA001c01_000920	RALTA_A0092	-	conserved hypothetical protein, weak Rhodanese/Cell cycle control phosphatase domain	COG0607	P	1	0	0	0	0	0	0	0	0	1	0	0	0	0	0	0	0	0	0	0	0	0	0	0	0	0	1	0.03790	0	1	-	-	-	-
CUTA001c01_000930	RALTA_A0093	metHa	5-METHYLTETRAHYDROFOLATE--HOMOCYSTEINE METHYLTRANSFERASE (METHIONINE SYNTHASE, VITAMIN-B12 DEPENDENT ISOZYME) PROTEIN	COG0646	E	0	0	0	0	1	0	0	0	0	0	0	0	0	0	0	0	0	0	0	0	0	0	0	0	-	-	-	-	0	0	-	-	-	-
CUTA001c01_000940	RALTA_A0094	metHb	5-METHYLTETRAHYDROFOLATE--HOMOCYSTEINE METHYLTRANSFERASE (METHIONINE SYNTHASE, VITAMIN-B12 DEPENDENT ISOZYME) PROTEIN	COG1410	E	0	0	0	0	1	0	0	0	0	0	0	0	0	0	0	0	0	0	0	0	0	0	0	0	-	-	-	-	0	0	-	-	-	-
CUTA001c01_000950	RALTA_A0095	-	hypothetical protein	-	-	1	1	0	0	0	0	1	0	0	0	0	0	0	0	0	0	0	0	0	0	0	0	0	0	-	1	1	0.05509	0	1	-	0	0	0.02759
CUTA001c01_000960	RALTA_A0096	vsrD	RESPONSE REGULATOR, LuxR family	COG2197	K,T	1	1	1	1	1	0	0	0	0	0	0	0	1	0	0	0	0	0	0	0	0	0	0	0	0	0	0	0.02293	0	1	0	0	0	0.00317
CUTA001c01_000970	RALTA_A0097	-	putative response regulator, CheY family	COG0784	T	1	1	1	1	1	0	0	0	0	0	0	0	1	0	0	0	0	0	0	0	0	0	0	0	0	0	0	0.03381	0	1	0	0	0	0.01253
CUTA001c01_000980	RALTA_A0098	vsrA	sensor histidine kinase	COG4585,COG5278	T	1	1	1	0	0	1	0	0	0	0	0	0	1	0	0	0	0	0	0	0	0	0	0	0	-	1	1	0.03139	0	1	0	0	0	0.00857
CUTA001c01_000990	RALTA_A0099	-	conserved hypothetical protein, DUF1328	COG5487	S	1	0	0	0	0	1	0	0	0	0	0	0	0	0	0	0	0	0	0	0	0	0	0	0	0	0	1	0.02993	0	1	-	-	-	-
CUTA001c01_001000	RALTA_A0100	-	conserved hypothetical protein, DUF883	COG0840,COG4575	N,S,T	0	0	0	0	0	0	0	0	0	1	0	0	0	0	0	0	0	0	0	0	0	0	0	0	-	-	-	-	0	1	-	-	-	-
CUTA001c01_001010	RALTA_A0101	-	conserved hypothetical protein	-	-	0	0	0	0	0	0	0	0	0	1	0	0	0	0	0	0	0	0	0	0	0	0	0	0	-	-	-	-	0	1	-	-	-	-
CUTA001c01_001020	RALTA_A0102	argS	ARGINYL-tRNA SYNTHETASE (ARGININE--tRNA LIGASE) PROTEIN	COG0018	J	1	1	1	1	1	0	0	0	0	0	0	0	0	0	0	0	0	0	0	0	0	0	0	0	-	1	1	0.03038	0	1	-	0	0	0.00560
CUTA001c01_001030	RALTA_A0103	-	conserved hypothetical protein; putative exported protein	COG3087	D	1	1	1	1	0	0	0	0	0	1	0	0	0	0	0	0	0	0	0	0	0	0	0	0	0	0	1	0.02824	0	1	0	0	0	0.00286
CUTA001c01_001040	RALTA_A0104	dsbA	periplasmic protein disulfide isomerase I	COG0526	C,O	1	1	1	1	0	0	0	0	1	0	0	0	0	0	0	0	0	0	0	0	0	0	0	0	0	0	1	0.02062	0	1	0	0	0	0.00316
CUTA001c01_001050	RALTA_A0105	-	putative DEHYDROGENASE/REDUCTASE OXIDOREDUCTASE	COG1028	I,Q,R	0	0	0	0	1	0	0	0	0	0	0	0	0	0	0	0	0	0	0	0	0	0	0	0	-	-	-	-	0	1	-	-	-	-
CUTA001c01_001060	RALTA_A0106	-	putative periplasmic metal binding protein	COG0614	P	1	1	1	1	1	0	0	0	0	0	0	0	0	1	0	0	0	0	0	0	0	0	0	0	0	0	0	0.05344	0	1	0	0	0	0.01324
CUTA001c01_001070	RALTA_A0107	-	putative enzyme, Metallo-beta-lactamase superfamily	COG0491	R	1	1	1	1	1	0	0	0	0	0	0	0	0	0	0	0	0	0	0	0	0	0	0	0	-	1	1	0.03827	0	1	-	0	0	0.01583
CUTA001c01_001080	RALTA_A0108	-	putative transcriptional regulator, MerR family	COG0789	K	1	1	1	1	1	0	0	0	0	0	0	0	1	0	0	0	0	0	0	0	0	0	0	0	-	1	1	0.06113	0	1	0	0	0	0.01598
CUTA001c01_001090	RALTA_A0109	-	putative Thioesterase/thiol ester dehydrase-isomerase	COG2050	Q	1	1	0	0	1	0	0	0	0	0	0	0	0	0	0	0	0	0	0	0	0	0	0	0	1	0	0	0.02723	0	1	0	0	0	0.01477
CUTA001c01_001100	RALTA_A0110	-	putative ACYL-COA DEHYDROGENASE OXIDOREDUCTASE	COG1960	I	1	0	0	0	1	0	0	0	0	0	0	0	0	0	0	0	0	0	0	0	0	0	0	0	1	0	1	0.02929	0	1	-	-	-	-
CUTA001c01_001110	RALTA_A0111	aceK	isocitrate dehydrogenase kinase/phosphatase	COG4579	T	1	1	1	1	1	0	0	0	0	0	0	0	0	0	0	0	0	0	0	0	0	0	0	0	-	1	0	0.03046	0	1	-	0	0	0.00329
CUTA001c01_001120	RALTA_A0112	can1	carbonic anhydrase	COG0288	P	1	1	1	0	1	0	0	0	0	0	0	0	0	0	0	0	0	0	0	0	0	0	0	0	0	0	0	0.02024	0	1	0	0	0	0.00448
CUTA001c01_001130	RALTA_A0113	-	putative acetyl-CoA acetyltransferase with thiolase domain	COG0183	I	0	0	0	0	1	0	0	0	0	0	0	0	0	0	0	0	0	0	0	0	0	0	0	0	-	-	-	-	0	0	-	-	-	-
CUTA001c01_001140	RALTA_A0114	-	putative Short-chain dehydrogenase/reductase	COG1028	I,Q,R	0	0	0	0	0	0	0	0	0	1	0	0	0	0	0	0	0	0	0	0	0	0	0	0	-	-	-	-	0	1	-	-	-	-
CUTA001c01_001150	RALTA_A0115	-	putative ACYL COA DEHYDROGENASE OXIDOREDUCTASE PROTEIN	COG1960	I	1	1	1	1	1	0	0	0	0	0	0	0	0	0	0	0	0	0	0	0	0	0	0	0	-	1	1	0.02994	0	1	-	0	0	0.01241
CUTA001c01_001160	RALTA_A0116	-	putative thioredoxin oxidoreductase	COG3917	Q	1	1	0	0	1	0	0	0	0	0	0	0	0	0	0	0	0	0	0	0	0	0	0	0	0	0	1	0.01962	0	1	0	0	0	0.00306
CUTA001c01_001170	RALTA_A0117	-	putative haloacid dehalogenase-like hydrolase	COG0637	R	1	1	1	1	1	0	0	0	0	0	0	0	0	0	0	0	0	0	0	0	0	0	0	0	0	0	0	0.02370	0	1	0	0	0	0.01023
CUTA001c01_001180	RALTA_A0118	-	conserved hypothetical protein	COG3012	S	1	1	1	0	0	0	0	0	0	1	0	0	0	0	0	0	0	0	0	0	0	0	0	0	-	1	1	0.04912	0	1	-	0	0	0.01166
CUTA001c01_001190	RALTA_A0119	-	putative Glutathione S-transferase	COG0625	O	1	1	0	0	0	0	0	0	0	1	0	0	0	0	0	0	0	0	0	0	0	0	0	0	0	0	0	0.04191	0	1	0	0	0	0.01481
CUTA001c01_001200	RALTA_A0120	-	putative PROPIONYL-COA CARBOXYLASE	COG4799	I	0	0	0	0	1	0	0	0	0	0	0	0	0	0	0	0	0	0	0	0	0	0	0	0	-	-	-	-	0	1	-	-	-	-
CUTA001c01_001210	RALTA_A0121	-	putative lipoprotein	COG0412	Q	0	0	0	0	0	0	0	0	0	1	0	0	0	0	0	0	0	0	0	0	0	0	0	0	-	-	-	-	0	1	-	-	-	-
CUTA001c01_001220	RALTA_A0122	-	putative ENOYL-COA HYDRATASE PROTEIN	COG1024	I	1	1	0	0	1	0	0	0	0	0	0	0	0	0	0	0	0	0	0	0	0	0	0	0	-	1	1	0.02548	0	1	0	0	0	0.00636
CUTA001c01_001230	RALTA_A0123	bioA	7,8-diaminopelargonic acid synthetase, PLP-dependent	COG0161	H	1	1	1	0	1	0	0	0	0	0	0	0	0	0	0	0	0	0	0	0	0	0	0	0	1	0	1	0.03865	0	1	1	0	0	0.01505
CUTA001c01_001240	RALTA_A0124	bioF	7-keto-8-aminopelargonic acid synthetase	COG0156	H	1	1	1	0	1	0	0	0	0	0	0	0	0	0	0	0	0	0	0	0	0	0	0	0	0	0	1	0.04840	0	1	0	0	0	0.00908
CUTA001c01_001250	RALTA_A0125	bioD	dethiobiotin synthetase	COG0132	H	1	0	0	0	1	0	0	0	0	0	0	0	0	0	0	0	0	0	0	0	0	0	0	0	-	1	0	0.04491	0	1	-	-	-	-
CUTA001c01_001260	RALTA_A0126	bioB	biotin synthetase	COG0502	H	0	0	0	0	1	0	0	0	0	0	0	0	0	0	0	0	0	0	0	0	0	0	0	0	-	-	-	-	0	1	-	-	-	-
CUTA001c01_001270	RALTA_A0127	-	putative Methylcrotonoyl-CoA carboxylase alpha subunit	COG4770	I	0	0	0	0	1	0	0	0	0	0	0	0	0	0	0	0	0	0	0	0	0	0	0	0	-	-	-	-	0	1	-	-	-	-
CUTA001c01_001280	RALTA_A0128	-	putative 2-ketoacid reductase	COG0111	E,H	1	1	1	1	1	0	0	0	0	0	0	0	0	0	0	0	0	0	0	0	0	0	0	0	1	0	1	0.04214	0	1	-	0	0	0.01278
CUTA001c01_001290	RALTA_A0129	-	HYDROXYMETHYLGLUTARYL-COA LYASE PROTEIN	COG0119	E	1	1	0	0	1	0	0	0	0	0	0	0	0	0	0	0	0	0	0	0	0	0	0	0	0	0	1	0.02344	0	1	0	0	0	0.00536
CUTA001c01_001300	RALTA_A0130	-	conserved hypothetical protein; YbaK/prolyl-tRNA synthetase associated region	COG2606	S	1	1	1	1	1	0	0	0	0	0	0	0	0	0	0	0	0	0	0	0	0	0	0	0	-	1	1	0.04169	0	1	0	0	0	0.01406
CUTA001c01_001310	RALTA_A0131	-	conserved hypothetical protein	COG5496	R	1	1	0	0	0	0	0	0	0	1	0	0	0	0	0	0	0	0	0	0	0	0	0	0	-	1	0	0.03176	0	1	0	0	0	0.00704
CUTA001c01_001320	RALTA_A0132	-	conserved hypothetical protein; putative exported protein	COG3313	R	1	1	1	1	0	0	0	0	0	1	0	0	0	0	0	0	0	0	0	0	0	0	0	0	1	0	1	0.11797	0	1	-	0	0	0
CUTA001c01_001330	RALTA_A0133	-	putative Metallo-hydrolase/oxidoreductase, BETA LACTAMASE superfamily	COG0491	R	1	1	1	0	0	0	0	0	0	1	0	0	0	0	0	0	0	0	0	0	0	0	0	0	0	0	1	0.05226	0	1	0	0	0	0.01235
CUTA001c01_001340	RALTA_A0134	-	putative TonB-dependent receptor	COG1629	P	1	1	1	0	0	0	0	1	0	0	0	0	0	0	0	0	0	0	0	0	0	0	0	0	0	0	1	0.04329	0	1	-	0	0	0.00650
CUTA001c01_001350	RALTA_A0135	-	conserved hypothetical protein	-	-	1	1	1	0	0	1	0	0	0	0	0	0	0	0	0	0	0	0	0	0	0	0	0	0	0	0	1	0.06439	0	1	0	0	0	0.02020
CUTA001c01_001360	RALTA_A0136	-	conserved hypothetical protein, similar to E.coli yjiA and P.chlororaphis P47K	COG0523	R	1	1	1	0	1	0	0	0	0	0	0	0	0	0	0	0	0	0	0	0	0	0	0	0	-	1	1	0.05901	0	1	0	0	0	0.01928
CUTA001c01_001370	RALTA_A0137	-	conserved hypothetical protein	COG0532,COG1734	J,T	0	0	0	0	1	0	0	0	0	0	0	0	0	0	0	0	0	0	0	0	0	0	0	0	-	-	-	-	0	0	-	-	-	-
CUTA001c01_001380	RALTA_A0138	-	conserved hypothetical protein, similar to E.coli yjiA and P.chlororaphis P47K	COG0523	R	1	1	1	0	1	0	0	0	0	0	0	0	0	0	0	0	0	0	0	0	0	0	0	0	0	0	1	0.02647	0	1	0	0	0	0.00657
CUTA001c01_001390	RALTA_A0139	-	putative transcriptional regulator, FUR family	COG0735	P	1	1	1	0	1	0	0	0	0	0	0	0	1	0	0	0	0	0	0	0	0	0	0	0	0	0	1	0.02664	0	1	0	0	0	0.00204
CUTA001c01_001400	RALTA_A0140	dehH	Haloacetate dehalogenase	COG0596	R	1	1	1	0	0	0	1	0	0	0	0	0	0	0	0	0	0	0	0	0	0	0	0	0	0	0	1	0.03424	0	1	0	0	0	0.00557
CUTA001c01_001410	RALTA_A0141	-	conserved hypothetical protein, UPF0065	COG3181	S	1	1	1	0	0	0	0	0	0	1	0	0	0	1	0	0	0	0	0	0	0	0	0	0	-	1	1	0.05275	0	0	-	0	0	0.02439
CUTA001c01_001420	RALTA_A0142	hslV	peptidase component of the HslUV protease	COG5405	O	0	0	0	0	1	0	0	0	0	0	0	0	0	0	0	0	0	0	0	0	0	0	0	0	-	-	-	-	0	1	-	-	-	-
CUTA001c01_001430	RALTA_A0143	hslU	ATPase component of the HslUV protease, molecular chaperone	COG1220	O	0	0	0	0	1	0	0	0	0	0	0	0	0	0	0	0	0	0	0	0	0	0	0	0	-	-	-	-	0	1	-	-	-	-
CUTA001c01_001440	RALTA_A0144	-	putative membrane lipoprotein	-	-	0	0	0	0	0	0	0	0	0	1	0	0	0	0	0	0	0	0	0	0	0	0	0	0	-	-	-	-	0	1	-	-	-	-
CUTA001c01_001450	RALTA_A0145	-	putative response regulator, RegA/PrrA/ActR family (CheY-like receiver domain + Fis-type HTH domain)	COG4567	K,T	1	1	1	0	1	0	0	0	0	0	0	0	1	0	0	0	0	0	0	0	0	0	0	0	0	0	0	0.02657	0	1	0	0	0	0.00493
CUTA001c01_001460	RALTA_A0146	-	putative sensor histidine kinase	COG0642	T	1	1	1	1	0	1	0	0	0	0	0	0	1	0	0	0	0	0	0	0	0	0	0	0	0	0	1	0.03777	0	1	0	0	0	0.00950
CUTA001c01_001470	RALTA_A0147	-	conserved hypothetical protein, DUF461; putative TRANSMEMBRANE PROTEIN	COG2847	S	1	1	1	1	0	0	0	0	0	1	0	0	0	0	0	0	0	0	0	0	0	0	0	0	0	0	1	0.03874	0	1	-	0	0	0.00839
CUTA001c01_001480	RALTA_A0148	-	putative transcriptional regulator, LysR family	COG0583	K	1	1	1	0	1	0	0	0	0	0	0	0	1	0	0	0	0	0	0	0	0	0	0	0	0	0	1	0.02940	0	1	0	0	0	0.00857
CUTA001c01_001490	RALTA_A0149	-	conserved hypothetical protein, DUF606; putative membrane protein	COG3238	S	1	1	0	0	0	1	0	0	0	0	0	0	0	1	0	0	0	0	0	0	0	0	0	0	-	1	1	0.05697	0	1	0	0	0	0.00947
CUTA001c01_001500	RALTA_A0150	-	conserved hypothetical protein	-	-	0	0	0	0	0	0	0	0	0	1	0	0	0	0	0	0	0	0	0	0	0	0	0	0	-	-	-	-	0	1	-	-	-	-
CUTA001c01_001510	RALTA_A0151	argB	ACETYLGLUTAMATE KINASE (putative precursor)	COG0548	E	1	1	1	1	0	0	0	0	0	1	0	0	0	0	0	0	0	0	0	0	0	0	0	0	0	0	0	0.01229	0	1	-	0	0	0.00874
CUTA001c01_001520	RALTA_A0152	-	conserved hypothetical protein	COG1011	R	1	1	1	1	1	0	0	0	0	0	0	0	0	0	0	0	0	0	0	0	0	0	0	0	-	1	1	0.04104	0	1	-	0	0	0.00429
CUTA001c01_001530	RALTA_A0153	-	putative transcriptional regulator of dUTPase subunit (TetR/AcrR family); similar to E.coli ttk	COG1309	K	1	1	1	1	1	0	0	0	0	0	0	0	1	0	0	0	0	0	0	0	0	0	0	0	-	1	0	0.02995	0	1	0	0	0	0.00606
CUTA001c01_001540	RALTA_A0154	metX	HOMOSERINE O-ACETYLTRANSFERASE PROTEIN	COG2021	E	1	1	1	0	1	0	0	0	0	0	0	0	0	0	0	0	0	0	0	0	0	0	0	0	-	1	1	0.03060	0	1	0	0	0	0.00509
CUTA001c01_001550	RALTA_A0155	metW	S-adenosyl-L-methionine-dependent methyltransferase	COG0500	Q,R	1	1	1	0	1	0	0	0	0	0	0	0	0	0	0	0	0	0	0	0	0	0	0	0	1	0	0	0.02610	0	1	0	0	0	0.00328
CUTA001c01_001560	RALTA_A0156	-	putative antibiotic resistance protein; GlyoxalaseI/dioxygenase domain	COG0346	E	1	0	0	0	0	0	0	0	0	1	0	0	0	0	0	0	0	0	0	0	0	0	0	0	-	1	1	0.06208	0	1	-	-	-	-
CUTA001c01_001570	RALTA_A0157	-	putative TRANSCRIPTIONal REGULATOR, TetR family	COG1309	K	1	0	0	0	1	0	0	0	0	0	0	0	1	0	0	0	0	0	0	0	0	0	0	0	-	1	1	0.07543	0	1	-	-	-	-
CUTA001c01_001580	RALTA_A0158	-	putative transcriptional regulator, LysR family	COG0583	K	1	1	0	0	1	0	0	0	0	0	0	0	1	0	0	0	0	0	0	0	0	0	0	0	-	1	1	0.05191	0	1	-	0	0	0.01096
CUTA001c01_001590	RALTA_A0159	-	conserved hypothetical protein, DUF6; putative membrane protein	COG0697	E,G,R	1	1	0	0	0	1	0	0	0	0	0	0	0	1	0	0	0	0	0	0	0	0	0	0	-	1	1	0.05102	0	1	-	0	0	0.00791
CUTA001c01_001600	RALTA_A0160	-	conserved hypothetical protein	-	-	0	0	0	0	0	0	0	0	0	1	0	0	0	0	0	0	0	0	0	0	0	0	0	0	-	-	-	-	0	1	-	-	-	-
CUTA001c01_001610	RALTA_A0161	ampG	muropeptide transport protein (MFS family)	COG0477	E,G,P,R	1	1	1	0	0	1	0	0	0	0	0	0	0	1	0	0	0	0	0	0	0	0	0	0	-	1	1	0.02911	0	1	-	0	0	0.00796
CUTA001c01_001620	RALTA_A0162	-	putative membrane-associated zinc metalloprotease, Peptidase M48, Ste24p	COG0501	O	1	1	1	0	0	0	0	0	0	1	0	0	0	0	0	0	0	0	0	0	0	0	0	0	1	0	1	0.03394	0	1	0	0	0	0.01563
CUTA001c01_001630	RALTA_A0163	-	putative Peptidase, S8 family (subtilisin)	COG1404	O	0	0	0	0	1	0	0	0	0	0	0	0	0	0	0	0	0	0	0	0	0	0	0	0	-	-	-	-	0	1	-	-	-	-
CUTA001c01_001640	RALTA_A0164	argC2	N-ACETYL-GAMMA-GLUTAMYL-PHOSPHATE REDUCTASE (N- acetyl-glutamate semialdehyde dehydrogenase) (NAGSA dehydrogenase)	COG0002	E	0	0	0	0	1	0	0	0	0	0	0	0	0	0	0	0	0	0	0	0	0	0	0	0	-	-	-	-	0	1	-	-	-	-
CUTA001c01_001650	RALTA_A0165	-	conserved hypothetical protein; putative exported protein	-	-	0	0	0	0	0	0	0	0	0	1	0	0	0	0	0	0	0	0	0	0	0	0	0	0	-	-	-	-	0	1	-	-	-	-
CUTA001c01_001660	RALTA_A0166	-	putative transcriptional regulator, HTH cro/C1-type DNA-binding domain	COG1396	K	0	0	0	0	0	0	0	0	0	1	0	0	1	0	0	0	0	0	0	0	0	0	0	0	-	-	-	-	0	1	-	-	-	-
CUTA001c01_001670	RALTA_A0167	-	putative EXODEOXYRIBONUCLEASE III/endonuclease/phosphatase	COG0708	L	1	1	1	1	1	0	0	0	0	0	0	0	0	0	0	0	0	0	0	0	0	0	0	0	-	1	0	0.03888	0	1	0	0	0	0.00646
CUTA001c01_001680	RALTA_A0168	pyrE	orotate phosphoribosyltransferase	COG0461	F	1	1	1	1	1	0	0	0	0	0	0	0	0	0	0	0	0	0	0	0	0	0	0	0	1	0	1	0.03524	0	1	0	0	0	0.00441
CUTA001c01_001690	RALTA_A0169	-	putative Patatin-like phospholipase	COG1752	R	1	1	1	0	0	0	0	0	0	1	0	0	0	0	0	0	0	0	0	0	0	0	0	0	-	1	1	0.02991	0	1	0	0	0	0.00867
CUTA001c01_001700	RALTA_A0170	-	conserved hypothetical protein; putative polyphosphate kinase	COG2326	S	1	1	1	1	1	0	0	0	0	0	0	0	0	0	0	0	0	0	0	0	0	0	0	0	0	0	1	0.03691	0	1	-	0	0	0.00620
CUTA001c01_001710	RALTA_A0171	dapF	diaminopimelate epimerase	COG0253	E	1	1	1	1	1	0	0	0	0	0	0	0	0	0	0	0	0	0	0	0	0	0	0	0	-	1	1	0.02939	0	1	0	0	0	0.00579
CUTA001c01_001720	RALTA_A0172	-	putative lipid A biosynthesis acyltransferase	COG1560	M	1	1	1	1	0	1	0	0	0	0	0	0	0	0	0	0	0	0	0	0	0	0	0	0	-	1	1	0.03417	0	1	-	0	0	0.01347
CUTA001c01_001730	RALTA_A0173	-	putative lipid A biosynthesis acyltransferase	COG1560	M	1	1	1	1	1	0	0	0	0	0	0	0	0	0	0	0	0	0	0	0	0	0	0	0	-	1	1	0.04934	0	1	-	0	0	0.01790
CUTA001c01_001740	RALTA_A0174	metK	methionine adenosyltransferase 1 (AdoMet synthetase)	COG0192	H	1	0	0	0	1	0	0	0	0	0	0	0	0	0	0	0	0	0	0	0	0	0	0	0	-	1	1	0.03000	0	1	-	-	-	-
CUTA001c01_001750	RALTA_A0175	-	conserved hypothetical protein	-	-	1	0	0	0	0	0	0	0	0	1	0	0	0	0	0	0	0	0	0	0	0	0	0	0	-	1	1	0.05396	0	1	-	-	-	-
CUTA001c01_001760	RALTA_A0176	-	coniferyl aldehyde dehydrogenase (CALDH)	COG1012	C	1	1	0	0	1	0	0	0	0	0	0	0	0	0	0	0	0	0	0	0	0	0	0	0	-	1	1	0.05564	0	1	-	0	0	0.00714
CUTA001c01_001770	RALTA_A0177	-	soluble choline dehydrogenase	COG2303	E	1	1	1	0	0	1	0	0	0	0	0	0	0	0	0	0	0	0	0	0	0	0	0	0	-	1	1	0.03652	0	1	-	0	0	0.00954
CUTA001c01_001780	RALTA_A0178	aidB	isovaleryl CoA dehydrogenase	COG1960	I	1	1	1	1	1	0	0	0	0	0	0	0	0	0	0	0	0	0	0	0	0	0	0	0	-	1	1	0.04987	0	1	-	0	0	0.01025
CUTA001c01_001790	RALTA_A0179	thiC	thiamin (pyrimidine moiety) biosynthesis protein	COG0422	H	1	1	1	1	1	0	0	0	0	0	0	0	0	0	0	0	0	0	0	0	0	0	0	0	1	0	1	0.03073	0	1	-	0	0	0.00799
CUTA001c01_001800	RALTA_A0180	thiO	D-AMINO ACID OXIDASE FLAVOPROTEIN OXIDOREDUCTASE; thiamine biosynthesis	COG0665	E	1	1	0	0	0	0	0	0	0	1	0	0	0	0	0	0	0	0	0	0	0	0	0	0	-	1	1	0.03758	0	1	-	0	0	0.01936
CUTA001c01_001810	RALTA_A0181	thiS	sulfur transfer protein	COG2104	H	1	1	1	1	0	0	0	0	0	1	0	0	0	0	0	0	0	0	0	0	0	0	0	0	0	0	0	0.01697	0	1	-	0	0	0
CUTA001c01_001820	RALTA_A0182	thiG	thiamin biosynthesis ThiGH complex subunit	COG2022	H	1	1	1	1	1	0	0	0	0	0	0	0	0	0	0	0	0	0	0	0	0	0	0	0	1	0	1	0.03207	0	1	0	0	0	0.00481
CUTA001c01_001830	RALTA_A0183	thiE	THIAMINE-PHOSPHATE PYROPHOSPHORYLASE	COG0352	H	1	1	1	1	0	0	0	0	0	1	0	0	0	0	0	0	0	0	0	0	0	0	0	0	-	1	1	0.06683	0	1	-	0	0	0.01326
CUTA001c01_001840	RALTA_A0184	-	putative acetyltransferase	COG0454	K,R	1	0	0	0	1	0	0	0	0	0	0	0	0	0	0	0	0	0	0	0	0	0	0	0	-	1	1	0.09740	0	1	-	-	-	-
CUTA001c01_001850	RALTA_A0185	-	putative thioesterase	COG2050	Q	1	1	1	0	1	0	0	0	0	0	0	0	0	0	0	0	0	0	0	0	0	0	0	0	-	1	1	0.04467	0	1	-	0	0	0.01119
CUTA001c01_001860	RALTA_A0186	-	conserved hypothetical protein	-	-	0	0	0	0	1	0	0	0	0	0	0	0	0	0	0	0	0	0	0	0	0	0	0	0	-	-	-	-	0	1	-	-	-	-
CUTA001c01_001870	RALTA_A0187	thiD	bifunctional hydroxy-methylpyrimidine kinase and hydroxy-phosphomethylpyrimidine kinase	COG0351	H	1	1	1	0	0	0	0	0	0	1	0	0	0	0	0	0	0	0	0	0	0	0	0	0	-	1	1	0.04519	0	1	-	0	0	0.00984
CUTA001c01_001880	RALTA_A0188	ahcY	ADENOSYLHOMOCYSTEINASE (S-ADENOSYL-L-HOMOCYSTEINE HYDROLASE)	COG0499	H	1	1	1	1	1	0	0	0	0	0	0	0	0	0	0	0	0	0	0	0	0	0	0	0	-	1	1	0.02795	0	1	-	0	0	0.00424
CUTA001c01_001890	RALTA_A0189	-	conserved hypothetical protein; putative TRANSMEMBRANE PROTEIN	COG1950	S	1	1	1	1	0	1	0	0	0	0	0	0	0	0	0	0	0	0	0	0	0	0	0	0	0	0	1	0.02186	0	1	-	0	0	0.00287
CUTA001c01_001900	RALTA_A0190	metF	5,10-methylenetetrahydrofolate reductase	COG0685	E	1	1	1	1	1	0	0	0	0	0	0	0	0	0	0	0	0	0	0	0	0	0	0	0	-	1	1	0.02666	0	1	-	0	0	0.00483
CUTA001c01_001910	RALTA_A0191	-	conserved hypothetical protein; TfoX N-terminal domain	COG3070	K	0	0	0	0	0	0	0	0	0	1	0	0	0	0	0	0	0	0	0	0	0	0	0	0	-	-	-	-	0	1	-	-	-	-
CUTA001c01_001920	RALTA_A0192	-	conserved hypothetical protein, DUF82	COG1656	S	0	0	0	0	1	0	0	0	0	0	0	0	0	0	0	0	0	0	0	0	0	0	0	0	-	-	-	-	0	1	-	-	-	-
CUTA001c01_001930	RALTA_A0193	-	Putative 5-formyltetrahydrofolate cyclo-ligase	COG0212	H	1	1	1	1	0	0	0	0	0	1	0	0	0	0	0	0	0	0	0	0	0	0	0	0	0	0	1	0.05686	0	1	0	0	0	0.00524
CUTA001c01_001940	RALTA_A0194	-	putative SOLUBLE LYTIC MUREIN TRANSGLYCOSYLASE PRECURSOR TRANSMEMBRANE PROTEIN	COG0741	M	1	1	1	1	0	0	0	0	1	0	0	0	0	0	0	0	0	0	0	0	0	0	0	0	0	0	0	0.03316	0	1	0	0	0	0.00410
CUTA001c01_001950	RALTA_A0195	-	putative NADH dehydrogenase	COG0702	G,M	1	1	1	1	0	0	0	0	0	1	0	0	0	0	0	0	0	0	0	0	0	0	0	0	-	1	1	0.03532	0	1	-	0	0	0.00588
CUTA001c01_001960	RALTA_A0196	-	putative Glutathione S-transferase	COG0625	O	1	1	1	1	1	0	0	0	0	0	0	0	0	0	0	0	0	0	0	0	0	0	0	0	0	0	0	0.03605	0	1	-	0	0	0.01149
CUTA001c01_001970	RALTA_A0197	cca	tRNA nucleotidyl transferase	COG0617	J	1	1	1	1	1	0	0	0	0	0	0	0	0	0	0	0	0	0	0	0	0	0	0	0	-	1	0	0.03948	0	1	0	0	0	0.00487
CUTA001c01_001980	RALTA_A0198	-	conserved hypothetical protein; putative membrane protein	-	-	1	1	1	0	0	1	0	0	0	0	0	0	0	0	0	0	0	0	0	0	0	0	0	0	0	0	0	0.02974	0	1	-	0	0	0
CUTA001c01_001990	RALTA_A0199	-	conserved hypothetical protein, DUF185; putative exported protein	COG1565	S	1	1	1	1	1	0	0	0	0	0	0	0	0	0	0	0	0	0	0	0	0	0	0	0	-	1	1	0.04426	0	1	-	0	0	0.01350
CUTA001c01_002000	RALTA_A0200	-	putative deshydrogenase	COG1028	I,Q,R	1	1	1	1	1	0	0	0	0	0	0	0	0	0	0	0	0	0	0	0	0	0	0	0	-	1	1	0.03958	0	1	0	0	0	0.02165
CUTA001c01_002010	RALTA_A0201	-	putative Dihydroneopterin aldolase	COG1539	H	0	0	0	0	1	0	0	0	0	0	0	0	0	0	0	0	0	0	0	0	0	0	0	0	-	-	-	-	0	1	-	-	-	-
CUTA001c01_002020	RALTA_A0202	-	putative ATP pyrophosphatase	COG0037	D	0	0	0	0	1	0	0	0	0	0	0	0	0	0	0	0	0	0	0	0	0	0	0	0	-	-	-	-	0	1	-	-	-	-
CUTA001c01_002030	RALTA_A0203	-	conserved hypothetical protein	-	-	1	0	0	0	0	0	0	0	0	1	0	0	0	0	0	0	0	0	0	0	0	0	0	0	0	0	1	0.04354	0	1	-	-	-	-
CUTA001c01_002040	RALTA_A0204	glmU	bifunctional: N-acetyl glucosamine-1-phosphate uridyltransferase (N-terminal); glucosamine-1-phosphate acetyl transferase (C-terminal)	COG1207	M	1	1	1	1	1	0	0	0	0	0	0	0	0	0	0	0	0	0	0	0	0	0	0	0	0	0	1	0.02914	0	1	0	0	0	0.00367
CUTA001c01_002050	RALTA_A0205	glmS	L-glutamine:D-fructose-6-phosphate aminotransferase	COG0449	M	1	1	1	1	1	0	0	0	0	0	0	0	0	0	0	0	0	0	0	0	0	0	0	0	1	0	0	0.02154	0	1	0	0	0	0.00545
CUTA001c01_002060	RALTA_A0206	-	putative transcriptional regulator, LysR family	COG0583	K	1	1	0	0	1	0	0	0	0	0	0	0	1	0	0	0	0	0	0	0	0	0	0	0	0	0	1	0.05800	0	1	0	0	0	0.01726
CUTA001c01_002070	RALTA_A0207	-	conserved hypothetical protein, UPF0065	COG3181	S	1	1	0	0	0	0	0	0	0	1	0	0	0	1	0	0	0	0	0	0	0	0	0	0	0	0	1	0.03900	0	1	0	0	0	0.00505
CUTA001c01_002080	RALTA_A0208	bfr2	bacterioferritin, iron storage homoprotein	COG2193	P	1	1	0	0	1	0	0	0	0	0	0	0	0	0	0	0	0	0	0	0	0	0	0	0	0	0	0	0.03403	0	1	0	0	0	0.01075
CUTA001c01_002100	RALTA_A0209	-	putative GCN5-related N-acetyltransferase	COG1246	E	0	0	0	0	0	0	0	0	0	1	0	0	0	0	0	0	0	0	0	0	0	0	0	0	-	-	-	-	0	1	-	-	-	-
CUTA001c01_002110	RALTA_A0210	-	putative cation efflux protein	COG1230	P	1	1	0	0	0	1	0	0	0	0	0	0	0	1	0	0	0	0	0	0	0	0	0	0	1	0	1	0.04623	0	1	0	0	0	0.00743
CUTA001c01_002120	RALTA_A0211	-	putative transcriptional regulator, GntR family; C-term aminotransferase motif	COG1167	E,K	1	1	1	0	1	0	0	0	0	0	0	0	1	0	0	0	0	0	0	0	0	0	0	0	-	1	1	0.04012	0	1	0	0	0	0.00686
CUTA001c01_002130	RALTA_A0212	-	Omega-amino acid--pyruvate aminotransferase (Omega-APT) (Beta-alanine--pyruvate aminotransferase)	COG0161	H	0	0	0	0	1	0	0	0	0	0	0	0	0	0	0	0	0	0	0	0	0	0	0	0	-	-	-	-	0	1	-	-	-	-
CUTA001c01_002140	RALTA_A0213	-	methylmalonate-semialdehyde dehydrogenase (acylating)	COG1012	C	0	0	0	0	1	0	0	0	0	0	0	0	0	0	0	0	0	0	0	0	0	0	0	0	-	-	-	-	0	1	-	-	-	-
CUTA001c01_002150	RALTA_A0214	-	putative Glyoxalase/dioxygenase	COG0346	E	0	0	0	0	0	0	0	0	0	1	0	0	0	0	0	0	0	0	0	0	0	0	0	0	-	-	-	-	0	1	-	-	-	-
CUTA001c01_002160	RALTA_A0215	-	Cationic amino acid transporter	COG0531	E	0	0	0	0	0	1	0	0	0	0	0	0	0	1	0	0	0	0	0	0	0	0	0	0	-	-	-	-	0	1	-	-	-	-
CUTA001c01_002170	RALTA_A0216	-	putative transcriptional regulator, GntR family; C-term aminotransferase motif	COG1167	E,K	0	0	0	0	1	0	0	0	0	0	0	0	1	0	0	0	0	0	0	0	0	0	0	0	-	-	-	-	0	1	-	-	-	-
CUTA001c01_002180	RALTA_A0217	-	conserved hypothetical protein	-	-	0	0	0	0	0	0	0	0	0	1	0	0	0	0	0	0	0	0	0	0	0	0	0	0	-	-	-	-	0	1	-	-	-	-
CUTA001c01_002190	RALTA_A0218	-	METHYLMALONYL-COA MUTASE	COG1703,COG1884,COG2185	E,I	0	0	0	0	0	1	0	0	0	0	0	0	0	0	0	0	0	0	0	0	0	0	0	0	-	-	-	-	0	1	-	-	-	-
CUTA001c01_002200	RALTA_A0219	-	putative ribonucleoside phosphate hydrolase, Histidine triad (HIT) protein	COG0537	F,G,R	1	1	1	0	1	0	0	0	0	0	0	0	0	0	0	0	0	0	0	0	0	0	0	0	-	1	1	0.02733	0	1	-	0	0	0.00694
CUTA001c01_002210	RALTA_A0220	-	3-HYDROXYBUTYRYL-COA DEHYDROGENASE	COG1250	I	1	1	0	0	1	0	0	0	0	0	0	0	0	0	0	0	0	0	0	0	0	0	0	0	-	1	1	0.03924	0	1	-	0	0	0.00352
CUTA001c01_002220	RALTA_A0221	-	conserved hypothetical protein; putative membrane protein	COG0523	R	0	0	0	0	0	0	0	0	0	1	0	0	0	0	0	0	0	0	0	0	0	0	0	0	-	-	-	-	0	0	-	-	-	-
CUTA001c01_002230	RALTA_A0223	-	conserved hypothetical protein	-	-	1	1	0	0	0	0	0	0	0	1	0	0	0	0	0	0	0	0	0	0	0	0	0	0	0	0	1	0.07067	0	1	0	0	1	0.05476
CUTA001c01_002240	RALTA_A0224	-	putative transcriptional regulator, crp family	COG0664	T	1	1	1	0	1	0	0	0	0	0	0	0	1	0	0	0	0	0	0	0	0	0	0	0	0	0	1	0.02903	0	1	-	0	0	0.00450
CUTA001c01_002250	RALTA_A0225	-	putative AMP-dependent synthetase and ligase	COG1022	I	1	1	1	0	1	0	0	0	0	0	0	0	0	0	0	0	0	0	0	0	0	0	0	0	-	1	1	0.03230	0	1	-	0	0	0.01534
CUTA001c01_002260	RALTA_A0226	-	putative transport protein (ABC superfamily, atp_bind)	COG0411	E	1	1	1	0	0	1	0	0	0	0	0	0	0	1	0	0	0	0	0	0	0	0	0	0	1	0	1	0.03106	0	1	-	0	0	0.02194
CUTA001c01_002270	RALTA_A0227	-	putative branched-chain amino acid transport system permease, membrane component	COG0559	E	1	1	1	0	0	1	0	0	0	0	0	0	0	1	0	0	0	0	0	0	0	0	0	0	-	1	1	0.03325	0	1	-	0	0	0.01206
CUTA001c01_002280	RALTA_A0228	-	putative branched-chain amino acid transport system permease, membrane component	COG4177	E	1	1	1	0	0	1	0	0	0	0	0	0	0	1	0	0	0	0	0	0	0	0	0	0	-	1	1	0.03375	0	1	-	0	0	0.00745
CUTA001c01_002290	RALTA_A0229	-	putative branched amino acid transport system permease, periplasmic binding component	COG0683	E	1	1	1	0	0	0	0	0	1	0	0	0	0	1	0	0	0	0	0	0	0	0	0	0	0	0	1	0.02879	0	1	-	0	0	0.00674
CUTA001c01_002300	RALTA_A0230	-	putative branched-chain amino acid transport system permease, ATP_binding component	COG0410	E	1	1	1	0	0	1	0	0	0	0	0	0	0	1	0	0	0	0	0	0	0	0	0	0	-	1	0	0.02591	0	1	0	0	0	0.00369
CUTA001c01_002310	RALTA_A0231	-	putative phenylacetate-CoA ligase	COG1541	H	0	0	0	0	0	0	0	0	0	1	0	0	0	0	0	0	0	0	0	0	0	0	0	0	-	-	-	-	0	1	-	-	-	-
CUTA001c01_002320	RALTA_A0232	-	conserved hypothetical protein, DUF454; putative membrane component	COG2832	S	0	0	0	0	0	1	0	0	0	0	0	0	0	0	0	0	0	0	0	0	0	0	0	0	-	-	-	-	0	1	-	-	-	-
CUTA001c01_002330	RALTA_A0233	-	conserved hypothetical protein, Putative 2-nitropropane dioxygenase	COG2070	R	1	1	1	0	1	0	0	0	0	0	0	0	0	0	0	0	0	0	0	0	0	0	0	0	-	1	1	0.03523	0	1	-	0	0	0.00615
CUTA001c01_002340	RALTA_A0234	creC	sensory histidine kinase	COG0642	T	0	0	0	0	0	1	0	0	0	0	0	0	1	0	0	0	0	0	0	0	0	0	0	0	-	-	-	-	0	1	-	-	-	-
CUTA001c01_002350	RALTA_A0235	creB	response regulator, CheY family	COG0745	K,T	0	0	0	0	1	0	0	0	0	0	0	0	1	0	0	0	0	0	0	0	0	0	0	0	-	-	-	-	0	1	-	-	-	-
CUTA001c01_002360	RALTA_A0236	-	putative Flavoprotein monooxygenase	COG0644	C	0	0	0	0	0	0	0	0	0	1	0	0	0	0	0	0	0	0	0	0	0	0	0	0	-	-	-	-	0	1	-	-	-	-
CUTA001c01_002370	RALTA_A0238	dctD1	transcriptional response regulator, C4-DICARBOXYLATE TRANSPORT RESPONSE REGULATOR	COG2204	T	1	1	1	0	1	0	0	0	0	0	0	0	1	0	0	0	0	0	0	0	0	0	0	0	-	1	1	0.03488	0	1	0	0	0	0.00605
CUTA001c01_002380	RALTA_A0239	dctB1	sensor histiidne kinase, transcriptional regulator of C4-DICARBOXYLATE TRANSPORT	COG4191	T	1	1	1	1	0	1	0	0	0	0	0	0	1	1	0	0	0	0	0	0	0	0	0	0	-	1	1	0.03774	0	1	-	0	0	0.00905
CUTA001c01_002390	RALTA_A0240	dctA1	citrate and C4-dicarboxylic acids transport protein (DAACS family)	COG1301	C	1	1	1	1	0	1	0	0	0	0	0	0	0	1	0	0	0	0	0	0	0	0	0	0	0	0	1	0.02099	0	1	0	0	0	0.00777
CUTA001c01_002400	RALTA_A0242	-	conserved hypothetical protein; putative FERREDOXIN 2FE-2S	COG3411	C	1	1	1	1	1	0	0	0	0	0	0	0	0	0	0	0	0	0	0	0	0	0	0	0	0	0	0	0.00853	0	1	0	0	0	0
CUTA001c01_002410	RALTA_A0243	-	putative hydrolase	COG2945	R	1	1	1	1	0	0	0	0	0	1	0	0	0	0	0	0	0	0	0	0	0	0	0	0	0	0	0	0.02160	0	1	-	0	0	0.01252
CUTA001c01_002420	RALTA_A0244	dacC	D-alanyl-D-alanine carboxypeptidase; penicillin-binding protein 6a	COG1686	M	1	1	1	1	0	1	0	0	0	0	0	0	0	0	0	0	0	0	0	0	0	0	0	0	-	1	1	0.01455	0	1	0	0	0	0.00251
CUTA001c01_002430	RALTA_A0245	-	conserved hypothetical protein, DUF493	COG2921	S	0	0	0	0	0	0	0	0	0	1	0	0	0	0	0	0	0	0	0	0	0	0	0	0	-	-	-	-	0	1	-	-	-	-
CUTA001c01_002440	RALTA_A0246	-	putative S-adenosyl-L-methionine-dependent methyltransferase	COG1092	R	0	0	0	0	1	0	0	0	0	0	0	0	0	0	0	0	0	0	0	0	0	0	0	0	-	-	-	-	0	1	-	-	-	-
CUTA001c01_002450	RALTA_A0247	-	putative ATP-dependent DNA helicase	COG0210	L	1	1	1	0	1	0	0	0	0	0	0	0	0	0	0	0	0	0	0	0	0	0	0	0	-	1	1	0.03866	0	1	-	0	0	0.01907
CUTA001c01_002460	RALTA_A0248	-	conserved hypothetical protein; putative TRANSMEMBRANE PROTEIN	COG0526	C,O	1	1	1	1	0	0	0	0	1	0	0	0	0	0	0	0	0	0	0	0	0	0	0	0	0	0	1	0.03128	0	1	0	0	0	0.00942
CUTA001c01_002470	RALTA_A0249	-	conserved hypothetical protein	-	-	1	1	1	0	0	0	0	0	0	1	0	0	0	0	0	0	0	0	0	0	0	0	0	0	0	0	1	0.05927	0	1	0	0	0	0.01182
CUTA001c01_002480	RALTA_A0250	-	putative lipoprotein	-	-	1	1	1	0	0	0	0	0	0	1	0	0	0	0	0	0	0	0	0	0	0	0	0	0	-	1	1	0.04306	0	1	-	0	0	0.00680
CUTA001c01_002490	RALTA_A0251	-	putative neutral amino-acid efflux system, rhtB family (lysine, threonine, homoserine)	COG1280	E	1	1	0	0	0	1	0	0	0	0	0	0	0	1	0	0	0	0	0	0	0	0	0	0	1	0	1	0.03731	0	1	0	0	0	0.00313
CUTA001c01_002500	RALTA_A0252	-	hypothetical protein	-	-	1	0	0	0	0	0	0	0	0	1	0	0	0	0	0	0	0	0	0	0	0	0	0	0	0	0	0	0.05569	1	1	-	-	-	-
CUTA001c01_002510	RALTA_A0253	-	putative transcriptional regulator, GntR family, small molecule-binding UbiC domain	COG2188	K	0	0	0	0	1	0	0	0	0	0	0	0	1	0	0	0	0	0	0	0	0	0	0	0	-	-	-	-	0	1	-	-	-	-
CUTA001c01_002520	RALTA_A0254	-	hypothetical protein	-	-	0	0	0	0	0	0	0	0	0	1	0	0	0	0	0	0	0	0	0	0	0	0	0	0	-	-	-	-	0	0	-	-	-	-
CUTA001c01_002530	RALTA_A0255	zwf1	glucose-6-phosphate dehydrogenase	COG0364	G	0	0	0	0	1	0	0	0	0	0	0	0	0	0	0	0	0	0	0	0	0	0	0	0	-	-	-	-	0	1	-	-	-	-
CUTA001c01_002540	RALTA_A0256	-	putative ATPase, Mg chelatase-related protein	COG0606	O	0	0	0	0	1	0	0	0	0	0	0	0	0	0	0	0	0	0	0	0	0	0	0	0	-	-	-	-	0	1	-	-	-	-
CUTA001c01_002550	RALTA_A0257	-	conserved hypothetical protein, DUF526	COG2960	S	1	1	1	1	0	0	0	0	0	1	0	0	0	0	0	0	0	0	0	0	0	0	0	0	0	0	0	0.01852	0	1	0	0	0	0
CUTA001c01_002560	RALTA_A0258	-	conserved hypothetical protein; putative exported protein	-	-	1	0	0	0	0	0	0	1	0	0	0	0	0	0	0	0	0	0	0	0	0	0	0	0	-	1	1	0.02862	0	1	-	-	-	-
CUTA001c01_002570	RALTA_A0259	glnB/K	regulatory protein (P-II) for nitrogen assimilation by glutamine synthetase (ATase); signal transduction protein, associated to amtB, ammonium transporter	COG0347	E	0	0	0	0	0	1	0	0	0	0	0	0	0	0	0	0	0	0	0	0	0	0	0	0	-	-	-	-	0	1	-	-	-	-
CUTA001c01_002580	RALTA_A0260	amtB	ammonium transport protein (Amt family)	COG0004	P	1	1	0	0	0	1	0	0	0	0	0	0	0	1	0	0	0	0	0	0	0	0	0	0	-	1	1	0.03144	0	1	-	0	0	0.01587
CUTA001c01_002590	RALTA_A0261	-	conserved hypothetical protein	-	-	0	0	0	0	1	0	0	0	0	0	0	0	0	0	0	0	0	0	0	0	0	0	0	0	-	-	-	-	0	1	-	-	-	-
CUTA001c01_002600	RALTA_A0262	gshB	glutathione synthetase	COG0189	H,J	1	1	1	1	1	0	0	0	0	0	0	0	0	0	0	0	0	0	0	0	0	0	0	0	0	0	1	0.02816	0	1	-	0	0	0.00421
CUTA001c01_002610	RALTA_A0263	-	PTS system fructose IIA component (phosphoenolpyruvate-dependent sugar phosphotransferase system)	COG2893	G	1	1	1	1	1	0	0	0	0	0	0	0	0	1	0	0	0	0	0	0	0	0	0	0	-	1	1	0.02069	0	1	0	0	0	0.00221
CUTA001c01_002620	RALTA_A0264	ptsH	PTS family Hpr protein, phosphohistidinoprotein-hexose phosphotransferase	COG1925	G	1	1	1	0	1	0	0	0	0	0	0	0	0	1	0	0	0	0	0	0	0	0	0	0	0	0	0	0.03039	0	1	0	0	0	0.01124
CUTA001c01_002630	RALTA_A0265	ptsI	PTS family enzyme I and Hpr components, PEP-protein phosphotransferase	COG1080	G	0	0	0	0	1	0	0	0	0	0	0	0	0	1	0	0	0	0	0	0	0	0	0	0	-	-	-	-	0	1	-	-	-	-
CUTA001c01_002640	RALTA_A0266	bfd	BACTERIOFERRITIN-ASSOCIATED FERREDOXIN PROTEIN	COG2906	P	1	1	0	0	0	0	0	0	0	1	0	0	0	0	0	0	0	0	0	0	0	0	0	0	0	0	1	0.01343	0	1	-	0	0	0
CUTA001c01_002650	RALTA_A0267	bfr1	bacterioferritin, an iron storage homoprotein	COG2193	P	1	1	1	0	1	0	0	0	0	0	0	0	0	0	0	0	0	0	0	0	0	0	0	0	-	1	1	0.01873	0	1	0	0	0	0
CUTA001c01_002660	RALTA_A0268	selD	selenophosphate synthase	COG0709	E	1	0	0	0	0	0	0	0	0	1	0	0	0	0	0	0	0	0	0	0	0	0	0	0	0	0	1	0.03614	0	1	-	-	-	-
CUTA001c01_002670	RALTA_A0269	selU	Selenophosphate-dependent tRNA 2-selenouridine synthase	COG2603	R	0	0	0	0	1	0	0	0	0	0	0	0	0	0	0	0	0	0	0	0	0	0	0	0	-	-	-	-	0	1	-	-	-	-
CUTA001c01_002680	RALTA_A0270	-	conserved hypothetical protein; similar to p1RATA1884, 1881 and 1879	-	-	0	0	0	0	0	0	0	0	0	1	0	0	0	0	0	0	0	0	0	0	0	0	0	0	-	-	-	-	0	1	-	-	-	-
CUTA001c01_002690	RALTA_A0271	-	conserved hypothetical protein; similar to p1RATA1884, 1881 and 1879	-	-	0	0	0	0	0	0	0	0	0	1	0	0	0	0	0	0	0	0	0	0	0	0	0	0	-	-	-	-	0	1	-	-	-	-
CUTA001c01_002700	RALTA_A0272	-	conserved hypothetical protein; putative hydrolase	-	-	0	0	0	0	0	0	0	0	0	1	0	0	0	0	0	0	0	0	0	0	0	0	0	0	-	-	-	-	0	1	-	-	-	-
CUTA001c01_002710	RALTA_A0273	-	conserved hypothetical protein; VGR-RELATED PROTEIN	COG4253,COG3501	S	0	0	0	0	1	0	0	0	0	0	0	0	0	0	0	0	0	0	0	0	0	0	0	0	-	-	-	-	0	0	-	-	-	-
CUTA001c01_002720	RALTA_A0274	moeB	molybdopterin synthase sulfurylase	COG0476	H	1	1	0	0	1	0	0	0	0	0	0	0	0	0	0	0	0	0	0	0	0	0	0	0	0	0	1	0.03027	0	1	-	0	0	0.01181
CUTA001c01_002730	RALTA_A0275	-	Carboxy-terminal-processing protease, Peptidase S41 family; putative autocatalytic processed precursor	COG0793	M	1	1	0	0	0	1	0	0	0	0	0	0	0	0	0	0	0	0	0	0	0	0	0	0	-	1	1	0.02645	0	1	-	0	0	0.00436
CUTA001c01_002740	RALTA_A0276	gpmA	phosphoglyceromutase 1	COG0588	G	1	1	1	1	0	0	0	0	0	1	0	0	0	0	0	0	0	0	0	0	0	0	0	0	-	1	1	0.02699	0	1	-	0	0	0.00672
CUTA001c01_002750	RALTA_A0277	-	putative rhodanese-related sulfurtransferase; putative membrane protein	COG0607	P	0	0	0	0	0	0	0	0	0	1	0	0	0	0	0	0	0	0	0	0	0	0	0	0	-	-	-	-	0	1	-	-	-	-
CUTA001c01_002760	RALTA_A0278	grxC	glutaredoxin	COG0695	O	1	1	1	1	0	0	0	0	0	1	0	0	0	0	0	0	0	0	0	0	0	0	0	0	0	0	1	0.02155	0	1	0	0	0	0.00784
CUTA001c01_002770	RALTA_A0279	secB	molecular chaperone in protein export, enhances activity of SecA (General Secretory Pathway)	COG1952	U	1	1	1	1	1	0	0	0	0	0	0	0	0	0	0	0	0	0	0	0	0	0	0	0	0	0	1	0.02241	0	1	0	0	0	0.00581
CUTA001c01_002780	RALTA_A0280	gpsA	glycerol-3-phosphate dehydrogenase (NAD+)	COG0240	C	1	1	1	1	0	0	0	0	0	1	0	0	0	0	0	0	0	0	0	0	0	0	0	0	-	1	1	0.04204	0	1	-	0	0	0.00298
CUTA001c01_002790	RALTA_A0281	-	conserved hypothetical protein, UPF0065	COG3181	S	1	1	1	0	0	0	0	0	0	1	0	0	0	1	0	0	0	0	0	0	0	0	0	0	0	0	1	0.04029	0	1	0	0	0	0.01145
CUTA001c01_002800	RALTA_A0282	-	putative tRNA/rRNA methyltransferase	COG0219	J	1	1	1	1	0	0	0	0	0	1	0	0	0	0	0	0	0	0	0	0	0	0	0	0	-	1	0	0.04260	0	1	0	0	0	0.01282
CUTA001c01_002810	RALTA_A0283	-	putative amidophosphoribosyltransferase, comF/gntX family	COG1040	R	0	0	0	0	1	0	0	0	0	0	0	0	0	0	0	0	0	0	0	0	0	0	0	0	-	-	-	-	0	1	-	-	-	-
CUTA001c01_002820	RALTA_A0284	-	putative BIOTIN SYNTHESIS METHYLTRANSFERASE, bioC	COG0500	Q,R	1	1	1	1	1	0	0	0	0	0	0	0	0	0	0	0	0	0	0	0	0	0	0	0	0	0	1	0.02974	0	1	0	0	0	0.00738
CUTA001c01_002830	RALTA_A0285	-	hypothetical protein	-	-	0	0	0	0	0	0	0	0	1	0	0	0	0	0	0	0	0	0	0	0	0	0	0	0	-	-	-	-	0	0	-	-	-	-
CUTA001c01_002840	RALTA_A0286	-	conserved hypothetical protein, putative TRANSMEMBRANE PROTEIN	COG5488	S	1	1	1	0	0	1	0	0	0	0	0	0	0	0	0	0	0	0	0	0	0	0	0	0	0	0	1	0.01299	0	1	0	0	0	0.00240
CUTA001c01_002850	RALTA_A0287	coxB	CYTOCHROME C OXIDASE POLYPEPTIDE II PRECURSOR (CYTOCHROME AA3 SUBUNIT 2) TRANSMEMBRANE PROTEIN	COG2010,COG1622	C	1	1	1	1	0	1	0	0	0	0	0	0	0	0	0	0	0	0	0	0	0	0	0	0	0	0	1	0.01560	0	1	0	0	0	0.00480
CUTA001c01_002860	RALTA_A0288	coxA	CYTOCHROME C OXIDASE POLYPEPTIDE I (CYTOCHROME AA3 SUBUNIT 1) TRANSMEMBRANE PROTEIN	COG0843	C	1	1	1	1	0	1	0	0	0	0	0	0	0	0	0	0	0	0	0	0	0	0	0	0	1	0	1	0.01451	0	1	0	0	0	0.00125
CUTA001c01_002870	RALTA_A0289	-	conserved hypothetical protein	-	-	0	0	0	0	0	0	0	0	0	1	0	0	0	0	0	0	0	0	0	0	0	0	0	0	-	-	-	-	1	1	-	-	-	-
CUTA001c01_002880	RALTA_A0290	ctaG	Cytochrome c oxidase assembly protein CtaG/Cox11; transmembrane protein	COG3175	O	1	1	1	1	0	0	0	0	0	1	0	0	0	0	0	0	0	0	0	0	0	0	0	0	0	0	1	0.02404	0	1	0	0	0	0.00821
CUTA001c01_002890	RALTA_A0291	-	conserved hypothetical protein; putative TRANSMEMBRANE PROTEIN	-	-	1	1	1	1	0	1	0	0	0	0	0	0	0	0	0	0	0	0	0	0	0	0	0	0	0	0	1	0.04012	0	1	0	0	0	0.00450
CUTA001c01_002900	RALTA_A0292	coxC	CYTOCHROME C OXIDASE SUBUNIT III TRANSMEMBRANE PROTEIN	COG1845	C	1	1	1	1	0	1	0	0	0	0	0	0	0	0	0	0	0	0	0	0	0	0	0	0	-	1	1	0.01752	0	1	-	0	0	0.00233
CUTA001c01_002910	RALTA_A0293	-	conserved hypothetical protein; putative TRANSMEMBRANE PROTEIN	-	-	1	1	1	1	0	1	0	0	0	0	0	0	0	0	0	0	0	0	0	0	0	0	0	0	0	0	0	0.01296	0	1	0	0	0	0
CUTA001c01_002920	RALTA_A0294	-	putative TRANSMEMBRANE CYTOCHROME OXIDASE COMPLEX BIOGENESIS FACTOR	COG3346	S	1	1	1	1	0	0	0	0	0	1	0	0	0	0	0	0	0	0	0	0	0	0	0	0	-	1	0	0.05933	0	1	-	0	0	0.01461
CUTA001c01_002930	RALTA_A0295	-	conserved hypothetical protein; putative TRANSMEMBRANE PROTEIN	COG0386,COG1999	O,R	1	1	1	1	0	0	0	0	0	1	0	0	0	0	0	0	0	0	0	0	0	0	0	0	0	0	1	0.03374	0	1	0	0	0	0.00772
CUTA001c01_002940	RALTA_A0296	ctaA	CYTOCHROME C oxidase assembly protein, AA3 subunit-CONTROLLING TRANSMEMBRANE PROTEIN	COG1612	O	1	1	1	1	0	1	0	0	0	0	0	0	0	0	0	0	0	0	0	0	0	0	0	0	0	0	1	0.02846	0	1	0	0	0	0.00727
CUTA001c01_002950	RALTA_A0297	ctaB	PROTOHEME IX FARNESYLTRANSFERASE (HEME O SYNTHASE) TRANSMEMBRANE PROTEIN	COG0109	O	1	1	1	1	0	1	0	0	0	0	0	0	0	0	0	0	0	0	0	0	0	0	0	0	0	0	1	0.02409	0	1	0	0	0	0.00434
CUTA001c01_002960	RALTA_A0298	-	putative cytochrome c oxidase assembly factor, scoC	COG1999	R	1	1	1	1	0	0	0	0	0	1	0	0	0	0	0	0	0	0	0	0	0	0	0	0	-	1	1	0.03952	0	1	0	0	0	0.01294
CUTA001c01_002970	RALTA_A0299	rpoH	RNA polymerase sigma H (sigma 32) factor; transcription of heat shock and stress proteins	COG0568	K	1	1	1	1	1	0	0	0	0	0	0	0	1	0	0	0	0	0	0	0	0	0	0	0	0	0	1	0.02817	0	1	0	0	0	0.00433
CUTA001c01_002980	RALTA_A0300	-	conserved hypothetical protein, PIRIN-LIKE PROTEIN	COG1741	R	1	1	1	1	1	0	0	0	0	0	0	0	0	0	0	0	0	0	0	0	0	0	0	0	0	0	1	0.04306	0	1	0	0	0	0.00802
CUTA001c01_002990	RALTA_A0301	-	putative phosphoribosyl transferase	COG0547	E	1	1	1	0	1	0	0	0	0	0	0	0	0	0	0	0	0	0	0	0	0	0	0	0	-	1	1	0.04451	0	1	-	0	0	0.01317
CUTA001c01_003000	RALTA_A0302	nasD	nitrate ABC transporter, ATP_binding component	COG1116	P	1	1	1	0	0	1	0	0	0	0	0	0	0	1	0	0	0	0	0	0	0	0	0	0	0	0	1	0.04448	0	1	0	0	0	0.00749
CUTA001c01_003010	RALTA_A0303	nasE	NITRATE ABC TRANSPORTER, TRANSMEMBRANE component	COG0600	P	1	1	1	1	0	1	0	0	0	0	0	0	0	1	0	0	0	0	0	0	0	0	0	0	-	1	1	0.03504	0	1	-	0	0	0.00901
CUTA001c01_003020	RALTA_A0304	nasF	NITRATE ABC TRANSPORTER, periplasmic component	COG0715	P	1	1	1	1	0	1	0	0	0	0	0	0	0	0	0	0	0	0	0	0	0	0	0	0	-	1	1	0.03394	0	1	0	0	0	0.01070
CUTA001c01_003030	RALTA_A0305	nasR	response regulator antiterminator transcriptional regulator, RNA-binding ANTAR domain	COG3707	T	1	1	1	1	1	0	0	0	0	0	0	0	0	0	0	0	0	0	0	0	0	0	0	0	0	0	1	0.04308	0	1	0	0	0	0.01042
CUTA001c01_003040	RALTA_A0306	-	putative isomerase/hydrolase; putative Fumarylacetoacetate (FAA) hydrolase	COG0179	Q	1	1	1	1	1	0	0	0	0	0	0	0	0	0	0	0	0	0	0	0	0	0	0	0	0	0	1	0.03262	0	1	0	0	0	0.00286
CUTA001c01_003050	RALTA_A0307	-	putative MALEYLACETOACETATE ISOMERASE	COG0625	O	1	1	1	1	1	0	0	0	0	0	0	0	0	0	0	0	0	0	0	0	0	0	0	0	0	0	0	0.03523	0	1	-	0	0	0.00775
CUTA001c01_003060	RALTA_A0308	ftsY	Signal recognition particle GTPase	COG0552	U	1	1	1	1	1	0	0	0	0	0	0	0	0	0	0	0	0	0	0	0	0	0	0	0	-	1	0	0.04427	0	1	-	0	0	0.00804
CUTA001c01_003070	RALTA_A0309	-	putative ZINC PROTEASE, peptidase M16 family	COG0612	R	1	1	1	1	0	0	0	0	1	0	0	0	0	0	0	0	0	0	0	0	0	0	0	0	-	1	1	0.04087	0	1	-	0	0	0.01210
CUTA001c01_003080	RALTA_A0310	-	putative ZINC PROTEASE, peptidase M16 family	COG0612	R	1	0	0	0	0	0	0	0	0	1	0	0	0	0	0	0	0	0	0	0	0	0	0	0	-	1	1	0.03883	0	1	-	-	-	-
CUTA001c01_003090	RALTA_A0311	-	conserved hypothetical protein, putative methyltransferase	COG0742	L	1	0	0	0	0	0	0	0	0	1	0	0	0	0	0	0	0	0	0	0	0	0	0	0	0	0	0	0.05833	0	1	-	-	-	-
CUTA001c01_003100	RALTA_A0312	coaD	CMP-deoxy-D-manno-octulosonate-lipid A transferase (phosphopantetheine adenylyltransferase)	COG0669	H	1	1	1	1	1	0	0	0	0	0	0	0	0	0	0	0	0	0	0	0	0	0	0	0	0	0	0	0.01864	0	1	0	0	0	0.00207
CUTA001c01_003110	RALTA_A0313	-	putative 4Fe-4S ferredoxin-type protein	COG1145	C	1	1	1	1	0	0	0	0	0	1	0	0	0	0	0	0	0	0	0	0	0	0	0	0	0	0	1	0.02316	0	1	0	0	0	0.01550
CUTA001c01_003120	RALTA_A0314	-	conserved hypothetical protein, DUF839	COG3211	R	1	1	0	0	0	0	1	0	0	0	0	0	0	0	0	0	0	0	0	0	0	0	0	0	0	0	1	0.03474	0	1	0	0	0	0.00596
CUTA001c01_003130	RALTA_A0315	pth	peptidyl-tRNA hydrolase	COG0193	J	0	0	0	0	1	0	0	0	0	0	0	0	0	0	0	0	0	0	0	0	0	0	0	0	-	-	-	-	0	1	-	-	-	-
CUTA001c01_003140	RALTA_A0316	rplY	5S rRNA binding 50S RIBOSOMAL SUBUNIT PROTEIN L25	COG1825	J	0	0	0	0	1	0	0	0	0	0	0	0	0	0	0	0	0	0	0	0	0	0	0	0	-	-	-	-	0	1	-	-	-	-
CUTA001c01_003150	RALTA_A0317	prs	phosphoribosylpyrophosphate synthetase	COG0462	E,F	1	1	1	1	1	0	0	0	0	0	0	0	0	0	0	0	0	0	0	0	0	0	0	0	-	1	1	0.01943	0	1	-	0	0	0.00421
CUTA001c01_003170	RALTA_A0318	ispE	4-diphosphocytidyl-2-C-methylerythritol kinase	COG1947	I	1	1	1	1	1	0	0	0	0	0	0	0	0	0	0	0	0	0	0	0	0	0	0	0	0	0	1	0.03568	0	1	0	0	0	0.01027
CUTA001c01_003180	RALTA_A0319	lolB	Outer-membrane lipoprotein lolB precursor	COG3017	M	1	1	1	1	0	0	0	0	0	1	0	0	0	0	0	0	0	0	0	0	0	0	0	0	-	1	1	0.05076	0	1	-	0	0	0.00680
CUTA001c01_003190	RALTA_A0320	-	conserved hypothetical protein; putative exported protein	COG0457	R	1	1	0	0	0	0	0	0	0	1	0	0	0	0	0	0	0	0	0	0	0	0	0	0	-	1	1	0.04640	0	1	0	0	0	0.00674
CUTA001c01_003200	RALTA_A0321	mutM	formamidopyrimidine/5-formyluracil/ 5-hydroxymethyluracil DNA glycosylase/ DNA lyase	COG0266	L	1	1	1	1	1	0	0	0	0	0	0	0	0	0	0	0	0	0	0	0	0	0	0	0	-	1	1	0.05566	0	1	-	0	0	0.00926
CUTA001c01_003210	RALTA_A0322	-	conserved hypothetical protein; putative nucleoside triphosphate hydrolase domain	COG0699	R	1	1	1	1	1	0	0	0	0	0	0	0	0	0	0	0	0	0	0	0	0	0	0	0	0	0	1	0.03216	0	1	-	0	0	0.01385
CUTA001c01_003220	RALTA_A0323	mutY	adenine DNA glycosylase	COG1194	L	1	1	1	1	1	0	0	0	0	0	0	0	0	0	0	0	0	0	0	0	0	0	0	0	-	1	1	0.05083	0	1	-	0	0	0.01609
CUTA001c01_003230	RALTA_A0324	-	putative peptidase, S16 family	COG2802	R	1	1	1	1	1	0	0	0	0	0	0	0	0	0	0	0	0	0	0	0	0	0	0	0	-	1	1	0.03806	0	1	-	0	0	0.00913
CUTA001c01_003240	RALTA_A0325	-	conserved hypothetical protein; putative P-loop ATPase	COG1660	R	1	1	1	1	1	0	0	0	0	0	0	0	0	0	0	0	0	0	0	0	0	0	0	0	1	0	1	0.02596	0	1	0	0	0	0.00802
CUTA001c01_003250	RALTA_A0326	psiF	phosphate starvation inducible psiF; putative exported protein	COG0508	C	1	1	1	0	0	0	0	0	1	0	0	0	0	0	0	0	0	0	0	0	0	0	0	0	0	0	1	0.05150	0	1	0	0	0	0.01550
CUTA001c01_003260	RALTA_A0328	ptsK	HPr serine kinase/phosphorylase	COG1493	T	1	1	1	1	1	0	0	0	0	0	0	0	0	0	0	0	0	0	0	0	0	0	0	0	-	1	1	0.03055	0	1	0	0	0	0.00619
CUTA001c01_003270	RALTA_A0329	ptsN	Phosphoenolpyruvate-dependent sugar phosphotransferase system (PTS), EIIA 2 component	COG1762	G,T	0	0	0	0	1	0	0	0	0	0	0	0	0	1	0	0	0	0	0	0	0	0	0	0	-	-	-	-	0	1	-	-	-	-
CUTA001c01_003280	RALTA_A0330	yhbH	sigma(54) modulation protein	COG1544	J	0	0	0	0	1	0	0	0	0	0	0	0	0	0	0	0	0	0	0	0	0	0	0	0	-	-	-	-	0	1	-	-	-	-
CUTA001c01_003290	RALTA_A0331	rpoN	sigma N (sigma 54) factor of RNA polymerase	COG1508	K	1	1	1	1	1	0	0	0	0	0	0	0	1	0	0	0	0	0	0	0	0	0	0	0	0	0	1	0.03285	0	1	0	0	0	0.00476
CUTA001c01_003300	RALTA_A0332	-	putative ABC transport protein, atp_binding component	COG1137	R	1	1	1	1	1	0	0	0	0	0	0	0	0	1	0	0	0	0	0	0	0	0	0	0	0	0	1	0.03159	0	1	0	0	0	0.00627
CUTA001c01_003310	RALTA_A0333	-	conserved hypothetical protein, OstA domain; putative exported PROTEIN	COG1934	S	1	1	1	1	0	0	0	0	0	1	0	0	0	0	0	0	0	0	0	0	0	0	0	0	0	0	1	0.03155	0	1	0	1	0	0.00623
CUTA001c01_003320	RALTA_A0334	-	conserved hypothetical protein, DUF1239; putative TRANSMEMBRANE PROTEIN	COG3117	S	1	1	1	1	0	1	0	0	0	0	0	0	0	0	0	0	0	0	0	0	0	0	0	0	0	0	1	0.02835	0	1	0	0	0	0.00957
CUTA001c01_003330	RALTA_A0335	kdsD	Arabinose-5-phosphate isomerase	COG0517,COG0794	M,R	1	1	1	1	1	0	0	0	0	0	0	0	0	0	0	0	0	0	0	0	0	0	0	0	0	0	1	0.02329	0	1	0	0	0	0.00102
CUTA001c01_003340	RALTA_A0336	-	GLUTATHIONE-REGULATED POTASSIUM-EFFLUX SYSTEM K+/H+ ANTIPORTER TRANSMEMBRANE PROTEIN	COG1226,COG0475	P	1	1	1	0	0	1	0	0	0	0	0	0	0	1	0	0	0	0	0	0	0	0	0	0	0	0	1	0.02735	0	1	-	0	0	0.00556
CUTA001c01_003350	RALTA_A0337	-	conserved hypothetical protein	COG4321	R	1	0	0	0	0	0	0	0	0	1	0	0	0	0	0	0	0	0	0	0	0	0	0	0	0	0	0	0.02854	0	1	-	-	-	-
CUTA001c01_003360	RALTA_A0338	-	conserved hypothetical protein; putative peptidase, type 1 glutamine amidotransferase (GATase1)-like domain	COG0693	R	1	1	1	1	1	0	0	0	0	0	0	0	0	0	0	0	0	0	0	0	0	0	0	0	-	1	1	0.03577	0	1	0	0	0	0.00868
CUTA001c01_003370	RALTA_A0339	apt	adenine phosphoribosyltransferase	COG0503	F	0	0	0	0	1	0	0	0	0	0	0	0	0	0	0	0	0	0	0	0	0	0	0	0	-	-	-	-	0	1	-	-	-	-
CUTA001c01_003380	RALTA_A0340	-	putative lysis exporter	COG1280	E	1	1	0	0	0	1	0	0	0	0	0	0	0	1	0	0	0	0	0	0	0	0	0	0	0	0	0	0.04644	0	1	0	0	0	0.00821
CUTA001c01_003390	RALTA_A0341	-	putative transport protein (PNaS family)/regulator/enzyme	COG1283	P	1	1	1	0	0	1	0	0	0	0	0	0	0	1	0	0	0	0	0	0	0	0	0	0	0	0	1	0.03634	0	1	-	0	0	0.00656
CUTA001c01_003400	RALTA_A0342	-	conserved hypothetical protein, DUF355	COG1839	S	1	1	0	0	1	0	0	0	0	0	0	0	0	0	0	0	0	0	0	0	0	0	0	0	-	1	1	0.04684	0	1	0	0	0	0.01035
CUTA001c01_003410	RALTA_A0343	-	putative Phosphoglycerate mutase/bisphosphoglycerate mutase	COG0406	G	0	0	0	0	0	0	0	0	0	1	0	0	0	0	0	0	0	0	0	0	0	0	0	0	-	-	-	-	0	1	-	-	-	-
CUTA001c01_003420	RALTA_A0344	uvrA1	ATPase and DNA damage recognition protein of nucleotide excision repair excinuclease UvrABC	COG0178	L	1	1	1	1	1	0	0	0	0	0	0	0	0	0	0	0	0	0	0	0	0	0	0	0	-	1	1	0.03561	0	1	-	0	0	0.00804
CUTA001c01_003430	RALTA_A0345	-	putative transporter, MFS family	COG0477	E,G,P,R	1	1	1	1	0	1	0	0	0	0	0	0	0	1	0	0	0	0	0	0	0	0	0	0	0	0	0	0.03183	0	1	-	0	0	0.00425
CUTA001c01_003440	RALTA_A0346	ssb1	ssDNA-binding protein, controls activity of RecBCD nuclease	COG0629	L	1	1	0	0	1	0	0	0	0	0	0	0	0	0	0	0	0	0	0	0	0	0	0	0	0	0	1	0.03561	0	1	-	0	0	0.01143
CUTA001c01_003450	RALTA_A0347	-	putative OUTER MEMBRANE PORIN	COG3203	M	0	0	0	0	0	0	0	1	0	0	0	0	0	0	0	0	0	0	0	0	0	0	0	0	-	-	-	-	0	1	-	-	-	-
CUTA001c01_003460	RALTA_A0348	-	conserved hypothetical protein, UPF0065	COG3181	S	0	0	0	0	0	0	0	0	0	1	0	0	0	0	0	0	0	0	0	0	0	0	0	0	-	-	-	-	0	1	-	-	-	-
CUTA001c01_003470	RALTA_A0349	-	conserved hypothetical protein, Basic membrane lipoprotein motif	COG1744	R	0	0	0	0	1	0	0	0	0	0	0	0	0	0	0	0	0	0	0	0	0	0	0	0	-	-	-	-	0	1	-	-	-	-
CUTA001c01_003480	RALTA_A0350	-	putative diguanylate cyclase (GGDEF domain)	COG2199	T	1	1	0	0	0	1	0	0	0	0	0	0	0	0	0	0	0	0	0	0	0	0	0	0	-	1	1	0.05639	0	1	-	0	0	0.01799
CUTA001c01_003490	RALTA_A0351	-	conserved hypothetical protein; putative transmembrane protein	COG5455	S	1	1	0	0	0	0	0	0	0	1	0	0	0	0	0	0	0	0	0	0	0	0	0	0	-	1	1	0.02805	0	1	0	0	0	0.00893
CUTA001c01_003500	RALTA_A0352	-	conserved hypothetical protein	-	-	1	1	0	0	0	0	0	0	0	1	0	0	0	0	0	0	0	0	0	0	0	0	0	0	0	0	1	0.04750	0	1	0	0	0	0.01220
CUTA001c01_003510	RALTA_A0353	-	putative K+ transport system component	COG1226	P	1	1	0	0	0	1	0	0	0	0	0	0	0	1	0	0	0	0	0	0	0	0	0	0	0	0	0	0.04413	0	1	0	0	0	0.01626
CUTA001c01_003520	RALTA_A0354	-	conserved hypothetical protein; putative membrane protein	COG3247	S	0	0	0	0	0	1	0	0	0	0	0	0	0	0	0	0	0	0	0	0	0	0	0	0	-	-	-	-	0	1	-	-	-	-
CUTA001c01_003530	RALTA_A0355	-	putative lipoprotein	-	-	1	1	0	0	0	0	0	0	0	1	0	0	0	0	0	0	0	0	0	0	0	0	0	0	-	1	1	0.07215	0	1	0	0	1	0.03835
CUTA001c01_003540	RALTA_A0356	-	putative transcriptional regulator, RpiR and Sugar isomerase (SIS) domains	COG1737	K	1	0	0	0	1	0	0	0	0	0	0	0	1	0	0	0	0	0	0	0	0	0	0	0	0	0	1	0.04130	0	1	-	-	-	-
CUTA001c01_003550	RALTA_A0357	-	putative TYPE 4 FIMBRIAL BIOGENESIS TRANSMEMBRANE PROTEIN, pilE family	COG4968	N,U	0	0	0	0	0	0	0	0	0	1	0	0	0	0	0	0	0	0	0	0	0	0	0	0	-	-	-	-	0	1	-	-	-	-
CUTA001c01_003560	RALTA_A0358	-	putative TYPE 4 FIMBRIAL PILIN RELATED TRANSMEMBRANE PROTEIN, pilE family	COG4970	N,U	1	1	1	0	0	0	0	0	0	1	0	0	0	0	0	0	0	0	0	0	0	1	0	0	0	0	1	0.07603	0	1	0	0	0	0.01274
CUTA001c01_003570	RALTA_A0359	-	putative TYPE 4 FIMBRIAL BIOGENESIS RELATED TRANSMEMBRANE PROTEIN, pilE family	COG4967	N,U	1	1	1	0	0	1	0	0	0	0	0	0	0	0	0	0	0	0	0	0	0	1	0	0	0	0	1	0.04382	0	1	0	0	0	0.01070
CUTA001c01_003580	RALTA_A0360	-	putative TYPE 4 FIMBRIAL BIOGENESIS PROTEIN TRANSMEMBRANE	COG4966	N,U	1	1	1	0	0	0	0	0	0	1	0	0	0	0	0	0	0	0	0	0	0	0	0	0	-	1	1	0.09644	0	1	-	0	0	0.00962
CUTA001c01_003590	RALTA_A0361	-	putative pilin biogenesis TRANSMEMBRANE PROTEIN (pilin operon)	-	-	1	1	1	0	0	0	0	0	0	1	0	0	0	0	0	0	0	0	0	0	0	0	0	0	0	0	1	0.12355	0	1	0	0	0	0.01119
CUTA001c01_003600	RALTA_A0362	-	TYPE 4 FIMBRIAL BIOGENESIS PILY1-RELATED PROTEIN; SIGNAL PEPTIDE	COG3419	N,U	1	1	1	0	0	0	0	0	0	1	0	0	0	0	0	0	0	0	0	0	0	0	0	0	-	1	1	0.13781	0	1	-	0	0	0.00746
CUTA001c01_003610	RALTA_A0363	-	putative Outer membrane efflux protein	COG1538	M,U	1	1	1	0	0	0	0	1	0	0	0	0	0	0	0	0	0	0	0	0	0	0	0	0	-	1	1	0.05869	0	1	-	0	0	0.01298
CUTA001c01_003620	RALTA_A0364	-	putative ABC-2 transporter, membrane + ATP binding component	COG0842	V	1	1	1	0	0	1	0	0	0	0	0	0	0	1	0	0	0	0	0	0	0	0	0	0	-	1	1	0.03610	0	1	-	0	0	0.00700
CUTA001c01_003630	RALTA_A0365	-	putative ABC TRANSPORTER, ATP-BINDING component	COG1131	V	1	1	1	1	0	1	0	0	0	0	0	0	0	1	0	0	0	0	0	0	0	0	0	0	-	1	1	0.03635	0	1	-	0	0	0.00731
CUTA001c01_003640	RALTA_A0366	-	putative biotinyl/lipoyl-carrier protein	COG0845	M	1	1	1	1	0	1	0	0	0	0	0	0	0	0	0	0	0	0	0	0	0	0	0	0	-	1	1	0.03609	0	1	0	0	0	0.01535
CUTA001c01_003650	RALTA_A0367	-	putative transcriptional regulator, tetR family	COG1309	K	1	1	1	1	0	0	0	0	0	1	0	0	1	0	0	0	0	0	0	0	0	0	0	0	-	1	0	0.07275	0	1	-	0	0	0.01747
CUTA001c01_003660	RALTA_A0368	queF	7-cyano-7-deazaguanine reductase	COG0780,COG2904	R,S	1	1	1	0	1	0	0	0	0	0	0	0	0	0	0	0	0	0	0	0	0	0	0	0	0	0	0	0.03490	0	1	0	0	0	0.00481
CUTA001c01_003670	RALTA_A0369	ilvA	threonine deaminase	COG1171	E	1	1	1	0	1	0	0	0	0	0	0	0	0	0	0	0	0	0	0	0	0	0	0	0	0	0	1	0.02524	0	1	1	0	0	0.00846
CUTA001c01_003680	RALTA_A0370	otsB	trehalose-6-phosphate phosphatase	COG1877	G	1	1	1	0	0	0	0	0	0	1	0	0	0	0	0	0	0	0	0	0	0	0	0	0	-	1	1	0.03824	0	1	0	0	0	0.00627
CUTA001c01_003690	RALTA_A0371	-	putative Glycoside hydrolase, family 15	COG3387	G	1	1	1	0	1	0	0	0	0	0	0	0	0	0	0	0	0	0	0	0	0	0	0	0	-	1	1	0.03206	0	1	-	0	0	0.01026
CUTA001c01_003700	RALTA_A0372	otsA	trehalose-6-phosphate synthase	COG0380	G	1	1	1	0	1	0	0	0	0	0	0	0	0	0	0	0	0	0	0	0	0	0	0	0	-	1	1	0.02700	0	1	-	0	0	0.00432
CUTA001c01_003710	RALTA_A0373	-	putative Pterin-4-alpha-carbinolamine dehydratase	COG2154	H	1	1	0	0	1	0	0	0	0	0	0	0	0	0	0	0	0	0	0	0	0	0	0	0	-	1	1	0.06424	0	1	-	0	0	0.02047
CUTA001c01_003720	RALTA_A0374	-	conserved hypothetical protein	COG2068	R	1	0	0	0	0	0	0	0	0	1	0	0	0	0	0	0	0	0	0	0	0	0	0	0	1	0	0	0.04265	0	1	-	-	-	-
CUTA001c01_003730	RALTA_A0375	coxI	carbon monoxide dehydrogenase accessory protein; may be involved in the anchoring of CO dehydrogenase to the cytoplasmic membrane	COG1975	O	1	1	1	0	1	0	0	0	0	0	0	0	0	0	0	0	0	0	0	0	0	0	0	0	-	1	0	0.03506	0	1	0	0	0	0.01063
CUTA001c01_003740	RALTA_A0376	coxG	carbon monoxide dehydrogenase accessory protein; may be involved in the anchoring of CO dehydrogenase to the cytoplasmic membrane	COG3427	S	1	1	1	0	0	0	0	0	0	1	0	0	0	0	0	0	0	0	0	0	0	0	0	0	0	0	0	0.03779	0	1	-	0	0	0
CUTA001c01_003750	RALTA_A0377	coxE	carbon monoxide dehydrogenase accessory protein; may be involved in the addition of the Cu-ion to CoxL	COG3552	R	1	1	1	0	0	0	0	0	0	1	0	0	0	0	0	0	0	0	0	0	0	0	0	0	-	1	1	0.05982	0	1	-	0	0	0.00985
CUTA001c01_003760	RALTA_A0378	coxD	carbon monoxide dehydrogenase accessory protein, putative ATPase; may be involved in the attachment of the sulfido group to the Mo-ion to CoxL	COG0714	R	1	1	1	1	1	0	0	0	0	0	0	0	0	0	0	0	0	0	0	0	0	0	0	0	-	1	1	0.05071	0	1	-	0	0	0.00559
CUTA001c01_003770	RALTA_A0379	cooxM	Carbon monoxide dehydrogenase medium chain (CO dehydrogenase subunit M) (CO-DH M)	COG1319	C	1	1	0	0	0	0	0	0	0	1	0	0	0	0	0	0	0	0	0	0	0	0	0	0	-	1	1	0.07407	0	1	-	0	0	0.01378
CUTA001c01_003780	RALTA_A0380	coxL	Carbon monoxide dehydrogenase large chain (CO dehydrogenase subunit L) (CO-DH L)	COG1529	C	1	1	1	1	0	0	0	0	0	1	0	0	0	0	0	0	0	0	0	0	0	0	0	0	-	1	1	0.03977	0	1	-	1	0	0.01011
CUTA001c01_003790	RALTA_A0381	coxS	Carbon monoxide dehydrogenase small chain (CO dehydrogenase subunit S) (CO-DH S)	COG2080	C	1	1	1	1	1	0	0	0	0	0	0	0	0	0	0	0	0	0	0	0	0	0	0	0	-	1	1	0.03527	0	0	-	0	0	0.00419
CUTA001c01_003800	RALTA_A0382	-	conserved hypothetical protein; putative TRANSMEMBRANE PROTEIN	COG1238	S	1	1	1	1	0	1	0	0	0	0	0	0	0	0	0	0	0	0	0	0	0	0	0	0	-	1	1	0.03833	0	1	0	0	0	0.00868
CUTA001c01_003810	RALTA_A0383	-	putative FAD/FMN binding Fe-S oxidoreductase	COG0247,COG0277	C	1	1	1	1	1	0	0	0	0	0	0	0	0	0	0	0	0	0	0	0	0	0	0	0	-	1	1	0.02690	0	1	-	0	0	0.00982
CUTA001c01_003820	RALTA_A0384	-	conserved hypothetical protein; putative nucleotide-binding protein, histidine triad motif	COG0537	F,G,R	0	0	0	0	1	0	0	0	0	0	0	0	0	0	0	0	0	0	0	0	0	0	0	0	-	-	-	-	0	1	-	-	-	-
CUTA001c01_003830	RALTA_A0385	-	putative ABC TRANSPORTER, ATP-binding membrane component	COG4178	R	1	1	1	1	0	1	0	0	0	0	0	0	0	1	0	0	0	0	0	0	0	0	0	0	-	1	1	0.05332	0	1	-	0	0	0.00449
CUTA001c01_003840	RALTA_A0386	-	conserved hypothetical protein, DUF971	COG3536	S	1	1	1	1	1	0	0	0	0	0	0	0	0	0	0	0	0	0	0	0	0	0	0	0	0	0	1	0.02420	0	1	0	0	0	0
CUTA001c01_003850	RALTA_A0387	ubiE	bifunctional: 2-octaprenyl-6-methoxy-1,4-benzoquinone methylase; S-adenosylmethionine:2-DMK methyltransferase	COG2226	H	1	1	1	0	1	0	0	0	0	0	0	0	0	0	0	0	0	0	0	0	0	0	0	0	0	0	0	0.02669	0	1	0	0	0	0.00412
CUTA001c01_003860	RALTA_A0388	-	conserved hypothetical protein, COG4395	COG4395	S	1	1	1	0	0	1	0	0	0	0	0	0	0	0	0	0	0	0	0	0	0	0	0	0	-	1	1	0.06863	0	1	-	0	0	0.01577
CUTA001c01_003870	RALTA_A0389	-	conserved hypothetical protein, DUF1243	COG3165	S	1	0	0	0	1	0	0	0	0	0	0	0	0	0	0	0	0	0	0	0	0	0	0	0	-	1	0	0.03444	0	1	-	-	-	-
CUTA001c01_003880	RALTA_A0390	ubiB	2-octaprenylphenol hydroxylase of ubiquinone biosynthetic pathway	COG0661	R	0	0	0	0	0	1	0	0	0	0	0	0	0	0	0	0	0	0	0	0	0	0	0	0	-	-	-	-	0	1	-	-	-	-
CUTA001c01_003890	RALTA_A0391	-	putative Thiopurine S-methyltransferase	COG0500	Q,R	0	0	0	0	1	0	0	0	0	0	0	0	0	0	0	0	0	0	0	0	0	0	0	0	-	-	-	-	0	1	-	-	-	-
CUTA001c01_003900	RALTA_A0392	-	putative SODIUM/SOLUTE SYMPORTER	COG0591	E,R	1	1	1	1	0	1	0	0	0	0	0	0	0	1	0	0	0	0	0	0	0	0	0	0	-	1	1	0.02664	0	1	0	0	0	0.00558
CUTA001c01_003910	RALTA_A0393	-	conserved hypothetical protein	COG0508,COG2331	C,S	1	1	0	0	0	0	0	0	0	1	0	0	0	0	0	0	0	0	0	0	0	0	0	0	0	0	1	0.03132	0	1	0	0	0	0.02165
CUTA001c01_003920	RALTA_A0394	-	conserved hypothetical protein, DUF502; putative TRANSMEMBRANE PROTEIN	COG2928	S	1	1	1	1	0	1	0	0	0	0	0	0	0	0	0	0	0	0	0	0	0	0	0	0	-	1	1	0.02563	0	1	-	0	0	0.00565
CUTA001c01_003930	RALTA_A0395	aspS	aspartate tRNA synthetase	COG0173	J	1	1	1	1	1	0	0	0	0	0	0	0	0	0	0	0	0	0	0	0	0	0	0	0	-	1	0	0.01922	0	1	-	0	0	0.00609
CUTA001c01_003940	RALTA_A0396	-	conserved hypothetical protein; putative TRANSMEMBRANE PROTEIN	COG0840	N,T	1	1	1	0	1	0	0	0	0	0	0	0	0	0	0	0	0	0	0	0	0	0	0	0	0	0	1	0.03724	0	1	-	0	0	0.01540
CUTA001c01_003950	RALTA_A0398	nudB	dATP pyrophosphohydrolase	COG0494	L,R	1	1	1	1	0	0	0	0	0	1	0	0	0	0	0	0	0	0	0	0	0	0	0	0	-	1	1	0.05664	0	1	-	0	0	0.01646
CUTA001c01_003960	RALTA_A0399	-	putative metal dependent endonuclease/phosphatase	COG3568	R	1	1	1	1	1	0	0	0	0	0	0	0	0	0	0	0	0	0	0	0	0	0	0	0	1	0	0	0.03547	0	1	0	0	0	0.01154
CUTA001c01_003970	RALTA_A0400	mobB	MOLYBDOPTERIN-GUANINE DINUCLEOTIDE BIOSYNTHESIS PROTEIN B	COG1763	H	1	1	1	0	1	0	0	0	0	0	0	0	0	0	0	0	0	0	0	0	0	0	0	0	0	0	0	0.04061	0	1	0	0	0	0.00780
CUTA001c01_003980	RALTA_A0401	-	putative cardiolipin synthase; putative exported protein	COG1502	I	1	0	0	0	0	1	0	0	0	0	0	0	0	0	0	0	0	0	0	0	0	0	0	0	-	1	0	0.04030	0	1	-	-	-	-
CUTA001c01_003990	RALTA_A0402	-	putative transcriptional regulator, tetR family	COG1309	K	1	1	1	1	1	0	0	0	0	0	0	0	1	0	0	0	0	0	0	0	0	0	0	0	0	0	0	0.01718	0	1	-	0	0	0.00510
CUTA001c01_004000	RALTA_A0403	-	putative ACYL-COA DEHYDROGENASE OXIDOREDUCTASE	COG1960	I	0	0	0	0	1	0	0	0	0	0	0	0	0	0	0	0	0	0	0	0	0	0	0	0	-	-	-	-	0	1	-	-	-	-
CUTA001c01_004010	RALTA_A0404	-	putative 3-HYDROXYACYL-COA DEHYDROGENASE OXIDOREDUCTASE	COG1024,COG1250	I	0	0	0	0	1	0	0	0	0	0	0	0	0	0	0	0	0	0	0	0	0	0	0	0	-	-	-	-	0	1	-	-	-	-
CUTA001c01_004020	RALTA_A0405	-	putative 3-ketoacyl-CoA thiolase	COG0183	I	1	1	1	0	1	0	0	0	0	0	0	0	0	0	0	0	0	0	0	0	0	0	0	0	-	1	1	0.05203	0	1	-	0	0	0.00586
CUTA001c01_004030	RALTA_A0406	-	conserved hypothetical protein, DegV family	COG1307	S	0	0	0	0	1	0	0	0	0	0	0	0	0	0	0	0	0	0	0	0	0	0	0	0	-	-	-	-	0	1	-	-	-	-
CUTA001c01_004040	RALTA_A0407	-	putative ENOYL-COA HYDRATASE	COG1024	I	1	1	1	1	1	0	0	0	0	0	0	0	0	0	0	0	0	0	0	0	0	0	0	0	-	1	1	0.05692	0	1	-	0	0	0.01421
CUTA001c01_004050	RALTA_A0408	-	putative Acyl-CoA thioester hydrolase	COG1607	I	0	0	0	0	0	0	0	0	0	1	0	0	0	0	0	0	0	0	0	0	0	0	0	0	-	-	-	-	0	1	-	-	-	-
CUTA001c01_004060	RALTA_A0409	-	putative ABC transport system, ATPase membrane component	COG5265	O	0	0	0	0	0	1	0	0	0	0	0	0	0	1	0	0	0	0	0	0	0	0	0	0	-	-	-	-	0	1	-	-	-	-
CUTA001c01_004070	RALTA_A0410	-	putative precursor ABC-type nitrate/sulfonate/bicarbonate transport system, periplasmic component	COG0715	P	0	0	0	0	0	0	0	0	0	1	0	0	0	0	0	0	0	0	0	0	0	0	0	0	-	-	-	-	0	1	-	-	-	-
CUTA001c01_004080	RALTA_A0411	-	putative ABC TRANSPORTER, ATP-BINDING component	COG1116	P	0	0	0	0	0	1	0	0	0	0	0	0	0	1	0	0	0	0	0	0	0	0	0	0	-	-	-	-	0	1	-	-	-	-
CUTA001c01_004090	RALTA_A0412	-	putative ABC transport system, inner membrane component	COG0600	P	0	0	0	0	0	1	0	0	0	0	0	0	0	1	0	0	0	0	0	0	0	0	0	0	-	-	-	-	0	1	-	-	-	-
CUTA001c01_004100	RALTA_A0413	-	putative transcriptional regulator, gntR ubiC families	COG2188	K	0	0	0	0	0	0	0	0	0	1	0	0	1	0	0	0	0	0	0	0	0	0	0	0	-	-	-	-	0	0	-	-	-	-
CUTA001c01_004110	RALTA_A0414	-	putative AMP-dependent synthetase/ligase	COG0318	I,Q	0	0	0	0	0	1	0	0	0	0	0	0	0	0	0	0	0	0	0	0	0	0	0	0	-	-	-	-	0	0	-	-	-	-
CUTA001c01_004120	RALTA_A0415	-	putative citrate synthase	COG0372	C	0	0	0	0	0	0	0	0	0	1	0	0	0	0	0	0	0	0	0	0	0	0	0	0	-	-	-	-	0	0	-	-	-	-
CUTA001c01_004130	RALTA_A0416	-	Chlorohydroquinone/hydroquinone 1,2-dioxygenase (Hydroquinone meta-cleavage dioxygenase)	COG0346	E	0	0	0	0	1	0	0	0	0	0	0	0	0	0	0	0	0	0	0	0	0	0	0	0	-	-	-	-	0	0	-	-	-	-
CUTA001c01_004140	RALTA_A0417	-	putative Phospholipase/Carboxylesterase	COG0400	R	0	0	0	0	0	0	0	0	0	1	0	0	0	0	0	0	0	0	0	0	0	0	0	0	-	-	-	-	0	0	-	-	-	-
CUTA001c01_004150	RALTA_A0418	-	Maleylacetate reductase	COG1454	C	0	0	0	0	1	0	0	0	0	0	0	0	0	0	0	0	0	0	0	0	0	0	0	0	-	-	-	-	0	1	-	-	-	-
CUTA001c01_004160	RALTA_A0419	-	conserved hypothetical protein	COG2350	S	0	0	0	0	1	0	0	0	0	0	0	0	0	0	0	0	0	0	0	0	0	0	0	0	-	-	-	-	0	0	-	-	-	-
CUTA001c01_004170	RALTA_A0420	-	putative Glycosyl hydrolase, BNR repeat	COG4447	R	0	0	0	0	0	0	0	0	0	1	0	0	0	0	0	0	0	0	0	0	0	0	0	0	-	-	-	-	0	0	-	-	-	-
CUTA001c01_004200	RALTA_A0423	-	conserved hypothetical protein, DUF 1302	-	-	0	0	0	0	0	0	0	1	0	0	0	0	0	0	0	0	0	0	0	0	0	0	0	0	-	-	-	-	0	0	-	-	-	-
CUTA001c01_004210	RALTA_A0424	-	conserved hypothetical protein; putative exported protein	-	-	0	0	0	0	0	0	0	0	0	1	0	0	0	0	0	0	0	0	0	0	0	0	0	0	-	-	-	-	0	0	-	-	-	-
CUTA001c01_004220	RALTA_A0425	-	conserved hypothetical protein	-	-	0	0	0	0	1	0	0	0	0	0	0	0	0	0	0	0	0	0	0	0	0	0	0	0	-	-	-	-	0	0	-	-	-	-
CUTA001c01_004230	RALTA_A0426	-	putative TRANSCRIPTIONal REGULATOR, lysR family	COG0583	K	1	0	0	0	1	0	0	0	0	0	0	0	1	0	0	0	0	0	0	0	0	0	0	0	0	0	1	0.03070	0	1	-	-	-	-
CUTA001c01_004240	RALTA_A0427	gdhA2	GLUTAMATE DEHYDROGENASE (NAD(P)+) OXIDOREDUCTASE	COG0334	E	1	1	1	1	1	0	0	0	0	0	0	0	0	0	0	0	0	0	0	0	0	0	0	0	0	0	1	0.02217	0	1	0	0	0	0.00690
CUTA001c01_004250	RALTA_A0428	gltI1	glutamate/aspartate transport protein; ABC superfamily, periplasmic binding component	COG0834	E,T	1	1	1	1	0	0	0	0	1	0	0	0	0	1	0	0	0	0	0	0	0	0	0	0	0	0	0	0.02612	0	1	0	0	0	0.00669
CUTA001c01_004260	RALTA_A0429	gltJ	glutamate/aspartate transport protein; ABC superfamily, membrane component	COG0765	E	1	1	1	1	0	1	0	0	0	0	0	0	0	1	0	0	0	0	0	0	0	0	0	0	-	1	1	0.02505	0	1	-	0	0	0.01377
CUTA001c01_004270	RALTA_A0430	gltK	glutamate/aspartate transport protein; ABC superfamily, membrane component	COG0765	E	1	1	1	1	0	1	0	0	0	0	0	0	0	1	0	0	0	0	0	0	0	0	0	0	-	1	1	0.02524	0	1	0	0	0	0.01175
CUTA001c01_004280	RALTA_A0431	gltL	glutamate/aspartate transport protein; ABC superfamily, atp_binding component	COG1126	E	0	0	0	0	0	1	0	0	0	0	0	0	0	1	0	0	0	0	0	0	0	0	0	0	-	-	-	-	0	0	-	-	-	-
CUTA001c01_004290	RALTA_A0432	-	putative glutamine amidotransferase	COG0121	R	0	0	0	0	1	0	0	0	0	0	0	0	0	0	0	0	0	0	0	0	0	0	0	0	-	-	-	-	0	1	-	-	-	-
CUTA001c01_004300	RALTA_A0433	ttuC3	tartrate dehydrogenase	COG0473	C,E	1	1	1	0	1	0	0	0	0	0	0	0	0	0	0	0	0	0	0	0	0	0	0	0	-	1	1	0.03317	0	0	0	0	0	0.00885
CUTA001c01_004310	RALTA_A0434	ttuD3	HYDROXYPYRUVATE REDUCTASE OXIDOREDUCTASE PROTEIN	COG2379	G	1	1	1	0	1	0	0	0	0	0	0	0	0	0	0	0	0	0	0	0	0	0	0	0	0	0	1	0.04744	0	1	-	0	0	0.00691
CUTA001c01_004320	RALTA_A0435	pyrC	dihydro-orotase	COG0418	F	1	1	1	1	1	0	0	0	0	0	0	0	0	0	0	0	0	0	0	0	0	0	0	0	1	0	0	0.03944	0	1	0	0	0	0.00775
CUTA001c01_004330	RALTA_A0436	-	conserved hypothetical protein	-	-	0	0	0	0	0	0	0	0	0	1	0	0	0	0	0	0	0	0	0	0	0	0	0	0	-	-	-	-	0	1	-	-	-	-
CUTA001c01_004340	RALTA_A0437	-	conserved hypothetical protein; Predicted redox protein, regulator of disulfide bond formation; osmC-like motif	COG1765	O	1	1	1	1	0	0	0	0	0	1	0	0	0	0	0	0	0	0	0	0	0	0	0	0	0	0	1	0.02982	0	1	0	0	0	0.01667
CUTA001c01_004350	RALTA_A0438	rplM	50S ribosomal subunit protein L13	COG0102	J	1	1	1	1	1	0	0	0	0	0	0	0	0	0	0	0	0	0	0	0	0	0	0	0	0	0	1	0.00428	0	1	0	0	0	0
CUTA001c01_004360	RALTA_A0439	rpsI	30S ribosomal subunit protein S9	COG0103	J	1	1	1	1	1	0	0	0	0	0	0	0	0	0	0	0	0	0	0	0	0	0	0	0	0	0	1	0.01823	0	1	0	0	0	0
CUTA001c01_004370	RALTA_A0440	-	conserved hypothetical protein, DUF583	COG1664	M	1	1	1	1	1	0	0	0	0	0	0	0	0	0	0	0	0	0	0	0	0	0	0	0	-	1	1	0.05557	0	1	0	0	0	0.01266
CUTA001c01_004380	RALTA_A0441	-	conserved hypothetical protein, HesB family	COG0316	S	1	1	1	0	1	0	0	0	0	0	0	0	0	0	0	0	0	0	0	0	0	0	0	0	-	1	1	0.00879	0	1	0	0	0	0
CUTA001c01_004390	RALTA_A0442	-	putative deoxygenase, Phytanoyl-CoA dioxygenase family	-	-	1	1	0	0	1	0	0	0	0	0	0	0	0	0	0	0	0	0	0	0	0	0	0	0	0	0	1	0.04678	0	1	0	0	0	0.01006
CUTA001c01_004400	RALTA_A0443	-	putative transcriptional regulator, lysR family	COG0583	K	0	0	0	0	1	0	0	0	0	0	0	0	1	0	0	0	0	0	0	0	0	0	0	0	-	-	-	-	0	1	-	-	-	-
CUTA001c01_004410	RALTA_A0444	-	conserved hypothetical protein, UPF0075	COG2377	O	1	1	1	0	1	0	0	0	0	0	0	0	0	0	0	0	0	0	0	0	0	0	0	0	1	0	0	0.04534	0	1	0	0	0	0.00741
CUTA001c01_004420	RALTA_A0445	-	putative metallopeptidase, M23B family	COG0739	M	1	1	1	0	1	0	0	0	0	0	0	0	0	1	0	0	0	0	0	0	0	0	0	0	-	1	1	0.02591	0	1	-	0	0	0.00432
CUTA001c01_004430	RALTA_A0446	tyrS	TYROSYL-TRNA SYNTHETASE	COG0162	J	1	1	1	1	1	0	0	0	0	0	0	0	0	0	0	0	0	0	0	0	0	0	0	0	-	1	1	0.02518	0	1	-	0	0	0.00484
CUTA001c01_004440	RALTA_A0447	dtd	D-Tyr-tRNA(Tyr) deacylase	COG1490	J	1	1	1	1	0	0	0	0	0	1	0	0	0	0	0	0	0	0	0	0	0	0	0	0	-	1	0	0.03099	0	1	-	0	0	0.01089
CUTA001c01_004450	RALTA_A0448	-	putative Phosphatidylethanolamine-binding protein	COG1881	R	1	1	1	0	0	0	0	0	0	1	0	0	0	0	0	0	0	0	0	0	0	0	0	0	-	1	1	0.03089	0	1	0	0	0	0.00310
CUTA001c01_004460	RALTA_A0449	-	putative PHOSPHOGLYCERATE MUTASE	COG0406	G	1	1	1	1	1	0	0	0	0	0	0	0	0	0	0	0	0	0	0	0	0	0	0	0	-	1	0	0.03379	0	1	0	0	0	0.00744
CUTA001c01_004470	RALTA_A0450	-	putative membrane lipoprotein, DUF165	COG1738	S	1	1	0	0	0	1	0	0	0	0	0	0	0	0	0	0	0	0	0	0	0	0	0	0	0	0	1	0.03989	0	1	0	0	0	0.01245
CUTA001c01_004480	RALTA_A0451	-	putative lipoprotein	COG2930	S	1	1	1	0	0	0	0	0	0	1	0	0	0	0	0	0	0	0	0	0	0	0	0	0	0	0	0	0.03067	0	1	0	0	1	0.04639
CUTA001c01_004490	RALTA_A0452	-	conserved hypothetical protein; putative exported protein	COG0056	C	1	1	0	0	0	0	0	0	0	1	0	0	0	0	0	0	0	0	0	0	0	0	0	0	0	0	1	0.03299	0	1	0	0	0	0.01184
CUTA001c01_004500	RALTA_A0453	ruvB	ATP-dependent DNA helicase, subunit B of RuvABC Holliday junction resolvasome	COG2255	L	1	1	1	1	1	0	0	0	0	0	0	0	0	0	0	0	0	0	0	0	0	0	0	0	0	0	1	0.03235	0	1	0	0	0	0.01425
CUTA001c01_004510	RALTA_A0454	ruvA	subunit A of RuvABC Holliday junction resolvasome, regulatory subunit	COG0632	L	1	1	1	1	1	0	0	0	0	0	0	0	0	0	0	0	0	0	0	0	0	0	0	0	-	1	1	0.02790	0	1	0	0	0	0.00345
CUTA001c01_004520	RALTA_A0455	-	Glycerophosphoryl diester phosphodiesterase	COG0584	C	0	0	0	0	0	0	0	0	1	0	0	0	0	0	0	0	0	0	0	0	0	0	0	0	-	-	-	-	0	1	-	-	-	-
CUTA001c01_004530	RALTA_A0456	ruvC	endodeoxyribonuclease, subunit C of RuvABC Holliday junction resolvasome	COG0817	L	0	0	0	0	1	0	0	0	0	0	0	0	0	0	0	0	0	0	0	0	0	0	0	0	-	-	-	-	0	1	-	-	-	-
CUTA001c01_004540	RALTA_A0457	purH	bifunctional: IMP cyclohydrolase (N-terminal); phosphoribosylaminoimidazolecarboxamide formyltransferase (C-terminal)	COG0138	F	1	1	0	0	1	0	0	0	0	0	0	0	0	0	0	0	0	0	0	0	0	0	0	0	-	1	0	0.03029	0	1	-	0	0	0.00700
CUTA001c01_004550	RALTA_A0458	-	putative transcriptional regulator, FIS family	COG2901	K,L	1	1	1	1	1	0	0	0	0	0	0	0	1	0	0	0	0	0	0	0	0	0	0	0	0	0	0	0.00661	0	1	0	0	0	0
CUTA001c01_004560	RALTA_A0459	dusB	tRNA-dihydrouridine synthase B	COG0042	J	1	1	1	1	1	0	0	0	0	0	0	0	0	0	0	0	0	0	0	0	0	0	0	0	-	1	1	0.03164	0	1	0	0	0	0.00297
CUTA001c01_004570	RALTA_A0460	ubiH	2-octaprenyl-6-methoxyphenol hydroxylase, FAD/NAD(P)-binding	COG0654	C,H	1	1	1	1	1	0	0	0	0	0	0	0	0	0	0	0	0	0	0	0	0	0	0	0	-	1	1	0.04296	0	1	-	0	0	0.00980
CUTA001c01_004580	RALTA_A0461	-	conserved hypothetical protein	-	-	1	1	1	0	0	0	0	0	0	1	0	0	0	0	0	0	0	0	0	0	0	0	0	0	-	1	0	0.06283	0	1	-	0	0	0.00436
CUTA001c01_004590	RALTA_A0462	pepP	proline aminopeptidase P II	COG0006	E	1	1	1	1	1	0	0	0	0	0	0	0	0	0	0	0	0	0	0	0	0	0	0	0	-	1	1	0.03638	0	1	0	0	0	0.00858
CUTA001c01_004600	RALTA_A0463	-	putative sugar-phosphate nucleotidyl transferase	COG1208	J,M	1	1	1	1	1	0	0	0	0	0	0	0	0	0	0	0	0	0	0	0	0	0	0	0	0	0	1	0.03077	0	1	0	0	0	0.02213
CUTA001c01_004610	RALTA_A0464	-	conserved hypothetical protein, COG4392; putative transmembrane protein	COG4392	S	1	1	1	1	0	1	0	0	0	0	0	0	0	0	0	0	0	0	0	0	0	0	0	0	0	0	0	0.01438	0	1	0	0	0	0.01246
CUTA001c01_004620	RALTA_A0465	-	putative branched-chain amino acid permease; AzlC family	COG1296	E	1	1	1	1	0	1	0	0	0	0	0	0	0	1	0	0	0	0	0	0	0	0	0	0	-	1	1	0.04184	0	1	0	0	0	0.01263
CUTA001c01_004630	RALTA_A0466	-	putative Aminoglycoside phosphotransferase	COG3178	R	1	1	1	1	0	0	0	0	0	1	0	0	0	0	0	0	0	0	0	0	0	0	0	0	0	0	1	0.03622	0	1	0	0	0	0.00872
CUTA001c01_004640	RALTA_A0467	imp	exported protein required for envelope biosynthesis and integrity (ORGANIC SOLVENT TOLERANCE TRANSMEMBRANE PROTEIN)	COG1452	M	1	1	1	1	0	0	0	1	0	0	0	0	0	0	0	0	0	0	0	0	0	0	0	0	0	0	1	0.03055	0	1	0	0	0	0.01081
CUTA001c01_004650	RALTA_A0468	surA	peptidyl-prolyl cis-trans isomerase (PPIase), involved in maturation of outer membrane proteins	COG0760	O	1	1	1	1	0	0	0	0	1	0	0	0	0	0	0	0	0	0	0	0	0	0	0	0	-	1	1	0.02586	0	1	0	0	0	0.00682
CUTA001c01_004660	RALTA_A0469	pdxA1	4-hydroxy-L-threonine phosphate dehydrogenase, NAD-dependent (pyridoxine phosphate biosynthetic protein)	COG1995	H	1	1	1	1	1	0	0	0	0	0	0	0	0	0	0	0	0	0	0	0	0	0	0	0	1	0	1	0.03185	0	1	0	0	0	0.01296
CUTA001c01_004670	RALTA_A0470	ksgA	S-adenosylmethionine-6-N',N'-adenosyl (rRNA) dimethyltransferase (kasugamycin resistance)	COG0030	J	1	1	1	1	1	0	0	0	0	0	0	0	0	0	0	0	0	0	0	0	0	0	0	0	0	0	1	0.03009	0	1	-	0	0	0.00361
CUTA001c01_004680	RALTA_A0471	-	Tryptophanyl-tRNA synthetase(Tryptophan--tRNA ligase) (TrpRS)	COG0180	J	1	1	1	0	1	0	0	0	0	0	0	0	0	0	0	0	0	0	0	0	0	0	0	0	-	1	1	0.02352	0	1	0	0	0	0.00388
CUTA001c01_004690	RALTA_A0472	-	putative membrane lipoprotein, DUF6	COG0697	E,G,R	1	0	0	0	0	1	0	0	0	0	0	0	0	1	0	0	0	0	0	0	0	0	0	0	-	1	1	0.03927	0	1	-	-	-	-
CUTA001c01_004700	RALTA_A0473	gloA	glyoxalase I, nickel isomerase	COG0346	E	1	1	1	0	1	0	0	0	0	0	0	0	0	0	0	0	0	0	0	0	0	0	0	0	0	0	0	0.02409	0	1	0	0	0	0.00741
CUTA001c01_004710	RALTA_A0474	-	putative metal-dependent hydrolase	COG1451	R	1	1	1	0	1	0	0	0	0	0	0	0	0	0	0	0	0	0	0	0	0	0	0	0	0	0	1	0.03290	0	1	-	1	0	0.01413
CUTA001c01_004720	RALTA_A0475	plsC1	1-acyl-sn-glycerol-3-phosphate acyltransferase	COG0204	I	1	1	1	0	0	1	0	0	0	0	0	0	0	0	0	0	0	0	0	0	0	0	0	0	0	0	1	0.03439	0	1	0	1	0	0.01050
CUTA001c01_004730	RALTA_A0476	gmhB2	D-glycero-D-manno-heptose 1,7-bisphosphate phosphatase	COG0241	E	1	1	1	0	1	0	0	0	0	0	0	0	0	0	0	0	0	0	0	0	0	0	0	0	-	1	1	0.03834	0	1	0	0	0	0.00173
CUTA001c01_004740	RALTA_A0477	glyS	glycine tRNA synthetase, beta subunit	COG0751	J	1	1	1	0	1	0	0	0	0	0	0	0	0	0	0	0	0	0	0	0	0	0	0	0	-	1	0	0.02946	0	1	-	0	0	0.00896
CUTA001c01_004750	RALTA_A0478	-	conserved hypothetical protein; putative exported protein	-	-	1	1	1	0	0	0	0	0	0	1	0	0	0	0	0	0	0	0	0	0	0	0	0	0	0	0	1	0.03545	0	1	0	0	0	0.00322
CUTA001c01_004760	RALTA_A0479	glyQ	glycine tRNA synthetase, alpha subunit	COG0752	J	1	1	0	0	1	0	0	0	0	0	0	0	0	0	0	0	0	0	0	0	0	0	0	0	-	1	1	0.02191	0	1	-	0	0	0.00847
CUTA001c01_004770	RALTA_A0480	-	hypothetical protein	-	-	0	0	0	0	0	1	0	0	0	0	0	0	0	0	0	0	0	0	0	0	0	0	0	0	-	-	-	-	0	0	-	-	-	-
CUTA001c01_004780	RALTA_A0481	cutE	apolipoprotein N-acyltransferase, copper homeostasis protein	COG0815	M	1	1	1	0	0	1	0	0	0	0	0	0	0	0	0	0	0	0	0	0	0	0	0	0	-	1	1	0.04509	0	1	-	0	0	0.00623
CUTA001c01_004790	RALTA_A0482	corC	Magnesium and cobalt efflux protein	COG4535	P	1	0	0	0	0	1	0	0	0	0	0	0	0	0	0	0	0	0	0	0	0	0	0	0	0	0	1	0.01957	0	1	-	-	-	-
CUTA001c01_004800	RALTA_A0483	-	putative metal-dependent hydrolase, COG0319; putative diacylglycerol kinase	COG0319	R	1	0	0	0	1	0	0	0	0	0	0	0	0	0	0	0	0	0	0	0	0	0	0	0	-	1	1	0.03569	0	1	-	-	-	-
CUTA001c01_004810	RALTA_A0484	-	putative phosphate starvation-inducible ATPase, PhoH-like protein	COG1702	T	1	1	1	0	1	0	0	0	0	0	0	0	0	0	0	0	0	0	0	0	0	0	0	0	1	0	1	0.02195	0	1	-	0	0	0.00302
CUTA001c01_004820	RALTA_A0485	miaB	isopentenyl-adenosine A37 tRNA methylthiolase, Fe-S protein	COG0621	J	1	1	1	0	1	0	0	0	0	0	0	0	0	0	0	0	0	0	0	0	0	0	0	0	-	1	1	0.02619	0	1	-	0	0	0.00519
CUTA001c01_004830	RALTA_A0486	-	conserved hypothetical protein; putative exported protein	COG0834	E,T	1	1	0	0	0	0	0	0	0	1	0	0	0	0	0	0	0	0	0	0	0	0	0	0	1	0	1	0.07033	0	1	0	0	0	0.00258
CUTA001c01_004840	RALTA_A0487	-	putative voltage-gated chloride channel, clcB-like	COG0038,COG0517	P,R	0	0	0	0	0	1	0	0	0	0	0	0	0	1	0	0	0	0	0	0	0	0	0	0	-	-	-	-	0	1	-	-	-	-
CUTA001c01_004850	RALTA_A0488	rhlE1	ATP-dependent RNA helicase hydrolase	COG0513	J,K,L	1	0	0	0	1	0	0	0	0	0	0	0	0	0	0	0	0	0	0	0	0	0	0	0	0	0	1	0.03337	0	1	-	-	-	-
CUTA001c01_004860	RALTA_A0489	-	putative aminoglycoside phosphotransferase	COG2334	R	1	1	1	0	1	0	0	0	0	0	0	0	0	0	0	0	0	0	0	0	0	0	0	0	0	0	1	0.04524	0	1	0	0	0	0.01149
CUTA001c01_004870	RALTA_A0490	-	putative Universal stress protein	COG0589	T	1	1	1	0	0	0	0	0	0	1	0	0	0	0	0	0	0	0	0	0	0	0	0	0	0	0	0	0.03903	0	1	0	0	0	0.00228
CUTA001c01_004880	RALTA_A0491	-	Alpha-methylacyl-CoA racemase (2-methylacyl-CoA racemase) (2-arylpropionyl-CoA epimerase)	COG1804	C	1	1	0	0	1	0	0	0	0	0	0	0	0	0	0	0	0	0	0	0	0	0	0	0	-	1	1	0.04095	0	0	0	0	0	0.01412
CUTA001c01_004890	RALTA_A0492	-	putative transcriptional regulator, response receiver CheY domain, HTH LuxR domain	COG2197	K,T	1	1	0	0	1	0	0	0	0	0	0	0	1	0	0	0	0	0	0	0	0	0	0	0	0	0	1	0.04339	0	1	-	0	1	0.02778
CUTA001c01_004900	RALTA_A0493	-	conserved hypothetical protein, COG2989; putative exported protein	COG2989	S	1	1	0	0	0	0	0	0	0	1	0	0	0	0	0	0	0	0	0	0	0	0	0	0	0	0	1	0.04313	0	1	0	0	0	0.01008
CUTA001c01_004910	RALTA_A0494	-	conserved hypothetical protein, DUF882, COG3108; putative exported protein	COG3108	S	1	1	0	0	0	0	0	0	0	1	0	0	0	0	0	0	0	0	0	0	0	0	0	0	0	0	1	0.04529	0	1	0	0	0	0.00342
CUTA001c01_004930	RALTA_A0495	-	putative TRANSPORTER, MSF family	COG0477	E,G,P,R	0	0	0	0	0	1	0	0	0	0	0	0	0	1	0	0	0	0	0	0	0	0	0	0	-	-	-	-	0	1	-	-	-	-
CUTA001c01_004940	RALTA_A0496	-	conserved hypothetical protein	COG4327	S	1	1	1	1	0	1	0	0	0	0	0	0	0	0	0	0	0	0	0	0	0	0	0	0	-	1	1	0.07080	0	1	0	0	0	0.02141
CUTA001c01_004950	RALTA_A0497	-	putative sensor histidine kinase	COG0642	T	1	1	1	1	0	1	0	0	0	0	0	0	1	0	0	0	0	0	0	0	0	0	0	0	1	0	1	0.03229	0	1	-	0	0	0.00483
CUTA001c01_004960	RALTA_A0498	-	putative response regulator, CheY family	COG0745	K,T	1	1	1	1	1	0	0	0	0	0	0	0	1	0	0	0	0	0	0	0	0	0	0	0	0	0	1	0.02391	0	0	0	0	0	0.00728
CUTA001c01_004970	RALTA_A0499	recA	DNA strand exchange and recombination protein with protease and nuclease activity	COG0468	L	1	1	1	1	1	0	0	0	0	0	0	0	0	0	0	0	0	0	0	0	0	0	0	0	1	0	1	0.01745	0	1	0	0	0	0.00753
CUTA001c01_004980	RALTA_A0500	-	putative RecA REGULATORY PROTEIN RECX, COG2137	COG2137	R	1	1	1	1	1	0	0	0	0	0	0	0	0	0	0	0	0	0	0	0	0	0	0	0	0	0	1	0.03849	0	1	0	0	0	0.01082
CUTA001c01_004990	RALTA_A0501	-	conserved hypothetical protein	-	-	1	1	0	0	1	0	0	0	0	0	0	0	0	0	0	0	0	0	0	0	0	0	0	0	1	0	0	0.02594	0	1	0	0	0	0.00866
CUTA001c01_005000	RALTA_A0502	sucC	succinyl-CoA synthetase, beta subunit	COG0045	C	1	1	1	1	1	0	0	0	0	0	0	0	0	0	0	0	0	0	0	0	0	0	0	0	-	1	1	0.01817	0	1	0	0	0	0.00258
CUTA001c01_005010	RALTA_A0503	sucD	succinyl-CoA synthetase, alpha subunit, NAD(P)-binding	COG0074	C	1	1	1	1	1	0	0	0	0	0	0	0	0	0	0	0	0	0	0	0	0	0	0	0	-	1	1	0.02285	0	1	-	1	0	0.00228
CUTA001c01_005020	RALTA_A0504	-	conserved hypothetical protein; putative membrane protein, TerC family	COG0861	P	0	0	0	0	0	1	0	0	0	0	0	0	0	1	0	0	0	0	0	0	0	0	0	0	-	-	-	-	0	1	-	-	-	-
CUTA001c01_005030	RALTA_A0505	-	type IV secretion system prepilin	COG4969	N,U	0	0	0	0	0	0	1	0	0	0	0	0	0	0	0	0	0	0	0	0	0	0	0	0	-	-	-	-	0	1	-	-	-	-
CUTA001c01_005040	RALTA_A0506	-	putative lipopolysaccharide biosynthesis protein	COG3307	M	0	0	0	0	0	1	0	0	0	0	0	0	0	0	0	0	0	0	0	0	0	0	0	0	-	-	-	-	0	1	-	-	-	-
CUTA001c01_005050	RALTA_A0507	-	conserved hypothetical protein	-	-	0	0	0	0	0	1	0	0	0	0	0	0	0	0	0	0	0	0	0	0	0	0	0	0	-	-	-	-	0	0	-	-	-	-
CUTA001c01_005060	RALTA_A0509	moaC	molybdenum cofactor biosynthesis protein C	COG0315	H	1	1	1	1	1	0	0	0	0	0	0	0	0	0	0	0	0	0	0	0	0	0	0	0	-	1	1	0.03895	0	1	-	1	0	0.00419
CUTA001c01_005070	RALTA_A0510	-	putative zinc metallopeptidase, putative precursor	COG4783	R	1	1	1	1	0	0	0	0	0	1	0	0	0	0	0	0	0	0	0	0	0	0	0	0	-	1	1	0.04275	0	1	-	0	0	0.00504
CUTA001c01_005080	RALTA_A0511	-	conserved hypothetical protein	-	-	1	1	1	1	0	0	0	0	0	1	0	0	0	0	0	0	0	0	0	0	0	0	0	0	-	1	1	0.06079	0	1	-	0	0	0.02128
CUTA001c01_005090	RALTA_A0512	-	putative enzyme with alpha/beta-hydrolase domain	COG0429	R	1	1	1	1	0	0	0	0	0	1	0	0	0	0	0	0	0	0	0	0	0	0	0	0	-	1	1	0.04153	0	1	0	0	0	0.00906
CUTA001c01_005100	RALTA_A0513	-	conserved hypothetical protein	-	-	1	1	1	1	0	0	0	0	0	1	0	0	0	0	0	0	0	0	0	0	0	0	0	0	0	0	0	0.02698	0	1	0	0	0	0.00457
CUTA001c01_005110	RALTA_A0514	rfaF	ADP-heptose:LPS heptosyltransferase II	COG0859	M	1	1	1	1	1	0	0	0	0	0	0	0	0	0	0	0	0	0	0	0	0	0	0	0	1	0	1	0.02007	0	1	0	0	0	0.00686
CUTA001c01_005120	RALTA_A0515	-	conserved hypothetical protein	COG4391	S	1	1	1	1	0	0	0	0	0	1	0	0	0	0	0	0	0	0	0	0	0	0	0	0	0	0	0	0.01397	0	1	0	0	0	0.00521
CUTA001c01_005130	RALTA_A0516	ilvE	branched-chain amino-acid aminotransferase	COG0115	E,H	1	0	0	0	1	0	0	0	0	0	0	0	0	0	0	0	0	0	0	0	0	0	0	0	0	0	0	0.02176	0	1	-	-	-	-
CUTA001c01_005140	RALTA_A0517	-	putative DNA/RNA Helicase	COG0553	K,L	0	0	0	0	0	0	0	0	0	1	0	0	0	0	0	0	0	0	0	0	0	0	0	0	-	-	-	-	0	1	-	-	-	-
CUTA001c01_005150	RALTA_A0518	-	hypothetical protein	-	-	0	0	0	0	0	0	0	0	0	1	0	0	0	0	0	0	0	0	0	0	0	0	0	0	-	-	-	-	0	0	-	-	-	-
CUTA001c01_005160	RALTA_A0519	-	conserved hypothetical protein, UPF0065	COG3181	S	1	1	0	0	0	0	0	0	1	0	0	0	0	1	0	0	0	0	0	0	0	0	0	0	-	1	1	0.03568	0	1	0	0	0	0.01003
CUTA001c01_005170	RALTA_A0520	-	putative transcriptional regulator; DNA-binding HTH domain LuxR family	COG2771	K	1	1	0	0	0	0	0	0	0	1	0	0	1	0	0	0	0	0	0	0	0	0	0	0	0	0	1	0.04038	0	1	0	0	0	0.01235
CUTA001c01_005180	RALTA_A0521	-	putative transcriptional Regulator, LuxR family	COG2771	K	1	1	1	0	0	0	0	0	0	1	0	0	1	0	0	0	0	0	0	0	0	0	0	0	0	0	1	0.04023	0	1	-	0	0	0.01362
CUTA001c01_005190	RALTA_A0522	pgk	phosphoglycerate kinase	COG0126	G	1	0	0	0	1	0	0	0	0	0	0	0	0	0	0	0	0	0	0	0	0	0	0	0	0	0	1	0.03537	0	1	-	-	-	-
CUTA001c01_005200	RALTA_A0523	pykA	pyruvate kinase II, glucose-stimulated	COG0469	G	0	0	0	0	1	0	0	0	0	0	0	0	0	0	0	0	0	0	0	0	0	0	0	0	-	-	-	-	0	1	-	-	-	-
CUTA001c01_005210	RALTA_A0524	fbaA	FRUCTOSE-BISPHOSPHATE ALDOLASE PROTEIN	COG0191	G	1	1	1	1	1	0	0	0	0	0	0	0	0	0	0	0	0	0	0	0	0	0	0	0	0	0	1	0.01793	0	1	0	0	0	0.00282
CUTA001c01_005220	RALTA_A0525	purC	PHOSPHORIBOSYLAMINOIMIDAZOLE-SUCCINOCARBOXAMIDE SYNTHASE	COG0152	F	1	1	1	1	1	0	0	0	0	0	0	0	0	0	0	0	0	0	0	0	0	0	0	0	-	1	0	0.02071	0	1	0	0	0	0.00110
CUTA001c01_005230	RALTA_A0526	purE	N5-carboxyaminoimidazole ribonucleotide mutase	COG0041	F	1	1	1	1	0	0	0	0	0	1	0	0	0	0	0	0	0	0	0	0	0	0	0	0	0	0	1	0.03067	0	1	0	0	0	0.00871
CUTA001c01_005240	RALTA_A0527	purK	phosphoribosylaminoimidazole carboxylase (AIR carboxylase), ATPase subunit	COG0026	F	1	1	1	1	0	1	0	0	0	0	0	0	0	0	0	0	0	0	0	0	0	0	0	0	-	1	0	0.02599	0	1	0	0	0	0.00483
CUTA001c01_005250	RALTA_A0528	-	conserved hypothetical protein, Sua5/YciO/YrdC/YwlC family; putative double-stranded RNA binding domain	COG0009	J	1	1	1	1	1	0	0	0	0	0	0	0	0	0	0	0	0	0	0	0	0	0	0	0	-	1	1	0.04550	0	1	-	0	0	0.00923
CUTA001c01_005260	RALTA_A0529	-	putative membrane component, COG4392	COG4392	S	1	1	0	0	0	1	0	0	0	0	0	0	0	0	0	0	0	0	0	0	0	0	0	0	-	1	1	0.05219	0	1	-	0	0	0.01235
CUTA001c01_005270	RALTA_A0530	-	conserved hypothetical protein; Putative branched-chain amino acid permease transmembrane protein, azlC motif	COG1296	E	1	1	0	0	0	1	0	0	0	0	0	0	0	1	0	0	0	0	0	0	0	0	0	0	1	0	1	0.03211	0	1	-	0	0	0.01916
CUTA001c01_005280	RALTA_A0531	dacB	Serine-type D-Ala-D-Ala carboxypeptidase	COG2027	M	1	1	1	1	0	0	0	0	1	0	0	0	0	0	0	0	0	0	0	0	0	0	0	0	-	1	1	0.04185	0	1	-	0	0	0.00697
CUTA001c01_005290	RALTA_A0532	-	putative transcriptional regulator, MarR family	COG1846	K	1	1	0	0	0	0	0	0	0	1	0	0	1	0	0	0	0	0	0	0	0	0	0	0	-	1	1	0.03880	0	1	-	0	0	0.00721
CUTA001c01_005300	RALTA_A0533	-	putative branched amino acid transport system permease, periplasmic binding component	COG0683	E	0	0	0	0	0	0	0	0	1	0	0	0	0	1	0	0	0	0	0	0	0	0	0	0	-	-	-	-	0	0	-	-	-	-
CUTA001c01_005310	RALTA_A0534	-	putative Salicylate 1-monooxygenase	COG0654	C,H	0	0	0	0	1	0	0	0	0	0	0	0	0	0	0	0	0	0	0	0	0	0	0	0	-	-	-	-	0	1	-	-	-	-
CUTA001c01_005320	RALTA_A0535	-	conserved hypothetical protein; Transmembrane protein	COG4125	S	1	1	1	0	0	1	0	0	0	0	0	0	0	0	0	0	0	0	0	0	0	0	0	0	0	0	1	0.07334	0	1	0	0	0	0.01111
CUTA001c01_005330	RALTA_A0536	-	putative transcriptional regulator, LysR family	COG0583	K	1	1	1	0	1	0	0	0	0	0	0	0	1	0	0	0	0	0	0	0	0	0	0	0	-	1	0	0.04778	0	1	-	0	0	0.01914
CUTA001c01_005340	RALTA_A0537	mdtD	RND efflux system, outer membrane lipoprotein	COG1538	M,U	1	1	1	0	0	0	0	1	0	0	0	0	0	0	0	0	0	0	0	0	0	0	0	0	-	1	1	0.04221	0	1	-	0	0	0.01377
CUTA001c01_005350	RALTA_A0538	mdtC	multidrug efflux system, subunit C	COG0841	V	1	1	1	0	0	1	0	0	0	0	0	0	0	1	0	0	0	0	0	0	0	0	0	0	-	1	1	0.03358	0	1	-	0	0	0.00608
CUTA001c01_005360	RALTA_A0539	mdtB	multidrug efflux system, subunit B	COG0841	V	1	0	0	0	0	1	0	0	0	0	0	0	0	1	0	0	0	0	0	0	0	0	0	0	-	1	1	0.03113	0	1	-	-	-	-
CUTA001c01_005370	RALTA_A0540	mdtA	multidrug efflux system, subunit A	COG0845	M	1	0	0	0	0	1	0	0	0	0	0	0	0	0	0	0	0	0	0	0	0	0	0	0	-	1	1	0.03490	0	1	-	-	-	-
CUTA001c01_005380	RALTA_A0541	-	putative response regulator, OmpR family	COG0745	K,T	1	0	0	0	1	0	0	0	0	0	0	0	1	0	0	0	0	0	0	0	0	0	0	0	0	0	0	0.01726	0	1	-	-	-	-
CUTA001c01_005390	RALTA_A0542	-	putative sensor histine kinase	COG0642	T	1	1	1	0	0	1	0	0	0	0	0	0	1	0	0	0	0	0	0	0	0	0	0	0	-	1	1	0.02942	0	1	0	0	0	0.00630
CUTA001c01_005400	RALTA_A0543	-	conserved hypothetical protein, DUF205	COG0344	S	1	1	1	1	0	1	0	0	0	0	0	0	0	0	0	0	0	0	0	0	0	0	0	0	0	0	0	0.03124	0	1	0	0	0	0.00495
CUTA001c01_005410	RALTA_A0544	-	conserved hypothetical protein; putative nucleotide/oligonucleotide binding protein	COG2606	S	1	1	1	1	1	0	0	0	0	0	0	0	0	0	0	0	0	0	0	0	0	0	0	0	-	1	1	0.04030	0	1	0	0	0	0.00613
CUTA001c01_005420	RALTA_A0545	xerD	site-specific tyrosine recombinase	COG4974	L	1	1	1	1	0	0	0	0	0	1	0	0	0	0	0	0	0	0	0	0	0	0	0	0	0	0	1	0.03479	0	1	0	0	0	0.00866
CUTA001c01_005430	RALTA_A0546	-	putative METHYLATED-DNA--PROTEIN-CYSTEINE METHYLTRANSFERASE	COG0350	L	1	1	1	1	1	0	0	0	0	0	0	0	0	0	0	0	0	0	0	0	0	0	0	0	-	1	1	0.04423	0	1	-	0	1	0.04403
CUTA001c01_005440	RALTA_A0547	-	conserved hypothetical protein, UPF0065	COG3181	S	1	1	1	0	0	0	0	0	0	1	0	0	0	1	0	0	0	0	0	0	0	0	0	0	-	1	1	0.01778	0	0	-	0	0	0.00414
CUTA001c01_005450	RALTA_A0548	-	conserved hypothetical protein	-	-	1	1	0	0	0	0	0	0	0	1	0	0	0	0	0	0	0	0	0	0	0	0	0	0	-	1	0	0.03411	0	1	0	0	0	0.01248
CUTA001c01_005460	RALTA_A0550	-	putative transporter, Auxin Efflux Carrier (AEC) family	COG0679	R	1	1	1	0	0	1	0	0	0	0	0	0	0	1	0	0	0	0	0	0	0	0	0	0	0	0	0	0.02757	0	1	0	0	0	0.00480
CUTA001c01_005470	RALTA_A0551	-	conserved hypothetical protein, 4Fe-4S cluster binding motif	COG1600	C	1	1	1	1	1	0	0	0	0	0	0	0	0	0	0	0	0	0	0	0	0	0	0	0	-	1	1	0.03783	0	1	-	0	0	0.01746
CUTA001c01_005480	RALTA_A0552	-	putative enzyme with nucleoside triP hydrolase domain, UPF0079; putative exported protein	COG0802	R	1	1	1	0	0	0	0	0	0	1	0	0	0	0	0	0	0	0	0	0	0	0	0	0	0	0	1	0.03026	0	1	0	0	0	0
CUTA001c01_005490	RALTA_A0553	amiC	N-acetylmuramoyl-L-alanine amidase	COG0860	M	0	0	0	0	0	0	0	0	0	1	0	0	0	0	0	0	0	0	0	0	0	0	0	0	-	-	-	-	0	1	-	-	-	-
CUTA001c01_005500	RALTA_A0554	-	putative Na+ dependent transporter, COG0385	COG0385	R	0	0	0	0	0	1	0	0	0	0	0	0	0	1	0	0	0	0	0	0	0	0	0	0	-	-	-	-	0	1	-	-	-	-
CUTA001c01_005510	RALTA_A0555	-	putative transcriptional regulator, LysR family	COG0583	K	1	1	1	1	0	1	0	0	0	0	0	0	1	0	0	0	0	0	0	0	0	0	0	0	-	1	1	0.04479	0	1	-	0	0	0.00874
CUTA001c01_005520	RALTA_A0556	-	putative SAM-dependent methyltransferase, UbiE/COQ5 family; putative exported protein	COG0500	Q,R	0	0	0	0	0	0	0	0	0	1	0	0	0	0	0	0	0	0	0	0	0	0	0	0	-	-	-	-	0	1	-	-	-	-
CUTA001c01_005530	RALTA_A0557	-	putative DNA binding protein, Helix-turn-helix motif; cro/C1-type DNA-binding domain	COG1396	K	0	0	0	0	0	0	0	0	0	1	0	0	1	0	0	0	0	0	0	0	0	0	0	0	-	-	-	-	0	1	-	-	-	-
CUTA001c01_005540	RALTA_A0558	-	putative 3-HYDROXYACYL-COA DEHYDROGENASE TYPE II OXIDOREDUCTASE PROTEIN	COG1028	I,Q,R	0	0	0	0	1	0	0	0	0	0	0	0	0	0	0	0	0	0	0	0	0	0	0	0	-	-	-	-	0	0	-	-	-	-
CUTA001c01_005550	RALTA_A0559	adk	adenylate kinase	COG0563	F	0	0	0	0	1	0	0	0	0	0	0	0	0	0	0	0	0	0	0	0	0	0	0	0	-	-	-	-	0	1	-	-	-	-
CUTA001c01_005560	RALTA_A0560	kdsB	CTP:CMP-3-deoxy-D-manno-octulosonate transferase	COG1212	M	1	1	0	0	1	0	0	0	0	0	0	0	0	0	0	0	0	0	0	0	0	0	0	0	-	1	0	0.04398	0	1	-	0	0	0.01115
CUTA001c01_005570	RALTA_A0561	-	conserved hypothetical protein, DUF343	COG2835	S	1	1	0	0	0	0	0	0	0	1	0	0	0	0	0	0	0	0	0	0	0	0	0	0	0	0	1	0.01736	0	1	0	0	0	0.00498
CUTA001c01_005580	RALTA_A0562	lpxK	tetraacyldisaccharide 4' kinase (lipid A 4'kinase)	COG1663	M	1	1	0	0	0	0	0	0	0	1	0	0	0	0	0	0	0	0	0	0	0	0	0	0	-	1	0	0.04007	0	1	-	0	0	0.00930
CUTA001c01_005590	RALTA_A0563	exbD2	BIOPOLYMER TRANSPORT TRANSMEMBRANE PROTEIN	COG0848	U	0	0	0	0	0	0	0	0	0	1	0	0	0	0	0	0	0	0	0	0	0	0	0	0	-	-	-	-	0	1	-	-	-	-
CUTA001c01_005600	RALTA_A0564	exbB2	BIOPOLYMER TRANSPORT TRANSMEMBRANE PROTEIN	COG0811	U	0	0	0	0	0	1	0	0	0	0	0	0	0	1	0	0	0	0	0	0	0	0	0	0	-	-	-	-	0	1	-	-	-	-
CUTA001c01_005610	RALTA_A0565	xseA	exonuclease VII, large subunit	COG1570	L	1	1	1	0	1	0	0	0	0	0	0	0	0	0	0	0	0	0	0	0	0	0	0	0	0	0	1	0.04289	0	1	0	0	0	0.01085
CUTA001c01_005620	RALTA_A0566	sodB	superoxide dismutase	COG0605	P	1	1	1	0	0	0	0	0	1	0	0	0	0	0	0	0	0	0	0	0	0	0	0	0	0	0	1	0.01011	0	1	0	0	0	0.00173
CUTA001c01_005630	RALTA_A0567	-	putative Porin	COG3203	M	0	0	0	0	0	0	0	1	0	0	0	0	0	0	0	0	0	0	0	0	0	0	0	0	-	-	-	-	0	1	-	-	-	-
CUTA001c01_005640	RALTA_A0568	-	conserved hypothetical protein, UPF0065	COG3181	S	0	0	0	0	0	0	0	0	1	0	0	0	0	0	0	0	0	0	0	0	0	0	0	0	-	-	-	-	0	0	-	-	-	-
CUTA001c01_005650	RALTA_A0569	-	putative Metallo-dependent hydrolase; putative exported protein	COG1574	R	0	0	0	0	0	0	0	0	0	1	0	0	0	0	0	0	0	0	0	0	0	0	0	0	-	-	-	-	0	1	-	-	-	-
CUTA001c01_005660	RALTA_A0570	-	5-CARBOXYMETHYL-2-HYDROXYMUCONATE DELTA-ISOMERASE PROTEIN	COG3232	E	0	0	0	0	0	0	0	0	0	1	0	0	0	0	0	0	0	0	0	0	0	0	0	0	-	-	-	-	0	1	-	-	-	-
CUTA001c01_005670	RALTA_A0571	-	putative PORIN	COG3203	M	0	0	0	0	0	0	0	1	0	0	0	0	0	0	0	0	0	0	0	0	0	0	0	0	-	-	-	-	0	1	-	-	-	-
CUTA001c01_005680	RALTA_A0572	-	putative Transcriptional regulator, LysR family	COG0583	K	0	0	0	0	1	0	0	0	0	0	0	0	1	0	0	0	0	0	0	0	0	0	0	0	-	-	-	-	0	1	-	-	-	-
CUTA001c01_005690	RALTA_A0573	-	putative transcriptional regulator, LacI family	COG1609	K	0	0	0	0	1	0	0	0	0	0	0	0	1	0	0	0	0	0	0	0	0	0	0	0	-	-	-	-	0	1	-	-	-	-
CUTA001c01_005700	RALTA_A0574	-	putative Zinc-containing alcohol dehydrogenase	COG0604	C,R	0	0	0	0	0	1	0	0	0	0	0	0	0	0	0	0	0	0	0	0	0	0	0	0	-	-	-	-	0	1	-	-	-	-
CUTA001c01_005710	RALTA_A0576	-	conserved hypothetical protein; putative exported protein	-	-	1	0	0	0	0	0	0	0	0	1	0	0	0	0	0	0	0	0	0	0	0	0	0	0	-	1	1	0.08030	0	1	-	-	-	-
CUTA001c01_005720	RALTA_A0577	-	conserved hypothetical protein	-	-	1	0	0	0	0	0	0	0	0	1	0	0	0	0	0	0	0	0	0	0	0	0	0	0	0	0	1	0.11079	0	1	-	-	-	-
CUTA001c01_005730	RALTA_A0578	-	putative Uracil-DNA glycosylase	COG1573	L	1	0	0	0	1	0	0	0	0	0	0	0	0	0	0	0	0	0	0	0	0	0	0	0	0	0	1	0.04895	0	1	-	-	-	-
CUTA001c01_005740	RALTA_A0579	-	putative peptide-transporting ATPase ABC transporter, membrane component, C_term Response regulator receiver domain	COG5265	O	1	0	0	0	0	1	0	0	0	0	0	0	0	1	0	0	0	0	0	0	0	0	0	0	-	1	1	0.03608	0	1	-	-	-	-
CUTA001c01_005750	RALTA_A0580	-	putative Glycosyl transferase, family 2	COG1216	R	1	0	0	0	0	1	0	0	0	0	0	0	0	0	0	0	0	0	0	0	0	0	0	0	1	0	1	0.05140	0	1	-	-	-	-
CUTA001c01_005760	RALTA_A0581	-	conserved hypothetical protein	COG2120	S	0	0	0	0	0	0	0	0	0	1	0	0	0	0	0	0	0	0	0	0	0	0	0	0	-	-	-	-	0	1	-	-	-	-
CUTA001c01_005770	RALTA_A0582	-	putative NAD-dependent epimerase/dehydratase; putative dTDP-glucose 4,6-dehydratase; Putative UDP-glucuronate decarboxylase 3	COG0451	G,M	1	0	0	0	1	0	0	0	0	0	0	0	0	0	0	0	0	0	0	0	0	0	0	0	-	1	1	0.03627	0	1	-	-	-	-
CUTA001c01_005780	RALTA_A0583	-	putative Glycosyl transferase, group 1	COG0438	M	1	0	0	0	1	0	0	0	0	0	0	0	0	0	0	0	0	0	0	0	0	0	0	0	-	1	1	0.05056	0	1	-	-	-	-
CUTA001c01_005790	RALTA_A0584	-	conserved hypothetical protein	-	-	1	0	0	0	0	0	0	0	0	1	0	0	0	0	0	0	0	0	0	0	0	0	0	0	-	1	1	0.06227	0	1	-	-	-	-
CUTA001c01_005800	RALTA_A0585	-	putative Short-chain dehydrogenase/reductase	COG1028	I,Q,R	1	0	0	0	1	0	0	0	0	0	0	0	0	0	0	0	0	0	0	0	0	0	0	0	0	0	1	0.04737	0	1	-	-	-	-
CUTA001c01_005810	RALTA_A0586	gmhB1	D,D-heptose 1,7-bisphosphate phosphatase (D-glycero-D- manno-heptose 1,7-bisphosphate phosphatase)	COG0241	E	1	0	0	0	1	0	0	0	0	0	0	0	0	0	0	0	0	0	0	0	0	0	0	0	1	0	1	0.09183	0	1	-	-	-	-
CUTA001c01_005820	RALTA_A0587	-	putative Lipopolysaccharide heptosyltransferase, Glycosyl transferase, family 9	COG0859	M	1	0	0	0	1	0	0	0	0	0	0	0	0	0	0	0	0	0	0	0	0	0	0	0	1	0	1	0.05585	0	1	-	-	-	-
CUTA001c01_005830	RALTA_A0588	-	Carbamoyltransferase	COG2192	O	1	0	0	0	1	0	0	0	0	0	0	0	0	0	0	0	0	0	0	0	0	0	0	0	-	1	1	0.03854	0	1	-	-	-	-
CUTA001c01_005840	RALTA_A0589	-	putative Glycosyl transferase, family 2	COG0463	M	1	0	0	0	0	1	0	0	0	0	0	0	0	0	0	0	0	0	0	0	0	0	0	0	0	0	1	0.05260	0	1	-	-	-	-
CUTA001c01_005850	RALTA_A0590	-	putative heptosyltransferase, Glycosyl transferase, family 9	COG0859	M	1	0	0	0	1	0	0	0	0	0	0	0	0	0	0	0	0	0	0	0	0	0	0	0	1	0	1	0.05350	0	1	-	-	-	-
CUTA001c01_005860	RALTA_A0591	-	putative Glycosyl transferase, group 1	COG0438	M	1	0	0	0	1	0	0	0	0	0	0	0	0	0	0	0	0	0	0	0	0	0	0	0	0	0	1	0.04494	0	1	-	-	-	-
CUTA001c01_005870	RALTA_A0592	-	hypothetical protein	-	-	1	0	0	0	0	0	0	0	0	1	0	0	0	0	0	0	0	0	0	0	0	0	0	0	0	0	1	0.09310	0	1	-	-	-	-
CUTA001c01_005880	RALTA_A0593	-	putative transposon resolvase	COG1961	L	1	0	0	0	0	0	0	0	0	1	0	0	1	0	0	0	0	0	0	0	0	0	0	0	0	0	1	0.04996	1	1	-	-	-	-
CUTA001c01_005890	RALTA_A0594	-	conserved hypothetical protein, Hemerythrin HHE cation binding region	COG0719	O	1	1	0	0	1	0	0	0	0	0	0	0	0	0	0	0	0	0	0	0	0	0	0	0	0	0	1	0.04364	0	1	0	0	0	0.00980
CUTA001c01_005900	RALTA_A0595	-	putative FERREDOXIN	COG1146	C	1	1	0	0	1	0	0	0	0	0	0	0	0	0	0	0	0	0	0	0	0	0	0	0	0	0	0	0.04195	0	1	0	0	0	0.01835
CUTA001c01_005910	RALTA_A0596	fdsR	transcriptional regulator of formate dehydrogenase operon, LysR	COG1910,COG2005	P,R	1	1	1	0	1	0	0	0	0	0	0	0	1	0	0	0	0	0	0	0	0	0	0	0	-	1	1	0.03602	0	1	0	0	0	0.00549
CUTA001c01_005920	RALTA_A0597	fdsG	NAD-dependent formate dehydrogenase gamma subunit	COG1905	C	1	1	1	0	0	0	0	0	0	1	0	0	0	0	0	0	0	0	0	0	0	0	0	0	0	0	1	0.05253	0	1	0	0	0	0.00385
CUTA001c01_005930	RALTA_A0598	fdsB	NAD-dependent formate dehydrogenase beta subunit	COG1894	C	1	1	1	0	1	0	0	0	0	0	0	0	0	0	0	0	0	0	0	0	0	0	0	0	-	1	1	0.04536	0	1	-	0	0	0.01410
CUTA001c01_005940	RALTA_A0599	fdsA	NAD-dependent formate dehydrogenase alpha subunit	COG3383	R	1	1	1	0	1	0	0	0	0	0	0	0	0	0	0	0	0	0	0	0	0	0	0	0	-	1	1	0.03622	0	1	-	1	0	0.01390
CUTA001c01_005950	RALTA_A0600	fdsC	formate dehydrogenase formation protein	COG1526	C	1	1	1	0	1	0	0	0	0	0	0	0	0	0	0	0	0	0	0	0	0	0	0	0	-	1	1	0.08400	0	1	-	0	0	0.01178
CUTA001c01_005960	RALTA_A0601	fdsD	NAD-dependent formate dehydrogenase delta subunit	-	-	1	1	1	0	0	0	0	0	0	1	0	0	0	0	0	0	0	0	0	0	0	0	0	0	0	0	1	0.08361	0	1	0	0	0	0.00901
CUTA001c01_005970	RALTA_A0602	sciA	replication/virulence associated protein; ImpA-related N-terminal domain	COG3515	S	0	0	0	0	1	0	0	0	0	0	0	0	0	0	0	0	0	0	0	0	0	0	0	0	-	-	-	-	0	1	-	-	-	-
CUTA001c01_005980	RALTA_A0603	sciB	replication/virulence associated protein; DUF1305	COG3520	S	0	0	0	0	0	0	0	0	0	1	0	0	0	0	0	0	0	0	0	0	1	0	0	0	-	-	-	-	0	1	-	-	-	-
CUTA001c01_005990	RALTA_A0604	sciC	replication/virulence associated protein; DUF879	COG3519	S	0	0	0	0	1	0	0	0	0	0	0	0	0	0	0	0	0	0	0	0	1	0	0	0	-	-	-	-	0	1	-	-	-	-
CUTA001c01_006000	RALTA_A0605	sciD	replication/virulence associated protein; DUF1316	COG3518	S	0	0	0	0	0	0	0	0	0	1	0	0	0	0	0	0	0	0	0	0	1	0	0	0	-	-	-	-	0	1	-	-	-	-
CUTA001c01_006010	RALTA_A0606	sciF	replication/virulence associated protein	-	-	0	0	0	0	0	0	0	0	0	1	0	0	0	0	0	0	0	0	0	0	0	0	0	0	-	-	-	-	0	1	-	-	-	-
CUTA001c01_006020	RALTA_A0607	sciG	replication/virulence associated protein; putative ATP-dependent protease, clpA/B chaperone motif	COG0542	O	0	0	0	0	1	0	0	0	0	0	0	0	0	0	0	0	0	0	0	0	1	0	0	0	-	-	-	-	0	1	-	-	-	-
CUTA001c01_006030	RALTA_A0608	sciH	replication/virulence associated protein; DUF770	COG3516	S	0	0	0	0	1	0	0	0	0	0	0	0	0	0	0	0	0	0	0	0	1	0	0	0	-	-	-	-	0	1	-	-	-	-
CUTA001c01_006040	RALTA_A0609	sciI	replication/virulence associated protein; DUF877	COG3517	S	0	0	0	0	1	0	0	0	0	0	0	0	0	0	0	0	0	0	0	0	1	0	0	0	-	-	-	-	0	1	-	-	-	-
CUTA001c01_006050	RALTA_A0610	sciK	Hcp-related (Hemolysin-coregulated protein) protein; replication/virulence associated protein; DUF796	COG3157	S	0	0	0	0	0	0	1	0	0	0	0	0	0	0	0	0	0	0	0	0	1	0	0	0	-	-	-	-	0	1	-	-	-	-
CUTA001c01_006060	RALTA_A0611	vrgS	replication/virulence associated protein; Vgr-related	COG3501	S	0	0	0	0	1	0	0	0	0	0	0	0	0	0	0	0	0	0	0	0	1	0	0	0	-	-	-	-	0	1	-	-	-	-
CUTA001c01_006070	RALTA_A0612	-	conserved hypothetical protein; putative Type V secretory pathway, adhesin AidA; putative Ribonucleases G and E	-	-	0	0	0	0	1	0	0	0	0	0	0	0	0	0	0	0	0	0	0	0	0	0	0	0	-	-	-	-	0	0	-	-	-	-
CUTA001c01_006080	RALTA_A0613	-	putative exported protein of unknown function	-	-	0	0	0	0	0	0	0	0	1	0	0	0	0	0	0	0	0	0	0	0	0	0	0	0	-	-	-	-	0	1	-	-	-	-
CUTA001c01_006090	RALTA_A0614	-	conserved hypothetical protein	-	-	0	0	0	0	0	0	0	0	0	1	0	0	0	0	0	0	0	0	0	0	0	0	0	0	-	-	-	-	0	0	-	-	-	-
CUTA001c01_006100	RALTA_A0615	-	putative exported protein of unknown function	-	-	0	0	0	0	0	0	0	0	0	1	0	0	0	0	0	0	0	0	0	0	0	0	0	0	-	-	-	-	0	1	-	-	-	-
CUTA001c01_006110	RALTA_A0616	-	hypothetical protein	-	-	0	0	0	0	0	0	0	0	0	1	0	0	0	0	0	0	0	0	0	0	0	0	0	0	-	-	-	-	0	0	-	-	-	-
CUTA001c01_006120	RALTA_A0617	-	conserved hypothetical protein, PAAR motif	COG4104	S	0	0	0	0	0	0	0	0	0	1	0	0	0	0	0	0	0	0	0	0	1	0	0	0	-	-	-	-	0	1	-	-	-	-
CUTA001c01_006130	RALTA_A0618	sciN	replication/virulence associated protein; putative exported protein	COG3521	S	0	0	0	0	0	0	0	0	0	1	0	0	0	0	0	0	0	0	0	0	1	0	0	0	-	-	-	-	0	1	-	-	-	-
CUTA001c01_006140	RALTA_A0619	sciO	replication/virulence associated protein	COG3522	S	0	0	0	0	1	0	0	0	0	0	0	0	0	0	0	0	0	0	0	0	1	0	0	0	-	-	-	-	0	1	-	-	-	-
CUTA001c01_006150	RALTA_A0620	sciP	replication/virulence associated protein; putative outer membrane protein, OmpA family membrane protein	COG1360,COG3455	N,S	0	0	0	0	0	1	0	0	0	0	0	0	0	1	0	0	0	0	0	0	1	0	0	0	-	-	-	-	0	1	-	-	-	-
CUTA001c01_006160	RALTA_A0621	sciS	replication related protein	COG3523	S	0	0	0	0	0	1	0	0	0	0	0	0	0	0	0	0	0	0	0	0	1	0	0	0	-	-	-	-	0	0	-	-	-	-
CUTA001c01_006170	RALTA_A0622	sciT	replication/virulence associated protein	-	-	0	0	0	0	0	0	0	0	0	1	0	0	0	0	0	0	0	0	0	0	0	0	0	0	-	-	-	-	0	0	-	-	-	-
CUTA001c01_006180	RALTA_A0623	-	putative transglycosylase	COG5009	M	1	0	0	0	0	0	1	0	0	0	0	0	0	0	0	0	0	0	0	0	0	0	0	0	0	0	1	0.05390	0	1	-	-	-	-
CUTA001c01_006190	RALTA_A0624	-	putative Sodium:sulfate symporter	COG0471	P	0	0	0	0	0	1	0	0	0	0	0	0	0	1	0	0	0	0	0	0	0	0	0	0	-	-	-	-	0	1	-	-	-	-
CUTA001c01_006200	RALTA_A0626	-	conserved hypothetical protein	-	-	0	0	0	0	0	0	0	0	0	1	0	0	0	0	0	0	0	0	0	0	0	0	0	0	-	-	-	-	0	1	-	-	-	-
CUTA001c01_006210	RALTA_A0627	-	conserved hypothetical protein; putative exported protein; putative Protein tyrosine/serine phosphatase	COG2365	T	0	0	0	0	0	0	0	0	0	1	0	0	0	0	0	0	0	0	0	0	0	0	0	0	-	-	-	-	0	1	-	-	-	-
CUTA001c01_006220	RALTA_A0628	modE	transcriptional repressor for molybdate uptake	COG2005	R	1	1	1	0	1	0	0	0	0	0	0	0	1	0	0	0	0	0	0	0	0	0	0	0	0	0	1	0.03726	0	1	0	0	0	0.01894
CUTA001c01_006230	RALTA_A0629	-	putative L-lysine exporter	COG1279	R	1	0	0	0	0	1	0	0	0	0	0	0	0	1	0	0	0	0	0	0	0	0	0	0	0	0	1	0.05161	0	1	-	-	-	-
CUTA001c01_006240	RALTA_A0630	-	putative adenylate cyclase; CYTH family	COG1437	F	0	0	0	0	1	0	0	0	0	0	0	0	0	0	0	0	0	0	0	0	0	0	0	0	-	-	-	-	0	1	-	-	-	-
CUTA001c01_006250	RALTA_A0631	modC	molybdate transport protein; ABC transporter, ATP binding component	COG1118	P	1	1	1	0	0	1	0	0	0	0	0	0	0	1	0	0	0	0	0	0	0	0	0	0	-	1	1	0.03948	0	1	-	0	0	0.00833
CUTA001c01_006260	RALTA_A0632	modB	molybdate transport protein; ABC transporter, membrane component	COG4149	P	1	1	1	0	0	1	0	0	0	0	0	0	0	1	0	0	0	0	0	0	0	0	0	0	0	0	1	0.03279	0	1	0	0	0	0.00706
CUTA001c01_006270	RALTA_A0633	modA	molybdate transport protein; ABC transporter, periplasmic binding component	COG0725	P	1	1	1	0	0	0	0	0	1	0	0	0	0	1	0	0	0	0	0	0	0	0	0	0	1	0	1	0.04227	0	1	0	0	0	0.00919
CUTA001c01_006280	RALTA_A0634	-	conserved hypothetical protein	-	-	1	1	0	0	0	0	0	0	0	1	0	0	0	0	0	0	0	0	0	0	0	0	0	0	1	0	1	0.04026	0	1	0	0	0	0.02083
CUTA001c01_006290	RALTA_A0635	-	Glyoxylate reductase / 2-ketogluconate reductase (Glycolate reductase)	COG1052	C,H,R	1	1	0	0	1	0	0	0	0	0	0	0	0	0	0	0	0	0	0	0	0	0	0	0	1	0	1	0.03508	0	1	0	0	0	0.01384
CUTA001c01_006300	RALTA_A0636	-	putative Nucleoside 2-deoxyribosyltransferase	COG3613	F	1	1	0	0	0	0	0	0	0	1	0	0	0	0	0	0	0	0	0	0	0	0	0	0	0	0	0	0.05065	0	1	0	0	0	0.01984
CUTA001c01_006310	RALTA_A0637	-	putative lipoprotein	-	-	1	1	1	0	0	0	0	0	0	1	0	0	0	0	0	0	0	0	0	0	0	0	0	0	0	0	1	0.05149	0	1	0	0	0	0.01508
CUTA001c01_006320	RALTA_A0638	pqiB	paraquat-inducible protein B	COG3008	R	0	0	0	0	0	0	0	0	0	1	0	0	0	0	0	0	0	0	0	0	0	0	0	0	-	-	-	-	0	1	-	-	-	-
CUTA001c01_006330	RALTA_A0639	pqiA2	Paraquat-inducible protein A	COG2995	S	1	1	1	0	0	1	0	0	0	0	0	0	0	0	0	0	0	0	0	0	0	0	0	0	-	1	1	0.02435	0	1	-	0	0	0.00823
CUTA001c01_006340	RALTA_A0640	pqiA1	Paraquat-inducible protein A	COG2995	S	1	1	1	0	0	1	0	0	0	0	0	0	0	0	0	0	0	0	0	0	0	0	0	0	0	0	1	0.03980	0	1	0	0	0	0.00437
CUTA001c01_006350	RALTA_A0641	-	conserved hypothetical protein, DUF20; putative membrane protein	COG0628	R	0	0	0	0	0	1	0	0	0	0	0	0	0	1	0	0	0	0	0	0	0	0	0	0	-	-	-	-	0	1	-	-	-	-
CUTA001c01_006360	RALTA_A0643	-	conserved hypothetical protein, CBS (cystathionine-beta-synthase) domain; putative TRANSMEMBRANE PROTEIN	COG3448	T	0	0	0	0	0	1	0	0	0	0	0	0	0	1	0	0	0	0	0	0	0	0	0	0	-	-	-	-	0	1	-	-	-	-
CUTA001c01_006370	RALTA_A0644	-	putative transcriptional regulator, AsnC/Lrp family	COG1522	K	0	0	0	0	1	0	0	0	0	0	0	0	1	0	0	0	0	0	0	0	0	0	0	0	-	-	-	-	0	1	-	-	-	-
CUTA001c01_006380	RALTA_A0645	-	putative Amidinotransferase	COG1834	E	1	1	1	0	1	0	0	0	0	0	0	0	0	0	0	0	0	0	0	0	0	0	0	0	0	0	1	0.04618	0	1	0	0	0	0.00799
CUTA001c01_006390	RALTA_A0646	-	Ornithine cyclodeaminase (OCD)	COG2423	E	1	1	1	0	1	0	0	0	0	0	0	0	0	0	0	0	0	0	0	0	0	0	0	0	1	0	0	0.04564	0	1	0	0	0	0.00556
CUTA001c01_006400	RALTA_A0647	-	conserved hypothetical protein, DNA_binding motif	-	-	1	1	1	0	1	0	0	0	0	0	0	0	0	0	0	0	0	0	0	0	0	0	0	0	0	0	1	0.02691	0	1	0	0	0	0.01347
CUTA001c01_006410	RALTA_A0649	dctD2	C4-DICARBOXYLATE TRANSPORT RESPONSE REGULATOR TRANSCRIPTION REGULATOR PROTEIN	COG2204	T	1	1	1	0	1	0	0	0	0	0	0	0	1	0	0	0	0	0	0	0	0	0	0	0	0	0	1	0.03104	0	1	0	0	0	0.00683
CUTA001c01_006420	RALTA_A0650	dctB2	C4-DICARBOXYLATE TRANSPORT SENSOR KINASE TRANSCRIPTION REGULATOR PROTEIN	COG4191	T	1	1	1	0	0	1	0	0	0	0	0	0	1	1	0	0	0	0	0	0	0	0	0	0	-	1	1	0.03707	0	1	0	0	0	0.00720
CUTA001c01_006430	RALTA_A0651	dctA2	citrate and C4-dicarboxylic acids transport protein (DAACS family)	COG1301	C	0	0	0	0	0	1	0	0	0	0	0	0	0	1	0	0	0	0	0	0	0	0	0	0	-	-	-	-	0	1	-	-	-	-
CUTA001c01_006440	RALTA_A0652	hutG2	Formimidoylglutamase	COG0010	E	0	0	0	0	1	0	0	0	0	0	0	0	0	0	0	0	0	0	0	0	0	0	0	0	-	-	-	-	1	1	-	-	-	-
CUTA001c01_006450	RALTA_A0653	-	putative histidine permease	COG0477	E,G,P,R	1	1	0	0	0	1	0	0	0	0	0	0	0	1	0	0	0	0	0	0	0	0	0	0	-	1	1	0.04035	0	1	-	0	0	0.00943
CUTA001c01_006460	RALTA_A0654	hutU2	UROCANATE HYDRATASE (UROCANASE)	COG2987	E	1	1	0	0	1	0	0	0	0	0	0	0	0	0	0	0	0	0	0	0	0	0	0	0	1	0	1	0.03323	0	1	-	0	0	0.00417
CUTA001c01_006470	RALTA_A0655	hutC2	transcriptional regulator, gntR family; putative HISTIDINE UTILIZATION REPRESSOR TRANSCRIPTION REGULATOR PROTEIN	COG2188	K	1	0	0	0	1	0	0	0	0	0	0	0	1	0	0	0	0	0	0	0	0	0	0	0	0	0	1	0.03923	0	1	-	-	-	-
CUTA001c01_006480	RALTA_A0656	-	putative diguanylate cyclase with Mase1 and PAS domains	COG2200,COG5001,COG2202	T	1	1	1	0	0	1	0	0	0	0	0	0	0	0	0	0	0	0	0	0	0	0	0	0	-	1	1	0.03654	0	1	-	0	0	0.00918
CUTA001c01_006490	RALTA_A0657	-	conserved hypothetical protein	-	-	0	0	0	0	0	0	0	0	0	1	0	0	0	0	0	0	0	0	0	0	0	0	0	0	-	-	-	-	0	1	-	-	-	-
CUTA001c01_006500	RALTA_A0658	-	putative di-heme cytochrome C - signal peptide	COG2010	C	1	1	0	0	0	0	0	0	1	0	0	0	0	0	0	0	0	0	0	0	0	0	0	0	-	1	1	0.06143	0	1	-	0	0	0.00728
CUTA001c01_006510	RALTA_A0659	-	putative acyltransferase	COG1835	I	1	1	0	0	0	1	0	0	0	0	0	0	0	0	0	0	0	0	0	0	0	0	0	0	-	1	1	0.05615	0	1	0	0	0	0.00890
CUTA001c01_006520	RALTA_A0660	-	putative isoquinoline 1-oxidoreductase (alpha subunit) oxidoreductase protein (iorA2); 2Fe-2S ferredoxin domain	COG2080	C	1	1	0	0	1	0	0	0	0	0	0	0	0	0	0	0	0	0	0	0	0	0	0	0	1	0	0	0.02450	0	0	0	0	0	0.00433
CUTA001c01_006530	RALTA_A0661	-	putative Isoquinoline 1-oxidoreductase subunit beta (large chain) (iorB)	COG1529	C	1	1	0	0	0	1	0	0	0	0	0	0	0	0	0	0	0	0	0	0	0	0	0	0	-	1	1	0.03778	0	1	-	0	0	0.00975
CUTA001c01_006540	RALTA_A0662	-	conserved hypothetical protein; putative transcriptional regulator	COG0640	K	0	0	0	0	0	0	0	0	0	1	0	0	0	0	0	0	0	0	0	0	0	0	0	0	-	-	-	-	0	1	-	-	-	-
CUTA001c01_006550	RALTA_A0663	-	putative lipoprotein	-	-	0	0	0	0	0	0	0	0	0	1	0	0	0	0	0	0	0	0	0	0	0	0	0	0	-	-	-	-	0	1	-	-	-	-
CUTA001c01_006560	RALTA_A0665	-	conserved hypothetical protein; putative exported protein	-	-	0	0	0	0	0	0	0	0	0	1	0	0	0	0	0	0	0	0	0	0	0	0	0	0	-	-	-	-	0	1	-	-	-	-
CUTA001c01_006570	RALTA_A0666	-	putative transcriptional regulator, TetR/acrR family	COG1309	K	0	0	0	0	1	0	0	0	0	0	0	0	1	0	0	0	0	0	0	0	0	0	0	0	-	-	-	-	0	1	-	-	-	-
CUTA001c01_006580	RALTA_A0667	-	hypothetical protein	-	-	0	0	0	0	0	0	0	0	0	1	0	0	0	0	0	0	0	0	0	0	0	0	0	0	-	-	-	-	0	0	-	-	-	-
CUTA001c01_006590	RALTA_A0668	-	Citrate synthase	COG0372	C	0	0	0	0	1	0	0	0	0	0	0	0	0	0	0	0	0	0	0	0	0	0	0	0	-	-	-	-	0	1	-	-	-	-
CUTA001c01_006600	RALTA_A0669	-	AMP-dependent synthetase and ligase	COG0318	I,Q	0	0	0	0	1	0	0	0	0	0	0	0	0	0	0	0	0	0	0	0	0	0	0	0	-	-	-	-	0	1	-	-	-	-
CUTA001c01_006610	RALTA_A0670	-	putative Intradiol ring-cleavage dioxygenase	COG3485	Q	0	0	0	0	1	0	0	0	0	0	0	0	1	0	0	0	0	0	0	0	0	0	0	0	-	-	-	-	0	1	-	-	-	-
CUTA001c01_006620	RALTA_A0671	-	putative transcriptional regulator, IclR family	COG1414	K	0	0	0	0	1	0	0	0	0	0	0	0	1	0	0	0	0	0	0	0	0	0	0	0	-	-	-	-	0	1	-	-	-	-
CUTA001c01_006630	RALTA_A0672	leuC2	3-isopropylmalate isomerase subunit, dehydratase component	COG0065	E	0	0	0	0	1	0	0	0	0	0	0	0	0	0	0	0	0	0	0	0	0	0	0	0	-	-	-	-	0	1	-	-	-	-
CUTA001c01_006640	RALTA_A0673	leuD2	3-isopropylmalate isomerase, subunit with LeuC	COG0066	E	0	0	0	0	1	0	0	0	0	0	0	0	0	0	0	0	0	0	0	0	0	0	0	0	-	-	-	-	0	1	-	-	-	-
CUTA001c01_006650	RALTA_A0674	-	conserved hypothetical protein, UPF0065	COG3181	S	0	0	0	0	0	0	0	0	1	0	0	0	0	1	0	0	0	0	0	0	0	0	0	0	-	-	-	-	0	1	-	-	-	-
CUTA001c01_006660	RALTA_A0675	-	putative beta-hydroxyacid dehydrogenase	COG2084	I	0	0	0	0	1	0	0	0	0	0	0	0	0	0	0	0	0	0	0	0	0	0	0	0	-	-	-	-	0	0	-	-	-	-
CUTA001c01_006670	RALTA_A0676	-	putative branched amino acid transport system permease, periplasmic binding component	COG0683	E	0	0	0	0	0	0	0	0	1	0	0	0	0	1	0	0	0	0	0	0	0	0	0	0	-	-	-	-	0	0	-	-	-	-
CUTA001c01_006680	RALTA_A0677	-	putative branched-chain amino acid transport system permease, membrane component	COG0559	E	0	0	0	0	0	1	0	0	0	0	0	0	0	1	0	0	0	0	0	0	0	0	0	0	-	-	-	-	0	0	-	-	-	-
CUTA001c01_006690	RALTA_A0678	-	putative branched-chain amino acid transport system permease, membrane component	COG4177	E	0	0	0	0	0	1	0	0	0	0	0	0	0	1	0	0	0	0	0	0	0	0	0	0	-	-	-	-	0	0	-	-	-	-
CUTA001c01_006700	RALTA_A0679	-	putative branched-chain amino acid transport system permease, ATP_binding component	COG0411	E	0	0	0	0	0	1	0	0	0	0	0	0	0	1	0	0	0	0	0	0	0	0	0	0	-	-	-	-	0	0	-	-	-	-
CUTA001c01_006710	RALTA_A0680	-	putative branched-chain amino acid transport system permease, ATP_binding component	COG0410	E	0	0	0	0	0	1	0	0	0	0	0	0	0	1	0	0	0	0	0	0	0	0	0	0	-	-	-	-	0	0	-	-	-	-
CUTA001c01_006720	RALTA_A0681	-	conserved hypothetical protein	-	-	0	0	0	0	0	0	0	0	0	1	0	0	0	0	0	0	0	0	0	0	0	0	0	0	-	-	-	-	0	0	-	-	-	-
CUTA001c01_006730	RALTA_A0683	-	conserved hypothetical protein, YciI-related	COG2350	S	0	0	0	0	0	0	0	0	0	1	0	0	0	0	0	0	0	0	0	0	0	0	0	0	-	-	-	-	0	1	-	-	-	-
CUTA001c01_006740	RALTA_A0684	-	putative Isochorismatase hydrolase	COG1335	Q	0	0	0	0	0	0	0	0	0	1	0	0	0	0	0	0	0	0	0	0	0	0	0	0	-	-	-	-	0	1	-	-	-	-
CUTA001c01_006750	RALTA_A0685	groS	chaperone Hsp10 (GroES), part of GroE chaperone system	COG0234	O	0	0	0	0	1	0	0	0	0	0	0	0	0	0	0	0	0	0	0	0	0	0	0	0	-	-	-	-	0	1	-	-	-	-
CUTA001c01_006760	RALTA_A0686	groL	chaperone Hsp60 (GroEL), part of GroE chaperone system	COG0459	O	1	1	0	0	1	0	0	0	0	0	0	0	0	0	0	0	0	0	0	0	0	0	0	0	-	1	1	0.01865	0	1	-	0	0	0.01164
CUTA001c01_006770	RALTA_A0687	-	putative Metallophosphoesterase	COG1409,COG1408	R	1	1	1	0	1	0	0	0	0	0	0	0	0	0	0	0	0	0	0	0	0	0	0	0	-	1	1	0.05642	0	1	0	0	0	0.01693
CUTA001c01_006780	RALTA_A0688	tadC	Tad secretion system, secretion accessory protein	COG2064	N,U	1	1	1	0	0	1	0	0	0	0	0	0	0	0	0	0	0	0	0	0	0	0	1	0	-	1	1	0.08128	0	1	-	0	0	0.01863
CUTA001c01_006790	RALTA_A0689	tadB	Tad secretion system, secretion accessory protein	COG4965	U	1	1	1	1	0	1	0	0	0	0	0	0	0	1	0	0	0	0	0	0	0	0	1	0	0	0	1	0.07861	0	1	0	0	0	0.01744
CUTA001c01_006800	RALTA_A0690	cpaF	Tad secretion sytem protein, secretion ATPase	COG4962	U	1	1	1	1	1	0	0	0	0	0	0	0	0	1	0	0	0	0	0	0	0	0	1	0	-	1	1	0.05429	0	1	-	1	0	0.00877
CUTA001c01_006810	RALTA_A0691	tadZ	Flp pilus assembly protein, ATPase	COG0784,COG2204,COG4963	T,U	1	1	1	1	0	1	0	0	0	0	0	0	1	0	0	0	0	0	0	0	0	0	1	0	-	1	1	0.09158	0	1	-	0	0	0.01847
CUTA001c01_006820	RALTA_A0692	-	putative pseudopilin	COG4961	U	1	1	1	0	0	0	0	0	0	1	0	0	0	0	0	0	0	0	0	0	0	0	0	0	1	0	1	0.11917	0	1	0	0	0	0.01253
CUTA001c01_006830	RALTA_A0693	-	putative pseudopilin	COG4961	U	1	1	1	0	0	0	0	0	0	1	0	0	0	0	0	0	0	0	0	0	0	0	0	0	0	0	1	0.12101	0	1	0	0	0	0.02013
CUTA001c01_006840	RALTA_A0694	-	putative flp pilus assembly protein	-	-	1	1	1	0	0	0	0	0	0	1	0	0	0	0	0	0	0	0	0	0	0	0	0	0	-	1	1	0.13319	0	1	-	0	0	0.01675
CUTA001c01_006850	RALTA_A0695	-	putative transmembrane lipoprotein	-	-	1	1	1	1	0	0	0	0	0	1	0	0	0	0	0	0	0	0	0	0	0	0	0	0	0	0	1	0.08372	0	1	0	0	0	0.01802
CUTA001c01_006860	RALTA_A0696	cpaC	pilus assembly secretion protein	COG4964	U	1	1	1	0	0	0	0	0	0	1	0	0	0	0	0	0	0	0	0	0	0	0	1	0	-	1	1	0.06898	0	1	-	1	0	0.00829
CUTA001c01_006870	RALTA_A0697	rcpC	PILUS ASSEMBLY TRANSMEMBRANE PROTEIN	COG3745	U	1	1	1	1	0	0	0	0	0	1	0	0	0	0	0	0	0	0	0	0	0	0	0	0	-	1	1	0.05358	0	1	0	1	0	0.00597
CUTA001c01_006880	RALTA_A0698	-	putative ATPase, possible chaperone activity	COG0606	O	1	1	1	0	0	0	0	0	0	1	0	0	0	0	0	0	0	0	0	0	0	0	0	0	-	1	1	0.10599	0	1	0	1	0	0.02535
CUTA001c01_006890	RALTA_A0699	fppA	PREPILIN PEPTIDASE TRANSMEMBRANE PROTEIN	COG4960	O,U	1	1	1	1	0	1	0	0	0	0	0	0	0	0	0	0	0	0	0	0	0	0	1	0	0	0	1	0.15019	0	1	0	0	1	0.05020
CUTA001c01_006900	RALTA_A0701	flp-2	Flp pilin component	COG3847	U	1	0	0	0	0	1	0	0	0	0	0	0	0	0	0	0	0	0	0	0	0	0	1	0	0	0	1	0.21176	0	1	-	-	-	-
CUTA001c01_006910	RALTA_A0702	flp-1	Flp pilin component	COG3847	U	1	1	1	0	0	0	0	0	0	1	0	0	0	0	0	0	0	0	0	0	0	0	1	0	0	0	1	0.15796	0	1	0	1	0	0.02976
CUTA001c01_006920	RALTA_A0705	-	putative membrane protein	COG0477	E,G,P,R	0	0	0	0	0	1	0	0	0	0	0	0	0	0	0	0	0	0	0	0	0	0	0	0	-	-	-	-	0	1	-	-	-	-
CUTA001c01_006930	RALTA_A0706	yfdH	prophage-derived bactoprenol glucosyl transferase	COG0463	M	1	1	1	0	0	1	0	0	0	0	0	0	0	0	0	0	0	0	0	0	0	0	0	0	-	1	1	0.09486	0	1	-	1	0	0.02083
CUTA001c01_006940	RALTA_A0707	-	putative membrane component, GtrA-like protein	COG2246	S	1	1	0	0	0	1	0	0	0	0	0	0	0	0	0	0	0	0	0	0	0	0	0	0	-	1	1	0.08684	0	1	-	0	0	0.01823
CUTA001c01_006950	RALTA_A0708	-	putative S-adenosyl-L-methionine-dependent methyltransferase	COG0500	Q,R	1	1	0	0	1	0	0	0	0	0	0	0	0	0	0	0	0	0	0	0	0	0	0	0	-	1	1	0.06441	0	1	0	0	0	0.01366
CUTA001c01_006960	RALTA_A0709	-	putative SIGMA-54 INTERACTING TRANSCRIPTIONal REGULATOR	COG2204	T	1	1	1	0	1	0	0	0	0	0	0	0	1	0	0	0	0	0	0	0	0	0	0	0	-	1	1	0.04294	0	1	-	0	0	0.01237
CUTA001c01_006970	RALTA_A0711	-	Regulatory protein, LysR:LysR, substrate-binding	COG0583	K	0	0	0	0	1	0	0	0	0	0	0	0	1	0	0	0	0	0	0	0	0	0	0	0	-	-	-	-	0	1	-	-	-	-
CUTA001c01_006980	RALTA_A0712	-	conserved hypothetical protein; putative membrane protein	COG0671	I	0	0	0	0	0	1	0	0	0	0	0	0	0	0	0	0	0	0	0	0	0	0	0	0	-	-	-	-	1	1	-	-	-	-
CUTA001c01_006990	RALTA_A0713	-	putative Spermidine synthase (Putrescine aminopropyltransferase)	COG0421,COG0477,COG0477,COG4262,COG0477	E,G,P,R	0	0	0	0	0	1	0	0	0	0	0	0	0	0	0	0	0	0	0	0	0	0	0	0	-	-	-	-	1	1	-	-	-	-
CUTA001c01_007000	RALTA_A0714	-	putative transporter, Major facilitator superfamily MFS_1	COG0477	E,G,P,R	1	1	0	0	0	1	0	0	0	0	0	0	0	1	0	0	0	0	0	0	0	0	0	0	-	1	1	0.08221	0	1	-	0	0	0.01132
CUTA001c01_007010	RALTA_A0715	-	Putative protein-S-isoprenylcysteine methyltransferase; putative membrane protein	COG2020	O	0	0	0	0	0	1	0	0	0	0	0	0	0	0	0	0	0	0	0	0	0	0	0	0	-	-	-	-	0	1	-	-	-	-
CUTA001c01_007020	RALTA_A0717	-	conserved hypothetical protein, DUF477	COG3762	S	1	1	1	0	1	0	0	0	0	0	0	0	0	0	0	0	0	0	0	0	0	0	0	0	0	0	1	0.04402	0	1	0	0	0	0.01198
CUTA001c01_007030	RALTA_A0718	-	conserved hypothetical protein, DUF477, COG1512; putative GLYCINE RICH TRANSMEMBRANE PROTEIN	COG1512	R	1	1	1	0	0	1	0	0	0	0	0	0	0	0	0	0	0	0	0	0	0	0	0	0	-	1	1	0.04271	0	1	-	0	0	0.00244
CUTA001c01_007040	RALTA_A0719	-	putative extracellular antigen protein, similar to Lysteria LemA	COG1704	S	1	1	1	1	0	0	0	0	0	1	0	0	0	0	0	0	0	0	0	0	0	0	0	0	1	0	1	0.02467	0	1	0	0	0	0.01282
CUTA001c01_007050	RALTA_A0720	hemL	glutamate-1-semialdehyde aminotransferase (aminomutase), PLP-dependent	COG0001	H	1	1	1	0	1	0	0	0	0	0	0	0	0	0	0	0	0	0	0	0	0	0	0	0	-	1	1	0.02736	0	1	-	0	0	0.00698
CUTA001c01_007060	RALTA_A0721	rubA	RUBREDOXIN	COG1773	C	1	1	1	1	1	0	0	0	0	0	0	0	0	0	0	0	0	0	0	0	0	0	0	0	0	0	0	0.00584	0	0	0	0	0	0
CUTA001c01_007070	RALTA_A0722	-	putative response regulator receiver, CheY family	COG0784	T	0	0	0	0	1	0	0	0	0	0	0	0	1	0	0	0	0	0	0	0	0	0	0	0	-	-	-	-	0	1	-	-	-	-
CUTA001c01_007080	RALTA_A0723	pilH	TWITCHING MOTILITY TWO-COMPONENT RESPONSE REGULATOR receiver, CheY family	COG0784	T	1	1	1	1	1	0	0	0	0	0	0	0	1	0	0	0	0	0	0	0	0	0	0	0	0	0	1	0.02228	0	1	-	0	0	0
CUTA001c01_007090	RALTA_A0724	pilI	TWITCHING MOTILITY PROTEIN, CheW domain	COG0835	N,T	1	1	1	1	0	0	0	0	0	1	0	0	0	0	0	0	0	0	0	0	0	0	0	0	1	0	1	0.03820	0	1	0	0	0	0.00721
CUTA001c01_007100	RALTA_A0725	pilJ	TWITCHING MOTILITY TRANSMEMBRANE PROTEIN, Methyl-accepting chemotaxis protein	COG0840	N,T	1	1	1	1	0	0	0	1	0	0	0	0	0	0	0	0	0	0	0	0	0	0	0	0	-	1	1	0.02629	0	1	-	0	0	0.01359
CUTA001c01_007110	RALTA_A0726	cheW1	Response regulator receiver of TWO COMPONENT REGULATORY system (SENSOR HISTIDINE KINASE AND RESPONSE REGULATOR HYBRID) TRANSCRIPTION REGULATOR PROTEIN	COG0643,COG0784,COG0643	N,T	0	0	0	0	0	0	0	0	0	1	0	0	1	0	0	0	0	0	0	0	0	0	0	0	-	-	-	-	0	1	-	-	-	-
CUTA001c01_007120	RALTA_A0727	-	conserved hypothetical protein; putative exported protein; putative fusion protein	-	-	1	1	0	0	0	0	0	0	1	0	0	0	0	0	0	0	0	0	0	0	0	0	0	0	-	1	1	0.07633	0	1	0	0	0	0.01478
CUTA001c01_007130	RALTA_A0728	-	putative transporter, Major facilitator superfamily MFS	COG0477	E,G,P,R	1	1	1	0	0	1	0	0	0	0	0	0	0	1	0	0	0	0	0	0	0	0	0	0	-	1	0	0.02956	0	0	-	0	0	0.00230
CUTA001c01_007140	RALTA_A0729	-	putative deshydrogenase oxydoreductase	COG1028	I,Q,R	1	1	0	0	1	0	0	0	0	0	0	0	0	0	0	0	0	0	0	0	0	0	0	0	-	1	1	0.03809	0	1	-	0	0	0.01190
CUTA001c01_007150	RALTA_A0730	-	conserved hypothetical protein	-	-	1	1	1	0	0	1	0	0	0	0	0	0	0	0	0	0	0	0	0	0	0	0	0	0	0	0	1	0.02754	0	1	-	0	0	0.01667
CUTA001c01_007160	RALTA_A0731	aldH	aldehyde dehydrogenase	COG1012	C	1	1	1	1	1	0	0	0	0	0	0	0	0	0	0	0	0	0	0	0	0	0	0	0	1	0	0	0.03004	0	1	0	0	0	0.01046
CUTA001c01_007170	RALTA_A0732	ppa	inorganic pyrophosphatase	COG0221	C	0	0	0	0	1	0	0	0	0	0	0	0	0	0	0	0	0	0	0	0	0	0	0	0	-	-	-	-	0	1	-	-	-	-
CUTA001c01_007180	RALTA_A0733	-	putative Cytochrome B561	COG3038	C	0	0	0	0	0	1	0	0	0	0	0	0	0	0	0	0	0	0	0	0	0	0	0	0	-	-	-	-	0	1	-	-	-	-
CUTA001c01_007190	RALTA_A0734	-	conserved hypothetical protein, DUF482	COG3146	S	1	1	1	0	1	0	0	0	0	0	0	0	0	0	0	0	0	0	0	0	0	0	0	0	-	1	1	0.04412	0	1	-	0	0	0.01052
CUTA001c01_007200	RALTA_A0735	nadE	Glutamine-dependent NAD(+) synthetase (NAD(+) synthase [glutamine-hydrolyzing])	COG0171,COG0388	H,R	1	1	0	0	0	0	0	0	0	1	0	0	0	0	0	0	0	0	0	0	0	0	0	0	-	1	1	0.03504	0	1	-	0	0	0.00684
CUTA001c01_007210	RALTA_A0736	glnK/B	regulatory protein (P-II) for nitrogen assimilation by glutamine synthetase (ATase)	COG0347	E	0	0	0	0	0	1	0	0	0	0	0	0	0	0	0	0	0	0	0	0	0	0	0	0	-	-	-	-	0	1	-	-	-	-
CUTA001c01_007220	RALTA_A0737	-	conserved hypothetical protein, UPF0126; putative TRANSMEMBRANE PROTEIN	COG2860	S	0	0	0	0	0	1	0	0	0	0	0	0	0	1	0	0	0	0	0	0	0	0	0	0	-	-	-	-	0	1	-	-	-	-
CUTA001c01_007230	RALTA_A0738	-	conserved hypothetical protein, smr domain	COG2840	S	1	1	1	1	1	0	0	0	0	0	0	0	0	0	0	0	0	0	0	0	0	0	0	0	0	0	0	0.02530	0	1	0	0	0	0.00298
CUTA001c01_007240	RALTA_A0739	trxB	thioredoxin reductase, FAD/NAD(P)-binding	COG0492	O	1	1	1	1	0	0	0	0	0	1	0	0	0	0	0	0	0	0	0	0	0	0	0	0	1	0	0	0.02252	0	1	0	0	0	0.00623
CUTA001c01_007250	RALTA_A0740	ftsK2	DNA translocase	COG1674	D	1	1	1	0	0	1	0	0	0	0	0	0	0	0	0	0	0	0	0	0	0	0	0	0	-	1	1	0.02521	0	1	-	0	0	0.00773
CUTA001c01_007260	RALTA_A0741	-	hypothetical protein; putative exported protein	COG0419	L	0	0	0	0	0	0	0	0	0	1	0	0	0	0	0	0	0	0	0	0	0	0	0	0	-	-	-	-	0	1	-	-	-	-
CUTA001c01_007270	RALTA_A0743	-	putative periplasmic outer membrane lipoprotein carrier protein	COG2834	M	1	1	1	1	0	0	0	0	1	0	0	0	0	0	0	0	0	0	0	0	0	0	0	0	-	1	1	0.02823	0	1	-	0	0	0.00790
CUTA001c01_007280	RALTA_A0744	-	conserved hypothetical protein	-	-	0	0	0	0	0	0	0	0	0	1	0	0	0	0	0	0	0	0	0	0	0	0	0	0	-	-	-	-	0	1	-	-	-	-
CUTA001c01_007290	RALTA_A0745	-	hypothetical protein	-	-	0	0	0	0	0	0	0	0	0	1	0	0	0	0	0	0	0	0	0	0	0	0	0	0	-	-	-	-	0	0	-	-	-	-
CUTA001c01_007300	RALTA_A0746	-	putative lipoprotein	-	-	1	1	0	0	0	0	0	0	0	1	0	0	0	0	0	0	0	0	0	0	0	0	0	0	0	0	1	0.06115	0	1	-	0	0	0.02020
CUTA001c01_007310	RALTA_A0747	fbpA	Iron(III)-binding periplasmic protein precursor	COG1840	P	0	0	0	0	0	0	0	0	1	0	0	0	0	1	0	0	0	0	0	0	0	0	0	0	-	-	-	-	0	1	-	-	-	-
CUTA001c01_007320	RALTA_A0748	-	conserved hypothetical protein	-	-	0	0	0	0	1	0	0	0	0	0	0	0	0	0	0	0	0	0	0	0	0	0	0	0	-	-	-	-	0	1	-	-	-	-
CUTA001c01_007330	RALTA_A0749	fbpB	Iron(III)-transport system permease	COG1178	P	1	1	0	0	0	1	0	0	0	0	0	0	0	1	0	0	0	0	0	0	0	0	0	0	-	1	1	0.03624	0	1	0	0	0	0.00183
CUTA001c01_007340	RALTA_A0750	fbpC	Iron(III)-transport system ATP-binding protein	COG3842	E	1	1	0	0	0	1	0	0	0	0	0	0	0	1	0	0	0	0	0	0	0	0	0	0	-	1	1	0.04268	0	1	-	0	0	0.01069
CUTA001c01_007350	RALTA_A0751	rarA	recombination helicase ATPase	COG2256	L	1	1	1	0	1	0	0	0	0	0	0	0	0	0	0	0	0	0	0	0	0	0	0	0	0	0	1	0.03963	0	1	1	0	0	0.01035
CUTA001c01_007360	RALTA_A0752	serS	serine tRNA synthetase; also charges selenocystein tRNA with serine	COG0172	J	1	1	1	0	1	0	0	0	0	0	0	0	0	0	0	0	0	0	0	0	0	0	0	0	-	1	1	0.03861	0	1	-	0	0	0.00384
CUTA001c01_007380	RALTA_A0753	-	conserved hypothetical protein, DUF1653	COG4339,COG4728	S	1	1	0	0	1	0	0	0	0	0	0	0	0	0	0	0	0	0	0	0	0	0	0	0	-	1	1	0.07114	0	1	-	0	0	0.00224
CUTA001c01_007390	RALTA_A0754	-	putative membrane-associated phospholipid phosphatase, PAP2 superfamily	COG0671	I	0	0	0	0	0	1	0	0	0	0	0	0	0	0	0	0	0	0	0	0	0	0	0	0	-	-	-	-	0	1	-	-	-	-
CUTA001c01_007400	RALTA_A0755	-	putative hemolysin-related membrane protein; putative Mg2+ and Co2+ transporter	COG1253	R	1	1	0	0	0	1	0	0	0	0	0	0	0	1	0	0	0	0	0	0	0	0	0	0	1	0	1	0.02791	0	1	0	0	0	0.00534
CUTA001c01_007410	RALTA_A0756	-	putative transcriptional regulator, LysR family	COG0583	K	1	1	1	0	1	0	0	0	0	0	0	0	1	0	0	0	0	0	0	0	0	0	0	0	0	0	1	0.03560	0	1	0	0	0	0.00758
CUTA001c01_007420	RALTA_A0757	dadA3	D-amino acid dehydrogenase 2 small subunit	COG0665	E	1	1	1	0	0	1	0	0	0	0	0	0	0	0	0	0	0	0	0	0	0	0	0	0	-	1	1	0.03858	0	1	0	0	0	0.00937
CUTA001c01_007430	RALTA_A0758	gltI2	glutamate/aspartate ABC transporter,periplasmic binding component	COG0834	E,T	1	1	0	0	0	0	0	0	1	0	0	0	0	1	0	0	0	0	0	0	0	0	0	0	0	0	1	0.02623	0	1	-	0	0	0.00550
CUTA001c01_007440	RALTA_A0759	fliY	cysteine ABC transporter, periplasmic binding component	COG0834	E,T	1	1	0	0	0	0	0	0	1	0	0	0	0	1	0	0	0	0	0	0	0	0	0	0	0	0	0	0.02798	0	1	0	0	0	0.00735
CUTA001c01_007450	RALTA_A0760	-	putative amino acid ABC transporter, membrane component	COG0765	E	0	0	0	0	0	1	0	0	0	0	0	0	0	1	0	0	0	0	0	0	0	0	0	0	-	-	-	-	0	1	-	-	-	-
CUTA001c01_007460	RALTA_A0761	-	Cyanophycin synthetase	COG0769,COG1181	M	0	0	0	0	1	0	0	0	0	0	0	0	0	0	0	0	0	0	0	0	0	0	0	0	-	-	-	-	0	1	-	-	-	-
CUTA001c01_007470	RALTA_A0762	-	Cyanophycin synthetase	COG0769,COG1181	M	1	1	0	0	1	0	0	0	0	0	0	0	0	0	0	0	0	0	0	0	0	0	0	0	-	1	1	0.03048	0	1	-	0	0	0.00532
CUTA001c01_007480	RALTA_A0763	-	putative ABC transporter, ATP-binding membrane component	COG1132	V	1	1	0	0	0	1	0	0	0	0	0	0	0	1	0	0	0	0	0	0	0	0	0	0	-	1	1	0.04256	0	1	-	1	0	0.01311
CUTA001c01_007490	RALTA_A0764	-	conserved hypothetical protein	-	-	1	1	1	0	1	0	0	0	0	0	0	0	0	0	0	0	0	0	0	0	0	0	0	0	-	1	0	0.04124	0	1	-	0	0	0.01022
CUTA001c01_007500	RALTA_A0765	-	conserved hypothetical protein	-	-	1	1	0	0	0	0	0	0	0	1	0	0	0	0	0	0	0	0	0	0	0	0	0	0	0	0	1	0.03026	0	1	0	0	0	0.00251
CUTA001c01_007510	RALTA_A0766	-	putative Fimbrial protein	COG3539	N,U	1	0	0	0	0	0	0	0	0	1	0	0	0	0	0	0	0	0	0	0	0	0	0	0	-	1	1	0.08802	0	1	-	-	-	-
CUTA001c01_007520	RALTA_A0767	-	putative 2-phosphoglycolate phosphatase	COG0546	R	1	1	1	1	1	0	0	0	0	0	0	0	0	0	0	0	0	0	0	0	0	0	0	0	0	0	0	0.05548	0	1	0	0	0	0.00893
CUTA001c01_007530	RALTA_A0768	ubiG	bifunctional: 3-demethylubiquinone-9 3-methyltransferase; 2-octaprenyl-6-hydroxy phenol methylase	COG2227	H	1	1	1	1	1	0	0	0	0	0	0	0	0	0	0	0	0	0	0	0	0	0	0	0	-	1	1	0.04829	0	1	-	0	0	0.01067
CUTA001c01_007540	RALTA_A0769	-	putative outer membrane protein, ompA domain	COG2885	M	1	1	1	1	0	0	0	0	0	1	0	0	0	0	0	0	0	0	0	0	0	0	0	0	0	0	1	0.01182	0	1	0	0	0	0.00154
CUTA001c01_007550	RALTA_A0770	gyrA	DNA gyrase, subunit A, type II topoisomerase	COG0188	L	1	1	1	1	1	0	0	0	0	0	0	0	0	0	0	0	0	0	0	0	0	0	0	0	-	1	1	0.03984	0	1	-	0	0	0.00976
CUTA001c01_007560	RALTA_A0771	-	conserved hypothetical protein, putative exported protein	-	-	1	1	1	1	0	0	0	0	0	1	0	0	0	0	0	0	0	0	0	0	0	0	0	0	0	0	1	0.02268	0	1	0	0	0	0.00535
CUTA001c01_007570	RALTA_A0772	serC	3-phosphoserine/phosphohydroxythreonine aminotransferase	COG1932	E,H	1	1	1	1	1	0	0	0	0	0	0	0	0	0	0	0	0	0	0	0	0	0	0	0	0	0	1	0.03034	0	1	-	0	0	0.00519
CUTA001c01_007580	RALTA_A0773	pheA	fused chorismate mutase P ; prephenate dehydratase	COG0077,COG1605	E	1	1	1	1	1	0	0	0	0	0	0	0	0	0	0	0	0	0	0	0	0	0	0	0	0	0	0	0.03315	0	1	0	0	0	0.00345
CUTA001c01_007590	RALTA_A0774	hisC	HISTIDINOL-PHOSPHATE AMINOTRANSFERASE	COG0079	E	1	1	1	0	1	0	0	0	0	0	0	0	0	0	0	0	0	0	0	0	0	0	0	0	1	0	1	0.04358	0	1	-	0	0	0.00711
CUTA001c01_007600	RALTA_A0775	tyrA	PREPHENATE/Arogenate DEHYDROGENASE	COG0287	E	1	1	1	1	1	0	0	0	0	0	0	0	0	0	0	0	0	0	0	0	0	0	0	0	0	0	1	0.04294	0	1	0	0	0	0.00678
CUTA001c01_007610	RALTA_A0776	aroA	3-enolpyruvylshikimate-5-phosphate synthetase	COG0128	E	1	1	1	1	0	0	0	0	0	1	0	0	0	0	0	0	0	0	0	0	0	0	0	0	-	1	1	0.04093	0	1	-	0	0	0.01229
CUTA001c01_007620	RALTA_A0777	-	conserved hypothetical protein; putative exported protein	COG3205	S	1	1	1	0	0	0	0	0	0	1	0	0	0	0	0	0	0	0	0	0	0	0	0	0	0	0	1	0.07785	0	1	0	0	0	0.00469
CUTA001c01_007630	RALTA_A0778	cmk	cytidine monophosphate (CMP) kinase	COG0283	F	1	1	1	1	1	0	0	0	0	0	0	0	0	0	0	0	0	0	0	0	0	0	0	0	-	1	0	0.02569	0	1	0	0	0	0.00450
CUTA001c01_007640	RALTA_A0779	rpsA	30S ribosomal subunit protein S1	COG0539	J	1	1	1	1	1	0	0	0	0	0	0	0	0	0	0	0	0	0	0	0	0	0	0	0	1	0	0	0.01207	0	1	0	1	0	0.00827
CUTA001c01_007650	RALTA_A0780	ihfB	Integration host factor, beta subunit	COG0776	L	0	0	0	0	1	0	0	0	0	0	0	0	1	0	0	0	0	0	0	0	0	0	0	0	-	-	-	-	0	1	-	-	-	-
CUTA001c01_007660	RALTA_A0781	-	conserved hypothetical protein; putative TRANSMEMBRANE PROTEIN	COG5416	S	0	0	0	0	0	1	0	0	0	0	0	0	0	0	0	0	0	0	0	0	0	0	0	0	-	-	-	-	0	1	-	-	-	-
CUTA001c01_007670	RALTA_A0782	-	conserved hypothetical protein; putative TRANSMEMBRANE PROTEIN	COG2956	G	1	1	1	1	1	0	0	0	0	0	0	0	0	0	0	0	0	0	0	0	0	0	0	0	1	0	1	0.04466	0	1	0	0	0	0.00737
CUTA001c01_007680	RALTA_A0783	ugd	UDP-GLUCOSE 6-DEHYDROGENASE	COG1004	M	1	1	0	0	0	0	0	0	0	1	0	0	0	0	0	0	0	0	0	0	0	0	0	0	0	0	1	0.03830	0	1	-	0	0	0.00435
CUTA001c01_007690	RALTA_A0784	rfaE	ADP-HEPTOSE SYNTHASE PROTEIN (fused heptose 7-phosphate kinase ; heptose 1-phosphate adenyltransferase)	COG2870	M	1	1	1	1	1	0	0	0	0	0	0	0	0	0	0	0	0	0	0	0	0	0	0	0	0	0	0	0.02292	0	1	0	0	0	0.00212
CUTA001c01_007700	RALTA_A0785	rfaD	ADP-L-glycero-D-mannoheptose-6-epimerase, NAD(P)-binding	COG0451	G,M	1	1	1	1	1	0	0	0	0	0	0	0	0	0	0	0	0	0	0	0	0	0	0	0	0	0	1	0.02801	0	1	0	0	0	0.00705
CUTA001c01_007710	RALTA_A0786	-	conserved hypothetical protein; nucleic acid binding Helix-hairpin-helix motif	COG1555	L	1	0	0	0	0	0	0	0	0	1	0	0	0	1	0	0	0	0	0	0	0	0	0	0	0	0	0	0.06253	0	1	-	-	-	-
CUTA001c01_007720	RALTA_A0787	rutG	pyrimidine permease (putative)	COG2233	F	1	1	1	0	0	1	0	0	0	0	0	0	0	1	0	0	0	0	0	0	0	0	0	0	-	1	1	0.03241	0	1	-	0	0	0.00693
CUTA001c01_007730	RALTA_A0788	cysM	cysteine synthase B (O-acetylserine sulfhydrolase B)	COG0031	E	1	1	1	1	1	0	0	0	0	0	0	0	0	0	0	0	0	0	0	0	0	0	0	0	-	1	1	0.03605	0	1	-	0	0	0.01444
CUTA001c01_007740	RALTA_A0789	mltB	membrane-bound lytic murein transglycosylase B, putative precursor	COG2951	M	1	1	1	1	0	1	0	0	0	0	0	0	0	0	0	0	0	0	0	0	0	0	0	0	-	1	1	0.03867	0	1	-	0	0	0.00815
CUTA001c01_007750	RALTA_A0790	-	putative enzyme, Histone deacetylase superfamily	COG0123	B,Q	1	1	1	0	1	0	0	0	0	0	0	0	0	0	0	0	0	0	0	0	0	0	0	0	-	1	1	0.04177	0	1	0	0	0	0.00760
CUTA001c01_007760	RALTA_A0791	-	putative Enoyl-CoA hydratase/isomerase	COG1024	I	1	1	0	0	1	0	0	0	0	0	0	0	0	0	0	0	0	0	0	0	0	0	0	0	1	0	1	0.04410	0	1	0	0	0	0.01623
CUTA001c01_007770	RALTA_A0792	metN1	D- and L-methionine ABC transporter, atp_binding component	COG1135	P	1	1	1	0	0	1	0	0	0	0	0	0	0	1	0	0	0	0	0	0	0	0	0	0	-	1	0	0.03398	0	1	0	0	0	0.01066
CUTA001c01_007780	RALTA_A0793	metI1	D- and L-methionine ABC transporter, membrane component	COG2011	P	1	1	1	1	0	1	0	0	0	0	0	0	0	1	0	0	0	0	0	0	0	0	0	0	0	0	1	0.03203	0	1	0	0	0	0.00469
CUTA001c01_007790	RALTA_A0794	metQ1	D- and L-methionine ABC transporter, periplasmic component	COG1464	P	1	1	1	1	0	1	0	0	0	0	0	0	0	1	0	0	0	0	0	0	0	0	0	0	0	0	1	0.03922	0	1	-	0	0	0.00377
CUTA001c01_007800	RALTA_A0795	etfB	ELECTRON TRANSFER FLAVOPROTEIN, BETA-SUBUNIT	COG2086	C	1	1	1	1	1	0	0	0	0	0	0	0	0	0	0	0	0	0	0	0	0	0	0	0	-	1	1	0.01281	0	1	0	0	0	0.00803
CUTA001c01_007810	RALTA_A0796	etfA	ELECTRON TRANSFER FLAVOPROTEIN, ALPHA-SUBUNIT	COG2025	C	1	1	1	1	0	0	0	0	0	1	0	0	0	0	0	0	0	0	0	0	0	0	0	0	0	0	1	0.02387	0	1	0	0	0	0.00214
CUTA001c01_007820	RALTA_A0797	-	putative ACYL-COA DEHYDROGENASE OXIDOREDUCTASE	COG1960	I	1	0	0	0	1	0	0	0	0	0	0	0	0	0	0	0	0	0	0	0	0	0	0	0	-	1	1	0.03807	0	1	-	-	-	-
CUTA001c01_007830	RALTA_A0798	dadA1	D-amino acid dehydrogenase subunit	COG0665	E	1	0	0	0	0	1	0	0	0	0	0	0	0	0	0	0	0	0	0	0	0	0	0	0	-	1	1	0.02790	0	1	-	-	-	-
CUTA001c01_007840	RALTA_A0799	lrp1	leucine-binding transcriptional regulator	COG1522	K	1	1	1	1	1	0	0	0	0	0	0	0	1	0	0	0	0	0	0	0	0	0	0	0	-	1	1	0.02821	0	1	-	0	0	0.00625
CUTA001c01_007850	RALTA_A0800	-	conserved hypothetical protein, DUF85, SAM radical	COG0532,COG1533	J,L	0	0	0	0	1	0	0	0	0	0	0	0	0	0	0	0	0	0	0	0	0	0	0	0	-	-	-	-	0	1	-	-	-	-
CUTA001c01_007860	RALTA_A0801	-	conserved hypothetical protein; putative TRANSMEMBRANE PROTEIN	COG2314	S	1	1	1	1	0	1	0	0	0	0	0	0	0	0	0	0	0	0	0	0	0	0	0	0	0	0	1	0.04784	0	1	0	0	0	0.01029
CUTA001c01_007870	RALTA_A0802	-	hypothetical protein	-	-	1	0	0	0	0	1	0	0	0	0	0	0	0	0	0	0	0	0	0	0	0	0	0	0	0	0	0	0.05180	0	1	-	-	-	-
CUTA001c01_007880	RALTA_A0803	-	conserved hypothetical protein; putative exported protein	-	-	1	1	1	1	0	0	0	0	0	1	0	0	0	0	0	0	0	0	0	0	0	0	0	0	0	0	1	0.04979	0	1	0	0	0	0.00509
CUTA001c01_007890	RALTA_A0804	-	putative quinone deshydrogenase	COG2133	G	1	1	1	0	0	1	0	0	0	0	0	0	0	0	0	0	0	0	0	0	0	0	0	0	0	0	1	0.05415	0	1	0	0	0	0.01340
CUTA001c01_007900	RALTA_A0805	rpsP	30S ribosomal subunit protein S16	COG0228	J	1	1	0	0	1	0	0	0	0	0	0	0	0	0	0	0	0	0	0	0	0	0	0	0	0	0	0	0.01238	0	1	0	0	0	0.00803
CUTA001c01_007910	RALTA_A0806	rimM	16S rRNA PROCESSING PROTEIN	COG0806	J	0	0	0	0	1	0	0	0	0	0	0	0	0	0	0	0	0	0	0	0	0	0	0	0	-	-	-	-	0	1	-	-	-	-
CUTA001c01_007920	RALTA_A0807	trmD	tRNA (guanine-7-)-methyltransferase	COG0336	J	1	1	1	1	1	0	0	0	0	0	0	0	0	0	0	0	0	0	0	0	0	0	0	0	0	0	1	0.02969	0	1	0	0	0	0.00513
CUTA001c01_007930	RALTA_A0808	rplS	50S ribosomal subunit protein L19	COG0335	J	1	1	1	1	1	0	0	0	0	0	0	0	0	0	0	0	0	0	0	0	0	0	0	0	0	0	0	0.01533	0	1	0	0	0	0.00256
CUTA001c01_007940	RALTA_A0809	-	putative hydrolase, NUDIX domain	COG0494	L,R	1	1	1	1	1	0	0	0	0	0	0	0	0	0	0	0	0	0	0	0	0	0	0	0	0	0	1	0.03190	0	1	0	0	0	0.01032
CUTA001c01_007950	RALTA_A0810	-	conserved hypothetical protein; putative sulfurtransferase, Rhodanese family	COG1054	R	1	1	1	1	1	0	0	0	0	0	0	0	0	0	0	0	0	0	0	0	0	0	0	0	1	0	1	0.03237	0	1	0	0	0	0.01221
CUTA001c01_007960	RALTA_A0811	dnaE1	DNA polymerase III, alpha subunit	COG0587	L	1	1	0	0	1	0	0	0	0	0	0	0	0	0	0	0	0	0	0	0	0	0	0	0	-	1	1	0.03230	0	1	-	0	0	0.00769
CUTA001c01_007970	RALTA_A0812	lgtG	glycosyl transferase G	COG0438	M	1	1	0	0	1	0	0	0	0	0	0	0	0	0	0	0	0	0	0	0	0	0	0	0	-	1	0	0.04790	0	1	-	0	0	0.01412
CUTA001c01_007980	RALTA_A0813	lgtF	GLYCOSYL TRANSFERASE F, potentially involved in core lipopolysaccharide biosynthesis	COG0463	M	1	1	0	0	0	0	0	0	0	1	0	0	0	0	0	0	0	0	0	0	0	0	0	0	0	0	1	0.03852	0	1	0	0	0	0.00747
CUTA001c01_007990	RALTA_A0814	lgtE/B	glycosyl transferase	COG3306	M	1	1	0	0	1	0	0	0	0	0	0	0	0	0	0	0	0	0	0	0	0	0	0	0	0	0	1	0.05391	0	1	0	0	0	0.01172
CUTA001c01_008000	RALTA_A0815	msbA	lipidA exportABC system; composite ATP-binding membrane component	COG1132	V	1	1	1	1	0	1	0	0	0	0	0	0	0	1	0	0	0	0	0	0	0	0	0	0	-	1	1	0.02656	0	1	-	0	0	0.00639
CUTA001c01_008010	RALTA_A0816	rfaC2	Lipopolysaccharide heptosyltransferase	COG0859	M	1	1	0	0	1	0	0	0	0	0	0	0	0	0	0	0	0	0	0	0	0	0	0	0	1	0	1	0.04285	0	1	0	0	0	0.02154
CUTA001c01_008020	RALTA_A0817	-	conserved hypothetical protein; putative peroxidase-related enzyme	COG2128	S	1	1	1	1	0	0	0	0	0	1	0	0	0	0	0	0	0	0	0	0	0	0	0	0	0	0	1	0.03484	0	1	0	0	0	0.01361
CUTA001c01_008030	RALTA_A0818	-	putative outer membrane lipoprotein	-	-	1	1	0	0	0	0	0	0	0	1	0	0	0	0	0	0	0	0	0	0	0	0	0	0	1	0	1	0.03464	0	1	-	0	0	0.00992
CUTA001c01_008040	RALTA_A0819	-	putative membrane lipoprotein, cell wall extensin motif	-	-	1	1	0	0	0	0	0	0	0	1	0	0	0	0	0	0	0	0	0	0	0	0	0	0	0	0	1	0.05016	0	1	0	0	0	0.01650
CUTA001c01_008050	RALTA_A0820	-	conserved hypothetical protein	-	-	0	0	0	0	1	0	0	0	0	0	0	0	0	0	0	0	0	0	0	0	0	0	0	0	-	-	-	-	0	0	-	-	-	-
CUTA001c01_008060	RALTA_A0821	-	conserved hypothetical protein	-	-	0	0	0	0	0	0	0	0	0	1	0	0	0	0	0	0	0	0	0	0	0	0	0	0	-	-	-	-	0	0	-	-	-	-
CUTA001c01_008070	RALTA_A0822	-	hypothetical protein	-	-	0	0	0	0	1	0	0	0	0	0	0	0	0	0	0	0	0	0	0	0	0	0	0	0	-	-	-	-	0	0	-	-	-	-
CUTA001c01_008080	RALTA_A0823	-	conserved hypothetical protein	COG3440	V	0	0	0	0	0	0	0	0	0	1	0	0	0	0	0	0	0	0	0	0	0	0	0	0	-	-	-	-	0	0	-	-	-	-
CUTA001c01_008090	RALTA_A0824	-	conserved hypothetical protein, DNA-binding domain	-	-	0	0	0	0	0	0	0	0	0	1	0	0	0	0	0	0	0	0	0	0	0	0	0	0	-	-	-	-	0	0	-	-	-	-
CUTA001c01_008100	RALTA_A0825	-	hypothetical protein; DNA-binding domain	COG0086	K	0	0	0	0	0	1	0	0	0	0	0	0	0	0	0	0	0	0	0	0	0	0	0	0	-	-	-	-	0	0	-	-	-	-
CUTA001c01_008110	RALTA_A0826	-	hypothetical protein	-	-	0	0	0	0	0	0	0	0	0	1	0	0	0	0	0	0	0	0	0	0	0	0	0	0	-	-	-	-	0	0	-	-	-	-
CUTA001c01_008120	RALTA_A0827	-	conserved hypothetical protein, putative DNA-binding ATP-binding helicase	COG0553	K,L	0	0	0	0	1	0	0	0	0	0	0	0	0	0	0	0	0	0	0	0	0	0	0	0	-	-	-	-	0	0	-	-	-	-
CUTA001c01_008130	RALTA_A0828	-	conserved hypothetical protein	-	-	0	0	0	0	1	0	0	0	0	0	0	0	0	0	0	0	0	0	0	0	0	0	0	0	-	-	-	-	0	0	-	-	-	-
CUTA001c01_008140	RALTA_A0829	-	conserved hypothetical protein; putative outer membrane protein, OmpA motif	COG1360	N	0	0	0	0	0	0	0	0	0	1	0	0	0	0	0	0	0	0	0	0	0	0	0	0	-	-	-	-	0	0	-	-	-	-
CUTA001c01_008150	RALTA_A0830	-	conserved hypothetical protein; putative DNA-binding ATP-binding helicase	COG0840	N,T	0	0	0	0	0	0	1	0	0	0	0	0	0	0	0	0	0	0	0	0	0	0	0	0	-	-	-	-	0	0	-	-	-	-
CUTA001c01_008160	RALTA_A0832	-	type I restriction-modification methylase M subunit, N-6 DNA Methylase	COG0286	V	0	0	0	0	1	0	0	0	0	0	0	0	0	0	0	0	0	0	0	0	0	0	0	0	-	-	-	-	0	0	-	-	-	-
CUTA001c01_008170	RALTA_A0833	-	type I restriction-modification methylase S subunit	COG0732	V	0	0	0	0	1	0	0	0	0	0	0	0	0	0	0	0	0	0	0	0	0	0	0	0	-	-	-	-	0	0	-	-	-	-
CUTA001c01_008180	RALTA_A0834	-	conserved hypothetical protein	COG3586	S	0	0	0	0	1	0	0	0	0	0	0	0	0	0	0	0	0	0	0	0	0	0	0	0	-	-	-	-	0	0	-	-	-	-
CUTA001c01_008190	RALTA_A0835	-	type I restriction-modification deoxyribonuclease, R subunit	COG0610	V	0	0	0	0	1	0	0	0	0	0	0	0	0	0	0	0	0	0	0	0	0	0	0	0	-	-	-	-	0	0	-	-	-	-
CUTA001c01_008200	RALTA_A0836	-	hypothetical protein	-	-	0	0	0	0	0	0	0	0	0	1	0	0	0	0	0	0	0	0	0	0	0	0	0	0	-	-	-	-	0	0	-	-	-	-
CUTA001c01_008210	RALTA_A0837	-	hypothetical protein	-	-	0	0	0	0	1	0	0	0	0	0	0	0	0	0	0	0	0	0	0	0	0	0	0	0	-	-	-	-	0	0	-	-	-	-
CUTA001c01_008220	RALTA_A0838	-	hypothetical protein	-	-	0	0	0	0	0	0	0	0	0	1	0	0	0	0	0	0	0	0	0	0	0	0	0	0	-	-	-	-	0	0	-	-	-	-
CUTA001c01_008230	RALTA_A0839	-	hypothetical protein	-	-	0	0	0	0	0	0	0	0	0	1	0	0	0	0	0	0	0	0	0	0	0	0	0	0	-	-	-	-	0	0	-	-	-	-
CUTA001c01_008240	RALTA_A0840	-	conserved hypothetical protein	-	-	0	0	0	0	0	0	0	0	0	1	0	0	0	0	0	0	0	0	0	0	0	0	0	0	-	-	-	-	0	0	-	-	-	-
CUTA001c01_008250	RALTA_A0841	-	hypothetical protein	-	-	0	0	0	0	0	0	0	0	0	1	0	0	0	0	0	0	0	0	0	0	0	0	0	0	-	-	-	-	0	0	-	-	-	-
CUTA001c01_008260	RALTA_A0842	-	hypothetical protein	COG0457	R	0	0	0	0	0	0	0	0	0	1	0	0	0	0	0	0	0	0	0	0	0	0	0	0	-	-	-	-	0	0	-	-	-	-
CUTA001c01_008270	RALTA_A0845	-	hypothetical protein; ATPase motif	COG1156	C	0	0	0	0	0	0	0	0	0	1	0	0	0	0	0	0	0	0	0	0	0	0	0	0	-	-	-	-	0	0	-	-	-	-
CUTA001c01_008280	RALTA_A0846	-	hypothetical protein	-	-	0	0	0	0	0	1	0	0	0	0	0	0	0	0	0	0	0	0	0	0	0	0	0	0	-	-	-	-	0	0	-	-	-	-
CUTA001c01_008320	RALTA_A0852	rng	RNase G, ribonuclease G	COG1530	J	1	1	1	1	1	0	0	0	0	0	0	0	0	0	0	0	0	0	0	0	0	0	0	0	0	0	1	0.01990	0	1	0	0	0	0.00820
CUTA001c01_008330	RALTA_A0853	-	conserved hypothetical protein, Maf-like domain	COG0424	D	1	1	1	1	1	0	0	0	0	0	0	0	0	0	0	0	0	0	0	0	0	0	0	0	-	1	1	0.03743	0	1	-	0	0	0.00493
CUTA001c01_008340	RALTA_A0854	-	conserved hypothetical protein	COG1576	S	1	1	1	0	0	0	0	0	0	1	0	0	0	0	0	0	0	0	0	0	0	0	0	0	0	0	1	0.02826	0	1	0	0	0	0.00210
CUTA001c01_008350	RALTA_A0855	-	conserved hypothetical protein	COG0799	S	1	1	1	0	1	0	0	0	0	0	0	0	0	0	0	0	0	0	0	0	0	0	0	0	-	1	1	0.04018	0	1	-	0	0	0.00980
CUTA001c01_008360	RALTA_A0856	nadD	nicotinic acid mononucleotide adenylyltransferase, NAD(P)-requiring	COG1057	H	1	1	1	1	1	0	0	0	0	0	0	0	0	0	0	0	0	0	0	0	0	0	0	0	0	0	0	0.02962	0	1	0	0	0	0.01140
CUTA001c01_008370	RALTA_A0857	hemF	coproporphyrinogen III oxidase	COG0408	H	1	1	1	1	1	0	0	0	0	0	0	0	0	0	0	0	0	0	0	0	0	0	0	0	-	1	0	0.03127	0	1	0	0	0	0.00660
CUTA001c01_008380	RALTA_A0858	purD	phosphoribosylglycinamide synthetase (GAR synthetase)	COG0151	F	1	1	1	1	1	0	0	0	0	0	0	0	0	0	0	0	0	0	0	0	0	0	0	0	1	0	1	0.02379	0	1	0	0	0	0.01106
CUTA001c01_008390	RALTA_A0859	-	conserved hypothetical protein, DUF28	COG0217	S	1	1	1	1	0	0	0	0	0	1	0	0	0	0	0	0	0	0	0	0	0	0	0	0	0	0	0	0.02478	0	1	0	0	0	0.00277
CUTA001c01_008400	RALTA_A0860	-	putative enzyme, nucleoside triP hydrolase domain	COG0433	R	1	1	0	0	0	0	0	0	0	1	0	0	0	0	0	0	0	0	0	0	0	0	0	0	1	0	1	0.03478	0	1	0	0	0	0.01464
CUTA001c01_008410	RALTA_A0861	-	conserved hypothetical protein	-	-	1	0	0	0	0	1	0	0	0	0	0	0	0	0	0	0	0	0	0	0	0	0	0	0	0	0	1	0.03971	0	1	-	-	-	-
CUTA001c01_008420	RALTA_A0862	upp	uracil phosphoribosyltransferase	COG0035	F	0	0	0	0	1	0	0	0	0	0	0	0	0	0	0	0	0	0	0	0	0	0	0	0	-	-	-	-	0	1	-	-	-	-
CUTA001c01_008430	RALTA_A0863	-	putative General substrate transporter, Major facilitator superfamily MFS_1	COG0477	E,G,P,R	0	0	0	0	0	1	0	0	0	0	0	0	0	1	0	0	0	0	0	0	0	0	0	0	-	-	-	-	0	1	-	-	-	-
CUTA001c01_008440	RALTA_A0865	-	putative Cytochrome c, alcohol dehydrogenase-like subunit	COG2010,COG1529	C	1	1	0	0	0	1	0	0	0	0	0	0	0	0	0	0	0	0	0	0	0	0	0	0	-	1	1	0.06434	0	1	-	0	0	0.01987
CUTA001c01_008450	RALTA_A0866	-	putative ISOQUINOLINE 1-OXIDOREDUCTASE (iorA)	COG2080	C	1	1	0	0	1	0	0	0	0	0	0	0	0	0	0	0	0	0	0	0	0	0	0	0	0	0	0	0.04011	0	0	0	0	0	0.02020
CUTA001c01_008460	RALTA_A0867	-	Salicylate 1-monooxygenase	COG0654	C,H	1	1	0	0	0	0	0	0	0	1	0	0	0	0	0	0	0	0	0	0	0	0	0	0	0	0	1	0.02582	0	1	0	0	0	0.00432
CUTA001c01_008470	RALTA_A0868	-	putative MALEATE CIS-TRANS ISOMERASE	COG3473	Q	1	1	0	0	1	0	0	0	0	0	0	0	0	0	0	0	0	0	0	0	0	0	0	0	1	0	1	0.03793	0	0	0	0	0	0.00286
CUTA001c01_008480	RALTA_A0869	-	putative hydrolase	COG0596	R	1	1	0	0	0	0	0	0	0	1	0	0	0	0	0	0	0	0	0	0	0	0	0	0	-	1	1	0.04622	0	1	-	0	0	0.01691
CUTA001c01_008490	RALTA_A0870	-	conserved hypothetical protein	COG2309	E	1	1	0	0	1	0	0	0	0	0	0	0	0	0	0	0	0	0	0	0	0	0	0	0	-	1	1	0.03661	0	1	-	0	0	0.01393
CUTA001c01_008500	RALTA_A0871	-	putative N-carbamoylsarcosine amidase	COG1335	Q	1	0	0	0	0	0	0	0	0	1	0	0	0	0	0	0	0	0	0	0	0	0	0	0	-	1	1	0.03704	0	1	-	-	-	-
CUTA001c01_008510	RALTA_A0872	-	putative transcriptional regulator, TetR family	COG1309	K	1	0	0	0	1	0	0	0	0	0	0	0	1	0	0	0	0	0	0	0	0	0	0	0	-	1	1	0.03351	0	1	-	-	-	-
CUTA001c01_008520	RALTA_A0873	-	putative Isoquinoline 1-oxidoreductase	COG1529	C	1	1	0	0	0	1	0	0	0	0	0	0	0	0	0	0	0	0	0	0	0	0	0	0	-	1	1	0.04799	0	1	-	0	0	0.01104
CUTA001c01_008530	RALTA_A0874	-	putative transcriptional regulator, MarR family	COG1846	K	0	0	0	0	0	0	0	0	0	1	0	0	1	0	0	0	0	0	0	0	0	0	0	0	-	-	-	-	0	1	-	-	-	-
CUTA001c01_008540	RALTA_A0875	-	conserved hypothetical protein, DUF6; putative TRANSMEMBRANE PROTEIN	COG0697	E,G,R	1	1	0	0	0	1	0	0	0	0	0	0	0	1	0	0	0	0	0	0	0	0	0	0	-	1	1	0.04146	0	1	-	0	0	0.00565
CUTA001c01_008550	RALTA_A0876	-	putative DEHYDROGENASE/REDUCTASE OXIDOREDUCTASE PROTEIN	COG1028	I,Q,R	1	1	1	0	1	0	0	0	0	0	0	0	0	0	0	0	0	0	0	0	0	0	0	0	-	1	1	0.02002	0	1	0	0	0	0.01145
CUTA001c01_008560	RALTA_A0877	mgsA	METHYLGLYOXAL SYNTHASE PROTEIN	COG1803	G	1	1	1	1	1	0	0	0	0	0	0	0	0	0	0	0	0	0	0	0	0	0	0	0	0	0	1	0.02569	0	1	0	0	0	0.00256
CUTA001c01_008570	RALTA_A0878	qor1	quinone oxidoreductase, NADPH-dependent	COG0604	C,R	1	0	0	0	1	0	0	0	0	0	0	0	0	0	0	0	0	0	0	0	0	0	0	0	-	1	0	0.02830	0	0	-	-	-	-
CUTA001c01_008580	RALTA_A0879	-	conserved hypothetical protein, DUF1232	COG3339	S	1	0	0	0	0	1	0	0	0	0	0	0	0	0	0	0	0	0	0	0	0	0	0	0	-	1	1	0.05933	0	1	-	-	-	-
CUTA001c01_008590	RALTA_A0880	-	putative outer membrane LIPOPROTEIN	COG1744	R	1	1	1	1	0	0	0	0	0	1	0	0	0	0	0	0	0	0	0	0	0	0	0	0	0	0	1	0.02650	0	1	0	0	0	0.00787
CUTA001c01_008600	RALTA_A0881	-	putative ABC transport system, membrane component	COG1079	R	1	1	1	1	0	1	0	0	0	0	0	0	0	1	0	0	0	0	0	0	0	0	0	0	-	1	1	0.03251	0	1	-	0	0	0.00654
CUTA001c01_008610	RALTA_A0882	-	putative ABC transport system, membrane component	COG4603	R	1	1	1	1	0	1	0	0	0	0	0	0	0	1	0	0	0	0	0	0	0	0	0	0	-	1	1	0.03717	0	1	-	0	0	0.00994
CUTA001c01_008620	RALTA_A0883	-	putative monosaccharide transport system, ATP binding components	COG3845	R	1	1	1	0	0	1	0	0	0	0	0	0	0	1	0	0	0	0	0	0	0	0	0	0	-	1	1	0.03405	0	1	-	0	0	0.00772
CUTA001c01_008630	RALTA_A0884	-	conserved hypothetical protein, PIRIN-LIKE PROTEIN	COG1741	R	1	1	1	0	1	0	0	0	0	0	0	0	0	0	0	0	0	0	0	0	0	0	0	0	-	1	1	0.04477	0	1	-	0	0	0.01096
CUTA001c01_008640	RALTA_ACDS916386D	-	conserved hypothetical protein	-	-	0	0	0	0	0	0	0	0	1	0	0	0	0	0	0	0	0	0	0	0	0	0	0	0	-	-	-	-	0	0	-	-	-	-
CUTA001c01_008650	RALTA_A0885	-	putative glycine betaine/carnitine/choline transport system inner membrane component	COG1174	E	1	1	1	0	0	1	0	0	0	0	0	0	0	1	0	0	0	0	0	0	0	0	0	0	0	0	1	0.03013	0	1	0	0	0	0.00700
CUTA001c01_008660	RALTA_A0886	-	putative glycine betaine/carnitine/choline transport system membrane associated component	COG1732	M	1	1	1	0	0	1	0	0	0	0	0	0	0	1	0	0	0	0	0	0	0	0	0	0	0	0	1	0.04008	0	1	-	0	1	0.03463
CUTA001c01_008670	RALTA_A0887	-	putative glycine betaine/carnitine/choline transport system inner membrane component	COG1174	E	1	1	1	0	0	1	0	0	0	0	0	0	0	1	0	0	0	0	0	0	0	0	0	0	-	1	1	0.03153	0	1	-	0	0	0.01080
CUTA001c01_008680	RALTA_A0888	-	putative glycine betaine/carnitine/choline transporter, ATP-binding component	COG1125	E	1	1	1	0	0	1	0	0	0	0	0	0	0	1	0	0	0	0	0	0	0	0	0	0	1	0	1	0.03830	0	1	0	0	0	0.00859
CUTA001c01_008690	RALTA_A0889	-	conserved hypothetical protein, similar to Plant MuDR transposase	-	-	0	0	0	0	0	0	0	0	0	1	0	0	0	0	0	0	0	0	0	0	0	0	0	0	-	-	-	-	0	1	-	-	-	-
CUTA001c01_008700	RALTA_A0890	-	putative prophage regulatory protein AlpA	COG3311	K	0	0	0	0	0	0	0	0	0	1	0	0	1	0	0	0	0	0	0	0	0	0	0	0	-	-	-	-	0	0	-	-	-	-
CUTA001c01_008710	RALTA_A0891	-	conserved hypothetical protein	-	-	0	0	0	0	0	0	0	0	0	1	0	0	0	0	0	0	0	0	0	0	0	0	0	0	-	-	-	-	0	0	-	-	-	-
CUTA001c01_008720	RALTA_A0892	-	conserved hypothetical protein	-	-	0	0	0	0	0	0	0	0	0	1	0	0	0	0	0	0	0	0	0	0	0	0	0	0	-	-	-	-	0	0	-	-	-	-
CUTA001c01_008730	RALTA_A0893	-	conserved hypothetical protein	-	-	0	0	0	0	0	0	0	0	0	1	0	0	0	0	0	0	0	0	0	0	0	0	0	0	-	-	-	-	0	0	-	-	-	-
CUTA001c01_008740	RALTA_A0894	-	conserved hypothetical protein; putative TRANSMEMBRANE PROTEIN	-	-	0	0	0	0	0	1	0	0	0	0	0	0	0	0	0	0	0	0	0	0	0	0	0	0	-	-	-	-	0	0	-	-	-	-
CUTA001c01_008750	RALTA_A0895	-	hypothetical protein	-	-	0	0	0	0	0	0	0	0	0	1	0	0	0	0	0	0	0	0	0	0	0	0	0	0	-	-	-	-	0	0	-	-	-	-
CUTA001c01_008760	RALTA_A0896	-	putative DnaG-type primase; topoisomerase-primase (TOprIM) nucleotidyl transferase/hydrolase domain; similar to bacteriophage phiCTX_orf37	COG0358	L	0	0	0	0	0	0	0	0	0	1	0	0	0	0	0	0	0	0	0	0	0	0	0	0	-	-	-	-	0	0	-	-	-	-
CUTA001c01_008770	RALTA_A0897	ogr	bacteriophage transcriptional activator; similar to phiCTX_orf34	-	-	0	0	0	0	0	0	0	0	0	1	0	0	0	0	0	0	0	0	0	0	0	0	0	0	-	-	-	-	0	0	-	-	-	-
CUTA001c01_008780	RALTA_A0898	-	hypothetical protein	-	-	0	0	0	0	0	0	0	0	0	1	0	0	0	0	0	0	0	0	0	0	0	0	0	0	-	-	-	-	0	0	-	-	-	-
CUTA001c01_008790	RALTA_A0899	-	conserved hypothetical protein	-	-	0	0	0	0	0	0	0	0	0	1	0	0	0	0	0	0	0	0	0	0	0	0	0	0	-	-	-	-	0	0	-	-	-	-
CUTA001c01_008800	RALTA_A0900	-	conserved hypothetical protein; putative phage protein	-	-	0	0	0	0	0	0	0	0	0	1	0	0	0	0	0	0	0	0	0	0	0	0	0	0	-	-	-	-	0	0	-	-	-	-
CUTA001c01_008810	RALTA_A0901	-	putative TRANSCRIPTIONAL REGULATOR, lambda-like DNA-BINDING REPRESSOR	COG1396	K	0	0	0	0	0	0	0	0	0	1	0	0	1	0	0	0	0	0	0	0	0	0	0	0	-	-	-	-	0	0	-	-	-	-
CUTA001c01_008820	RALTA_A0902	-	conserved hypothetical protein; putative phage protein	-	-	0	0	0	0	0	0	0	0	0	1	0	0	0	0	0	0	0	0	0	0	0	0	0	0	-	-	-	-	0	0	-	-	-	-
CUTA001c01_008830	RALTA_A0903	-	hypothetical protein	-	-	0	0	0	0	0	0	0	0	0	1	0	0	0	0	0	0	0	0	0	0	0	0	0	0	-	-	-	-	0	0	-	-	-	-
CUTA001c01_008840	RALTA_A0904	-	conserved hypothetical protein	-	-	0	0	0	0	1	0	0	0	0	0	0	0	0	0	0	0	0	0	0	0	0	0	0	0	-	-	-	-	0	0	-	-	-	-
CUTA001c01_008850	RALTA_A0905	-	hypothetical protein	-	-	0	0	0	0	0	0	0	0	0	1	0	0	0	0	0	0	0	0	0	0	0	0	0	0	-	-	-	-	0	0	-	-	-	-
CUTA001c01_008860	RALTA_A0906	-	hypothetical protein	-	-	0	0	0	0	0	0	0	0	0	1	0	0	0	0	0	0	0	0	0	0	0	0	0	0	-	-	-	-	0	0	-	-	-	-
CUTA001c01_008870	RALTA_A0907	-	hypothetical protein	-	-	0	0	0	0	0	0	0	0	0	1	0	0	0	0	0	0	0	0	0	0	0	0	0	0	-	-	-	-	0	0	-	-	-	-
CUTA001c01_008880	RALTA_A0908	gpD	bacteriophage P2 tail protein GPD	COG3500	R	0	0	0	0	0	0	0	0	0	1	0	0	0	0	0	0	0	0	0	0	0	0	0	0	-	-	-	-	0	0	-	-	-	-
CUTA001c01_008890	RALTA_A0909	gpU	bacteriophage P2 tail protein GPU	COG3499	R	0	0	0	0	0	0	0	0	0	1	0	0	0	0	0	0	0	0	0	0	0	0	0	0	-	-	-	-	0	0	-	-	-	-
CUTA001c01_008900	RALTA_A0910	gpT	bacteriophage P2 tail protein GPT; putative tail length determinator	COG0840	N,T	0	0	0	0	0	1	0	0	0	0	0	0	0	0	0	0	0	0	0	0	0	0	0	0	-	-	-	-	0	0	-	-	-	-
CUTA001c01_008930	RALTA_A0912	gpFII	bacteriophage P2 major tail sheath protein GPFII	COG3498	R	0	0	0	0	1	0	0	0	0	0	0	0	0	0	0	0	0	0	0	0	0	0	0	0	-	-	-	-	0	0	-	-	-	-
CUTA001c01_008940	RALTA_A0913	gpFI	bacteriophage P2 major tail sheath protein GPFI	COG3497	R	0	0	0	0	0	0	0	0	0	1	0	0	0	0	0	0	0	0	0	0	0	0	0	0	-	-	-	-	0	0	-	-	-	-
CUTA001c01_008950	RALTA_A0914	gpG	phage tail fiber assembly protein	-	-	0	0	0	0	0	0	0	0	0	1	0	0	0	0	0	0	0	0	0	0	0	0	0	0	-	-	-	-	0	0	-	-	-	-
CUTA001c01_008960	RALTA_A0915	gpH	bacteriophage large tail fiber protein	COG2931	Q	0	0	0	0	0	1	0	0	0	0	0	0	0	0	0	0	0	0	0	0	0	0	0	0	-	-	-	-	0	0	-	-	-	-
CUTA001c01_008970	RALTA_A0916	gpI	bacteriophage P2 Baseplate assembly protein GPI	COG4385	R	0	0	0	0	1	0	0	0	0	0	0	0	0	0	0	0	0	0	0	0	0	0	0	0	-	-	-	-	0	0	-	-	-	-
CUTA001c01_008980	RALTA_A0917	gpJ	bacteriophage P2 Baseplate assembly protein GPJ	COG3948	R	0	0	0	0	1	0	0	0	0	0	0	0	0	0	0	0	0	0	0	0	0	0	0	0	-	-	-	-	0	0	-	-	-	-
CUTA001c01_008990	RALTA_A0918	gpW	bacteriophage P2 Baseplate assembly protein GPW	COG3628	R	0	0	0	0	0	0	0	0	0	1	0	0	0	0	0	0	0	0	0	0	0	0	0	0	-	-	-	-	0	0	-	-	-	-
CUTA001c01_009000	RALTA_A0919	gpV	bacteriophage P2 Baseplate assembly protein GPV	COG4540	R	0	0	0	0	1	0	0	0	0	0	0	0	0	0	0	0	0	0	0	0	0	0	0	0	-	-	-	-	0	0	-	-	-	-
CUTA001c01_009010	RALTA_A0920	gpS	bacteriophage P2 Tail completion protein GPS	-	-	0	0	0	0	0	0	0	0	0	1	0	0	0	0	0	0	0	0	0	0	0	0	0	0	-	-	-	-	0	0	-	-	-	-
CUTA001c01_009020	RALTA_A0921	gpR	bacteriophage P2 Tail completion protein GPR	-	-	0	0	0	0	0	0	0	0	0	1	0	0	0	0	0	0	0	0	0	0	0	0	0	0	-	-	-	-	0	0	-	-	-	-
CUTA001c01_009030	RALTA_A0922	-	putative phage related protein; putative exported protein	-	-	0	0	0	0	0	0	0	0	0	1	0	0	0	0	0	0	0	0	0	0	0	0	0	0	-	-	-	-	0	0	-	-	-	-
CUTA001c01_009040	RALTA_A0923	-	putative lytic enzyme, similar to phage phiCTX_orf11	COG3409	M	0	0	0	0	1	0	0	0	0	0	0	0	0	0	0	0	0	0	0	0	0	0	0	0	-	-	-	-	0	0	-	-	-	-
CUTA001c01_009050	RALTA_A0924	-	putative PHAGE-RELATED TRANSMEMBRANE PROTEIN, similar to phiCTX_orf10; putative holin	-	-	0	0	0	0	0	1	0	0	0	0	0	0	0	0	0	0	0	0	0	0	0	0	0	0	-	-	-	-	0	0	-	-	-	-
CUTA001c01_009060	RALTA_A0925	-	putative PHAGE-RELATED TRANSMEMBRANE PROTEIN; putative holin	-	-	0	0	0	0	0	1	0	0	0	0	0	0	0	0	0	0	0	0	0	0	0	0	0	0	-	-	-	-	0	0	-	-	-	-
CUTA001c01_009070	RALTA_A0926	gpX	bacteriophage P2 tail protein GPX	COG5004	R	0	0	0	0	0	0	0	0	0	1	0	0	0	0	0	0	0	0	0	0	0	0	0	0	-	-	-	-	0	0	-	-	-	-
CUTA001c01_009080	RALTA_A0927	gpL	bacteriophage P2 GPL capsid protein; Head completion/stabilization protein	-	-	0	0	0	0	0	0	0	0	0	1	0	0	0	0	0	0	0	0	0	0	0	0	0	0	-	-	-	-	0	0	-	-	-	-
CUTA001c01_009090	RALTA_A0928	gpM	bacteriophage P2 DNA packaging protein, Terminase, endonuclease subunit	-	-	0	0	0	0	1	0	0	0	0	0	0	0	0	0	0	0	0	0	0	0	0	0	0	0	-	-	-	-	0	0	-	-	-	-
CUTA001c01_009100	RALTA_A0929	gpN	bacteriophage P2 GPN capsid proteins Precursor, Contains Minor capsid protein H1, Minor capsid protein H2, Major capsid protein N*	-	-	0	0	0	0	1	0	0	0	0	0	0	0	0	0	0	0	0	0	0	0	0	0	0	0	-	-	-	-	0	0	-	-	-	-
CUTA001c01_009110	RALTA_A0930	gpO	bacteriophage P2 GPO capsid protein; Presumed capsid scaffolding protein	-	-	0	0	0	0	1	0	0	0	0	0	0	0	0	0	0	0	0	0	0	0	0	0	0	0	-	-	-	-	0	0	-	-	-	-
CUTA001c01_009120	RALTA_A0931	gpP	bacteriophage P2 GPP capsid protein; Terminase, ATPase subunit	-	-	0	0	0	0	1	0	0	0	0	0	0	0	0	0	0	0	0	0	0	0	0	0	0	0	-	-	-	-	0	0	-	-	-	-
CUTA001c01_009130	RALTA_A0932	gpQ	bacteriophage P2 GPQ capsid protein; Presumed portal vertex protein	-	-	0	0	0	0	0	0	0	0	0	1	0	0	0	0	0	0	0	0	0	0	0	0	0	0	-	-	-	-	0	0	-	-	-	-
CUTA001c01_009140	RALTA_A0933	-	hypothetical protein	-	-	0	0	0	0	0	0	0	0	0	1	0	0	0	0	0	0	0	0	0	0	0	0	0	0	-	-	-	-	0	0	-	-	-	-
CUTA001c01_009150	RALTA_A0934	-	hypothetical protein; putative exported protein	-	-	0	0	0	0	0	1	0	0	0	0	0	0	0	0	0	0	0	0	0	0	0	0	0	0	-	-	-	-	0	0	-	-	-	-
CUTA001c01_009160	RALTA_ACDS953921R	-	conserved hypothetical protein	-	-	0	0	0	0	0	0	0	0	0	1	0	0	0	0	0	0	0	0	0	0	0	0	0	0	-	-	-	-	0	0	-	-	-	-
CUTA001c01_009170	RALTA_A0936	-	putative Zinc-dependent metallopeptidase	COG2856	E	0	0	0	0	1	0	0	0	0	0	0	0	0	0	0	0	0	0	0	0	0	0	0	0	-	-	-	-	0	0	-	-	-	-
CUTA001c01_009180	RALTA_A0937	-	putative transcriptional regulator, XRE family, bacteriophage lambda repressor C1 like	COG1396	K	0	0	0	0	0	0	0	0	0	1	0	0	1	0	0	0	0	0	0	0	0	0	0	0	-	-	-	-	0	0	-	-	-	-
CUTA001c01_009190	RALTA_A0938	-	hypothetical protein	-	-	0	0	0	0	0	0	0	0	0	1	0	0	0	0	0	0	0	0	0	0	0	0	0	0	-	-	-	-	0	0	-	-	-	-
CUTA001c01_009200	RALTA_A0939	-	conserved hypothetical protein	-	-	0	0	0	0	0	0	0	0	0	1	0	0	0	0	0	0	0	0	0	0	0	0	0	0	-	-	-	-	0	0	-	-	-	-
CUTA001c01_009210	RALTA_ACDS957195D	-	hypothetical protein	-	-	0	0	0	0	0	0	0	0	0	1	0	0	0	0	0	0	0	0	0	0	0	0	0	0	-	-	-	-	0	0	-	-	-	-
CUTA001c01_009220	RALTA_A0942	-	prophage integrase	COG0582	L	0	0	0	0	1	0	0	0	0	0	0	0	0	0	0	0	0	0	0	0	0	0	0	0	-	-	-	-	0	0	-	-	-	-
CUTA001c01_009240	RALTA_A0943	-	putative OUTER MEMBRANE LIPOPROTEIN TRANSMEMBRANE	COG3133	M	0	0	0	0	0	0	0	0	0	1	0	0	0	0	0	0	0	0	0	0	0	0	0	0	-	-	-	-	0	1	-	-	-	-
CUTA001c01_009250	RALTA_A0944	yggW	Oxygen-independent coproporphyrinogen III oxidase(Coproporphyrinogenase)(Coprogen oxidase)	COG0635	H	0	0	0	0	1	0	0	0	0	0	0	0	0	0	0	0	0	0	0	0	0	0	0	0	-	-	-	-	0	1	-	-	-	-
CUTA001c01_009260	RALTA_A0945	rdgB	Nucleoside-triphosphate diphosphatase	COG0127	F	1	1	1	1	1	0	0	0	0	0	0	0	0	0	0	0	0	0	0	0	0	0	0	0	1	0	0	0.04218	0	1	0	0	0	0.01301
CUTA001c01_009270	RALTA_A0946	rph	RNase PH	COG0689	J	1	1	1	1	1	0	0	0	0	0	0	0	0	0	0	0	0	0	0	0	0	0	0	0	0	0	1	0.02112	0	1	0	0	0	0.00697
CUTA001c01_009280	RALTA_A0947	-	putative protein phophatase	COG0631	T	1	1	1	1	1	0	0	0	0	0	0	0	0	0	0	0	0	0	0	0	0	0	0	0	0	0	1	0.03007	0	1	0	0	0	0.00110
CUTA001c01_009290	RALTA_A0948	-	putative serine/threonine protein kinase	COG0515	K,L,R,T	1	1	1	1	0	1	0	0	0	0	0	0	0	0	0	0	0	0	0	0	0	0	0	0	-	1	1	0.02932	0	1	0	0	0	0.00670
CUTA001c01_009300	RALTA_A0949	-	conserved hypothetical protein; Uncharacterized stress-induced protein	COG1561	S	1	1	1	1	1	0	0	0	0	0	0	0	0	0	0	0	0	0	0	0	0	0	0	0	0	0	1	0.02620	0	1	0	0	0	0.00322
CUTA001c01_009310	RALTA_A0950	gmk	guanylate kinase	COG0194	F	1	1	1	1	1	0	0	0	0	0	0	0	0	0	0	0	0	0	0	0	0	0	0	0	1	0	0	0.03908	0	1	-	0	0	0.00606
CUTA001c01_009320	RALTA_A0951	rpoZ	DNA-DIRECTED RNA POLYMERASE (OMEGA CHAIN) PROTEIN	COG1758	K	1	1	1	1	0	0	0	0	0	1	0	0	0	0	0	0	0	0	0	0	0	0	0	0	0	0	0	0.00307	0	1	0	0	0	0
CUTA001c01_009330	RALTA_A0952	spoT	bifunctional: (p)ppGpp synthetase II; guanosine-3',5'-bis pyrophosphate 3'-pyrophosphohydrolase; putative precursor	COG0317	K,T	1	1	1	1	1	0	0	0	0	0	0	0	0	0	0	0	0	0	0	0	0	0	0	0	-	1	1	0.02592	0	1	-	0	0	0.00659
CUTA001c01_009340	RALTA_A0953	greB	TRANSCRIPTION ELONGATION FACTOR (TRANSCRIPT CLEAVAGE FACTOR)	COG0782	K	1	0	0	0	1	0	0	0	0	0	0	0	0	0	0	0	0	0	0	0	0	0	0	0	-	1	1	0.03556	0	1	-	-	-	-
CUTA001c01_009360	RALTA_A0954	-	conserved hypothetical protein	-	-	1	0	0	0	0	0	0	0	0	1	0	0	0	0	0	0	0	0	0	0	0	0	0	0	0	0	1	0.05947	0	1	-	-	-	-
CUTA001c01_009380	RALTA_A0955	-	conserved hypothetical protein	-	-	1	1	1	0	0	0	0	0	0	1	0	0	0	0	0	0	0	0	0	0	0	0	0	0	0	0	0	0.04157	0	1	0	0	0	0.02151
CUTA001c01_009390	RALTA_A0956	-	conserved hypothetical protein	-	-	1	1	0	0	0	0	0	0	0	1	0	0	0	0	0	0	0	0	0	0	0	0	0	0	0	0	1	0.02488	0	1	0	0	0	0.00654
CUTA001c01_009400	RALTA_A0957	-	putative fused transcriptional regulator aminotransferase, GntR MocR domains	COG1167	E,K	1	1	0	0	1	0	0	0	0	0	0	0	1	0	0	0	0	0	0	0	0	0	0	0	1	0	1	0.06742	0	1	-	0	0	0.01032
CUTA001c01_009410	RALTA_A0958	-	putative Carboxymuconolactone decarboxylase	COG2128	S	1	1	0	0	0	0	0	0	0	1	0	0	0	0	0	0	0	0	0	0	0	0	0	0	0	0	1	0.03761	0	1	0	0	0	0.00680
CUTA001c01_009420	RALTA_A0959	-	conserved hypothetical protein	-	-	1	1	1	0	0	0	0	0	0	1	0	0	0	0	0	0	0	0	0	0	0	0	0	0	0	0	1	0.04421	0	1	0	0	0	0.00324
CUTA001c01_009430	RALTA_A0960	-	putative hydroxylase; similar to clavaminate synthase	COG3555	O	0	0	0	0	0	1	0	0	0	0	0	0	0	0	0	0	0	0	0	0	0	0	0	0	-	-	-	-	0	1	-	-	-	-
CUTA001c01_009440	RALTA_A0961	-	conserved hypothetical protein	COG3042	R	0	0	0	0	0	0	0	0	0	1	0	0	0	0	0	0	0	0	0	0	0	0	0	0	-	-	-	-	0	0	-	-	-	-
CUTA001c01_009450	RALTA_A0962	-	putative diguanylate cyclase with PAS sensor domain	COG2199,COG2202	T	1	0	0	0	0	1	0	0	0	0	0	0	0	0	0	0	0	0	0	0	0	0	0	0	1	0	1	0.03733	0	1	-	-	-	-
CUTA001c01_009460	RALTA_A0963	-	putative fused transcriptional regulator aminotransferase, GntR MocR domains	COG1167	E,K	1	1	1	0	1	0	0	0	0	0	0	0	1	0	0	0	0	0	0	0	0	0	0	0	-	1	1	0.03781	0	1	-	0	0	0.00767
CUTA001c01_009470	RALTA_A0964	-	conserved hypothetical protein	-	-	1	1	0	0	0	0	0	0	0	1	0	0	0	0	0	0	0	0	0	0	0	0	0	0	0	0	1	0.09645	0	1	0	0	0	0.01149
CUTA001c01_009480	RALTA_A0965	-	putative FAD dependent oxidoreductase	COG2509	R	1	1	1	0	1	0	0	0	0	0	0	0	0	0	0	0	0	0	0	0	0	0	0	0	-	1	0	0.03554	0	1	-	0	0	0.00678
CUTA001c01_009490	RALTA_A0966	-	conserved hypothetical protein; putative fad-dependent pyridine nucleotide-disulphide oxidoreductase	COG2081	R	1	1	0	0	0	0	0	0	0	1	0	0	0	0	0	0	0	0	0	0	0	0	0	0	-	1	1	0.05918	0	1	-	0	0	0.01188
CUTA001c01_009500	RALTA_A0967	-	conserved hypothetical protein, DUF1415	COG3310	S	1	1	1	0	1	0	0	0	0	0	0	0	0	0	0	0	0	0	0	0	0	0	0	0	-	1	1	0.05273	0	1	-	0	0	0.02717
CUTA001c01_009510	RALTA_A0968	-	conserved hypothetical protein; putative S-adenosyl-L-methionine-dependent methyltransferase	COG0500	Q,R	1	0	0	0	1	0	0	0	0	0	0	0	0	0	0	0	0	0	0	0	0	0	0	0	0	0	1	0.03582	0	1	-	-	-	-
CUTA001c01_009520	RALTA_A0969	-	conserved hypothetical protein, DUF342	COG1315	L	1	1	1	0	1	0	0	0	0	0	0	0	0	0	0	0	0	0	0	0	0	0	0	0	-	1	1	0.04871	0	1	0	0	0	0.01179
CUTA001c01_009530	RALTA_A0970	-	putative Metallo-dependent phosphatase; putative capsule biosynthesis protein	COG2843	M	1	1	0	0	0	1	0	0	0	0	0	0	0	0	0	0	0	0	0	0	0	0	0	0	-	1	1	0.08155	0	1	-	0	0	0.02199
CUTA001c01_009540	RALTA_A0971	-	FAD linked oxygen oxidoreductase; putative (R)-6-hydroxynicotine oxidase	COG0277	C	0	0	0	0	0	0	0	0	0	1	0	0	0	0	0	0	0	0	0	0	0	0	0	0	-	-	-	-	0	1	-	-	-	-
CUTA001c01_009550	RALTA_A0972	-	conserved hypothetical protein; putative polyphosphate kinase	COG2326	S	0	0	0	0	1	0	0	0	0	0	0	0	0	0	0	0	0	0	0	0	0	0	0	0	-	-	-	-	0	1	-	-	-	-
CUTA001c01_009560	RALTA_A0973	-	hypothetical protein; putative membrane protein	-	-	0	0	0	0	0	0	0	0	0	1	0	0	0	0	0	0	0	0	0	0	0	0	0	0	-	-	-	-	0	1	-	-	-	-
CUTA001c01_009570	RALTA_A0975	kdpF	P-type ATPase, high-affinity potassium transport system, F chain, small hydrophobic subunit	-	-	0	0	0	0	0	1	0	0	0	0	0	0	0	0	0	0	0	0	0	0	0	0	0	0	-	-	-	-	0	1	-	-	-	-
CUTA001c01_009580	RALTA_A0976	kdpA	P-type ATPase, high-affinity potassium transport system, A chain	COG2060	P	1	1	1	0	0	1	0	0	0	0	0	0	0	1	0	0	0	0	0	0	0	0	0	0	1	0	1	0.10392	0	1	-	0	0	0.00220
CUTA001c01_009590	RALTA_A0977	kdpB	P-type ATPase, high-affinity potassium transport system, B chain	COG2216	P	1	1	1	0	0	1	0	0	0	0	0	0	0	1	0	0	0	0	0	0	0	0	0	0	0	0	1	0.09511	0	1	0	0	0	0.00193
CUTA001c01_009600	RALTA_A0978	kdpC	P-type ATPase, high-affinity potassium transport system, C chain	COG2156	P	1	1	1	0	0	1	0	0	0	0	0	0	0	1	0	0	0	0	0	0	0	0	0	0	-	1	1	0.13244	0	1	-	0	0	0.00203
CUTA001c01_009610	RALTA_A0979	kdpD	sensor histidine kinase in two-component regulatory system wtih KdpE, regulation of potassium translocation	COG2205	T	1	1	1	0	0	1	0	0	0	0	0	0	1	1	0	0	0	0	0	0	0	0	0	0	0	0	1	0.14329	0	1	0	0	0	0.00284
CUTA001c01_009620	RALTA_A0980	kdpE	response regulator (OmpR family) in two-component regulatory system with KdpD, regulation of potassium translocation	COG0745	K,T	1	1	1	0	1	0	0	0	0	0	0	0	1	0	0	0	0	0	0	0	0	0	0	0	0	0	1	0.11908	0	1	0	0	0	0.00289
CUTA001c01_009630	RALTA_A0981	-	conserved hypothetical protein; putative exported PROTEIN	-	-	0	0	0	0	0	0	0	1	0	0	0	0	0	0	0	0	0	0	0	0	0	0	0	0	-	-	-	-	0	1	-	-	-	-
CUTA001c01_009650	RALTA_A0983	fbp	fructose-bisphosphatase	COG0158	G	1	1	1	1	0	0	0	0	0	1	0	0	0	0	0	0	0	0	0	0	0	0	0	0	0	0	1	0.01937	0	1	0	0	0	0.00296
CUTA001c01_009660	RALTA_A0984	pepN	aminopeptidase N, cysteinylglycinase (putative precursor)	COG0308	E	1	1	1	1	0	0	0	0	0	1	0	0	0	0	0	0	0	0	0	0	0	0	0	0	-	1	1	0.03177	0	1	-	0	0	0.00557
CUTA001c01_009670	RALTA_A0985	-	conserved hypothetical protein; putative transmembrane protein	-	-	1	1	1	1	0	0	0	0	0	1	0	0	0	0	0	0	0	0	0	0	0	0	0	0	-	1	1	0.06214	0	1	0	0	0	0.00985
CUTA001c01_009680	RALTA_A0986	maeB	NAD(P)-dependent malic enzyme;bifunctional: malic oxidoreductase (N-terminal); phosphotransacetylase (C-terminal)	COG0280,COG0281	C	0	0	0	0	1	0	0	0	0	0	0	0	0	0	0	0	0	0	0	0	0	0	0	0	-	-	-	-	0	1	-	-	-	-
CUTA001c01_009690	RALTA_A0987	-	conserved hypothetical protein	-	-	0	0	0	0	0	0	0	0	0	1	0	0	0	0	0	0	0	0	0	0	0	0	0	0	-	-	-	-	0	1	-	-	-	-
CUTA001c01_009700	RALTA_A0988	-	putative outer membrane porin	COG3203	M	0	0	0	0	0	0	0	1	0	0	0	0	0	0	0	0	0	0	0	0	0	0	0	0	-	-	-	-	0	1	-	-	-	-
CUTA001c01_009710	RALTA_A0989	-	conserved hypothetical protein, COG3195	COG3195	S	0	0	0	0	0	0	0	0	0	1	0	0	0	0	0	0	0	0	0	0	0	0	0	0	-	-	-	-	0	1	-	-	-	-
CUTA001c01_009720	RALTA_A0990	-	putative Polysaccharide deacetylase; xylanase/chitin deacetylase	COG0726	G	0	0	0	0	1	0	0	0	0	0	0	0	0	0	0	0	0	0	0	0	0	0	0	0	-	-	-	-	0	1	-	-	-	-
CUTA001c01_009730	RALTA_A0991	-	putative Xanthine/uracil permease (NCS2 family)	COG2233	F	0	0	0	0	0	1	0	0	0	0	0	0	0	1	0	0	0	0	0	0	0	0	0	0	-	-	-	-	0	1	-	-	-	-
CUTA001c01_009740	RALTA_A0992	-	putative TRANSCRIPTIONal REGULATOR, GntR family	COG1802	K	1	1	1	1	1	0	0	0	0	0	0	0	1	0	0	0	0	0	0	0	0	0	0	0	-	1	0	0.02293	0	1	0	0	0	0.00919
CUTA001c01_009750	RALTA_A0993	pucM	5-hydroxyisourate hydrolase (HIUHase)	COG2351	R	1	1	1	1	0	0	0	0	0	1	0	0	0	0	0	0	0	0	0	0	0	0	0	0	0	0	1	0.02288	0	1	0	0	0	0.00855
CUTA001c01_009760	RALTA_A0994	-	conserved hypothetical protein, DUF989; putative TRANSMEMBRANE PROTEIN	COG3748	S	1	0	0	0	0	1	0	0	0	0	0	0	0	0	0	0	0	0	0	0	0	0	0	0	0	0	1	0.02641	0	1	-	-	-	-
CUTA001c01_009770	RALTA_A0995	-	conserved hypothetical protein, COG2119; putative TRANSMEMBRANE PROTEIN	COG2119	S	1	0	0	0	0	1	0	0	0	0	0	0	0	0	0	0	0	0	0	0	0	0	0	0	-	1	1	0.06059	0	1	-	-	-	-
CUTA001c01_009780	RALTA_A0996	-	putative Fatty acid desaturase, family 2	COG3239	I	1	1	1	0	0	1	0	0	0	0	0	0	0	0	0	0	0	0	0	0	0	0	0	0	-	1	1	0.04006	0	1	-	0	0	0.01128
CUTA001c01_009790	RALTA_A0997	guaD	guanine deaminase	COG0402	F,R	1	1	1	1	1	0	0	0	0	0	0	0	0	0	0	0	0	0	0	0	0	0	0	0	0	0	1	0.03486	0	1	0	0	0	0.00833
CUTA001c01_009800	RALTA_A0998	add	ADENOSINE DEAMINASE	COG1816	F	1	1	1	1	1	0	0	0	0	0	0	0	0	0	0	0	0	0	0	0	0	0	0	0	0	0	1	0.02495	0	1	0	0	0	0.00570
CUTA001c01_009810	RALTA_A0999	xdhC2	XANTHINE DEHYDROGENASE accessory component	COG1975	O	1	1	1	1	1	0	0	0	0	0	0	0	0	0	0	0	0	0	0	0	0	0	0	0	1	0	1	0.03141	0	1	-	0	1	0.04357
CUTA001c01_009820	RALTA_A1000	xdhB2	XANTHINE DEHYDROGENASE (SUBUNIT B) OXIDOREDUCTASE PROTEIN	COG4631	F	1	1	1	0	1	0	0	0	0	0	0	0	0	0	0	0	0	0	0	0	0	0	0	0	-	1	0	0.03031	0	1	-	0	0	0.00470
CUTA001c01_009830	RALTA_A1001	xdhA2	XANTHINE DEHYDROGENASE (SUBUNIT A) (Purine hydroxylase I)	COG4630	F	1	1	1	0	1	0	0	0	0	0	0	0	0	0	0	0	0	0	0	0	0	0	0	0	0	0	1	0.04289	0	1	0	0	0	0.00667
CUTA001c01_009840	RALTA_A1002	-	putative TRANSCRIPTIONal REGULATOR, LysR family	COG0583	K	1	1	1	0	1	0	0	0	0	0	0	0	1	0	0	0	0	0	0	0	0	0	0	0	-	1	1	0.03698	0	1	-	0	0	0.00635
CUTA001c01_009850	RALTA_A1003	-	putative ABC-type tungstate transport system, periplasmic binding component	COG2998	H	1	1	1	1	0	0	0	0	0	1	0	0	0	1	0	0	0	0	0	0	0	0	0	0	-	1	1	0.06111	0	1	-	0	0	0.01709
CUTA001c01_009860	RALTA_A1004	-	putative transcriptional regulator, LysR family	COG1910,COG2005	P,R	1	1	1	0	1	0	0	0	0	0	0	0	1	0	0	0	0	0	0	0	0	0	0	0	0	0	1	0.04048	0	1	-	0	0	0.00831
CUTA001c01_009870	RALTA_A1005	-	conserved hypothetical protein, putative TRANSMEMBRANE PROTEIN	-	-	1	1	1	0	0	1	0	0	0	0	0	0	0	0	0	0	0	0	0	0	0	0	0	0	-	1	1	0.04457	0	1	-	0	0	0.01342
CUTA001c01_009880	RALTA_A1006	-	putative ABC-type transporter involved in lysophospholipase L1 biosynthesis, permease component	COG3127	Q	1	1	1	1	0	1	0	0	0	0	0	0	0	1	0	0	0	0	0	0	0	0	0	0	-	1	1	0.03962	0	1	-	0	0	0.01000
CUTA001c01_009890	RALTA_A1007	-	putative oxygen-binding heme protein	COG2346	R	1	1	1	1	0	0	0	0	0	1	0	0	0	0	0	0	0	0	0	0	0	0	0	0	0	0	1	0.02043	0	1	0	0	0	0.00966
CUTA001c01_009900	RALTA_A1008	-	conserved hypothetical protein, DUF924	COG3803	S	1	1	1	1	0	0	0	0	0	1	0	0	0	0	0	0	0	0	0	0	0	0	0	0	1	0	1	0.05168	0	1	0	0	0	0.01347
CUTA001c01_009910	RALTA_A1009	-	conserved hypothetical protein	COG1611	R	1	1	1	1	1	0	0	0	0	0	0	0	0	0	0	0	0	0	0	0	0	0	0	0	0	0	1	0.03964	0	1	0	0	0	0.00859
CUTA001c01_009920	RALTA_A1010	-	putative TRANSCRIPTIONal REGULATOR, TetR family	COG1309	K	1	1	1	1	1	0	0	0	0	0	0	0	1	0	0	0	0	0	0	0	0	0	0	0	0	0	1	0.01485	0	1	0	0	0	0
CUTA001c01_009930	RALTA_A1011	dgkA	DIACYLGLYCEROL KINASE TRANSMEMBRANE PROTEIN	COG0818	M	1	0	0	0	0	1	0	0	0	0	0	0	0	0	0	0	0	0	0	0	0	0	0	0	0	0	0	0.03620	0	1	-	-	-	-
CUTA001c01_009940	RALTA_A1012	-	putative glycosyl transferase	COG0438	M	1	1	1	1	1	0	0	0	0	0	0	0	0	0	0	0	0	0	0	0	0	0	0	0	-	1	0	0.03442	0	1	0	0	0	0.00983
CUTA001c01_009950	RALTA_A1013	-	conserved hypothetical protein, COG2908; putative exported protein	COG2908	S	1	1	0	0	1	0	0	0	0	0	0	0	0	0	0	0	0	0	0	0	0	0	0	0	1	0	0	0.02989	0	1	0	0	0	0.00929
CUTA001c01_009960	RALTA_A1014	-	putative LIPASE/acetyltransferase TRANSMEMBRANE PROTEIN	COG1075	R	1	1	1	1	0	1	0	0	0	0	0	0	0	0	0	0	0	0	0	0	0	0	0	0	1	0	1	0.05815	0	1	0	0	0	0.00920
CUTA001c01_009970	RALTA_A1015	-	conserved hypothetical protein, RDD domain; putative TRANSMEMBRANE PROTEIN	COG1714	S	1	1	0	0	0	1	0	0	0	0	0	0	0	0	0	0	0	0	0	0	0	0	0	0	-	1	1	0.04450	0	1	0	0	0	0.00222
CUTA001c01_009980	RALTA_A1016	-	putative lipoprotein	-	-	1	1	0	0	0	0	0	0	0	1	0	0	0	0	0	0	0	0	0	0	0	0	0	0	-	1	1	0.10418	0	1	-	0	0	0.02038
CUTA001c01_009990	RALTA_A1017	-	conserved hypothetical protein; putative transmembrane protein	-	-	1	1	1	0	1	0	0	0	0	0	0	0	0	0	0	0	0	0	0	0	0	0	0	0	0	0	1	0.03110	0	1	0	0	0	0.00699
CUTA001c01_010000	RALTA_A1018	-	RNA POLYMERASE SIGMA FACTOR	COG1595	K	1	1	1	1	1	0	0	0	0	0	0	0	1	0	0	0	0	0	0	0	0	0	0	0	0	0	0	0.02569	0	1	0	0	0	0.00532
CUTA001c01_010010	RALTA_A1019	ilvI1	acetolactate synthase III, valine-sensitive, large subunit	COG0028	E,H	1	1	1	1	1	0	0	0	0	0	0	0	0	0	0	0	0	0	0	0	0	0	0	0	-	1	1	0.02242	0	1	-	0	0	0.00627
CUTA001c01_010020	RALTA_A1020	ilvH	acetolactate synthase III, valine-sensitive, small subunit	COG0440	E	1	1	1	1	1	0	0	0	0	0	0	0	0	0	0	0	0	0	0	0	0	0	0	0	-	1	1	0.02264	0	1	-	0	0	0.01840
CUTA001c01_010030	RALTA_A1021	ilvC	KETOL-ACID REDUCTOISOMERASE	COG0059	E,H	1	1	1	1	1	0	0	0	0	0	0	0	0	0	0	0	0	0	0	0	0	0	0	0	0	0	1	0.02052	0	1	-	0	0	0.00197
CUTA001c01_010040	RALTA_A1022	-	Phosphatidylserine decarboxylase	COG0688	I	1	1	1	1	0	0	0	0	0	1	0	0	0	0	0	0	0	0	0	0	0	0	0	0	0	0	0	0.03669	0	1	0	0	0	0.00926
CUTA001c01_010050	RALTA_A1023	pssA	CDP-diacylglycerol--serine O-phosphatidyltransferase	COG1183	I	1	1	1	1	0	1	0	0	0	0	0	0	0	0	0	0	0	0	0	0	0	0	0	0	0	0	1	0.03283	0	1	0	0	0	0.01598
CUTA001c01_010060	RALTA_A1024	-	conserved hypothetical protein, Peptidoglycan-binding LysM domain	COG1652	S	1	1	1	0	0	0	0	0	0	1	0	0	0	0	0	0	0	0	0	0	0	0	0	0	0	0	1	0.02947	0	1	-	0	0	0.00399
CUTA001c01_010070	RALTA_A1025	leuA1	2-isopropylmalate synthase	COG0119	E	1	1	1	1	1	0	0	0	0	0	0	0	0	0	0	0	0	0	0	0	0	0	0	0	0	0	1	0.03329	0	1	0	1	0	0.00520
CUTA001c01_010080	RALTA_A1026	-	putative TRANSMEMBRANE LIPOPROTEIN	-	-	0	0	0	0	0	0	0	0	0	1	0	0	0	0	0	0	0	0	0	0	0	0	0	0	-	-	-	-	0	0	-	-	-	-
CUTA001c01_010090	RALTA_A1027	-	putative branched amino acid ABC TRANSPORTER, periplasmic component	COG0683	E	1	1	1	1	0	0	0	0	1	0	0	0	0	1	0	0	0	0	0	0	0	0	0	0	-	1	1	0.03619	0	1	-	0	0	0.00159
CUTA001c01_010100	RALTA_A1028	rpsO	30S ribosomal subunit protein S15	COG0184	J	1	1	1	1	1	0	0	0	0	0	0	0	0	0	0	0	0	0	0	0	0	0	0	0	0	0	0	0.00965	0	1	0	0	0	0
CUTA001c01_010110	RALTA_A1029	-	hypothetical protein	-	-	0	0	0	0	0	0	0	0	0	1	0	0	0	0	0	0	0	0	0	0	0	0	0	0	-	-	-	-	0	0	-	-	-	-
CUTA001c01_010120	RALTA_A1030	pnp	polynucleotide phosphorylase/polyadenylase	COG1185	J	1	1	1	1	1	0	0	0	0	0	0	0	0	0	0	0	0	0	0	0	0	0	0	0	0	0	0	0.02204	0	1	0	0	0	0.00738
CUTA001c01_010130	RALTA_A1031	-	putative NADPH QUINONE OXIDOREDUCTASE	COG0604	C,R	1	1	1	0	1	0	0	0	0	0	0	0	0	0	0	0	0	0	0	0	0	0	0	0	-	1	1	0.05358	0	1	-	0	0	0.00599
CUTA001c01_010140	RALTA_A1032	tpiA	triosephosphate isomerase	COG0149	G	1	1	1	0	1	0	0	0	0	0	0	0	0	0	0	0	0	0	0	0	0	0	0	0	0	0	1	0.03473	0	1	0	0	0	0.00997
CUTA001c01_010150	RALTA_A1033	secG	preprotein translocase membrane subunit	COG1314	U	1	1	1	1	0	1	0	0	0	0	0	0	0	0	0	0	0	0	0	0	0	0	0	0	-	1	1	0.03374	0	1	-	0	0	0.00551
CUTA001c01_010170	RALTA_A1034	nuoA	NADH:ubiquinone oxidoreductase complex I, membrane subunit A	COG0838	C	1	1	1	1	0	1	0	0	0	0	0	0	0	0	0	0	0	0	0	0	0	0	0	0	0	0	0	0.00862	0	1	0	0	0	0.00560
CUTA001c01_010180	RALTA_A1035	nuoB	NADH:ubiquinone oxidoreductase complex I, chain B	COG0377	C	1	1	1	1	0	1	0	0	0	0	0	0	0	0	0	0	0	0	0	0	0	0	0	0	0	0	1	0.01193	0	1	0	0	0	0.00417
CUTA001c01_010190	RALTA_A1036	nuoC	NADH:ubiquinone oxidoreductase complex I, chain C	COG0852	C	1	1	1	1	1	0	0	0	0	0	0	0	0	0	0	0	0	0	0	0	0	0	0	0	-	1	1	0.04963	0	1	-	0	0	0.00673
CUTA001c01_010200	RALTA_A1037	nuoD	NADH:ubiquinone oxidoreductase complex I, chain D	COG0649	C	1	1	1	1	1	0	0	0	0	0	0	0	0	0	0	0	0	0	0	0	0	0	0	0	-	1	1	0.02496	0	1	-	0	0	0
CUTA001c01_010210	RALTA_A1038	nuoE	NADH:ubiquinone oxidoreductase complex I, chain E	COG1905	C	1	1	1	1	0	0	0	0	0	1	0	0	0	0	0	0	0	0	0	0	0	0	0	0	0	0	1	0.02788	0	1	0	0	0	0.00202
CUTA001c01_010220	RALTA_A1039	nuoF	NADH:ubiquinone oxidoreductase complex I, chain F	COG1894	C	1	1	1	1	1	0	0	0	0	0	0	0	0	0	0	0	0	0	0	0	0	0	0	0	-	1	1	0.01986	0	1	-	0	0	0.00232
CUTA001c01_010230	RALTA_A1040	nuoG	NADH:ubiquinone oxidoreductase complex I, chain G	COG1034	C	1	1	1	1	1	0	0	0	0	0	0	0	0	0	0	0	0	0	0	0	0	0	0	0	-	1	1	0.03467	0	1	-	0	0	0.00296
CUTA001c01_010240	RALTA_A1041	nuoH	NADH:ubiquinone oxidoreductase complex I, chain H	COG1005	C	1	1	1	1	0	1	0	0	0	0	0	0	0	0	0	0	0	0	0	0	0	0	0	0	0	0	1	0.02161	0	1	0	0	0	0.01789
CUTA001c01_010250	RALTA_A1042	nuoI	NADH:ubiquinone oxidoreductase complex I, chain I	COG1143	C	1	1	1	1	1	0	0	0	0	0	0	0	0	0	0	0	0	0	0	0	0	0	0	0	-	1	1	0.02321	0	1	-	0	0	0.00613
CUTA001c01_010260	RALTA_A1043	nuoJ	NADH:ubiquinone oxidoreductase complex I, chain J	COG0839	C	1	1	1	1	0	1	0	0	0	0	0	0	0	0	0	0	0	0	0	0	0	0	0	0	0	0	1	0.02826	0	1	0	0	0	0.00312
CUTA001c01_010270	RALTA_A1044	nuoK	NADH:ubiquinone oxidoreductase complex I, chain K	COG0713	C	1	1	1	1	0	1	0	0	0	0	0	0	0	0	0	0	0	0	0	0	0	0	0	0	0	0	0	0.01946	0	1	-	0	0	0
CUTA001c01_010280	RALTA_A1045	nuoL	NADH:ubiquinone oxidoreductase complex I, chain L	COG1009	C,P	1	1	1	1	0	1	0	0	0	0	0	0	0	1	0	0	0	0	0	0	0	0	0	0	-	1	1	0.02436	0	1	-	0	0	0.00719
CUTA001c01_010290	RALTA_A1046	nuoM	NADH:ubiquinone oxidoreductase complex I, chain M	COG1008	C	1	1	1	1	0	1	0	0	0	0	0	0	0	0	0	0	0	0	0	0	0	0	0	0	-	1	1	0.02515	0	1	-	0	0	0.00751
CUTA001c01_010300	RALTA_A1047	nuoN	NADH:ubiquinone oxidoreductase complex I, chain N	COG1007	C	1	1	1	1	0	1	0	0	0	0	0	0	0	0	0	0	0	0	0	0	0	0	0	0	0	0	0	0.02169	0	1	-	0	0	0.01154
CUTA001c01_010310	RALTA_A1048	-	putative transmembrane lipoprotein	-	-	1	1	1	1	0	1	0	0	0	0	0	0	0	0	0	0	0	0	0	0	0	0	0	0	0	0	0	0.02592	0	1	0	0	0	0.01307
CUTA001c01_010320	RALTA_A1049	-	putative ADP-ribose diphosphatase	COG0494	L,R	1	1	1	0	1	0	0	0	0	0	0	0	0	0	0	0	0	0	0	0	0	0	0	0	-	1	1	0.05586	0	1	-	0	0	0.02370
CUTA001c01_010330	RALTA_A1050	-	conserved hypothetical protein, DUF1178	COG5319	S	1	1	1	1	1	0	0	0	0	0	0	0	0	0	0	0	0	0	0	0	0	0	0	0	0	0	0	0.02580	0	1	0	0	0	0.00901
CUTA001c01_010340	RALTA_A1051	-	putative ACYL-COA DEHYDROGENASE	COG1960	I	1	1	1	1	1	0	0	0	0	0	0	0	0	0	0	0	0	0	0	0	0	0	0	0	0	0	1	0.02493	0	0	0	0	0	0.00333
CUTA001c01_010350	RALTA_A1052	-	putative ACYL-COA DEHYDROGENASE	COG1960	I	0	0	0	0	1	0	0	0	0	0	0	0	0	0	0	0	0	0	0	0	0	0	0	0	-	-	-	-	0	1	-	-	-	-
CUTA001c01_010360	RALTA_A1053	-	putative dehydratase, MaoC-like domain	COG2030	I	0	0	0	0	0	0	0	0	0	1	0	0	0	0	0	0	0	0	0	0	0	0	0	0	-	-	-	-	0	1	-	-	-	-
CUTA001c01_010370	RALTA_A1054	nodN-like	nodN-like protein, putative enzyme, MaoC-like domain	COG2030	I	1	1	1	1	1	0	0	0	0	0	0	0	0	0	0	0	0	0	0	0	0	0	0	0	0	0	0	0.03841	0	1	0	0	0	0.00844
CUTA001c01_010380	RALTA_A1055	cyoA1	cytochrome o ubiquinol oxidase, subunit II	COG1622	C	1	1	1	1	0	1	0	0	0	0	0	0	0	0	0	0	0	0	0	0	0	0	0	0	0	0	1	0.02958	0	0	-	0	0	0.01134
CUTA001c01_010390	RALTA_A1056	cyoB1	cytochrome o ubiquinol oxidase, subunit I	COG0843	C	1	1	1	1	0	1	0	0	0	0	0	0	0	0	0	0	0	0	0	0	0	0	0	0	-	1	0	0.01337	0	0	-	0	0	0.00406
CUTA001c01_010400	RALTA_A1057	cyoC1	cytochrome o ubiquinol oxidase, subunit III	COG1845	C	1	1	1	1	0	1	0	0	0	0	0	0	0	0	0	0	0	0	0	0	0	0	0	0	-	1	1	0.01767	0	0	-	0	0	0
CUTA001c01_010410	RALTA_A1058	cyoD1	cytochrome o ubiquinol oxidase, subunit IV	COG3125	C	0	0	0	0	0	1	0	0	0	0	0	0	0	0	0	0	0	0	0	0	0	0	0	0	-	-	-	-	0	1	-	-	-	-
CUTA001c01_010420	RALTA_A1059	ggt2	GAMMA-GLUTAMYLTRANSPEPTIDASE	COG0405	E	0	0	0	0	0	0	0	0	1	0	0	0	0	0	0	0	0	0	0	0	0	0	0	0	-	-	-	-	0	1	-	-	-	-
CUTA001c01_010430	RALTA_A1060	-	putative Branched-chain amino acid ABC transporter, periplasmic amino acid- binding component (LivK family)	COG0683	E	1	1	1	1	0	0	0	0	0	1	0	0	0	1	0	0	0	0	0	0	0	0	0	0	-	1	1	0.02579	0	1	0	0	0	0.00646
CUTA001c01_010440	RALTA_A1061	-	putative Branched-chain amino acid ABC TRANSPORTER, membrane component	COG0559	E	1	1	1	1	0	1	0	0	0	0	0	0	0	1	0	0	0	0	0	0	0	0	0	0	-	1	1	0.05067	0	1	-	0	0	0.01363
CUTA001c01_010450	RALTA_A1062	-	putative Branched-chain amino acid ABC TRANSPORTER, membrane component	COG4177	E	1	1	1	1	0	1	0	0	0	0	0	0	0	1	0	0	0	0	0	0	0	0	0	0	-	1	1	0.04457	0	1	-	0	0	0.01005
CUTA001c01_010460	RALTA_A1063	-	putative Branched-chain amino acid ABC TRANSPORTER, ATP-BINDING component	COG4674	R	1	1	1	1	1	0	0	0	0	0	0	0	0	1	0	0	0	0	0	0	0	0	0	0	-	1	1	0.04968	0	1	-	0	0	0.01064
CUTA001c01_010470	RALTA_A1064	-	putative branched-chain amino acid transporter, ATPase component	COG0410	E	1	1	1	1	0	1	0	0	0	0	0	0	0	1	0	0	0	0	0	0	0	0	0	0	0	0	1	0.04148	0	1	0	0	0	0.00145
CUTA001c01_010480	RALTA_A1065	ureD	UREASE ACCESSORY PROTEIN	COG0829	O	1	1	0	0	1	0	0	0	0	0	0	0	0	0	0	0	0	0	0	0	0	0	0	0	-	1	0	0.07585	0	1	0	0	0	0.00959
CUTA001c01_010490	RALTA_A1066	ureA	UREASE, GAMMA SUBUNIT	COG0831	E	1	1	1	0	1	0	0	0	0	0	0	0	0	0	0	0	0	0	0	0	0	0	0	0	0	0	0	0.06159	0	1	0	0	0	0.01000
CUTA001c01_010500	RALTA_A1067	ureJ	UREASE ACCESSORY TRANSMEMBRANE PROTEIN	COG2370	O	0	0	0	0	0	1	0	0	0	0	0	0	0	0	0	0	0	0	0	0	0	0	0	0	-	-	-	-	0	1	-	-	-	-
CUTA001c01_010510	RALTA_A1068	ureB	UREASE, BETA SUBUNIT	COG0832	E	1	1	1	1	1	0	0	0	0	0	0	0	0	0	0	0	0	0	0	0	0	0	0	0	0	0	0	0.02333	0	1	0	0	0	0.02310
CUTA001c01_010520	RALTA_A1069	ureC	UREASE, ALPHA SUBUNIT	COG0804	E	1	1	1	0	1	0	0	0	0	0	0	0	0	0	0	0	0	0	0	0	0	0	0	0	-	1	1	0.03768	0	1	-	0	0	0.00817
CUTA001c01_010530	RALTA_A1070	ureE	UREASE ACCESSORY PROTEIN	COG2371	O	1	1	1	0	1	0	0	0	0	0	0	0	0	0	0	0	0	0	0	0	0	0	0	0	-	1	1	0.07616	0	1	-	0	0	0.01254
CUTA001c01_010540	RALTA_A1071	ureF	UREASE ACCESSORY PROTEIN	COG0830	O	1	1	1	0	0	0	0	0	0	1	0	0	0	0	0	0	0	0	0	0	0	0	0	0	-	1	1	0.07526	0	1	-	0	0	0.01304
CUTA001c01_010550	RALTA_A1072	ureG	UREASE ACCESSORY PROTEIN	COG0378	K,O	1	1	1	0	1	0	0	0	0	0	0	0	0	0	0	0	0	0	0	0	0	0	0	0	0	0	0	0.03929	0	1	0	0	0	0.01116
CUTA001c01_010560	RALTA_A1073	-	putative transcriptional regulator, xenobiotic response element (XRE) family	COG1396	K	1	1	0	0	0	0	0	0	0	1	0	0	1	0	0	0	0	0	0	0	0	0	0	0	0	0	0	0.05030	0	1	-	0	0	0.01716
CUTA001c01_010570	RALTA_A1074	-	conserved hypothetical protein, RmlC-like cupin similarity	-	-	1	0	0	0	0	0	0	0	1	0	0	0	0	0	0	0	0	0	0	0	0	0	0	0	1	0	1	0.07848	0	1	-	-	-	-
CUTA001c01_010580	RALTA_A1075	-	putative glutathione S-transferase enzyme with thioredoxin-like domain	COG0625	O	0	0	0	0	1	0	0	0	0	0	0	0	0	0	0	0	0	0	0	0	0	0	0	0	-	-	-	-	0	1	-	-	-	-
CUTA001c01_010590	RALTA_A1076	-	putative ACYL-COA DEHYDROGENASE	COG1960	I	0	0	0	0	1	0	0	0	0	0	0	0	0	0	0	0	0	0	0	0	0	0	0	0	-	-	-	-	0	1	-	-	-	-
CUTA001c01_010600	RALTA_A1077	-	putative TRANSCRIPTIONal REGULATOR, LysR family	COG0583	K	1	1	1	0	1	0	0	0	0	0	0	0	1	0	0	0	0	0	0	0	0	0	0	0	0	0	0	0.03302	0	1	0	0	0	0.00321
CUTA001c01_010610	RALTA_A1078	-	putative lipoprotein	-	-	1	1	0	0	0	0	0	0	0	1	0	0	0	0	0	0	0	0	0	0	0	0	0	0	1	0	1	0.05344	0	1	0	0	0	0.01093
CUTA001c01_010620	RALTA_A1079	-	hypothetical protein; putative transmembrane protein	-	-	1	0	0	0	0	0	0	0	0	1	0	0	0	0	0	0	0	0	0	0	0	0	0	0	-	1	1	0.08578	1	1	-	-	-	-
CUTA001c01_010630	RALTA_A1080	-	RNA polymerase sigma-70 factor	COG1595	K	0	0	0	0	0	1	0	0	0	0	0	0	1	0	0	0	0	0	0	0	0	0	0	0	-	-	-	-	0	1	-	-	-	-
CUTA001c01_010640	RALTA_A1081	-	putative lipoprotein, Von Willebrand factor type A domain	COG2304	R	1	0	0	0	0	0	0	0	0	1	0	0	0	0	0	0	0	0	0	0	0	0	0	0	-	1	1	0.04791	0	1	-	-	-	-
CUTA001c01_010650	RALTA_A1082	ggt1	GAMMA-GLUTAMYLTRANSPEPTIDASE (putative PRECURSOR)	COG0405	E	0	0	0	0	0	0	0	0	1	0	0	0	0	0	0	0	0	0	0	0	0	0	0	0	-	-	-	-	0	1	-	-	-	-
CUTA001c01_010660	RALTA_A1083	-	conserved hypothetical protein; putative exported protein	-	-	0	0	0	0	0	1	0	0	0	0	0	0	0	0	0	0	0	0	0	0	0	0	0	0	-	-	-	-	1	1	-	-	-	-
CUTA001c01_010670	RALTA_A1084	-	putative Aminoglycoside phosphotransferase	COG3173	R	0	0	0	0	1	0	0	0	0	0	0	0	0	0	0	0	0	0	0	0	0	0	0	0	-	-	-	-	0	1	-	-	-	-
CUTA001c01_010680	RALTA_A1085	-	putative Phosphoglycerate/bisphosphoglycerate mutase	COG0406	G	1	1	0	0	1	0	0	0	0	0	0	0	0	0	0	0	0	0	0	0	0	0	0	0	-	1	1	0.04296	0	1	0	0	0	0.00968
CUTA001c01_010690	RALTA_A1086	paaG4	acyl-CoA hydratase, phenylacetic acid degradation (strain W)	COG1024	I	1	1	0	0	1	0	0	0	0	0	0	0	0	0	0	0	0	0	0	0	0	0	0	0	0	0	1	0.03270	0	1	0	0	0	0.00644
CUTA001c01_010700	RALTA_A1087	paaH1	3-hydroxybutyryl-CoA dehydrogenase, phenylacetic acid degradation	COG1250	I	0	0	0	0	1	0	0	0	0	0	0	0	0	0	0	0	0	0	0	0	0	0	0	0	-	-	-	-	0	1	-	-	-	-
CUTA001c01_010710	RALTA_A1088	-	putative Glutathione transferase	COG0625	O	0	0	0	0	1	0	0	0	0	0	0	0	0	0	0	0	0	0	0	0	0	0	0	0	-	-	-	-	0	1	-	-	-	-
CUTA001c01_010720	RALTA_A1089	ybdL	methionine aminotransferase, PLP-dependent	COG0436	E	0	0	0	0	0	0	0	0	0	1	0	0	0	0	0	0	0	0	0	0	0	0	0	0	-	-	-	-	0	1	-	-	-	-
CUTA001c01_010730	RALTA_A1090	-	conserved hypothetical protein, DUF132	COG1569	R	1	1	1	1	0	0	0	0	0	1	0	0	0	0	0	0	0	0	0	0	0	0	0	0	-	1	1	0.04313	0	1	-	0	0	0.00883
CUTA001c01_010740	RALTA_A1091	-	conserved hypothetical protein, DUF328	COG3022	S	1	1	1	1	1	0	0	0	0	0	0	0	0	0	0	0	0	0	0	0	0	0	0	0	0	0	1	0.02942	0	1	0	0	0	0.00128
CUTA001c01_010750	RALTA_A1092	-	putative Zinc carboxypeptidase	COG2866	E	0	0	0	0	1	0	0	0	0	0	0	0	0	0	0	0	0	0	0	0	0	0	0	0	-	-	-	-	0	1	-	-	-	-
CUTA001c01_010760	RALTA_A1093	-	conserved hypothetical protein	COG0508	C	0	0	0	0	0	0	0	0	1	0	0	0	0	0	0	0	0	0	0	0	0	0	0	0	-	-	-	-	0	1	-	-	-	-
CUTA001c01_010770	RALTA_A1094	-	putative N-formylglutamate amidohydrolase	COG3741	E	0	0	0	0	1	0	0	0	0	0	0	0	0	0	0	0	0	0	0	0	0	0	0	0	-	-	-	-	0	1	-	-	-	-
CUTA001c01_010780	RALTA_A1095	-	conserved hypothetical protein, UPF0065	COG3181	S	1	1	1	0	0	0	0	0	1	0	0	0	0	1	0	0	0	0	0	0	0	0	0	0	-	1	1	0.02832	0	0	-	0	0	0.01567
CUTA001c01_010790	RALTA_A1096	-	putative transcriptional regulator, LysR family	COG0583	K	1	1	1	0	1	0	0	0	0	0	0	0	1	0	0	0	0	0	0	0	0	0	0	0	0	0	0	0.04306	0	1	0	0	0	0.01766
CUTA001c01_010800	RALTA_A1097	-	conserved hypothetical protein, COG3825	COG3825	S	1	1	1	1	1	0	0	0	0	0	0	0	0	0	0	0	0	0	0	0	0	0	0	0	0	0	1	0.02295	0	1	0	0	0	0.01279
CUTA001c01_010810	RALTA_A1098	-	putative Acetyltransferase/N-acetylase	COG1670	J	1	1	1	1	0	0	0	0	0	1	0	0	0	0	0	0	0	0	0	0	0	0	0	0	1	0	0	0.05630	0	1	0	0	1	0.05415
CUTA001c01_010820	RALTA_A1099	-	putative AAA ATPase, type A vWA domain	COG0714	R	1	1	1	1	1	0	0	0	0	0	0	0	0	0	0	0	0	0	0	0	0	0	0	0	0	0	1	0.02574	0	1	0	0	0	0.00683
CUTA001c01_010830	RALTA_A1100	-	putative cytochrome c, class IC	COG2863	C	1	1	1	1	0	0	0	0	1	0	0	0	0	0	0	0	0	0	0	0	0	0	0	0	-	1	1	0.01548	0	1	-	0	0	0
CUTA001c01_010840	RALTA_A1101	-	putative cytochrome c, class IC	COG2863	C	0	0	0	0	0	0	0	0	1	0	0	0	0	0	0	0	0	0	0	0	0	0	0	0	-	-	-	-	0	1	-	-	-	-
CUTA001c01_010850	RALTA_A1102	aroG	3-deoxy-D-arabinoheptulosonate-7-phosphate synthase (DAHP synthetase, phenylalanine-repressible)	COG0722	E	1	1	0	0	1	0	0	0	0	0	0	0	0	0	0	0	0	0	0	0	0	0	0	0	0	0	1	0.02525	0	1	0	0	0	0.00743
CUTA001c01_010860	RALTA_A1103	-	conserved hypothetical protein; putative (SAM dependent) methyltransferase	COG0500	Q,R	0	0	0	0	1	0	0	0	0	0	0	0	0	0	0	0	0	0	0	0	0	0	0	0	-	-	-	-	0	1	-	-	-	-
CUTA001c01_010870	RALTA_A1104	tldD	antibiotic maturation peptidase	COG0312	R	0	0	0	0	1	0	0	0	0	0	0	0	0	0	0	0	0	0	0	0	0	0	0	0	-	-	-	-	0	1	-	-	-	-
CUTA001c01_010880	RALTA_A1105	-	putative Nitrilase/N-carbamoyl-D-aminoacid amidohydrolase	COG0388	R	1	1	1	1	1	0	0	0	0	0	0	0	0	0	0	0	0	0	0	0	0	0	0	0	0	0	1	0.02422	0	1	0	0	0	0.00606
CUTA001c01_010890	RALTA_A1106	-	conserved hypothetical protein, COG3164; putative TRANSMEMBRANE PROTEIN	COG3164	S	1	1	1	0	0	0	1	0	0	0	0	0	0	0	0	0	0	0	0	0	0	0	0	0	-	1	1	0.04979	0	1	-	0	0	0.01131
CUTA001c01_010900	RALTA_A1107	glnE	bifunctional: deadenylyltransferase ; adenylyltransferase for glutamine synthetase	COG1391	O,T	1	0	0	0	0	0	0	0	0	1	0	0	0	0	0	0	0	0	0	0	0	0	0	0	-	1	0	0.04280	0	1	-	-	-	-
CUTA001c01_010910	RALTA_A1108	-	conserved hypothetical protein; putative TRANSMEMBRANE PROTEIN	COG0705	R	1	0	0	0	0	1	0	0	0	0	0	0	0	0	0	0	0	0	0	0	0	0	0	0	1	0	1	0.03766	0	1	-	-	-	-
CUTA001c01_010920	RALTA_A1109	-	putative EXTRACELLULAR PROTEASE, subtilisin-like protein	COG1404	O	1	1	0	0	0	0	1	0	0	0	0	0	0	0	0	0	0	0	0	0	0	0	0	0	-	1	1	0.05359	0	1	-	0	0	0.01009
CUTA001c01_010930	RALTA_A1110	-	conserved hypothetical protein; putative transmembrane protein	-	-	1	1	1	1	0	0	0	0	0	1	0	0	0	0	0	0	0	0	0	0	0	0	0	0	-	1	1	0.03266	0	1	0	1	0	0.00680
CUTA001c01_010940	RALTA_A1111	recN	recombination and repair protein	COG0497	L	1	1	1	1	1	0	0	0	0	0	0	0	0	0	0	0	0	0	0	0	0	0	0	0	-	1	1	0.03402	0	1	1	1	0	0.00977
CUTA001c01_010950	RALTA_A1112	nadK	NAD kinase	COG0061	G	1	1	1	1	1	0	0	0	0	0	0	0	0	0	0	0	0	0	0	0	0	0	0	0	1	0	1	0.02425	0	1	-	0	0	0.00874
CUTA001c01_010960	RALTA_A1113	hrcA	HEAT-INDUCIBLE TRANSCRIPTION REPRESSOR, Negative regulator of class I heat shock protein	COG1420	K	1	1	1	1	1	0	0	0	0	0	0	0	1	0	0	0	0	0	0	0	0	0	0	0	1	0	0	0.02203	0	1	0	0	0	0.00872
CUTA001c01_010970	RALTA_A1114	hemH	ferrochelatase	COG0276	H	1	1	1	1	1	0	0	0	0	0	0	0	0	0	0	0	0	0	0	0	0	0	0	0	0	0	1	0.03614	0	1	0	0	0	0.00449
CUTA001c01_010980	RALTA_A1115	hslR	ribosome-associated heat shock protein 15	COG1188	J	1	1	1	1	1	0	0	0	0	0	0	0	0	0	0	0	0	0	0	0	0	0	0	0	0	0	0	0.04325	0	1	0	0	0	0.00763
CUTA001c01_010990	RALTA_A1116	-	Putative lipid-like peptide; putative transmembrane protein	-	-	1	0	0	0	0	0	0	0	0	1	0	0	0	0	0	0	0	0	0	0	0	0	0	0	0	0	1	0.03660	0	1	-	-	-	-
CUTA001c01_011000	RALTA_A1117	grpE	Hsp 24 nucleotide exchange factor	COG0576	O	1	1	1	1	1	0	0	0	0	0	0	0	0	0	0	0	0	0	0	0	0	0	0	0	0	0	1	0.02670	0	1	0	0	0	0.01254
CUTA001c01_011010	RALTA_A1118	-	putative THIOREDOXIN PROTEIN	COG0526	C,O	1	1	1	0	0	0	0	0	0	1	0	0	0	0	0	0	0	0	0	0	0	0	0	0	0	0	1	0.03967	0	1	0	0	0	0.01418
CUTA001c01_011020	RALTA_A1119	-	outer membrane phospholipase A	COG2829	M	1	1	1	0	0	0	0	1	0	0	0	0	0	0	0	0	0	0	0	0	0	0	0	0	-	1	1	0.03871	0	1	-	1	0	0.01650
CUTA001c01_011030	RALTA_A1120	-	conserved hypothetical protein	-	-	1	1	1	0	1	0	0	0	0	0	0	0	0	0	0	0	0	0	0	0	0	0	0	0	-	1	1	0.02574	0	1	0	0	0	0.00233
CUTA001c01_011040	RALTA_A1121	-	conserved hypothetical protein, DUF6; putative TRANSMEMBRANE PROTEIN	COG0697	E,G,R	1	1	1	0	0	1	0	0	0	0	0	0	0	1	0	0	0	0	0	0	0	0	0	0	-	1	1	0.04003	0	1	0	0	0	0.00641
CUTA001c01_011050	RALTA_A1122	-	Putative NADH dehydrogenase/NAD(P)H nitroreductase	COG0778	C	1	1	1	0	0	0	0	0	0	1	0	0	0	0	0	0	0	0	0	0	0	0	0	0	-	1	1	0.03577	0	1	1	0	0	0.01026
CUTA001c01_011060	RALTA_A1124	-	putative Coenzyme Q (ubiquinone) biosynthesis protein Coq4	-	-	1	1	0	0	0	0	0	0	0	1	0	0	0	0	0	0	0	0	0	0	0	0	0	0	-	1	1	0.04880	0	1	-	0	0	0.00830
CUTA001c01_011070	RALTA_A1125	-	lactone esterase	COG0596	R	1	1	0	0	0	1	0	0	0	0	0	0	0	0	0	0	0	0	0	0	0	0	0	0	-	1	1	0.06869	0	1	-	0	0	0.01538
CUTA001c01_011080	RALTA_A1126	-	Cyclohexanone 1,2-monooxygenase, FAD-binding	COG2072	P	1	1	0	0	1	0	0	0	0	0	0	0	0	0	0	0	0	0	0	0	0	0	0	0	-	1	1	0.04705	0	1	-	0	0	0.01167
CUTA001c01_011090	RALTA_A1127	-	putative transcriptional egulator, TetR family	COG1309	K	1	1	0	0	0	0	0	0	0	1	0	0	1	0	0	0	0	0	0	0	0	0	0	0	0	0	1	0.06458	0	1	0	0	0	0.00801
CUTA001c01_011100	RALTA_A1128	nth	endonuclease III; DNA glycosylase/apyrimidinic (AP) lyase, acts on 5-formyluracil and 5-hydroxymethyluracil	COG0177	L	1	1	1	0	1	0	0	0	0	0	0	0	0	0	0	0	0	0	0	0	0	0	0	0	0	0	1	0.03014	0	1	0	0	0	0.00779
CUTA001c01_011110	RALTA_A1129	rsxB	FERREDOXIN [4FE-4S] PROTEIN	COG4656,COG1145,COG2878	C	1	1	1	0	1	0	0	0	0	0	0	0	0	0	0	0	0	0	0	0	0	0	0	0	0	0	1	0.04567	0	1	0	0	0	0.00884
CUTA001c01_011120	RALTA_A1130	-	putative TRANSCRIPTIONal REGULATOR, TetR family	COG1309	K	1	1	1	0	1	0	0	0	0	0	0	0	1	0	0	0	0	0	0	0	0	0	0	0	0	0	0	0.02148	0	1	0	0	0	0.00474
CUTA001c01_011130	RALTA_A1131	phaZ1	POLY[D(-)-3-HYDROXYBUTYRATE](PHB) DEPOLYMERASE	COG4553	I	1	1	1	0	1	0	0	0	0	0	0	0	0	0	0	0	0	0	0	0	0	0	0	0	0	0	1	0.02570	0	1	-	0	0	0.00636
CUTA001c01_011140	RALTA_A1132	aspC	aspartate aminotransferase	COG1448	E	1	1	1	1	1	0	0	0	0	0	0	0	0	0	0	0	0	0	0	0	0	0	0	0	1	0	1	0.02383	0	1	0	0	0	0.00503
CUTA001c01_011150	RALTA_A1133	uvrB	ATP-dependent DNA excision repair enzyme, DNA damage recognition component	COG0556	L	1	1	1	1	1	0	0	0	0	0	0	0	0	0	0	0	0	0	0	0	0	0	0	0	1	0	1	0.03191	0	1	0	0	0	0.00432
CUTA001c01_011160	RALTA_A1134	-	conserved hypothetical protein	-	-	1	1	0	0	0	0	0	0	0	1	0	0	0	0	0	0	0	0	0	0	0	0	0	0	0	0	1	0.05798	0	1	0	0	0	0.00457
CUTA001c01_011170	RALTA_A1135	-	conserved hypothetical protein	-	-	1	1	0	0	0	0	0	0	0	1	0	0	0	0	0	0	0	0	0	0	0	0	0	0	0	0	0	0.03573	0	1	-	0	0	0.00417
CUTA001c01_011180	RALTA_A1136	-	putative Protein-tyrosine-phosphatase	COG0394	T	1	1	0	0	1	0	0	0	0	0	0	0	0	0	0	0	0	0	0	0	0	0	0	0	0	0	1	0.03962	0	1	0	0	0	0.00671
CUTA001c01_011190	RALTA_A1137	-	putative SITE-SPECIFIC RECOMBINASE TRANSMEMBRANE PROTEIN	COG4389	L	0	0	0	0	0	1	0	0	0	0	0	0	0	0	0	0	0	0	0	0	0	0	0	0	-	-	-	-	0	1	-	-	-	-
CUTA001c01_011200	RALTA_A1138	-	putative transcriptional regulator	COG1959	K	1	1	1	0	0	0	0	0	0	1	0	0	1	0	0	0	0	0	0	0	0	0	0	0	0	0	0	0.01411	0	1	0	0	0	0.00182
CUTA001c01_011210	RALTA_A1139	iscS	cysteine desulfurase (tRNA sulfurtransferase), PLP-dependent	COG1104	E	1	1	1	1	1	0	0	0	0	0	0	0	0	0	0	0	0	0	0	0	0	0	0	0	-	1	1	0.02141	0	1	-	0	0	0.00658
CUTA001c01_011220	RALTA_A1140	iscU	FeS cluster assembly scaffold protein	COG0822	C	1	1	1	1	1	0	0	0	0	0	0	0	0	0	0	0	0	0	0	0	0	0	0	0	0	0	0	0.01163	0	1	0	0	0	0.00505
CUTA001c01_011230	RALTA_A1141	iscA	Fe-S cluster assembly and activation factor	COG0316	S	1	1	1	1	1	0	0	0	0	0	0	0	0	0	0	0	0	0	0	0	0	0	0	0	0	0	0	0.01435	0	1	0	0	0	0.01887
CUTA001c01_011240	RALTA_A1142	-	conserved hypothetical protein	-	-	1	1	0	0	0	0	0	0	0	1	0	0	0	0	0	0	0	0	0	0	0	0	0	0	0	0	0	0.02912	0	1	0	0	0	0
CUTA001c01_011250	RALTA_A1143	hscB	Fe-S clusters assembly co-chaperone protein, regulator of the ATP-dependent activity of HscA	COG1076	O	1	1	1	1	1	0	0	0	0	0	0	0	0	0	0	0	0	0	0	0	0	0	0	0	0	0	0	0.03281	0	1	0	0	0	0
CUTA001c01_011260	RALTA_A1144	hscA	Fe-S clusters assembly chaperone (Hsp70 family), ATPase activity	COG0443	O	1	1	1	1	1	0	0	0	0	0	0	0	0	0	0	0	0	0	0	0	0	0	0	0	-	1	1	0.03910	0	1	-	0	0	0.00590
CUTA001c01_011270	RALTA_A1145	fdx	Fe-S clusters assembly [2FE-2S] ferredoxin	COG0633	C	1	1	1	1	1	0	0	0	0	0	0	0	0	0	0	0	0	0	0	0	0	0	0	0	-	1	1	0.03254	0	1	0	0	0	0.01190
CUTA001c01_011280	RALTA_A1146	iscX	Fe-S cluster assembly putative chaperon or iron donor protein	COG2975	S	1	1	1	0	0	0	0	0	0	1	0	0	0	0	0	0	0	0	0	0	0	0	0	0	0	0	1	0.03646	0	1	0	0	0	0
CUTA001c01_011290	RALTA_A1147	lysS	lysine tRNA synthetase, constitutive	COG1190	J	1	1	1	1	1	0	0	0	0	0	0	0	0	0	0	0	0	0	0	0	0	0	0	0	-	1	0	0.02677	0	1	0	0	0	0.00389
CUTA001c01_011300	RALTA_A1148	-	putative DEHYDROGENASE/REDUCTASE OXIDOREDUCTASE	COG1028	I,Q,R	1	1	1	1	0	0	0	0	0	1	0	0	0	0	0	0	0	0	0	0	0	0	0	0	0	0	1	0.02096	0	1	0	0	0	0.00794
CUTA001c01_011310	RALTA_A1149	prfB	peptide chain release factor RF-2	COG1186	J	1	1	1	0	1	0	0	0	0	0	0	0	0	0	0	0	0	0	0	0	0	0	0	0	0	0	1	0.01733	0	1	0	0	0	0.00307
CUTA001c01_011320	RALTA_A1150	-	putative peptidase; putative exported protein	COG0739	M	1	1	1	0	0	0	0	1	0	0	0	0	0	0	0	0	0	0	0	0	0	0	0	0	0	0	1	0.04514	0	1	-	0	0	0.00144
CUTA001c01_011330	RALTA_A1151	recJ	ssDNA exonuclease, 5' --> 3'-specific, Mg-dependent	COG0608	L	1	1	1	1	1	0	0	0	0	0	0	0	0	0	0	0	0	0	0	0	0	0	0	0	-	1	1	0.03269	0	1	-	0	0	0.01007
CUTA001c01_011340	RALTA_A1152	-	conserved hypothetical protein	COG4255	S	1	1	1	0	0	0	0	0	0	1	0	0	0	0	0	0	0	0	0	0	0	0	0	0	1	0	0	0.03728	0	1	0	0	0	0.01272
CUTA001c01_011350	RALTA_A1153	lolE	outer membrane lipoproteins ABC transporter, membrane component	COG4591	M	1	1	1	1	0	1	0	0	0	0	0	0	0	1	0	0	0	0	0	0	0	0	0	0	0	0	0	0.01580	0	1	0	0	0	0.00481
CUTA001c01_011360	RALTA_A1154	lolD	outer membrane lipoproteins ABC transporter, ATP_binding component	COG1136	V	1	1	1	1	0	1	0	0	0	0	0	0	0	1	0	0	0	0	0	0	0	0	0	0	-	1	1	0.03426	0	1	-	0	0	0.00678
CUTA001c01_011370	RALTA_A1155	-	putative DNAse, hydrolase with metallo-dependent hydrolase domain	COG0084	L	1	1	1	1	1	0	0	0	0	0	0	0	0	0	0	0	0	0	0	0	0	0	0	0	-	1	1	0.04601	0	1	-	0	0	0.00963
CUTA001c01_011380	RALTA_A1156	-	putative TRANSPORTER, DNA internalization/competence protein ComEC/Rec2 family	COG2333,COG0658	R	1	0	0	0	0	1	0	0	0	0	0	0	0	1	0	0	0	0	0	0	0	0	0	0	-	1	1	0.08048	0	1	-	-	-	-
CUTA001c01_011390	RALTA_A1157	-	putative transcriptional regulator, RpiR/GlvR family (HTH and SIS (phosphosugar-binding) domains)	COG1737	K	1	1	1	0	1	0	0	0	0	0	0	0	1	0	0	0	0	0	0	0	0	0	0	0	-	1	0	0.03755	0	1	0	0	0	0.00909
CUTA001c01_011400	RALTA_A1158	edd	6-phosphogluconate dehydratase	COG0129	E,G	1	1	1	0	1	0	0	0	0	0	0	0	0	0	0	0	0	0	0	0	0	0	0	0	-	1	1	0.04525	0	1	-	0	0	0.00743
CUTA001c01_011410	RALTA_A1159	gntK	gluconate kinase 2 in GNT I system, thermoresistant	COG3265	G	1	1	0	0	0	0	0	0	0	1	0	0	0	0	0	0	0	0	0	0	0	0	0	0	1	0	1	0.04800	0	1	0	0	0	0.00595
CUTA001c01_011420	RALTA_A1160	-	conserved hypothetical protein, DUF404	COG2308	S	1	1	1	0	1	0	0	0	0	0	0	0	0	0	0	0	0	0	0	0	0	0	0	0	-	1	1	0.03271	0	1	-	0	0	0.00883
CUTA001c01_011430	RALTA_A1161	-	conserved hypothetical protein, DUF403	COG2307	S	1	1	1	0	1	0	0	0	0	0	0	0	0	0	0	0	0	0	0	0	0	0	0	0	0	0	1	0.03718	0	1	0	0	0	0.00946
CUTA001c01_011440	RALTA_A1162	-	putative Cysteine proteinase, Transglutaminase-like superfamily	COG1305	E	1	1	1	1	1	0	0	0	0	0	0	0	0	0	0	0	0	0	0	0	0	0	0	0	0	0	1	0.05534	0	1	-	0	0	0.01075
CUTA001c01_011450	RALTA_A1163	-	conserved hypothetical protein	COG3484	O	1	1	1	0	1	0	0	0	0	0	0	0	0	0	0	0	0	0	0	0	0	0	0	0	0	0	1	0.03445	0	1	0	0	0	0.01248
CUTA001c01_011460	RALTA_A1164	-	putative hydrolase/acyltransferase	COG0596	R	1	1	0	0	1	0	0	0	0	0	0	0	0	0	0	0	0	0	0	0	0	0	0	0	-	1	0	0.04126	0	1	0	0	0	0.00746
CUTA001c01_011470	RALTA_A1165	pyrG	CTP synthetase	COG0504	F	1	1	1	1	1	0	0	0	0	0	0	0	0	0	0	0	0	0	0	0	0	0	0	0	-	1	1	0.02106	0	1	-	0	0	0.00848
CUTA001c01_011480	RALTA_A1166	kdsA	3-deoxy-D-manno-octulosonic acid 8-P synthetase	COG2877	M	1	1	1	1	1	0	0	0	0	0	0	0	0	0	0	0	0	0	0	0	0	0	0	0	0	0	1	0.02801	0	1	1	0	0	0.00923
CUTA001c01_011490	RALTA_A1167	-	conserved hypothetical protein, DUF1330	COG5470	S	1	1	1	1	0	0	0	0	0	1	0	0	0	0	0	0	0	0	0	0	0	0	0	0	1	0	1	0.02676	0	1	0	0	0	0
CUTA001c01_011500	RALTA_A1168	eno	enolase, phosphopyruvate hydratase	COG0148	G	1	1	1	1	1	0	0	0	0	0	0	0	0	0	0	0	0	0	0	0	0	0	0	0	0	0	1	0.02346	0	1	0	0	0	0.00466
CUTA001c01_011510	RALTA_A1169	ftsB	Septum formation initiator	COG2919	D	0	0	0	0	0	0	0	0	0	1	0	0	0	0	0	0	0	0	0	0	0	0	0	0	-	-	-	-	0	1	-	-	-	-
CUTA001c01_011520	RALTA_A1170	-	conserved hypothetical protein	-	-	1	1	1	1	0	0	0	0	0	1	0	0	0	0	0	0	0	0	0	0	0	0	0	0	0	0	1	0.07826	0	1	0	0	0	0.02469
CUTA001c01_011530	RALTA_A1171	-	putative REDOX REGULATED MOLECULAR CHAPERONE HSP33 HEAT-SHOCK-LIKE PROTEIN	COG1281	O	1	1	1	1	1	0	0	0	0	0	0	0	0	0	0	0	0	0	0	0	0	0	0	0	0	0	1	0.03153	0	1	-	0	0	0.00801
CUTA001c01_011540	RALTA_A1172	-	conserved hypothetical protein; putative transferase	COG0663	R	1	1	1	1	1	0	0	0	0	0	0	0	0	0	0	0	0	0	0	0	0	0	0	0	0	0	1	0.01887	0	1	0	0	0	0.00383
CUTA001c01_011550	RALTA_A1173	-	conserved hypothetical protein, DUF455	COG2833	S	1	1	1	1	1	0	0	0	0	0	0	0	0	0	0	0	0	0	0	0	0	0	0	0	-	1	1	0.06436	0	1	-	0	0	0.01526
CUTA001c01_011560	RALTA_A1174	-	putative AMP-dependent synthetase and ligase	COG0365	I	1	1	1	0	1	0	0	0	0	0	0	0	0	0	0	0	0	0	0	0	0	0	0	0	-	1	1	0.03697	0	1	-	0	0	0.01389
CUTA001c01_011570	RALTA_A1175	-	putative Alpha/beta fold hydrolase	COG0596	R	1	1	1	1	1	0	0	0	0	0	0	0	0	0	0	0	0	0	0	0	0	0	0	0	-	1	0	0.03900	0	1	-	0	0	0.01571
CUTA001c01_011580	RALTA_A1176	-	putative THIOREDOXIN REDUCTASE OXIDOREDUCTASE, putative general stress protein	COG0492	O	1	1	1	1	1	0	0	0	0	0	0	0	0	0	0	0	0	0	0	0	0	0	0	0	-	1	1	0.04433	0	1	-	0	0	0.01494
CUTA001c01_011590	RALTA_A1177	-	conserved hypothetical protein; putative DNA repair enzyme, PHP (Polymerase and Histidinol Phosphatase) domain	COG0613	R	1	1	1	1	1	0	0	0	0	0	0	0	0	0	0	0	0	0	0	0	0	0	0	0	0	0	1	0.03373	0	1	0	0	0	0.00949
CUTA001c01_011600	RALTA_A1178	-	conserved hypothetical protein	COG0009	J	1	1	1	1	1	0	0	0	0	0	0	0	0	0	0	0	0	0	0	0	0	0	0	0	-	1	0	0.03134	0	1	0	0	0	0.01127
CUTA001c01_011610	RALTA_A1179	-	putative peptidase, M50 family; putative INTEGRAL MEMBRANE PROTEIN	COG1994	R	1	1	1	1	0	1	0	0	0	0	0	0	0	0	0	0	0	0	0	0	0	0	0	0	-	1	1	0.02312	0	1	-	0	0	0.00302
CUTA001c01_011620	RALTA_A1180	-	conserved hypothetical protein	COG0500	Q,R	1	1	1	1	1	0	0	0	0	0	0	0	0	0	0	0	0	0	0	0	0	0	0	0	-	1	0	0.05384	0	1	-	0	0	0.01579
CUTA001c01_011630	RALTA_A1181	dapA	dihydrodipicolinate synthase	COG0329	E,M	1	1	1	1	1	0	0	0	0	0	0	0	0	0	0	0	0	0	0	0	0	0	0	0	0	0	1	0.01460	0	1	0	0	0	0.00113
CUTA001c01_011640	RALTA_A1182	-	putative lipoprotein	COG3317	M	1	1	1	1	0	0	0	0	0	1	0	0	0	0	0	0	0	0	0	0	0	0	0	0	-	1	1	0.02664	0	1	-	0	0	0.01144
CUTA001c01_011650	RALTA_A1183	-	conserved hypothetical protein; putative Metal-dependent hydrolase	COG1235	R	1	0	0	0	1	0	0	0	0	0	0	0	0	0	0	0	0	0	0	0	0	0	0	0	0	0	0	0.03510	0	1	-	-	-	-
CUTA001c01_011660	RALTA_A1184	-	Outer membrane protein H.8 precursor	-	-	0	0	0	0	0	0	0	0	0	1	0	0	0	0	0	0	0	0	0	0	0	0	0	0	-	-	-	-	0	0	-	-	-	-
CUTA001c01_011670	RALTA_A1185	-	conserved hypothetical protein, COG2850	COG2850	S	1	1	1	1	1	0	0	0	0	0	0	0	0	0	0	0	0	0	0	0	0	0	0	0	0	0	1	0.03257	0	1	0	0	0	0.00186
CUTA001c01_011680	RALTA_A1186	slyD	FKBP-TYPE PEPTIDYL-PROLYL CIS-TRANS ISOMERASE (ROTAMASE)	COG1047	O	1	1	0	0	1	0	0	0	0	0	0	0	0	0	0	0	0	0	0	0	0	0	0	0	0	0	1	0.01676	0	1	0	0	0	0.00190
CUTA001c01_011690	RALTA_A1187	-	conserved hypothetical protein; putative TRANSMEMBRANE PROTEIN	-	-	1	1	0	0	0	0	0	0	0	1	0	0	0	0	0	0	0	0	0	0	0	0	0	0	0	0	1	0.04619	0	1	0	0	0	0.00966
CUTA001c01_011700	RALTA_A1188	mutS	methyl-directed mismatch repair protein	COG0249	L	1	1	1	1	1	0	0	0	0	0	0	0	0	0	0	0	0	0	0	0	0	0	0	0	-	1	1	0.03783	0	1	-	0	0	0.00496
CUTA001c01_011710	RALTA_A1189	-	putative universal stress protein (uspA family)	COG0589	T	1	0	0	0	0	0	0	0	0	1	0	0	0	0	0	0	0	0	0	0	0	0	0	0	0	0	1	0.04545	0	0	-	-	-	-
CUTA001c01_011720	RALTA_A1190	-	conserved hypothetical protein, DUF344	COG2326	S	1	0	0	0	1	0	0	0	0	0	0	0	0	0	0	0	0	0	0	0	0	0	0	0	-	1	1	0.04692	0	1	-	-	-	-
CUTA001c01_011730	RALTA_A1191	-	conserved hypothetical protein, DUF465	COG2841	S	0	0	0	0	0	0	0	0	0	1	0	0	0	0	0	0	0	0	0	0	0	0	0	0	-	-	-	-	0	1	-	-	-	-
CUTA001c01_011740	RALTA_A1192	suhB	inositol monophosphatase	COG0483	G	1	1	1	0	1	0	0	0	0	0	0	0	0	0	0	0	0	0	0	0	0	0	0	0	0	0	1	0.03285	0	1	0	0	0	0.00858
CUTA001c01_011750	RALTA_A1193	-	tRNA:Cm32/Um32 methyltransferase (TrMet(Xm32))	COG0565	J	1	1	1	1	1	0	0	0	0	0	0	0	0	0	0	0	0	0	0	0	0	0	0	0	0	0	1	0.04353	0	1	-	0	0	0.01617
CUTA001c01_011760	RALTA_A1194	cysE	O-ACETYLSERINE SYNTHASE (SERINE ACETYLTRANSFERASE)	COG1045	E	1	1	1	1	1	0	0	0	0	0	0	0	0	0	0	0	0	0	0	0	0	0	0	0	0	0	1	0.03204	0	1	0	0	0	0.00945
CUTA001c01_011770	RALTA_A1195	lpxH	UDP-2,3-diacylglucosamine hydrolase	COG2908	S	1	1	1	0	1	0	0	0	0	0	0	0	0	0	0	0	0	0	0	0	0	0	0	0	-	1	0	0.04758	0	1	-	0	0	0.00755
CUTA001c01_011780	RALTA_A1196	ppiB	peptidyl-prolyl cis-trans isomerase B (rotamase B)	COG0652	O	1	1	1	1	1	0	0	0	0	0	0	0	0	0	0	0	0	0	0	0	0	0	0	0	0	0	0	0.01532	0	1	0	0	0	0.00402
CUTA001c01_011790	RALTA_A1197	ppiA	peptidyl-prolyl cis-trans isomerase A (rotamase A)	COG0652	O	1	1	1	1	0	0	0	0	1	0	0	0	0	0	0	0	0	0	0	0	0	0	0	0	-	1	1	0.01769	0	1	0	0	0	0.00691
CUTA001c01_011800	RALTA_A1198	-	conserved hypothetical protein, TPR repeats; putative exported PROTEIN	COG0457	R	1	1	1	1	0	0	0	0	0	1	0	0	0	0	0	0	0	0	0	0	0	0	0	0	-	1	1	0.04296	0	1	-	0	0	0.01090
CUTA001c01_011810	RALTA_A1199	cysS	cysteine tRNA synthetase	COG0215	J	1	1	1	1	1	0	0	0	0	0	0	0	0	0	0	0	0	0	0	0	0	0	0	0	0	0	1	0.02415	0	1	-	0	0	0.00434
CUTA001c01_011820	RALTA_A1200	-	putative DNA-3-methyladenine glycosylase II	COG0122	L	1	1	1	1	0	0	0	0	0	1	0	0	0	0	0	0	0	0	0	0	0	0	0	0	-	1	1	0.04912	0	1	0	0	0	0.01333
CUTA001c01_011830	RALTA_A1201	accA	acetylCoA carboxylase, carboxytransferase subunit alpha	COG0825	I	1	1	1	1	1	0	0	0	0	0	0	0	0	0	0	0	0	0	0	0	0	0	0	0	0	0	1	0.01837	0	1	0	0	0	0.00826
CUTA001c01_011840	RALTA_A1202	tilS	tRNA(Ile)-lysidine synthetase	COG0037	D	1	1	1	1	0	0	0	0	0	1	0	0	0	0	0	0	0	0	0	0	0	0	0	0	-	1	1	0.05772	0	1	-	0	0	0.01463
CUTA001c01_011850	RALTA_A1203	lysC	ASPARTATE KINASE PROTEIN	COG0527	E	1	1	1	1	1	0	0	0	0	0	0	0	0	0	0	0	0	0	0	0	0	0	0	0	1	0	1	0.01109	0	1	0	0	0	0.00413
CUTA001c01_011870	RALTA_A1204	-	putative Adenylate cyclase	COG2114	T	1	0	0	0	0	0	0	0	0	1	0	0	0	0	0	0	0	0	0	0	0	0	0	0	0	0	1	0.04970	0	1	-	-	-	-
CUTA001c01_011880	RALTA_A1205	-	putative Pyruvate carboxylase	COG1038	C	1	0	0	0	1	0	0	0	0	0	0	0	0	0	0	0	0	0	0	0	0	0	0	0	-	1	1	0.03869	0	1	-	-	-	-
CUTA001c01_011890	RALTA_A1206	-	putative lipoprotein	-	-	0	0	0	0	0	0	0	0	0	1	0	0	0	0	0	0	0	0	0	0	0	0	0	0	-	-	-	-	0	1	-	-	-	-
CUTA001c01_011900	RALTA_A1207	-	conserved hypothetical protein; PIRIN-LIKE PROTEIN	COG1741	R	1	0	0	0	1	0	0	0	0	0	0	0	0	0	0	0	0	0	0	0	0	0	0	0	-	1	0	0.03348	0	1	-	-	-	-
CUTA001c01_011910	RALTA_A1208	-	conserved hypothetical protein, DUF35	COG1545	R	1	0	0	0	0	0	0	0	0	1	0	0	0	0	0	0	0	0	0	0	0	0	0	0	0	0	0	0.03003	0	1	-	-	-	-
CUTA001c01_011920	RALTA_A1209	-	putative nonspecific lipid-transfer protein, thiolase sterol carrier protein, ACETYL-COA C-ACETYLTRANSFERASE	COG0183	I	1	0	0	0	1	0	0	0	0	0	0	0	0	0	0	0	0	0	0	0	0	0	0	0	-	1	0	0.02517	0	1	-	-	-	-
CUTA001c01_011930	RALTA_A1211	-	putative transcriptional Regulator, IclR family	COG1414	K	1	0	0	0	1	0	0	0	0	0	0	0	1	0	0	0	0	0	0	0	0	0	0	0	0	0	1	0.03630	0	1	-	-	-	-
CUTA001c01_011940	RALTA_A1212	-	putative ABC-type dipeptide transport system, periplasmic component	COG0747	E	1	0	0	0	0	0	0	0	1	0	0	0	0	1	0	0	0	0	0	0	0	0	0	0	-	1	1	0.05384	0	1	-	-	-	-
CUTA001c01_011950	RALTA_A1213	-	putative ABC-type dipeptide transport system, membrane component	COG0601	E,P	1	0	0	0	0	1	0	0	0	0	0	0	0	1	0	0	0	0	0	0	0	0	0	0	-	1	1	0.02566	0	1	-	-	-	-
CUTA001c01_011960	RALTA_A1214	-	putative ABC-type dipeptide transport system, membrane component	COG1173	E,P	1	0	0	0	0	1	0	0	0	0	0	0	0	1	0	0	0	0	0	0	0	0	0	0	0	0	1	0.02714	0	1	-	-	-	-
CUTA001c01_011970	RALTA_A1215	-	putative ABC-type dipeptide transport system, ATP_binding component	COG0444	E,P	0	0	0	0	0	1	0	0	0	0	0	0	0	1	0	0	0	0	0	0	0	0	0	0	-	-	-	-	0	1	-	-	-	-
CUTA001c01_011980	RALTA_A1216	-	putative ABC-type dipeptide transport system, ATP_binding component	COG4608	E	1	0	0	0	0	1	0	0	0	0	0	0	0	1	0	0	0	0	0	0	0	0	0	0	0	0	1	0.03116	0	0	-	-	-	-
CUTA001c01_011990	RALTA_A1217	-	putative Porin	COG3203	M	1	0	0	0	0	0	0	1	0	0	0	0	0	0	0	0	0	0	0	0	0	0	0	0	1	0	1	0.04119	0	1	-	-	-	-
CUTA001c01_012000	RALTA_A1218	-	putative N-formylglutamate amidohydrolase	COG3741	E	1	0	0	0	0	0	0	0	0	1	0	0	0	0	0	0	0	0	0	0	0	0	0	0	-	1	1	0.05087	0	1	-	-	-	-
CUTA001c01_012010	RALTA_A1219	-	putative lactate dehydrogenase	COG0277	C	1	1	1	1	1	0	0	0	0	0	0	0	0	0	0	0	0	0	0	0	0	0	0	0	-	1	1	0.03477	0	1	0	0	0	0.00918
CUTA001c01_012020	RALTA_A1220	-	putative transmembrane lipoprotein	COG3308	S	1	1	1	0	0	1	0	0	0	0	0	0	0	0	0	0	0	0	0	0	0	0	0	0	0	0	1	0.03768	0	1	-	0	0	0.00746
CUTA001c01_012030	RALTA_A1221	-	putative TRP REPRESSOR BINDING PROTEIN wrbA, Multimeric flavodoxin	COG0655	R	1	1	1	1	0	1	0	0	0	0	0	0	0	0	0	0	0	0	0	0	0	0	0	0	0	0	1	0.02918	0	1	0	0	0	0.01167
CUTA001c01_012040	RALTA_A1222	rbn	RIBONUCLEASE, putative RNase BN, TRANSMEMBRANE PROTEIN; besides tRNAs maturation, its biological role is uncertain	COG1295	S	0	0	0	0	0	1	0	0	0	0	0	0	0	0	0	0	0	0	0	0	0	0	0	0	-	-	-	-	0	1	-	-	-	-
CUTA001c01_012050	RALTA_A1223	-	conserved hypothetical protein; putative TRANSMEMBRANE PROTEIN	COG4323	S	0	0	0	0	0	1	0	0	0	0	0	0	0	0	0	0	0	0	0	0	0	0	0	0	-	-	-	-	0	1	-	-	-	-
CUTA001c01_012060	RALTA_A1224	-	putative HYDROLASE; putative Carboxylesterase	COG0596	R	1	1	1	1	0	0	0	0	0	1	0	0	0	0	0	0	0	0	0	0	0	0	0	0	0	0	1	0.04291	0	1	0	0	0	0.02076
CUTA001c01_012070	RALTA_A1225	-	O-ACETYLHOMOSERINE (THIOL)-LYASE, METHIONINE/HOMOCYSTEINE SYNTHASE	COG2873	E	1	1	1	1	1	0	0	0	0	0	0	0	0	0	0	0	0	0	0	0	0	0	0	0	-	1	1	0.03004	0	1	-	0	0	0.01300
CUTA001c01_012080	RALTA_A1226	-	conserved hypothetical protein, CBS (cystathionine-beta-synthase) domains	COG0517	R	1	1	1	1	1	0	0	0	0	0	0	0	0	0	0	0	0	0	0	0	0	0	0	0	0	0	1	0.01908	0	1	0	0	0	0.00225
CUTA001c01_012090	RALTA_A1227	-	putative 1-acylglycerol-3-phosphate O-acyltransferase, Phospholipid/glycerol acyltransferase TRANSMEMBRANE PROTEIN	COG0204,COG0477	E,G,I,P,R	1	1	1	0	0	1	0	0	0	0	0	0	0	1	0	0	0	0	0	0	0	0	0	0	-	1	1	0.03371	0	1	0	1	0	0.01371
CUTA001c01_012100	RALTA_A1228	-	conserved hypothetical protein, Metaxin-like protein	-	-	1	1	1	0	1	0	0	0	0	0	0	0	0	0	0	0	0	0	0	0	0	0	0	0	0	0	1	0.03865	0	1	0	0	0	0.01667
CUTA001c01_012110	RALTA_A1229	aroC	chorismate synthase	COG0082	E	1	1	1	0	1	0	0	0	0	0	0	0	0	0	0	0	0	0	0	0	0	0	0	0	0	0	0	0.02281	0	1	0	0	0	0.00632
CUTA001c01_012120	RALTA_A1230	-	putative transporter, Major facilitator superfamily MFS_1	COG0477	E,G,P,R	1	1	1	0	0	1	0	0	0	0	0	0	0	1	0	0	0	0	0	0	0	0	0	0	-	1	1	0.04372	0	1	-	0	0	0.01173
CUTA001c01_012130	RALTA_A1231	-	putative outer membrane porin	COG3203	M	0	0	0	0	0	0	0	1	0	0	0	0	0	0	0	0	0	0	0	0	0	0	0	0	-	-	-	-	0	0	-	-	-	-
CUTA001c01_012140	RALTA_A1232	-	putative NAD-dependent aldehyde dehydrogenase	COG1012	C	0	0	0	0	1	0	0	0	0	0	0	0	0	0	0	0	0	0	0	0	0	0	0	0	-	-	-	-	0	0	-	-	-	-
CUTA001c01_012150	RALTA_A1233	-	putative transcriptional regulator, GntR family	COG1802	K	0	0	0	0	1	0	0	0	0	0	0	0	1	0	0	0	0	0	0	0	0	0	0	0	-	-	-	-	0	0	-	-	-	-
CUTA001c01_012160	RALTA_A1234	-	conserved hypothetical protein, UPF0065	COG3181	S	0	0	0	0	0	0	0	0	0	1	0	0	0	1	0	0	0	0	0	0	0	0	0	0	-	-	-	-	0	0	-	-	-	-
CUTA001c01_012170	RALTA_A1235	-	putative Galactonate dehydratase	COG4948	M,R	0	0	0	0	1	0	0	0	0	0	0	0	0	0	0	0	0	0	0	0	0	0	0	0	-	-	-	-	0	0	-	-	-	-
CUTA001c01_012180	RALTA_A1236	-	putative Dimethylmenaquinone methyltransferase	COG0684	H	0	0	0	0	0	0	0	0	0	1	0	0	0	0	0	0	0	0	0	0	0	0	0	0	-	-	-	-	0	0	-	-	-	-
CUTA001c01_012190	RALTA_A1237	-	conserved hypothetical protein	COG0451	G,M	0	0	0	0	0	0	0	0	0	1	0	0	0	0	0	0	0	0	0	0	0	0	0	0	-	-	-	-	0	0	-	-	-	-
CUTA001c01_012200	RALTA_A1238	-	putative Gluconolactonase; putative Ca2+ binding protein	COG3386	G	0	0	0	0	0	0	0	0	0	1	0	0	0	0	0	0	0	0	0	0	0	0	0	0	-	-	-	-	0	0	-	-	-	-
CUTA001c01_012210	RALTA_A1239	-	hypothetical protein; putative exported protein	COG2723	G	0	0	0	0	0	0	0	0	0	1	0	0	0	0	0	0	0	0	0	0	0	0	0	0	-	-	-	-	0	0	-	-	-	-
CUTA001c01_012220	RALTA_A1240	-	putative FAD dependent oxidoreductase	COG0579	R	1	1	1	0	1	0	0	0	0	0	0	0	0	0	0	0	0	0	0	0	0	0	0	0	0	0	1	0.03668	0	1	0	0	0	0.00815
CUTA001c01_012230	RALTA_A1241	-	putative transcriptional regulator, GntR family	COG2186	K	1	1	1	0	1	0	0	0	0	0	0	0	1	0	0	0	0	0	0	0	0	0	0	0	0	0	1	0.05695	0	1	0	0	0	0.00985
CUTA001c01_012240	RALTA_A1242	-	conserved hypothetical protein	-	-	1	1	1	0	0	0	0	0	0	1	0	0	0	0	0	0	0	0	0	0	0	0	0	0	-	1	1	0.06450	0	1	-	0	0	0.00796
CUTA001c01_012250	RALTA_A1243	-	putative Triacylglycerol lipase putative precursor	COG1075	R	0	0	0	0	0	0	1	0	0	0	0	0	0	0	0	0	0	0	0	0	0	0	0	0	-	-	-	-	0	1	-	-	-	-
CUTA001c01_012260	RALTA_A1244	-	lipase chaperone	COG0508,COG5380	C,O	0	0	0	0	0	1	0	0	0	0	0	0	0	0	0	0	0	0	0	0	0	0	0	0	-	-	-	-	0	1	-	-	-	-
CUTA001c01_012270	RALTA_A1245	etf	ELECTRON TRANSFER FLAVOPROTEIN-UBIQUINONE OXIDOREDUCTASE	COG0644	C	1	1	1	0	1	0	0	0	0	0	0	0	0	0	0	0	0	0	0	0	0	0	0	0	-	1	1	0.03445	0	1	-	0	0	0.00534
CUTA001c01_012280	RALTA_A1246	-	putative deshydrogenase	COG1028	I,Q,R	1	1	0	0	1	0	0	0	0	0	0	0	0	0	0	0	0	0	0	0	0	0	0	0	0	0	1	0.02412	0	1	-	0	0	0.00639
CUTA001c01_012290	RALTA_A1247	-	putative Tripartite ATP-independent periplasmic transporter, DctQ component	COG3090	G	1	1	1	0	0	1	0	0	0	0	0	0	0	1	0	0	0	0	0	0	0	0	0	0	1	0	1	0.03776	0	1	0	0	0	0.00667
CUTA001c01_012300	RALTA_A1248	-	putative Tripartite ATP-independent periplasmic transporter, DctM subunit	COG1593	G	1	1	1	0	0	1	0	0	0	0	0	0	0	1	0	0	0	0	0	0	0	0	0	0	-	1	1	0.03023	0	1	0	0	0	0.00557
CUTA001c01_012310	RALTA_A1249	-	putative Tripartite ATP-independent periplasmic transporter, DctP component	COG1638	G	1	1	1	0	0	0	0	0	1	0	0	0	0	1	0	0	0	0	0	0	0	0	0	0	-	1	0	0.02890	0	1	-	0	0	0.00975
CUTA001c01_012320	RALTA_A1250	-	putative Thioesterase/thiol ester dehydrase-isomerase	COG0824	R	1	1	1	0	1	0	0	0	0	0	0	0	0	0	0	0	0	0	0	0	0	0	0	0	0	0	1	0.05086	0	1	0	0	0	0.00501
CUTA001c01_012330	RALTA_A1251	-	putative TRANSCRIPTIONAL REGULATOR; LuxR family	COG2202,COG2771	K,T	1	1	1	1	1	0	0	0	0	0	0	0	1	0	0	0	0	0	0	0	0	0	0	0	1	0	1	0.03820	0	1	0	0	0	0.01473
CUTA001c01_012340	RALTA_A1252	atoD1	acetyl-CoA:acetoacetyl-CoA transferase, alpha subunit	COG1788	I	1	1	1	1	1	0	0	0	0	0	0	0	0	0	0	0	0	0	0	0	0	0	0	0	0	0	1	0.02228	0	0	-	0	0	0.00286
CUTA001c01_012350	RALTA_A1253	atoA1	acetyl-CoA:acetoacetyl-CoA transferase, beta subunit	COG2057	I	1	1	1	1	1	0	0	0	0	0	0	0	0	0	0	0	0	0	0	0	0	0	0	0	0	0	0	0.02490	0	0	0	0	0	0.00157
CUTA001c01_012360	RALTA_A1254	-	putative lipoprotein, COG4273	COG4273	S	0	0	0	0	0	0	0	0	0	1	0	0	0	0	0	0	0	0	0	0	0	0	0	0	-	-	-	-	0	1	-	-	-	-
CUTA001c01_012370	RALTA_A1255	-	conserved hypothetical protein, DUF411; putative exported protein	COG3019	R	1	1	0	0	0	0	0	0	0	1	0	0	0	0	0	0	0	0	0	0	0	0	0	0	-	1	1	0.04334	0	1	0	0	0	0.01468
CUTA001c01_012380	RALTA_A1256	-	beta-hydroxybutyrate dehydrogenase	COG1028	I,Q,R	1	1	1	1	1	0	0	0	0	0	0	0	0	0	0	0	0	0	0	0	0	0	0	0	0	0	1	0.03837	0	1	0	0	0	0.00775
CUTA001c01_012390	RALTA_A1257	phaY2	D-(-)-3-hydroxybutyrate oligomer hydrolase	COG0596	R	1	1	1	1	1	0	0	0	0	0	0	0	0	0	0	0	0	0	0	0	0	0	0	0	0	0	1	0.04102	0	1	0	0	0	0.00858
CUTA001c01_012400	RALTA_A1258	-	putative single-stranded mRNA endonuclease	COG0251	J	1	1	1	1	1	0	0	0	0	0	0	0	0	0	0	0	0	0	0	0	0	0	0	0	0	0	1	0.02328	0	1	0	0	0	0.00278
CUTA001c01_012410	RALTA_A1259	relA	(p)ppGpp synthetase I (GTP pyrophosphokinase)	COG0317	K,T	1	1	1	1	1	0	0	0	0	0	0	0	0	0	0	0	0	0	0	0	0	0	0	0	-	1	1	0.03283	0	1	-	0	0	0.00722
CUTA001c01_012430	RALTA_A1260	thrS	threonine tRNA synthetase	COG0441	J	1	1	1	0	1	0	0	0	0	0	0	0	0	0	0	0	0	0	0	0	0	0	0	0	1	0	1	0.03115	0	1	0	0	0	0.00682
CUTA001c01_012440	RALTA_A1261	infC	Translation initiation factor IF-3	COG0290	J	1	1	0	0	1	0	0	0	0	0	0	0	0	0	0	0	0	0	0	0	0	0	0	0	0	0	0	0.00502	0	1	0	0	0	0.00476
CUTA001c01_012450	RALTA_A1263	rpmI	50S ribosomal subunit protein A	COG0291	J	1	1	1	1	1	0	0	0	0	0	0	0	0	0	0	0	0	0	0	0	0	0	0	0	0	0	0	0.00344	0	1	0	0	0	0
CUTA001c01_012460	RALTA_A1264	rplT	50S ribosomal subunit protein L20, also posttranslational autoregulator	COG0292	J	1	1	1	1	1	0	0	0	0	0	0	0	0	0	0	0	0	0	0	0	0	0	0	0	0	0	0	0.00716	0	1	0	0	0	0.00565
CUTA001c01_012470	RALTA_A1265	pheS	phenylalanine tRNA synthetase, alpha-subunit	COG0016	J	1	1	1	1	1	0	0	0	0	0	0	0	0	0	0	0	0	0	0	0	0	0	0	0	-	1	1	0.02600	0	1	-	0	0	0.00583
CUTA001c01_012480	RALTA_A1266	pheT	phenylalanine tRNA synthetase, beta-subunit	COG0072,COG0073	J,R	1	1	1	0	1	0	0	0	0	0	0	0	0	0	0	0	0	0	0	0	0	0	0	0	1	0	1	0.04170	0	1	0	0	0	0.00327
CUTA001c01_012490	RALTA_A1267	ihfA	integration host factor (IHF), alpha subunit	COG0776	L	1	1	1	0	1	0	0	0	0	0	0	0	1	0	0	0	0	0	0	0	0	0	0	0	0	0	1	0.01733	0	1	0	0	0	0
CUTA001c01_012500	RALTA_A1268	-	putative TRANSCRIPTIONal REGULATOR, MerR family	COG0789	K	1	1	1	0	0	0	0	0	0	1	0	0	1	0	0	0	0	0	0	0	0	0	0	0	0	0	1	0.04297	0	1	0	0	0	0.00473
CUTA001c01_012520	RALTA_A1270	-	conserved hypothetical protein	-	-	1	0	0	0	0	0	0	0	0	1	0	0	0	0	0	0	0	0	0	0	0	0	0	0	0	0	0	0.05583	0	0	-	-	-	-
CUTA001c01_012530	RALTA_A1272	-	conserved hypothetical protein	-	-	1	1	0	0	0	0	0	0	0	1	0	0	0	0	0	0	0	0	0	0	0	0	0	0	0	0	0	0.05827	0	1	0	0	0	0.00775
CUTA001c01_012540	RALTA_A1273	-	putative lipoprotein	-	-	1	1	0	0	0	0	0	0	0	1	0	0	0	0	0	0	0	0	0	0	0	0	0	0	0	0	1	0.07505	0	1	0	0	0	0.01563
CUTA001c01_012550	RALTA_A1274	-	conserved hypothetical protein	COG0551	L	0	0	0	0	0	0	0	0	0	1	0	0	0	0	0	0	0	0	0	0	0	0	0	0	-	-	-	-	1	1	-	-	-	-
CUTA001c01_012560	RALTA_A1275	-	conserved hypothetical protein	-	-	1	1	0	0	0	0	0	0	0	1	0	0	0	0	0	0	0	0	0	0	0	0	0	0	0	0	0	0.03939	0	1	0	0	0	0.00601
CUTA001c01_012570	RALTA_A1276	-	putative NAD-glutamate dehydrogenase	COG2902	E	1	1	1	0	1	0	0	0	0	0	0	0	0	0	0	0	0	0	0	0	0	0	0	0	-	1	1	0.04220	0	1	-	1	0	0.00907
CUTA001c01_012580	RALTA_A1277	-	conserved hypothetical protein	-	-	1	1	0	0	0	0	0	0	0	1	0	0	0	0	0	0	0	0	0	0	0	0	0	0	-	1	1	0.05965	0	1	0	0	0	0.02235
CUTA001c01_012590	RALTA_A1278	ygfH	propionyl-CoA:succinate-CoA transferase	COG0427	C	1	1	0	0	1	0	0	0	0	0	0	0	0	0	0	0	0	0	0	0	0	0	0	0	0	0	1	0.03844	0	1	0	0	0	0.00792
CUTA001c01_012600	RALTA_A1279	-	conserved hypothetical protein; putative exported protein	-	-	1	1	1	0	0	0	0	0	0	1	0	0	0	0	0	0	0	0	0	0	0	0	0	0	0	0	1	0.06534	0	0	0	0	0	0.00575
CUTA001c01_012610	RALTA_A1280	-	conserved hypothetical protein, UPF0065	COG3181	S	1	1	1	0	0	0	0	0	0	1	0	0	0	1	0	0	0	0	0	0	0	0	0	0	-	1	1	0.02875	0	0	0	0	0	0.00641
CUTA001c01_012620	RALTA_A1281	-	hypothetical protein	-	-	0	0	0	0	0	0	0	0	0	1	0	0	0	0	0	0	0	0	0	0	0	0	0	0	-	-	-	-	0	0	-	-	-	-
CUTA001c01_012640	RALTA_A1282	-	putative transcriptional regulator, LysR family	COG0583	K	0	0	0	0	1	0	0	0	0	0	0	0	1	0	0	0	0	0	0	0	0	0	0	0	-	-	-	-	0	1	-	-	-	-
CUTA001c01_012650	RALTA_A1283	-	putative HYDROXY-ATRAZINE ETHYL AMINO HYDROLASE (atzB)	COG0402	F,R	1	1	1	0	1	0	0	0	0	0	0	0	0	0	0	0	0	0	0	0	0	0	0	0	0	0	1	0.03866	0	1	-	0	0	0.00866
CUTA001c01_012670	RALTA_A1284	-	conserved hypothetical protein	-	-	1	1	1	0	0	0	0	0	0	1	0	0	0	0	0	0	0	0	0	0	0	0	0	0	0	0	0	0.01410	0	1	0	0	0	0
CUTA001c01_012680	RALTA_A1285	-	putative Sulfate transporter	COG0659	P	1	1	1	0	0	1	0	0	0	0	0	0	0	1	0	0	0	0	0	0	0	0	0	0	-	1	1	0.03710	0	1	0	0	0	0.01184
CUTA001c01_012690	RALTA_A1286	-	putative TRANSCRIPTIONal REGULATOR, MarR	COG1846	K	1	1	0	0	1	0	0	0	0	0	0	0	1	0	0	0	0	0	0	0	0	0	0	0	1	0	1	0.06519	0	1	0	0	0	0.01431
CUTA001c01_012700	RALTA_A1287	xthA	EXODEOXYRIBONUCLEASE III	COG0708	L	1	1	1	1	1	0	0	0	0	0	0	0	0	0	0	0	0	0	0	0	0	0	0	0	0	0	1	0.03826	0	1	0	0	0	0.00867
CUTA001c01_012710	RALTA_A1288	prlC	oligopeptidase A	COG0339	E	0	0	0	0	1	0	0	0	0	0	0	0	0	0	0	0	0	0	0	0	0	0	0	0	-	-	-	-	0	1	-	-	-	-
CUTA001c01_012720	RALTA_A1289	folD	bifunctional: 5,10-methylene-tetrahydrofolate dehydrogenase; 5,10-methylene-tetrahydrofolate cyclohydrolase	COG0190	H	1	1	1	1	1	0	0	0	0	0	0	0	0	0	0	0	0	0	0	0	0	0	0	0	0	0	1	0.02423	0	1	-	0	0	0.00707
CUTA001c01_012730	RALTA_A1290	-	conserved hypothetical protein, COG3235; putative membrane protein	COG3235	S	1	1	1	0	0	1	0	0	0	0	0	0	0	0	0	0	0	0	0	0	0	0	0	0	0	0	0	0.06323	0	1	0	0	0	0.00885
CUTA001c01_012740	RALTA_A1291	-	putative RESPONSE REGULATOR	COG4566	T	1	1	1	1	1	0	0	0	0	0	0	0	1	0	0	0	0	0	0	0	0	0	0	0	0	0	1	0.01896	0	1	0	0	0	0.00159
CUTA001c01_012750	RALTA_A1292	-	putative sensor hybrid histidine kinase	COG0642,COG2202	T	1	1	1	1	0	1	0	0	0	0	0	0	1	1	0	0	0	0	0	0	0	0	0	0	-	1	1	0.02411	0	1	-	0	0	0.00509
CUTA001c01_012760	RALTA_A1293	pdhA	pyruvate dehydrogenase, decarboxylase subunit, thiamin-binding	COG2609	C	1	1	1	0	1	0	0	0	0	0	0	0	0	0	0	0	0	0	0	0	0	0	0	0	-	1	1	0.01846	0	1	-	0	0	0.00596
CUTA001c01_012770	RALTA_A1294	pdhB	dihydrolipoamide acetyltransferase component of pyruvate dehydrogenase complex	-	-	0	0	0	0	1	0	0	0	0	0	0	0	0	0	0	0	0	0	0	0	0	0	0	0	-	-	-	-	0	1	-	-	-	-
CUTA001c01_012780	RALTA_A1296	-	putative hydrolase, proteasome hslV type peptidase domain	COG5405	O	0	0	0	0	0	0	0	0	0	1	0	0	0	0	0	0	0	0	0	0	0	0	0	0	-	-	-	-	0	1	-	-	-	-
CUTA001c01_012790	RALTA_A1297	pdhL	dihydrolipoamide dehydrogenase, FAD/NAD(P)-binding, component of the 2-oxoglutarate dehydrogenase and the pyruvate dehydrogenase complexes	COG1249	C	0	0	0	0	1	0	0	0	0	0	0	0	0	0	0	0	0	0	0	0	0	0	0	0	-	-	-	-	0	1	-	-	-	-
CUTA001c01_012800	RALTA_A1298	phaP1	phasin; polyhydroxyalkanoate synthesis and granule formation regulator/factor	COG0840	N,T	1	0	0	0	0	0	0	0	0	1	0	0	0	0	0	0	0	0	0	0	0	0	0	0	0	0	1	0.01937	0	1	-	-	-	-
CUTA001c01_012810	RALTA_A1299	-	Histone deacetylase	COG0123	B,Q	1	0	0	0	1	0	0	0	0	0	0	0	0	0	0	0	0	0	0	0	0	0	0	0	0	0	1	0.06566	0	1	-	-	-	-
CUTA001c01_012820	RALTA_A1300	-	conserved hypothetical protein; putative TRANSMEMBRANE PROTEIN	COG0697	E,G,R	1	0	0	0	0	1	0	0	0	0	0	0	0	1	0	0	0	0	0	0	0	0	0	0	-	1	1	0.05198	0	1	-	-	-	-
CUTA001c01_012830	RALTA_A1301	-	putative Thioesterase/thiol ester dehydrase-isomerase	COG0824	R	1	0	0	0	1	0	0	0	0	0	0	0	0	0	0	0	0	0	0	0	0	0	0	0	0	0	0	0.03005	0	1	-	-	-	-
CUTA001c01_012840	RALTA_A1302	-	putative Nitroreductase	COG0778	C	1	0	0	0	1	0	0	0	0	0	0	0	0	0	0	0	0	0	0	0	0	0	0	0	0	0	0	0.03732	0	1	-	-	-	-
CUTA001c01_012850	RALTA_A1303	-	putative D-Alanyl-D-alanine carboxypeptidase	COG1686	M	1	0	0	0	0	0	0	0	1	0	0	0	0	0	0	0	0	0	0	0	0	0	0	0	1	0	1	0.04316	0	1	-	-	-	-
CUTA001c01_012860	RALTA_A1304	-	putative FAD linked oxidase	COG0277	C	1	0	0	0	1	0	0	0	0	0	0	0	0	0	0	0	0	0	0	0	0	0	0	0	-	1	1	0.04536	0	1	-	-	-	-
CUTA001c01_012870	RALTA_A1305	-	putative transcriptional regulator, GntR family	COG2186	K	1	0	0	0	1	0	0	0	0	0	0	0	1	0	0	0	0	0	0	0	0	0	0	0	0	0	1	0.05296	0	1	-	-	-	-
CUTA001c01_012880	RALTA_A1306	-	putative TRANSCRIPTIONal REGULATOR, IclR family	COG1414	K	1	0	0	0	1	0	0	0	0	0	0	0	1	0	0	0	0	0	0	0	0	0	0	0	0	0	1	0.03071	0	1	-	-	-	-
CUTA001c01_012890	RALTA_A1307	-	putative oxidoreductase	COG0247	C	1	0	0	0	0	1	0	0	0	0	0	0	0	0	0	0	0	0	0	0	0	0	0	0	0	0	0	0.03948	0	1	-	-	-	-
CUTA001c01_012900	RALTA_A1308	-	putative oxido reductase, 4Fe-4S ferredoxin, iron-sulfur binding	COG1139	C	1	0	0	0	1	0	0	0	0	0	0	0	0	0	0	0	0	0	0	0	0	0	0	0	-	1	1	0.04362	0	1	-	-	-	-
CUTA001c01_012910	RALTA_A1309	-	conserved hypothetical protein	-	-	1	0	0	0	0	0	0	0	0	1	0	0	0	0	0	0	0	0	0	0	0	0	0	0	-	1	1	0.06934	0	1	-	-	-	-
CUTA001c01_012920	RALTA_A1310	-	putative nucleic acid ATP-dependent helicase	COG1061,COG4951	K,L,S	0	0	0	0	1	0	0	0	0	0	0	0	0	0	0	0	0	0	0	0	0	0	0	0	-	-	-	-	0	0	-	-	-	-
CUTA001c01_012930	RALTA_A1311	-	putative ABC transporter, ATP-BINDING component	COG1101	R	1	0	0	0	0	1	0	0	0	0	0	0	0	1	0	0	0	0	0	0	0	0	0	0	-	1	0	0.03252	0	1	-	-	-	-
CUTA001c01_012940	RALTA_A1312	-	putative ABC transporter, membrane component	COG4120	R	1	0	0	0	0	1	0	0	0	0	0	0	0	1	0	0	0	0	0	0	0	0	0	0	0	0	1	0.02408	0	1	-	-	-	-
CUTA001c01_012950	RALTA_A1313	-	putative ABC-type transporter, periplasmic component	COG2984	R	1	0	0	0	0	0	0	0	0	1	0	0	0	1	0	0	0	0	0	0	0	0	0	0	-	1	1	0.02503	0	1	-	-	-	-
CUTA001c01_012960	RALTA_A1314	pyrD	dihydro-orotate oxidase, FMN-linked	COG0167	F	1	0	0	0	0	1	0	0	0	0	0	0	0	0	0	0	0	0	0	0	0	0	0	0	1	0	0	0.02727	0	1	-	-	-	-
CUTA001c01_012970	RALTA_A1315	-	Putative arginyl-tRNA--protein transferase	COG2935	O	1	0	0	0	1	0	0	0	0	0	0	0	0	0	0	0	0	0	0	0	0	0	0	0	0	0	0	0.03301	0	1	-	-	-	-
CUTA001c01_012980	RALTA_A1316	aat	leucyl, phenylalanyl-tRNA-protein transferase	COG2360	O	1	0	0	0	1	0	0	0	0	0	0	0	0	0	0	0	0	0	0	0	0	0	0	0	0	0	1	0.02989	0	1	-	-	-	-
CUTA001c01_012990	RALTA_A1317	-	putative nucleoside diphosphate hydrolase (NUDIX)	COG1051	F	1	0	0	0	1	0	0	0	0	0	0	0	0	0	0	0	0	0	0	0	0	0	0	0	0	0	1	0.02140	0	1	-	-	-	-
CUTA001c01_013010	RALTA_A1319	-	conserved hypothetical protein	-	-	1	0	0	0	0	0	0	0	0	1	0	0	0	0	0	0	0	0	0	0	0	0	0	0	0	0	1	0.04627	0	1	-	-	-	-
CUTA001c01_013020	RALTA_A1320	-	conserved hypothetical protein	-	-	1	0	0	0	0	0	0	0	0	1	0	0	0	0	0	0	0	0	0	0	0	0	0	0	-	1	1	0.03496	0	1	-	-	-	-
CUTA001c01_013030	RALTA_A1321	bdxA	Benzoyl-CoA oxygenase component A	COG0369,COG2878	C,P	1	0	0	0	0	1	0	0	0	0	0	0	0	0	0	0	0	0	0	0	0	0	0	0	0	0	1	0.04364	0	1	-	-	-	-
CUTA001c01_013040	RALTA_A1322	bdxB	Benzoyl-CoA oxygenase component B	-	-	1	0	0	0	1	0	0	0	0	0	0	0	0	0	0	0	0	0	0	0	0	0	0	0	-	1	1	0.03406	0	1	-	-	-	-
CUTA001c01_013050	RALTA_A1323	-	putative Enoyl-CoA hydratase/isomerase	COG1024	I	1	0	0	0	1	0	0	0	0	0	0	0	0	0	0	0	0	0	0	0	0	0	0	0	-	1	1	0.03423	0	1	-	-	-	-
CUTA001c01_013060	RALTA_A1324	-	putative transcriptional regulator, ATP-binding kinase, Helix-turn-helix motif, Shikimate kinase motif	COG0703,COG1396	E,K	1	0	0	0	1	0	0	0	0	0	0	0	1	0	0	0	0	0	0	0	0	0	0	0	0	0	0	0.04224	0	1	-	-	-	-
CUTA001c01_013070	RALTA_A1325	-	Benzoate-CoA ligase	COG0365	I	1	0	0	0	1	0	0	0	0	0	0	0	0	0	0	0	0	0	0	0	0	0	0	0	1	0	1	0.05403	0	1	-	-	-	-
CUTA001c01_013080	RALTA_A1326	-	putative HYDROLASE	COG0596	R	1	0	0	0	0	0	0	0	0	1	0	0	0	0	0	0	0	0	0	0	0	0	0	0	1	0	0	0.03656	0	1	-	-	-	-
CUTA001c01_013090	RALTA_A1327	-	putative ABC-type branched-chain amino acid transport systems, periplasmic component	COG0683	E	0	0	0	0	0	0	0	0	0	1	0	0	0	1	0	0	0	0	0	0	0	0	0	0	-	-	-	-	0	1	-	-	-	-
CUTA001c01_013100	RALTA_A1328	-	putative ABC-type branched-chain amino acid transport systems, membrane component	COG0559	E	0	0	0	0	0	1	0	0	0	0	0	0	0	1	0	0	0	0	0	0	0	0	0	0	-	-	-	-	0	1	-	-	-	-
CUTA001c01_013110	RALTA_A1329	-	putative ABC-type branched-chain amino acid transport systems, membrane component	COG4177	E	1	0	0	0	0	1	0	0	0	0	0	0	0	1	0	0	0	0	0	0	0	0	0	0	-	1	1	0.02679	0	1	-	-	-	-
CUTA001c01_013120	RALTA_A1330	-	putative ABC-type branched-chain amino acid transport systems, ATP binding component	COG0411	E	1	0	0	0	0	1	0	0	0	0	0	0	0	1	0	0	0	0	0	0	0	0	0	0	0	0	1	0.04070	0	1	-	-	-	-
CUTA001c01_013130	RALTA_A1331	-	putative ABC-type branched-chain amino acid transport systems, ATP binding component	COG0410	E	1	0	0	0	0	0	0	0	0	1	0	0	0	1	0	0	0	0	0	0	0	0	0	0	-	1	1	0.05638	0	1	-	-	-	-
CUTA001c01_013140	RALTA_A1332	-	putative POTASSIUM UPTAKE transporter (kup)	COG3158	P	1	0	0	0	0	1	0	0	0	0	0	0	0	1	0	0	0	0	0	0	0	0	0	0	-	1	1	0.03481	0	1	-	-	-	-
CUTA001c01_013150	RALTA_A1334	-	conserved hypothetical protein; putative exported protein	-	-	1	0	0	0	0	0	0	0	0	1	0	0	0	0	0	0	0	0	0	0	0	0	0	0	0	0	0	0.07670	0	1	-	-	-	-
CUTA001c01_013160	RALTA_A1335	-	putative Prolyl aminopeptidase, LuxR DNA binding domain C_term	COG0596,COG2771	K,R	1	0	0	0	1	0	0	0	0	0	0	0	1	0	0	0	0	0	0	0	0	0	0	0	0	0	1	0.03791	0	1	-	-	-	-
CUTA001c01_013170	RALTA_A1336	-	Heat shock chaperone, Hsp20 family	COG0071	O	1	0	0	0	0	0	0	0	0	1	0	0	0	0	0	0	0	0	0	0	0	0	0	0	0	0	1	0.02768	1	1	-	-	-	-
CUTA001c01_013180	RALTA_A1337	-	Heat shock chaperone, Hsp20 family	COG0071	O	0	0	0	0	0	0	0	0	0	1	0	0	0	0	0	0	0	0	0	0	0	0	0	0	-	-	-	-	1	1	-	-	-	-
CUTA001c01_013190	RALTA_A1338	-	putative NAD-dependent epimerase/dehydratase; putative formyltransferase	COG0451	G,M	0	0	0	0	1	0	0	0	0	0	0	0	0	0	0	0	0	0	0	0	0	0	0	0	-	-	-	-	0	1	-	-	-	-
CUTA001c01_013200	RALTA_A1339	-	putative Glycosyl transferase, family 39	COG1807	M	0	0	0	0	0	1	0	0	0	0	0	0	0	0	0	0	0	0	0	0	0	0	0	0	-	-	-	-	0	1	-	-	-	-
CUTA001c01_013210	RALTA_A1340	-	putative response regulator, CheY family	COG0745	K,T	1	1	0	0	1	0	0	0	0	0	0	0	1	0	0	0	0	0	0	0	0	0	0	0	0	0	1	0.04036	0	0	0	0	0	0.00897
CUTA001c01_013220	RALTA_A1341	-	putative sensor histidine kinase	COG0642	T	1	1	0	0	0	1	0	0	0	0	0	0	1	0	0	0	0	0	0	0	0	0	0	0	-	1	1	0.04983	0	1	-	0	0	0.01407
CUTA001c01_013230	RALTA_A1342	tex	transcriptional accessory protein	COG2183	K	1	1	1	1	1	0	0	0	0	0	0	0	0	0	0	0	0	0	0	0	0	0	0	0	0	0	1	0.03009	0	1	0	0	0	0.01414
CUTA001c01_013240	RALTA_A1343	-	conserved hypothetical protein; putative exported protein	-	-	0	0	0	0	0	0	0	0	0	1	0	0	0	0	0	0	0	0	0	0	0	0	0	0	-	-	-	-	0	1	-	-	-	-
CUTA001c01_013250	RALTA_A1344	-	conserved hypothetical protein	-	-	1	1	1	1	0	0	0	0	0	1	0	0	0	0	0	0	0	0	0	0	0	0	0	0	0	0	1	0.02946	0	1	0	0	0	0
CUTA001c01_013260	RALTA_A1345	-	putative ATP-dependent helicase	COG1199	K,L	1	1	0	0	1	0	0	0	0	0	0	0	0	0	0	0	0	0	0	0	0	0	0	0	-	1	1	0.04568	0	1	-	0	0	0.01033
CUTA001c01_013270	RALTA_A1346	-	putative lipoprotein, ComL family, tetratricopeptide repeats (TPR) domain	COG4105	R	1	1	0	0	0	0	0	1	0	0	0	0	0	0	0	0	0	0	0	0	0	0	0	0	0	0	0	0.01992	0	1	-	0	0	0.00664
CUTA001c01_013280	RALTA_A1347	rluD	23S rRNA pseudouridine synthase	COG0564	J	1	1	1	1	1	0	0	0	0	0	0	0	0	0	0	0	0	0	0	0	0	0	0	0	0	0	1	0.03447	0	1	0	0	0	0.01371
CUTA001c01_013290	RALTA_A1348	-	conserved hypothetical protein, COG1496	COG1496	S	1	1	1	1	0	0	0	0	0	1	0	0	0	0	0	0	0	0	0	0	0	0	0	0	-	1	1	0.05737	0	1	-	0	0	0.01515
CUTA001c01_013300	RALTA_A1349	-	conserved hypothetical protein; putative transmembrane protein	-	-	0	0	0	0	0	1	0	0	0	0	0	0	0	0	0	0	0	0	0	0	0	0	0	0	-	-	-	-	0	1	-	-	-	-
CUTA001c01_013310	RALTA_A1350	phaC1	Polyhydroxyalkanoic acid synthase (Poly-beta-hydroxybutyrate polymerase)	COG3243	I	1	1	1	1	1	0	0	0	0	0	0	0	0	0	0	0	0	0	0	0	0	0	0	0	0	0	1	0.03166	0	1	0	0	0	0.00453
CUTA001c01_013320	RALTA_A1351	phaA	Acetyl-CoA acetyltransferase (beta-ketothiolase)	COG0183	I	1	1	1	1	1	0	0	0	0	0	0	0	0	0	0	0	0	0	0	0	0	0	0	0	-	1	1	0.02723	0	0	0	0	0	0.00594
CUTA001c01_013330	RALTA_A1352	phaB1	Acetoacetyl-CoA reductase	COG1028	I,Q,R	1	1	1	1	1	0	0	0	0	0	0	0	0	0	0	0	0	0	0	0	0	0	0	0	1	0	1	0.02132	0	0	-	0	0	0.00542
CUTA001c01_013340	RALTA_A1354	phaR	Polyhydroxyalkanoate synthesis repressor PhaR	COG5394	S	1	1	1	1	0	0	0	0	0	1	0	0	0	0	0	0	0	0	0	0	0	0	0	0	0	0	1	0.01339	0	1	0	0	0	0.00182
CUTA001c01_013350	RALTA_A1355	-	putative transcriptional regulator, lambda repressor-like DNA-binding domain	COG3636	K	0	0	0	0	0	0	0	0	0	1	0	0	1	0	0	0	0	0	0	0	0	0	0	0	-	-	-	-	0	1	-	-	-	-
CUTA001c01_013360	RALTA_A1356	-	conserved hypothetical protein	-	-	0	0	0	0	0	0	0	0	0	1	0	0	0	0	0	0	0	0	0	0	0	0	0	0	-	-	-	-	0	0	-	-	-	-
CUTA001c01_013370	RALTA_A1357	dusC	tRNA-dihydrouridine synthase C	COG0042	J	1	1	0	0	1	0	0	0	0	0	0	0	0	0	0	0	0	0	0	0	0	0	0	0	0	0	1	0.06551	0	1	0	0	0	0.01363
CUTA001c01_013380	RALTA_A1358	-	putative 2-methylthioadenine synthetase	COG0621	J	1	1	1	1	1	0	0	0	0	0	0	0	0	0	0	0	0	0	0	0	0	0	0	0	0	0	1	0.03930	0	1	0	0	0	0.00752
CUTA001c01_013390	RALTA_A1359	bktB	acetyl-CoA acetyltransferase, thiolase	COG0183	I	1	1	0	0	1	0	0	0	0	0	0	0	0	0	0	0	0	0	0	0	0	0	0	0	-	1	1	0.03957	0	0	-	0	0	0.00423
CUTA001c01_013400	RALTA_A1360	-	conserved hypothetical protein; putative exported protein	-	-	1	1	1	1	0	0	0	0	0	1	0	0	0	0	0	0	0	0	0	0	0	0	0	0	-	1	0	0.07648	0	1	-	0	0	0.01320
CUTA001c01_013410	RALTA_A1361	metC	cystathionine beta-lyase, PLP-dependent (beta-cystathionase)	COG0626	E	1	1	1	1	1	0	0	0	0	0	0	0	0	0	0	0	0	0	0	0	0	0	0	0	0	0	1	0.03452	0	1	0	0	0	0.01399
CUTA001c01_013420	RALTA_A1362	-	conserved hypothetical protein	-	-	0	0	0	0	0	0	0	0	0	1	0	0	0	0	0	0	0	0	0	0	0	0	0	0	-	-	-	-	0	1	-	-	-	-
CUTA001c01_013430	RALTA_A1363	-	conserved hypothetical protein,DUF337; Uncharacterized iron-regulated membrane protein	COG3182	S	1	1	0	0	0	1	0	0	0	0	0	0	0	0	0	0	0	0	0	0	0	0	0	0	-	1	1	0.04450	0	1	-	0	0	0.00668
CUTA001c01_013440	RALTA_A1364	-	putative transmembrane lipoprotein	-	-	1	1	0	0	0	1	0	0	0	0	0	0	0	0	0	0	0	0	0	0	0	0	0	0	-	1	1	0.05578	0	1	-	0	0	0.02333
CUTA001c01_013450	RALTA_A1365	-	putative transmembrane lipoprotein	-	-	1	1	0	0	0	1	0	0	0	0	0	0	0	0	0	0	0	0	0	0	0	0	0	0	0	0	1	0.07339	0	1	0	0	0	0.00702
CUTA001c01_013460	RALTA_A1366	serB	PHOSPHOSERINE PHOSPHATASE	COG0560	E	1	1	1	0	1	0	0	0	0	0	0	0	0	0	0	0	0	0	0	0	0	0	0	0	0	0	1	0.03204	0	1	0	0	0	0.00469
CUTA001c01_013470	RALTA_A1367	-	putative Aminoacylase	COG1473	R	0	0	0	0	0	0	0	0	0	1	0	0	0	0	0	0	0	0	0	0	0	0	0	0	-	-	-	-	0	1	-	-	-	-
CUTA001c01_013480	RALTA_A1368	argE	ACETYLORNITHINE DEACETYLASE (ACETYLORNITHINASE) PROTEIN	COG0624	E	0	0	0	0	1	0	0	0	0	0	0	0	0	0	0	0	0	0	0	0	0	0	0	0	-	-	-	-	0	1	-	-	-	-
CUTA001c01_013490	RALTA_A1369	mfd	transcription-repair ATP-dependent coupling factor, helicase	COG1197	K,L	1	1	0	0	1	0	0	0	0	0	0	0	0	0	0	0	0	0	0	0	0	0	0	0	-	1	1	0.02862	0	1	-	0	0	0.00841
CUTA001c01_013500	RALTA_A1370	ispD	4-diphosphocytidyl-2C-methyl-D-erythritol synthase	COG1211	I	1	1	1	1	0	0	0	0	0	1	0	0	0	0	0	0	0	0	0	0	0	0	0	0	0	0	1	0.02915	0	1	0	0	0	0.00407
CUTA001c01_013510	RALTA_A1371	ispF	2C-methyl-D-erythritol 2,4-cyclodiphosphate synthase	COG0245	I	1	1	1	1	1	0	0	0	0	0	0	0	0	0	0	0	0	0	0	0	0	0	0	0	-	1	1	0.03781	0	1	0	0	0	0.01183
CUTA001c01_013520	RALTA_A1372	-	putative N-acetyltransferase (GCN5 family)	COG0454	K,R	1	1	1	0	0	0	0	0	0	1	0	0	0	0	0	0	0	0	0	0	0	0	0	0	-	1	1	0.03397	0	1	0	0	0	0.00702
CUTA001c01_013530	RALTA_A1373	-	putative Alkylhydroperoxidase ahpD, ANTIOXIDANT oxidoreductase	COG2128	S	1	1	1	1	0	0	0	0	1	0	0	0	0	0	0	0	0	0	0	0	0	0	0	0	0	0	1	0.02898	0	1	0	0	0	0.00775
CUTA001c01_013540	RALTA_A1374	ahpC	Peroxiredoxin, Antioxidant oxidoreductase	COG0450	O	1	1	1	1	1	0	0	0	0	0	0	0	0	0	0	0	0	0	0	0	0	0	0	0	0	0	0	0.01646	0	1	0	0	0	0.00366
CUTA001c01_013550	RALTA_A1375	citA	citrate transporter	COG0477	E,G,P,R	1	1	0	0	0	1	0	0	0	0	0	0	0	1	0	0	0	0	0	0	0	0	0	0	-	1	1	0.03346	0	1	0	0	0	0.00770
CUTA001c01_013560	RALTA_A1376	envZ	sensory histidine kinase in two-component regulatory system with OmpR, regulates ompF and ompC expression, senses osmolarity (OmpR family)	COG0642	T	0	0	0	0	0	1	0	0	0	0	0	0	1	0	0	0	0	0	0	0	0	0	0	0	-	-	-	-	0	1	-	-	-	-
CUTA001c01_013570	RALTA_A1377	ompR	response regulator in two-component regulatory system with EnvZ, regulates ompF and ompC expression (OmpR family)	COG0745	K,T	1	1	1	1	1	0	0	0	0	0	0	0	1	0	0	0	0	0	0	0	0	0	0	0	0	0	1	0.01811	0	1	0	0	0	0.01389
CUTA001c01_013580	RALTA_A1378	-	putative transmembrane lipoprotein	-	-	1	1	0	0	0	0	0	0	0	1	0	0	0	0	0	0	0	0	0	0	0	0	0	0	0	0	0	0.04628	0	1	0	0	0	0.01515
CUTA001c01_013590	RALTA_A1379	-	putative N-carbamoyl-L-amino-acid hydrolase; Amidase, hydantoinase/carbamoylase family; putative exported protein	COG0624	E	1	1	0	0	1	0	0	0	0	0	0	0	0	0	0	0	0	0	0	0	0	0	0	0	-	1	1	0.04910	0	1	0	0	0	0.01111
CUTA001c01_013600	RALTA_A1380	crtB	phytoene synthetase, Trans-Isoprenyl Diphosphate Synthase	COG1562	I	1	1	1	0	0	0	0	0	0	1	0	0	0	0	0	0	0	0	0	0	0	0	0	0	0	0	1	0.03438	0	1	0	0	0	0.00360
CUTA001c01_013610	RALTA_A1381	-	putative TRANSPORT/EFFLUX TRANSMEMBRANE PROTEIN	COG0845	M	1	1	0	0	0	1	0	0	0	0	0	0	0	0	0	0	0	0	0	0	0	0	0	0	-	1	1	0.04706	0	1	0	0	0	0.01385
CUTA001c01_013620	RALTA_A1382	-	putative TRANSMEMBRANE DRUG EFFLUX PROTEIN	COG0841	V	1	1	0	0	0	1	0	0	0	0	0	0	0	1	0	0	0	0	0	0	0	0	0	0	1	0	1	0.03080	0	1	0	0	0	0.00675
CUTA001c01_013630	RALTA_A1383	-	conserved hypothetical protein	-	-	0	0	0	0	0	0	0	0	0	1	0	0	0	0	0	0	0	0	0	0	0	0	0	0	-	-	-	-	0	1	-	-	-	-
CUTA001c01_013650	RALTA_A1385	-	conserved hypothetical protein	COG0477	E,G,P,R	1	1	0	0	0	1	0	0	0	0	0	0	0	0	0	0	0	0	0	0	0	0	0	0	0	0	1	0.04580	0	1	0	0	0	0.00546
CUTA001c01_013660	RALTA_A1386	-	conserved hypothetical protein, DUF519	COG2961	R	1	1	0	0	1	0	0	0	0	0	0	0	0	0	0	0	0	0	0	0	0	0	0	0	-	1	1	0.04261	0	1	-	0	0	0.00936
CUTA001c01_013670	RALTA_A1387	-	conserved hypothetical protein, DUF752; putative oxydoreductase	COG0665,COG4121	E,S	1	1	1	1	1	0	0	0	0	0	0	0	0	0	0	0	0	0	0	0	0	0	0	0	-	1	1	0.05570	0	1	-	0	0	0.01268
CUTA001c01_013680	RALTA_A1389	tig	peptidyl-prolyl cis/trans isomerase (trigger factor), molecular chaperone involved in cell division	COG0544	O	1	1	1	0	1	0	0	0	0	0	0	0	0	0	0	0	0	0	0	0	0	0	0	0	-	1	0	0.01680	0	1	0	0	0	0.00296
CUTA001c01_013690	RALTA_A1390	clpP	proteolytic subunit of clpA-clpP ATP-dependent serine protease	COG0740	O,U	1	1	1	0	1	0	0	0	0	0	0	0	0	0	0	0	0	0	0	0	0	0	0	0	0	0	1	0.01522	0	1	0	0	0	0
CUTA001c01_013700	RALTA_A1391	clpX	ATPase and specificity subunit of ClpX-ClpP ATP-dependent serine protease	COG1219	O	1	1	1	1	1	0	0	0	0	0	0	0	0	0	0	0	0	0	0	0	0	0	0	0	0	0	1	0.02558	0	1	0	0	0	0.00392
CUTA001c01_013710	RALTA_A1392	lon	DNA-binding ATP-dependent protease	COG0466	O	1	1	0	0	1	0	0	0	0	0	0	0	0	0	0	0	0	0	0	0	0	0	0	0	-	1	1	0.02429	0	1	-	0	0	0.00208
CUTA001c01_013730	RALTA_A1393	-	conserved hypothetical protein	-	-	0	0	0	0	0	0	0	0	0	1	0	0	0	0	0	0	0	0	0	0	0	0	0	0	-	-	-	-	0	1	-	-	-	-
CUTA001c01_013740	RALTA_A1394	-	conserved hypothetical protein	-	-	0	0	0	0	0	0	0	0	0	1	0	0	0	0	0	0	0	0	0	0	0	0	0	0	-	-	-	-	0	1	-	-	-	-
CUTA001c01_013750	RALTA_A1395	-	conserved hypothetical protein	COG3243	I	1	0	0	0	1	0	0	0	0	0	0	0	0	0	0	0	0	0	0	0	0	0	0	0	0	0	1	0.12860	0	1	-	-	-	-
CUTA001c01_013760	RALTA_A1396	-	putative Phosphate acetyl/butyryltransferase	COG0280	C	1	0	0	0	1	0	0	0	0	0	0	0	0	0	0	0	0	0	0	0	0	0	0	0	0	0	1	0.11444	0	1	-	-	-	-
CUTA001c01_013770	RALTA_A1397	-	Acetate kinase	COG0282	C	1	0	0	0	1	0	0	0	0	0	0	0	0	0	0	0	0	0	0	0	0	0	0	0	0	0	1	0.15059	0	1	-	-	-	-
CUTA001c01_013780	RALTA_A1398	fabI2	enoyl-[acyl-carrier-protein] reductase (NADH)	COG0623	I	1	0	0	0	0	1	0	0	0	0	0	0	0	0	0	0	0	0	0	0	0	0	0	0	0	0	1	0.13443	0	1	-	-	-	-
CUTA001c01_013790	RALTA_A1399	-	putative dehydrogenase; putative exported protein	COG2084	I	0	0	0	0	0	0	0	0	0	1	0	0	0	0	0	0	0	0	0	0	0	0	0	0	-	-	-	-	1	1	-	-	-	-
CUTA001c01_013800	RALTA_A1400	-	putative transcriptional regulator, TetR family	COG1309	K	0	0	0	0	1	0	0	0	0	0	0	0	1	0	0	0	0	0	0	0	0	0	0	0	-	-	-	-	1	1	-	-	-	-
CUTA001c01_013810	RALTA_A1401	-	putative AMINO-ACID TRANSPORTER TRANSMEMBRANE PROTEIN	COG0531	E	0	0	0	0	0	1	0	0	0	0	0	0	0	1	0	0	0	0	0	0	0	0	0	0	-	-	-	-	0	1	-	-	-	-
CUTA001c01_013820	RALTA_A1402	-	putative branched-chain-amino-acid aminotransferase	COG0115	E,H	1	0	0	0	1	0	0	0	0	0	0	0	0	0	0	0	0	0	0	0	0	0	0	0	-	1	1	0.05725	0	1	-	-	-	-
CUTA001c01_013830	RALTA_A1403	-	putative patatin-like phospholipase	-	-	0	0	0	0	0	0	0	0	0	1	0	0	0	0	0	0	0	0	0	0	0	0	0	0	-	-	-	-	0	1	-	-	-	-
CUTA001c01_013840	RALTA_A1404	-	conserved hypothetical protein; putative Alkylhydroperoxidase AhpD core	COG2128	S	0	0	0	0	0	0	0	0	0	1	0	0	0	0	0	0	0	0	0	0	0	0	0	0	-	-	-	-	0	1	-	-	-	-
CUTA001c01_013850	RALTA_A1405	-	conserved hypothetical protein, COG1917; putative exported protein	COG1917	S	0	0	0	0	0	0	0	0	0	1	0	0	0	0	0	0	0	0	0	0	0	0	0	0	-	-	-	-	0	1	-	-	-	-
CUTA001c01_013860	RALTA_A1406	-	putative lytic transglycosylase MltA-interacting protein MipA; putative exported protein	COG3713	M	1	0	0	0	0	0	0	0	0	1	0	0	0	0	0	0	0	0	0	0	0	0	0	0	-	1	1	0.08031	0	1	-	-	-	-
CUTA001c01_013870	RALTA_A1408	-	conserved hypothetical protein, YjgF_like1 domain	COG0251	J	1	0	0	0	0	0	0	0	0	1	0	0	0	0	0	0	0	0	0	0	0	0	0	0	0	0	0	0.08321	0	1	-	-	-	-
CUTA001c01_013880	RALTA_A1409	-	putative transcriptional regulator, LysR family	COG0583	K	1	0	0	0	1	0	0	0	0	0	0	0	1	0	0	0	0	0	0	0	0	0	0	0	0	0	0	0.06793	0	1	-	-	-	-
CUTA001c01_013890	RALTA_A1410	-	putative dehydrogenase/reductase	COG1028	I,Q,R	1	0	0	0	1	0	0	0	0	0	0	0	0	0	0	0	0	0	0	0	0	0	0	0	0	0	1	0.06980	0	1	-	-	-	-
CUTA001c01_013900	RALTA_A1412	-	putative transcriptional regulator protein, AraC family	COG4977	K	0	0	0	0	1	0	0	0	0	0	0	0	1	0	0	0	0	0	0	0	0	0	0	0	-	-	-	-	0	1	-	-	-	-
CUTA001c01_013910	RALTA_A1414	ppk1	polyphosphate kinase, component of RNA degradosome	COG0855	P	0	0	0	0	0	1	0	0	0	0	0	0	0	0	0	0	0	0	0	0	0	0	0	0	-	-	-	-	0	1	-	-	-	-
CUTA001c01_013920	RALTA_A1415	-	putative FAD OXIDOREDUCTASE	COG0277	C	0	0	0	0	1	0	0	0	0	0	0	0	0	0	0	0	0	0	0	0	0	0	0	0	-	-	-	-	1	1	-	-	-	-
CUTA001c01_013930	RALTA_A1416	-	putative TRANSCRIPTIONal REGULATOR, DNA-binding HTH domain (GntR) and aminotransferase domain (MocR family)	COG1167	E,K	0	0	0	0	1	0	0	0	0	0	0	0	1	0	0	0	0	0	0	0	0	0	0	0	-	-	-	-	0	1	-	-	-	-
CUTA001c01_013940	RALTA_A1417	-	putative deacylase, Acetylornithine deacetylase /succinyl-diaminopimelate desuccinylase family	COG0624	E	0	0	0	0	1	0	0	0	0	0	0	0	0	0	0	0	0	0	0	0	0	0	0	0	-	-	-	-	0	1	-	-	-	-
CUTA001c01_013950	RALTA_A1418	-	putative ABC-type peptide transport system, periplasmic component	COG0747	E	0	0	0	0	0	0	0	0	1	0	0	0	0	1	0	0	0	0	0	0	0	0	0	0	-	-	-	-	0	1	-	-	-	-
CUTA001c01_013960	RALTA_A1419	-	putative ABC-type peptide transport system, membrane component	COG0601	E,P	0	0	0	0	0	1	0	0	0	0	0	0	0	1	0	0	0	0	0	0	0	0	0	0	-	-	-	-	1	1	-	-	-	-
CUTA001c01_013970	RALTA_A1420	-	putative ABC-type peptide transport system, periplasmic component	COG1173	E,P	0	0	0	0	0	1	0	0	0	0	0	0	0	1	0	0	0	0	0	0	0	0	0	0	-	-	-	-	1	1	-	-	-	-
CUTA001c01_013980	RALTA_A1421	-	putative ABC-type peptide transport system, ATP_binding component	COG1123	R	0	0	0	0	0	1	0	0	0	0	0	0	0	1	0	0	0	0	0	0	0	0	0	0	-	-	-	-	0	1	-	-	-	-
CUTA001c01_013990	RALTA_A1422	puuE	4-aminobutyrate aminotransferase, PLP-dependent	COG0160	E	0	0	0	0	1	0	0	0	0	0	0	0	0	0	0	0	0	0	0	0	0	0	0	0	-	-	-	-	0	1	-	-	-	-
CUTA001c01_014000	RALTA_A1423	gabD1	succinate-semialdehyde dehydrogenase I, NADP-dependent	COG1012	C	0	0	0	0	1	0	0	0	0	0	0	0	0	0	0	0	0	0	0	0	0	0	0	0	-	-	-	-	0	0	-	-	-	-
CUTA001c01_014010	RALTA_A1424	-	conserved hypothetical protein, RmlC-like cupin motif	COG1917	S	0	0	0	0	0	0	0	0	0	1	0	0	0	0	0	0	0	0	0	0	0	0	0	0	-	-	-	-	1	1	-	-	-	-
CUTA001c01_014020	RALTA_A1425	ilvG2	ACETOLACTATE SYNTHASE ISOZYME II (LARGE SUBUNIT) PROTEIN	COG0028	E,H	0	0	0	0	1	0	0	0	0	0	0	0	0	0	0	0	0	0	0	0	0	0	0	0	-	-	-	-	0	1	-	-	-	-
CUTA001c01_014030	RALTA_A1426	-	Putative acetylpolyamine aminohydrolase, Histone deacetylase superfamily	COG0123	B,Q	0	0	0	0	1	0	0	0	0	0	0	0	0	0	0	0	0	0	0	0	0	0	0	0	-	-	-	-	0	1	-	-	-	-
CUTA001c01_014040	RALTA_A1427	-	putative N-carbamoyl-L-amino-acid hydrolase	COG0624	E	0	0	0	0	1	0	0	0	0	0	0	0	0	0	0	0	0	0	0	0	0	0	0	0	-	-	-	-	0	1	-	-	-	-
CUTA001c01_014050	RALTA_A1428	-	conserved hypothetical protein, DUF6; putative membrane protein	COG0697	E,G,R	0	0	0	0	0	1	0	0	0	0	0	0	0	1	0	0	0	0	0	0	0	0	0	0	-	-	-	-	1	1	-	-	-	-
CUTA001c01_014060	RALTA_A1429	puuC	aldehyde dehydrogenase	COG1012	C	0	0	0	0	1	0	0	0	0	0	0	0	0	0	0	0	0	0	0	0	0	0	0	0	-	-	-	-	0	1	-	-	-	-
CUTA001c01_014070	RALTA_A1430	-	putative Metallophosphoesterase	COG1409	R	0	0	0	0	1	0	0	0	0	0	0	0	0	0	0	0	0	0	0	0	0	0	0	0	-	-	-	-	0	1	-	-	-	-
CUTA001c01_014080	RALTA_A1431	-	putative ABC TRANSPORTER, ATP-BINDING component	COG3842	E	0	0	0	0	0	1	0	0	0	0	0	0	0	1	0	0	0	0	0	0	0	0	0	0	-	-	-	-	0	1	-	-	-	-
CUTA001c01_014090	RALTA_A1432	-	putative ABC TRANSPORTER, membrane component	COG1177,COG1178	E,P	0	0	0	0	0	1	0	0	0	0	0	0	0	1	0	0	0	0	0	0	0	0	0	0	-	-	-	-	0	1	-	-	-	-
CUTA001c01_014100	RALTA_A1433	-	putative ABC transporter, membrane component	COG0555	O	0	0	0	0	0	1	0	0	0	0	0	0	0	1	0	0	0	0	0	0	0	0	0	0	-	-	-	-	0	1	-	-	-	-
CUTA001c01_014110	RALTA_A1434	-	putative ABC TRANSPORTER, periplasmic binding component	COG1840	P	0	0	0	0	0	0	0	0	1	0	0	0	0	1	0	0	0	0	0	0	0	0	0	0	-	-	-	-	0	1	-	-	-	-
CUTA001c01_014120	RALTA_A1435	-	putative TRANSCRIPTIONal REGULATOR, LacI family	COG1609	K	0	0	0	0	1	0	0	0	0	0	0	0	1	0	0	0	0	0	0	0	0	0	0	0	-	-	-	-	0	1	-	-	-	-
CUTA001c01_014140	RALTA_A1437	ppiD	PEPTIDYL-PROLYL CIS-TRANS ISOMERASE	COG0760	O	0	0	0	0	0	1	0	0	0	0	0	0	0	0	0	0	0	0	0	0	0	0	0	0	-	-	-	-	0	1	-	-	-	-
CUTA001c01_014150	RALTA_A1439	tesA	multifunctional: Arylesterase; lysophospholipase	COG2755	E	0	0	0	0	0	0	0	0	0	1	0	0	0	0	0	0	0	0	0	0	0	0	0	0	-	-	-	-	0	1	-	-	-	-
CUTA001c01_014160	RALTA_A1440	-	putative ABC transporter, atp_binding component	COG4181	Q	0	0	0	0	0	1	0	0	0	0	0	0	0	1	0	0	0	0	0	0	0	0	0	0	-	-	-	-	0	1	-	-	-	-
CUTA001c01_014170	RALTA_A1441	pgi	glucosephosphate isomerase	COG0166	G	1	1	1	1	1	0	0	0	0	0	0	0	0	0	0	0	0	0	0	0	0	0	0	0	0	0	0	0.03628	0	1	0	0	0	0.00763
CUTA001c01_014180	RALTA_A1442	-	conserved hypothetical protein; putative carbohydrate kinase	COG0062,COG0063	G,S	1	1	1	1	0	1	0	0	0	0	0	0	0	0	0	0	0	0	0	0	0	0	0	0	-	1	1	0.06109	0	1	-	0	0	0.00758
CUTA001c01_014190	RALTA_A1443	dadA2	D-amino acid dehydrogenase subunit	COG0665	E	1	1	0	0	0	1	0	0	0	0	0	0	0	0	0	0	0	0	0	0	0	0	0	0	-	1	1	0.04990	0	1	-	0	0	0.01389
CUTA001c01_014200	RALTA_A1444	-	putative TRAP transporter, inner membrane large component (DctM)	COG1593	G	1	1	0	0	0	1	0	0	0	0	0	0	0	1	0	0	0	0	0	0	0	0	0	0	-	1	0	0.03277	0	1	-	0	0	0.00765
CUTA001c01_014210	RALTA_A1445	-	putative TRAP transporter, inner membrane component (dctQ)	-	-	1	1	0	0	0	1	0	0	0	0	0	0	0	1	0	0	0	0	0	0	0	0	0	0	0	0	1	0.03952	0	1	-	0	0	0.00729
CUTA001c01_014220	RALTA_A1446	-	putative TRAP transporter, extracytoplasmic binding receptor component (dctP)	COG1638	G	1	1	0	0	0	0	0	0	1	0	0	0	0	1	0	0	0	0	0	0	0	0	0	0	-	1	1	0.02831	0	1	0	0	0	0.00519
CUTA001c01_014230	RALTA_A1447	-	putative AMIDOTRANSFERASE/AMIDASE	COG0154	J	1	1	1	0	0	0	0	0	0	1	0	0	0	0	0	0	0	0	0	0	0	0	0	0	-	1	1	0.04537	0	1	0	0	0	0.01035
CUTA001c01_014240	RALTA_A1448	-	putative sensor histidine kinase (dctS)	COG0642	T	0	0	0	0	0	1	0	0	0	0	0	0	1	0	0	0	0	0	0	0	0	0	0	0	-	-	-	-	0	1	-	-	-	-
CUTA001c01_014250	RALTA_A1449	-	conserved hypothetical protein	-	-	1	0	0	0	0	0	0	0	0	1	0	0	0	0	0	0	0	0	0	0	0	0	0	0	0	0	1	0.14543	0	1	-	-	-	-
CUTA001c01_014260	RALTA_A1450	-	conserved hypothetical protein	-	-	1	0	0	0	0	0	0	0	0	1	0	0	0	0	0	0	0	0	0	0	0	0	0	0	0	0	0	0.06967	0	1	-	-	-	-
CUTA001c01_014270	RALTA_A1451	-	conserved hypothetical protein	-	-	1	0	0	0	0	0	0	0	0	1	0	0	0	0	0	0	0	0	0	0	0	0	0	0	0	0	1	0.06111	0	1	-	-	-	-
CUTA001c01_014280	RALTA_A1452	-	conserved hypothetical protein, COG5631 (predicted transcription regulator)	COG5631	K	1	1	0	0	0	0	0	0	0	1	0	0	0	0	0	0	0	0	0	0	0	0	0	0	-	1	1	0.05468	0	1	-	0	0	0.01563
CUTA001c01_014290	RALTA_A1453	purL	phosphoribosylformyl-glycineamide synthetase (FGAM synthetase)	COG0047,COG0046	F	1	1	0	0	1	0	0	0	0	0	0	0	0	0	0	0	0	0	0	0	0	0	0	0	-	1	1	0.03270	0	1	-	1	0	0.00816
CUTA001c01_014300	RALTA_A1454	-	conserved hypothetical protein	-	-	1	1	0	0	0	0	0	0	0	1	0	0	0	0	0	0	0	0	0	0	0	0	0	0	0	0	1	0.09802	0	1	-	1	0	0.00694
CUTA001c01_014310	RALTA_A1455	-	putative Peptidylprolyl isomerase; putative exported protein	COG0760	O	1	1	1	1	0	0	0	0	1	0	0	0	0	0	0	0	0	0	0	0	0	0	0	0	-	1	1	0.02136	0	1	-	1	0	0.00126
CUTA001c01_014320	RALTA_A1456	-	conserved hypothetical protein; stress induced morphogen BolA-like protein	COG0271	T	1	1	1	1	0	0	0	0	0	1	0	0	0	0	0	0	0	0	0	0	0	0	0	0	0	0	0	0.01489	0	1	0	1	0	0.00327
CUTA001c01_014330	RALTA_A1457	ispZ	intracellular septation protein A	COG2917	D	1	1	1	1	0	1	0	0	0	0	0	0	0	0	0	0	0	0	0	0	0	0	0	0	0	0	1	0.01998	0	1	0	0	0	0.01117
CUTA001c01_014340	RALTA_A1458	msrB	methionine sulfoxide reductase	COG0229	O	1	1	1	1	1	0	0	0	0	0	0	0	0	0	0	0	0	0	0	0	0	0	0	0	0	0	1	0.04049	0	1	0	0	0	0.01104
CUTA001c01_014350	RALTA_A1459	-	conserved hypothetical protein, UPF0061	COG0397	S	1	1	1	1	1	0	0	0	0	0	0	0	0	0	0	0	0	0	0	0	0	0	0	0	-	1	1	0.03976	0	1	-	0	0	0.01397
CUTA001c01_014360	RALTA_A1460	alkK	Medium-chain-fatty-acid-CoA ligase (Medium-chain acyl- CoA synthetase)	COG0318	I,Q	1	1	1	1	1	0	0	0	0	0	0	0	0	0	0	0	0	0	0	0	0	0	0	0	-	1	1	0.02930	0	1	-	0	0	0.01109
CUTA001c01_014370	RALTA_A1461	-	putative ABC-type branched-chain amino acid transporter, periplasmic component	COG0683	E	1	1	1	1	0	0	0	0	1	0	0	0	0	1	0	0	0	0	0	0	0	0	0	0	-	1	1	0.02859	0	1	-	0	0	0.00721
CUTA001c01_014380	RALTA_A1462	-	putative ABC-type branched-chain amino acid transporter, membrane component	COG0559	E	1	1	1	1	0	1	0	0	0	0	0	0	0	1	0	0	0	0	0	0	0	0	0	0	0	0	1	0.02214	0	1	0	0	0	0.00529
CUTA001c01_014390	RALTA_A1463	-	putative ABC-type branched-chain amino acid transporter, membrane component	COG4177	E	1	1	1	1	0	1	0	0	0	0	0	0	0	1	0	0	0	0	0	0	0	0	0	0	0	0	1	0.03226	0	1	0	0	0	0.00686
CUTA001c01_014400	RALTA_A1464	-	putative ABC-type branched-chain amino acid transporter, atp_binding component	COG0411	E	1	1	1	1	0	1	0	0	0	0	0	0	0	1	0	0	0	0	0	0	0	0	0	0	0	0	1	0.02746	0	1	0	0	0	0.00259
CUTA001c01_014410	RALTA_A1465	-	putative ABC-type branched-chain amino acid transporter, ATP_binding component	COG0410	E	1	1	1	0	0	1	0	0	0	0	0	0	0	1	0	0	0	0	0	0	0	0	0	0	-	1	1	0.05536	0	1	-	0	0	0.02391
CUTA001c01_014420	RALTA_A1466	lysP1	lysine-specific permease, APC family	COG0833	E	0	0	0	0	0	1	0	0	0	0	0	0	0	1	0	0	0	0	0	0	0	0	0	0	-	-	-	-	0	1	-	-	-	-
CUTA001c01_014430	RALTA_A1467	fadB	multifunctional: 3-hydroxybutyryl-CoA epimerase, delta(3)-cis-delta(2)-trans-enoyl-CoA isomerase, enoyl-CoA hydratase (N-terminal); 3-hydroxyacyl-CoA dehydrogenase (C-terminal)	COG1250,COG1024	I	1	1	1	1	1	0	0	0	0	0	0	0	0	0	0	0	0	0	0	0	0	0	0	0	-	1	1	0.02993	0	1	-	0	0	0.00625
CUTA001c01_014440	RALTA_A1468	pncA	nicotinamidase/pyrazinamidase	COG1335	Q	1	1	1	1	1	0	0	0	0	0	0	0	0	0	0	0	0	0	0	0	0	0	0	0	-	1	1	0.04863	0	1	-	0	0	0.02492
CUTA001c01_014450	RALTA_A1469	-	putative 3-ketoacyl-CoA thiolase / acetyl-CoA acetyltransferase	COG0183	I	0	0	0	0	1	0	0	0	0	0	0	0	0	0	0	0	0	0	0	0	0	0	0	0	-	-	-	-	0	1	-	-	-	-
CUTA001c01_014460	RALTA_A1470	-	putative thioesterase	COG2050	Q	0	0	0	0	1	0	0	0	0	0	0	0	0	0	0	0	0	0	0	0	0	0	0	0	-	-	-	-	0	1	-	-	-	-
CUTA001c01_014470	RALTA_A1471	-	putative ACYL-COA DEHYDROGENASE	COG1960	I	0	0	0	0	1	0	0	0	0	0	0	0	0	0	0	0	0	0	0	0	0	0	0	0	-	-	-	-	0	1	-	-	-	-
CUTA001c01_014480	RALTA_A1472	-	putative DEHYDROGENASE OXIDOREDUCTASE	COG1028	I,Q,R	1	1	1	1	1	0	0	0	0	0	0	0	0	0	0	0	0	0	0	0	0	0	0	0	-	1	1	0.03709	0	1	-	0	0	0.02051
CUTA001c01_014490	RALTA_A1473	-	putative thioesterase	COG2050	Q	1	1	1	1	0	0	0	0	0	1	0	0	0	0	0	0	0	0	0	0	0	0	0	0	-	1	1	0.02059	0	1	0	0	1	0.03678
CUTA001c01_014500	RALTA_A1474	-	Putative NADP-dependent Zn-binding oxidoreductases, putative GroES-like domain	COG2130	R	1	1	1	1	1	0	0	0	0	0	0	0	0	0	0	0	0	0	0	0	0	0	0	0	-	1	1	0.03219	0	1	-	0	0	0.01290
CUTA001c01_014510	RALTA_A1475	-	putative L-fuculose-phosphate aldolase	COG0235	G	1	1	1	1	1	0	0	0	0	0	0	0	0	0	0	0	0	0	0	0	0	0	0	0	1	0	1	0.04270	0	1	0	0	0	0.02017
CUTA001c01_014520	RALTA_A1476	-	putative OXIDOREDUCTASE DEHYDROGENASE	COG1028	I,Q,R	1	1	1	1	1	0	0	0	0	0	0	0	0	0	0	0	0	0	0	0	0	0	0	0	0	0	1	0.03378	0	1	0	0	0	0.01111
CUTA001c01_014530	RALTA_A1477	-	putative HYDROLASE	COG0596	R	1	1	1	1	0	0	0	0	0	1	0	0	0	0	0	0	0	0	0	0	0	0	0	0	-	1	1	0.04143	0	1	-	0	0	0.00952
CUTA001c01_014540	RALTA_A1478	-	conserved hypothetical protein, high-affinity ADP-ribose binding domain	COG2110	R	1	1	1	0	1	0	0	0	0	0	0	0	0	0	0	0	0	0	0	0	0	0	0	0	-	1	1	0.04346	0	1	-	0	0	0.01373
CUTA001c01_014550	RALTA_A1479	gbd1	NAD-DEPENDENT 4-HYDROXYBUTYRATE DEHYDROGENASE OXIDOREDUCTASE PROTEIN	COG1454	C	1	1	0	0	1	0	0	0	0	0	0	0	0	0	0	0	0	0	0	0	0	0	0	0	-	1	1	0.02640	0	1	-	0	0	0.01047
CUTA001c01_014560	RALTA_A1480	-	putative Esterase/lipase	COG0657	I	1	1	1	1	1	0	0	0	0	0	0	0	0	0	0	0	0	0	0	0	0	0	0	0	0	0	1	0.04044	0	1	0	0	0	0.02116
CUTA001c01_014570	RALTA_A1481	-	conserved hypothetical protein, UPF0065	COG3181	S	1	1	1	0	0	0	0	0	1	0	0	0	0	1	0	0	0	0	0	0	0	0	0	0	-	1	1	0.02627	0	1	0	0	0	0.00306
CUTA001c01_014580	RALTA_A1482	-	putative 4-hydroxybenzoyl-CoA thioesterase	COG0824	R	0	0	0	0	1	0	0	0	0	0	0	0	0	0	0	0	0	0	0	0	0	0	0	0	-	-	-	-	0	1	-	-	-	-
CUTA001c01_014590	RALTA_A1483	-	putative NAD-dependent epimerase/dehydratase	COG0451	G,M	1	1	0	0	1	0	0	0	0	0	0	0	0	0	0	0	0	0	0	0	0	0	0	0	-	1	1	0.05256	0	1	-	0	0	0.02366
CUTA001c01_014600	RALTA_A1484	-	putative hydroxypyruvate isomerase	COG3622	G	1	1	1	0	1	0	0	0	0	0	0	0	0	0	0	0	0	0	0	0	0	0	0	0	-	1	1	0.06157	0	1	-	0	0	0.00256
CUTA001c01_014610	RALTA_A1485	-	putative transporter, MFS family	COG0477	E,G,P,R	0	0	0	0	0	1	0	0	0	0	0	0	0	1	0	0	0	0	0	0	0	0	0	0	-	-	-	-	0	0	-	-	-	-
CUTA001c01_014620	RALTA_A1486	-	putative fuculose phosphate aldolase with Class II aldolase domain	COG0235	G	1	1	1	0	0	0	0	0	0	1	0	0	0	0	0	0	0	0	0	0	0	0	0	0	-	1	1	0.03704	0	1	-	0	0	0.00768
CUTA001c01_014630	RALTA_A1487	-	conserved hypothetical protein, COG3395; type III effector Hrp-dependent outer proteins (Hop) domain	COG3395	S	1	1	1	0	0	0	0	0	0	1	0	0	0	0	0	0	0	0	0	0	0	0	0	0	-	1	1	0.06202	0	1	-	0	0	0.00788
CUTA001c01_014640	RALTA_A1488	-	putative 3-hydroxyisobutyrate dehydrogenase; putative exported protein	COG2084	I	1	1	1	0	1	0	0	0	0	0	0	0	0	0	0	0	0	0	0	0	0	0	0	0	-	1	1	0.03905	0	1	-	0	0	0.00898
CUTA001c01_014650	RALTA_A1489	-	putative transcriptional regulator, GntR family	COG2186	K	1	1	1	0	1	0	0	0	0	0	0	0	1	0	0	0	0	0	0	0	0	0	0	0	-	1	1	0.04156	0	1	-	0	0	0.00410
CUTA001c01_014660	RALTA_A1490	-	conserved hypothetical protein; putative acyl CoA/Acetyltransferase	COG0454	K,R	1	1	1	0	1	0	0	0	0	0	0	0	0	0	0	0	0	0	0	0	0	0	0	0	0	0	1	0.04875	0	1	0	0	0	0
CUTA001c01_014670	RALTA_A1491	-	conserved hypothetical protein, DUF833	COG3332	S	1	1	0	0	0	0	0	0	0	1	0	0	0	0	0	0	0	0	0	0	0	0	0	0	-	1	1	0.03415	0	1	0	0	0	0.00848
CUTA001c01_014680	RALTA_A1492	-	conserved hypothetical protein	-	-	1	1	1	1	0	0	0	0	0	1	0	0	0	0	0	0	0	0	0	0	0	0	0	0	0	0	0	0.02990	0	1	0	0	0	0.00347
CUTA001c01_014690	RALTA_A1493	-	putative aminomethyl transferase	COG0354	R	1	1	1	1	0	0	0	0	0	1	0	0	0	0	0	0	0	0	0	0	0	0	0	0	-	1	1	0.06258	0	1	-	0	0	0.01035
CUTA001c01_014700	RALTA_A1494	-	putative Aminodeoxychorismate lyase; putative exported protein	COG1559	R	1	1	1	1	0	1	0	0	0	0	0	0	0	0	0	0	0	0	0	0	0	0	0	0	1	0	1	0.03819	0	1	0	0	0	0.01146
CUTA001c01_014710	RALTA_A1495	tmk	thymidylate kinase	COG0125	F	1	1	1	1	1	0	0	0	0	0	0	0	0	0	0	0	0	0	0	0	0	0	0	0	0	0	1	0.04252	0	1	0	0	0	0.00328
CUTA001c01_014720	RALTA_A1496	holB	DNA POLYMERASE III, DELTA' SUBUNIT	COG0470	L	1	1	1	1	1	0	0	0	0	0	0	0	0	0	0	0	0	0	0	0	0	0	0	0	0	0	1	0.04622	0	1	0	0	0	0.01294
CUTA001c01_014730	RALTA_A1497	pilZ	TYPE 4 pilus assembly protein	COG3215	N,U	1	1	1	1	0	0	0	0	0	1	0	0	0	0	0	0	0	0	0	0	0	0	0	0	-	1	1	0.04827	0	1	-	0	0	0.00513
CUTA001c01_014740	RALTA_A1498	-	putative acetyltransferase; putative Phosphinothricin acetyltransferase	COG1247	M	1	1	0	0	0	0	0	0	0	1	0	0	0	0	0	0	0	0	0	0	0	0	0	0	0	0	1	0.04970	0	1	0	0	0	0.00402
CUTA001c01_014750	RALTA_A1499	-	putative metallo-dependent hydrolase; putative TatD-related deoxyribonuclease	COG0084	L	1	1	1	1	1	0	0	0	0	0	0	0	0	0	0	0	0	0	0	0	0	0	0	0	0	0	1	0.04405	0	1	0	0	0	0.00253
CUTA001c01_014760	RALTA_A1500	-	conserved hypothetical protein, ankyrin repeat domain; putative exported protein	COG0666	R	1	1	1	0	0	0	0	0	0	1	0	0	0	0	0	0	0	0	0	0	0	0	0	0	-	1	1	0.03064	0	1	0	0	0	0.00408
CUTA001c01_014770	RALTA_A1501	-	conserved hypothetical protein, DUF1232	COG3339	S	1	1	0	0	0	1	0	0	0	0	0	0	0	0	0	0	0	0	0	0	0	0	0	0	0	0	1	0.05635	0	1	0	0	0	0.01550
CUTA001c01_014780	RALTA_A1502	-	conserved hypothetical protein, DUF323	COG1262	S	1	1	1	0	0	0	0	0	0	1	0	0	0	0	0	0	0	0	0	0	0	0	0	0	1	0	1	0.04129	0	1	0	0	0	0.00855
CUTA001c01_014790	RALTA_A1503	-	putative acyl carrier protein phosphodiesterase (ACP phosphodiesterase)	COG1182	I	1	1	0	0	1	0	0	0	0	0	0	0	0	0	0	0	0	0	0	0	0	0	0	0	0	0	1	0.04148	0	1	0	0	0	0.00324
CUTA001c01_014800	RALTA_A1504	-	putative transcriptional regulator, LysR family	COG0583	K	1	1	0	0	1	0	0	0	0	0	0	0	1	0	0	0	0	0	0	0	0	0	0	0	0	0	1	0.04080	0	1	0	0	0	0.01058
CUTA001c01_014810	RALTA_A1505	-	conserved hypothetical protein; putative membrane protein	COG2259	S	1	1	1	0	0	1	0	0	0	0	0	0	0	1	0	0	0	0	0	0	0	0	0	0	0	0	1	0.05944	0	1	0	0	0	0.02158
CUTA001c01_014820	RALTA_A1507	-	putative lipoprotein	-	-	1	1	0	0	0	0	0	0	0	1	0	0	0	0	0	0	0	0	0	0	0	0	0	0	0	0	1	0.03432	0	1	0	0	0	0.00538
CUTA001c01_014830	RALTA_A1508	-	putative response regulator receiver (CheY-like) diguanylate phosphodiesterase (EAL domain)	COG2200,COG0784	T	1	1	0	0	0	1	0	0	0	0	0	0	1	0	0	0	0	0	0	0	0	0	0	0	-	1	1	0.05498	0	1	-	0	0	0.01460
CUTA001c01_014840	RALTA_A1509	ftsK 1	DNA translocase	COG1674	D	0	0	0	0	0	1	0	0	0	0	0	0	0	0	0	0	0	0	0	0	0	0	0	0	-	-	-	-	0	1	-	-	-	-
CUTA001c01_014850	RALTA_A1510	-	conserved hypothetical protein, RmlC-like cupin domain	-	-	1	1	1	0	0	0	0	0	0	1	0	0	0	0	0	0	0	0	0	0	0	0	0	0	-	1	1	0.13952	0	1	-	0	0	0.02424
CUTA001c01_014860	RALTA_A1511	-	conserved hypothetical protein, COG2128	COG2128	S	1	0	0	0	1	0	0	0	0	0	0	0	0	0	0	0	0	0	0	0	0	0	0	0	-	1	1	0.05078	0	1	-	-	-	-
CUTA001c01_014870	RALTA_A1512	-	conserved hypothetical protein, COG4950	COG4950	S	1	0	0	0	0	0	0	0	0	1	0	0	0	0	0	0	0	0	0	0	0	0	0	0	-	1	1	0.06998	0	1	-	-	-	-
CUTA001c01_014880	RALTA_A1513	-	putative flavoprotein involved in K+ transport, COG2072	COG0493,COG2072	E,P,R	1	1	0	0	1	0	0	0	0	0	0	0	0	0	0	0	0	0	0	0	0	0	0	0	-	1	1	0.04203	0	1	-	0	0	0.01464
CUTA001c01_014890	RALTA_A1514	-	putative TRANSCRIPTIONal REGULATOR, LysR family	COG0583	K	1	1	0	0	1	0	0	0	0	0	0	0	1	0	0	0	0	0	0	0	0	0	0	0	-	1	1	0.06179	0	1	-	0	0	0.01687
CUTA001c01_014900	RALTA_A1515	-	putative ABC-type glycine betaine transport system, Substrate-binding inner membrane component	COG1174,COG1732	E,M	1	1	0	0	0	1	0	0	0	0	0	0	0	1	0	0	0	0	0	0	0	0	0	0	-	1	1	0.06374	0	1	-	0	0	0.02245
CUTA001c01_014910	RALTA_A1516	-	putative Transcriptional regulator, GntR family with aminotransferase activity	COG1167	E,K	1	1	0	0	1	0	0	0	0	0	0	0	1	0	0	0	0	0	0	0	0	0	0	0	-	1	1	0.03689	0	1	-	0	0	0.00640
CUTA001c01_014920	RALTA_A1517	-	putative three-component membrane-bound alcohol deshydrogenase, subunit III (AdhS)	-	-	1	1	0	0	0	1	0	0	0	0	0	0	0	0	0	0	0	0	0	0	0	0	0	0	0	0	1	0.03416	0	1	0	0	0	0.02186
CUTA001c01_014930	RALTA_A1518	-	putative three-component membrane-bound alcohol deshydrogenase, cytochrome c subunit (AdhB)	COG2010	C	1	1	0	0	0	1	0	0	0	0	0	0	0	0	0	0	0	0	0	0	0	0	0	0	1	0	1	0.05359	0	1	-	0	0	0.00875
CUTA001c01_014940	RALTA_A1519	-	putative three-component membrane-bound alcohol deshydrogenase (AdhA)	COG1233	Q	1	1	1	0	1	0	0	0	0	0	0	0	0	0	0	0	0	0	0	0	0	0	0	0	-	1	1	0.05117	0	1	-	0	0	0.00766
CUTA001c01_014950	RALTA_A1520	-	putative Phospholipid/glycerol acyltransferase; putative membrane protein	COG0204	I	1	1	0	0	0	1	0	0	0	0	0	0	0	0	0	0	0	0	0	0	0	0	0	0	-	1	1	0.04479	0	1	0	0	0	0.01778
CUTA001c01_014960	RALTA_A1521	-	conserved hypothetical protein, COG4313; putative exported protein	COG4313	C	1	0	0	0	0	1	0	0	0	0	0	0	0	0	0	0	0	0	0	0	0	0	0	0	0	0	1	0.05453	0	1	-	-	-	-
CUTA001c01_014970	RALTA_A1522	-	conserved hypothetical protein; putative exported protein	-	-	0	0	0	0	0	1	0	0	0	0	0	0	0	0	0	0	0	0	0	0	0	0	0	0	-	-	-	-	0	1	-	-	-	-
CUTA001c01_014980	RALTA_A1523	-	putative Outer membrane protein/protective antigen OMA87	COG4775	M	1	0	0	0	0	1	0	0	0	0	0	0	0	0	0	0	0	0	0	0	0	0	0	0	-	1	1	0.06002	0	1	-	-	-	-
CUTA001c01_014990	RALTA_A1524	-	putative Sulfatase-modifying factor (C-alpha-formyglycine- generating enzyme)	COG1262	S	1	0	0	0	0	0	0	0	0	1	0	0	0	0	0	0	0	0	0	0	0	0	0	0	-	1	1	0.04828	0	1	-	-	-	-
CUTA001c01_015000	RALTA_A1525	-	putative nonspecific acid phosphatase	-	-	1	0	0	0	0	1	0	0	0	0	0	0	0	0	0	0	0	0	0	0	0	0	0	0	-	1	1	0.04982	0	1	-	-	-	-
CUTA001c01_015010	RALTA_A1526	-	Sulfatase	COG3119	P	1	0	0	0	1	0	0	0	0	0	0	0	0	0	0	0	0	0	0	0	0	0	0	0	-	1	1	0.11511	0	1	-	-	-	-
CUTA001c01_015020	RALTA_A1527	-	putative Spermine synthase	COG0421,COG0477,COG0477,COG4262,COG0477	E,G,P,R	1	0	0	0	0	1	0	0	0	0	0	0	0	0	0	0	0	0	0	0	0	0	0	0	-	1	1	0.07360	0	1	-	-	-	-
CUTA001c01_015030	RALTA_A1528	-	putative ATPase, AAA_3 family; MoxR-like ATPase	COG0714	R	1	0	0	0	1	0	0	0	0	0	0	0	0	0	0	0	0	0	0	0	0	0	0	0	-	1	1	0.03795	0	1	-	-	-	-
CUTA001c01_015040	RALTA_A1529	-	conserved hypothetical protein; putative exported protein	COG1721	R	1	0	0	0	0	0	0	0	0	1	0	0	0	0	0	0	0	0	0	0	0	0	0	0	1	0	1	0.04559	0	1	-	-	-	-
CUTA001c01_015050	RALTA_A1530	-	conserved hypothetical protein; putative exported protein	-	-	0	0	0	0	0	0	0	0	0	1	0	0	0	0	0	0	0	0	0	0	0	0	0	0	-	-	-	-	0	1	-	-	-	-
CUTA001c01_015060	RALTA_A1531	-	conserved hypothetical protein, vWA domain (Von Willebrand factor, type A); putative membrane protein	COG2304	R	0	0	0	0	0	1	0	0	0	0	0	0	0	0	0	0	0	0	0	0	0	0	0	0	-	-	-	-	0	1	-	-	-	-
CUTA001c01_015070	RALTA_A1532	-	conserved hypothetical protein, Tetratricopeptide TPR_4 motif; putative membrane protein	COG0457,COG2304	R	0	0	0	0	0	1	0	0	0	0	0	0	0	0	0	0	0	0	0	0	0	0	0	0	-	-	-	-	0	1	-	-	-	-
CUTA001c01_015080	RALTA_A1533	-	conserved hypothetical protein; putative exported protein	-	-	0	0	0	0	0	0	0	0	0	1	0	0	0	0	0	0	0	0	0	0	0	0	0	0	-	-	-	-	0	1	-	-	-	-
CUTA001c01_015090	RALTA_A1534	-	putative transporter	COG2985	R	1	0	0	0	0	1	0	0	0	0	0	0	0	1	0	0	0	0	0	0	0	0	0	0	-	1	1	0.04574	0	1	-	-	-	-
CUTA001c01_015100	RALTA_A1535	-	putative Glutamine amidotransferases class-II (Gn-AT), YafJ-type	COG0121	R	1	1	0	0	0	0	0	0	0	1	0	0	0	0	0	0	0	0	0	0	0	0	0	0	-	1	1	0.03625	0	1	0	0	0	0.00712
CUTA001c01_015110	RALTA_A1536	-	putative Spermidine synthase	COG0421	E	1	1	0	0	0	1	0	0	0	0	0	0	0	0	0	0	0	0	0	0	0	0	0	0	-	1	1	0.05639	0	1	-	0	0	0.02172
CUTA001c01_015120	RALTA_A1537	-	putative Protein-L-isoaspartate(D-aspartate) O-methyltransferase; putative exported protein	COG2518	O	1	1	0	0	0	0	0	0	0	1	0	0	0	0	0	0	0	0	0	0	0	0	0	0	-	1	1	0.03735	0	1	1	0	0	0.00870
CUTA001c01_015130	RALTA_A1538	-	putative chaperone heat-shock protein	COG0443	O	1	1	0	0	0	0	0	0	0	1	0	0	0	0	0	0	0	0	0	0	0	0	0	0	-	1	1	0.03995	0	1	0	0	0	0.01408
CUTA001c01_015140	RALTA_A1539	-	putative heat-shock chaperone Hsp70/DnaK	COG0443	O	0	0	0	0	1	0	0	0	0	0	0	0	0	0	0	0	0	0	0	0	0	0	0	0	-	-	-	-	0	1	-	-	-	-
CUTA001c01_015150	RALTA_A1540	-	conserved hypothetical protein	-	-	1	1	0	0	0	1	0	0	0	0	0	0	0	0	0	0	0	0	0	0	0	0	0	0	-	1	1	0.04208	0	1	0	0	0	0.01773
CUTA001c01_015160	RALTA_A1541	rpoD2	RNA polymerase sigma 70 (sigma D) factor	COG0568	K	1	1	0	0	1	0	0	0	0	0	0	0	1	0	0	0	0	0	0	0	0	0	0	0	-	1	1	0.03010	0	1	0	0	0	0.00822
CUTA001c01_015170	RALTA_A1543	-	putative transcriptional regulator, AsnC/Lrp family	COG1522	K	1	1	0	0	1	0	0	0	0	0	0	0	1	0	0	0	0	0	0	0	0	0	0	0	0	0	0	0.03048	0	1	0	0	0	0.01316
CUTA001c01_015180	RALTA_A1544	-	putative Cysteine dioxygenase type I	-	-	0	0	0	0	1	0	0	0	0	0	0	0	0	0	0	0	0	0	0	0	0	0	0	0	-	-	-	-	0	1	-	-	-	-
CUTA001c01_015190	RALTA_A1545	-	conserved hypothetical protein; putative exported protein	COG0810	M	1	0	0	0	0	0	0	0	0	1	0	0	0	0	0	0	0	0	0	0	0	0	0	0	0	0	1	0.05987	0	1	-	-	-	-
CUTA001c01_015200	RALTA_A1546	-	putative dioxygenase, Glyoxalase/bleomycin resistance protein	COG0346	E	1	0	0	0	0	0	0	0	0	1	0	0	0	0	0	0	0	0	0	0	0	0	0	0	-	1	1	0.05866	0	1	-	-	-	-
CUTA001c01_015210	RALTA_A1547	-	putative transcriptional regulator, TetR family	COG1309	K	1	0	0	0	1	0	0	0	0	0	0	0	1	0	0	0	0	0	0	0	0	0	0	0	0	0	1	0.04218	0	1	-	-	-	-
CUTA001c01_015220	RALTA_A1548	-	putative Acyl-CoA synthetase (AMP-forming)/AMP-acid ligase	COG0318	I,Q	0	0	0	0	1	0	0	0	0	0	0	0	0	0	0	0	0	0	0	0	0	0	0	0	-	-	-	-	0	1	-	-	-	-
CUTA001c01_015230	RALTA_A1549	-	Methylcrotonoyl-CoA carboxylase beta chain	COG4799	I	0	0	0	0	1	0	0	0	0	0	0	0	0	0	0	0	0	0	0	0	0	0	0	0	-	-	-	-	0	1	-	-	-	-
CUTA001c01_015240	RALTA_A1550	-	Methylcrotonoyl-CoA carboxylase subunit alpha	COG4770	I	0	0	0	0	1	0	0	0	0	0	0	0	0	0	0	0	0	0	0	0	0	0	0	0	-	-	-	-	0	1	-	-	-	-
CUTA001c01_015250	RALTA_A1551	-	putative GLUTATHIONE S-TRANSFERASE PROTEIN, GST superfamily, Beta family.	COG0625	O	0	0	0	0	0	0	0	0	1	0	0	0	0	0	0	0	0	0	0	0	0	0	0	0	-	-	-	-	0	1	-	-	-	-
CUTA001c01_015260	RALTA_A1552	-	putative 3-demethylubiquinone-9 3-methyltransferase	COG3865	S	0	0	0	0	0	0	0	0	0	1	0	0	0	0	0	0	0	0	0	0	0	0	0	0	-	-	-	-	0	1	-	-	-	-
CUTA001c01_015270	RALTA_A1553	polB	DNA polymerase II and 3' -> 5' exonuclease, DNA polymerase type-B family	COG0417	L	0	0	0	0	1	0	0	0	0	0	0	0	0	0	0	0	0	0	0	0	0	0	0	0	-	-	-	-	0	1	-	-	-	-
CUTA001c01_015310	RALTA_A1555	-	conserved hypothetical protein	-	-	0	0	0	0	0	0	0	0	0	1	0	0	0	0	0	0	0	0	0	0	0	0	0	0	-	-	-	-	0	1	-	-	-	-
CUTA001c01_015320	RALTA_A1556	-	conserved hypothetical protein, DUF159	COG2135	S	0	0	0	0	0	0	0	0	0	1	0	0	0	0	0	0	0	0	0	0	0	0	0	0	-	-	-	-	0	1	-	-	-	-
CUTA001c01_015330	RALTA_A1557	-	conserved hypothetical protein	COG3652	S	0	0	0	0	0	0	0	0	1	0	0	0	0	0	0	0	0	0	0	0	0	0	0	0	-	-	-	-	0	1	-	-	-	-
CUTA001c01_015340	RALTA_A1558	-	putative Galactose oxidase precursor	-	-	0	0	0	0	0	1	0	0	0	0	0	0	0	0	0	0	0	0	0	0	0	0	0	0	-	-	-	-	0	1	-	-	-	-
CUTA001c01_015350	RALTA_A1559	-	hypothetical protein	-	-	0	0	0	0	0	0	0	0	0	1	0	0	0	0	0	0	0	0	0	0	0	0	0	0	-	-	-	-	0	0	-	-	-	-
CUTA001c01_015360	RALTA_A1560	-	putative transporter, Permease Membrane Region PF06826.2 (YidE/YbjL duplication).	COG2985	R	0	0	0	0	0	1	0	0	0	0	0	0	0	1	0	0	0	0	0	0	0	0	0	0	-	-	-	-	0	1	-	-	-	-
CUTA001c01_015370	RALTA_A1561	ldhA	fermentative D-lactate dehydrogenase, NAD-dependent	COG1052	C,H,R	0	0	0	0	1	0	0	0	0	0	0	0	0	0	0	0	0	0	0	0	0	0	0	0	-	-	-	-	0	1	-	-	-	-
CUTA001c01_015380	RALTA_A1562	-	conserved hypothetical protein, UPF0065	COG3181	S	0	0	0	0	0	0	0	0	1	0	0	0	0	1	0	0	0	0	0	0	0	0	0	0	-	-	-	-	0	1	-	-	-	-
CUTA001c01_015390	RALTA_A1563	uxuA	D-mannonate dehydratase	COG1312	G	0	0	0	0	1	0	0	0	0	0	0	0	0	0	0	0	0	0	0	0	0	0	0	0	-	-	-	-	0	1	-	-	-	-
CUTA001c01_015400	RALTA_A1565	-	putative transcriptional regulator, gntR family (putative transcriptional repressor for uxu operon uxuR)	COG2186	K	0	0	0	0	1	0	0	0	0	0	0	0	1	0	0	0	0	0	0	0	0	0	0	0	-	-	-	-	0	1	-	-	-	-
CUTA001c01_015410	RALTA_A1566	-	conserved hypothetical protein (putative Acyl-CoA N-acyltransferase)	COG0454	K,R	0	0	0	0	0	0	0	0	0	1	0	0	0	0	0	0	0	0	0	0	0	0	0	0	-	-	-	-	0	0	-	-	-	-
CUTA001c01_015420	RALTA_A1567	-	putative glycosyl transferase, group 1	COG0438	M	0	0	0	0	0	1	0	0	0	0	0	0	0	0	0	0	0	0	0	0	0	0	0	0	-	-	-	-	0	1	-	-	-	-
CUTA001c01_015430	RALTA_A1568	-	conserved hypothetical protein	-	-	0	0	0	0	0	0	0	0	0	1	0	0	0	0	0	0	0	0	0	0	0	0	0	0	-	-	-	-	0	1	-	-	-	-
CUTA001c01_015440	RALTA_A1569	-	putative methyltransferase, ubiE/COQ5 family	COG0500	Q,R	1	1	0	0	0	0	0	0	1	0	0	0	0	0	0	0	0	0	0	0	0	0	0	0	1	0	1	0.05345	0	1	0	0	0	0.01221
CUTA001c01_015450	RALTA_A1570	-	conserved hypothetical protein, DUF72	COG1801	S	0	0	0	0	1	0	0	0	0	0	0	0	0	0	0	0	0	0	0	0	0	0	0	0	-	-	-	-	0	1	-	-	-	-
CUTA001c01_015460	RALTA_A1571	mnhG	Multisubunit Na+/H+ antiporter, MnhG subunit	COG1320	P	0	0	0	0	0	1	0	0	0	0	0	0	0	1	0	0	0	0	0	0	0	0	0	0	-	-	-	-	0	1	-	-	-	-
CUTA001c01_015470	RALTA_A1572	mnhF	Multisubunit Na+/H+ antiporter, MnhF subunit	COG2212	P	1	1	0	0	0	1	0	0	0	0	0	0	0	1	0	0	0	0	0	0	0	0	0	0	0	0	0	0.03630	0	1	0	0	0	0
CUTA001c01_015480	RALTA_A1573	mnhE	Multisubunit Na+/H+ antiporter, MnhE subunit	COG1863	P	1	1	0	0	0	1	0	0	0	0	0	0	0	1	0	0	0	0	0	0	0	0	0	0	0	0	0	0.03902	0	1	0	0	0	0.00599
CUTA001c01_015490	RALTA_A1574	mnhD	Multisubunit Na+/H+ antiporter, MnhD subunit	COG0651	C,P	1	1	0	0	0	1	0	0	0	0	0	0	0	1	0	0	0	0	0	0	0	0	0	0	1	0	1	0.03810	0	1	0	0	0	0.00845
CUTA001c01_015500	RALTA_A1575	mnhC	Multisubunit Na+/H+ antiporter, MnhC subunit	COG1006	P	1	1	0	0	0	1	0	0	0	0	0	0	0	1	0	0	0	0	0	0	0	0	0	0	0	0	1	0.03654	0	1	0	0	0	0
CUTA001c01_015510	RALTA_A1576	mnhAB	Multisubunit Na+/H+ antiporter, MnhA and MhnB subunits	COG1009,COG2111,COG1009	C,P	1	1	0	0	0	1	0	0	0	0	0	0	0	1	0	0	0	0	0	0	0	0	0	0	0	0	1	0.03021	0	1	0	0	0	0.00823
CUTA001c01_015520	RALTA_A1577	exaA1	Quinohaemoprotein ethanol dehydrogenase	COG2010,COG4993	C,G	0	0	0	0	0	0	0	0	1	0	0	0	0	0	0	0	0	0	0	0	0	0	0	0	-	-	-	-	0	1	-	-	-	-
CUTA001c01_015530	RALTA_A1578	-	putative Enoyl-CoA hydratase/isomerase	COG1024	I	1	1	0	0	1	0	0	0	0	0	0	0	0	0	0	0	0	0	0	0	0	0	0	0	1	0	0	0.03343	0	1	0	0	0	0.00881
CUTA001c01_015540	RALTA_A1579	-	putative transciptional Regulator, IclR family	COG1414	K	1	1	0	0	1	0	0	0	0	0	0	0	1	0	0	0	0	0	0	0	0	0	0	0	1	0	1	0.05098	0	1	0	0	0	0.01481
CUTA001c01_015550	RALTA_A1580	fadA	3-ketoacyl-CoA thiolase; (thiolase I, acetyl-CoA transferase)	COG0183	I	1	1	0	0	1	0	0	0	0	0	0	0	0	0	0	0	0	0	0	0	0	0	0	0	-	1	1	0.03091	0	0	1	0	0	0.01531
CUTA001c01_015560	RALTA_A1581	-	3-hydroxyacyl-CoA dehydrogenase type-2 (3-hydroxyacyl- CoA dehydrogenase type II) (Type II HADH)	COG1028	I,Q,R	1	1	0	0	1	0	0	0	0	0	0	0	0	0	0	0	0	0	0	0	0	0	0	0	-	1	0	0.02839	0	0	-	0	0	0.00656
CUTA001c01_015570	RALTA_A1582	caiD	crotonobetainyl-CoA hydratase	COG1024	I	1	1	0	0	1	0	0	0	0	0	0	0	0	0	0	0	0	0	0	0	0	0	0	0	-	1	1	0.03434	0	1	0	0	0	0.00919
CUTA001c01_015580	RALTA_A1583	-	conserved hypothetical protein, UPF0065	COG3181	S	1	1	0	0	0	0	0	0	1	0	0	0	0	1	0	0	0	0	0	0	0	0	0	0	-	1	1	0.04076	0	0	-	0	0	0.01026
CUTA001c01_015590	RALTA_A1584	HlyB	hemolysin activator translocator	COG2831	U	0	0	0	0	0	0	0	1	0	0	0	0	0	0	0	0	0	0	0	1	0	0	0	0	-	-	-	-	0	1	-	-	-	-
CUTA001c01_015600	RALTA_A1585	-	exoprotein, putative adhesin or hemolysin	COG3210	U	0	0	0	0	0	0	0	1	0	0	0	0	0	0	0	0	0	0	0	0	0	0	0	0	-	-	-	-	0	0	-	-	-	-
CUTA001c01_015610	RALTA_A1586	-	conserved hypothetical protein	-	-	0	0	0	0	0	0	0	0	0	1	0	0	0	0	0	0	0	0	0	0	0	0	0	0	-	-	-	-	0	0	-	-	-	-
CUTA001c01_015620	RALTA_A1587	-	conserved hypothetical protein, putative HEMAGGLUTININ-RELATED gene remnant	-	-	0	0	0	0	0	0	0	0	0	1	0	0	0	0	0	0	0	0	0	0	0	0	0	0	-	-	-	-	0	0	-	-	-	-
CUTA001c01_015630	RALTA_A1588	-	hypothetical protein, putative gene remnant	-	-	0	0	0	0	0	0	0	0	0	1	0	0	0	0	0	0	0	0	0	0	0	0	0	0	-	-	-	-	0	0	-	-	-	-
CUTA001c01_015640	RALTA_A1589	-	putative transporter, Major facilitator superfamily MFS_1	COG0477	E,G,P,R	1	1	0	0	0	1	0	0	0	0	0	0	0	1	0	0	0	0	0	0	0	0	0	0	-	1	1	0.03131	0	1	-	0	0	0.00943
CUTA001c01_015650	RALTA_A1590	-	hypothetical protein	-	-	1	0	0	0	0	0	0	0	1	0	0	0	0	0	0	0	0	0	0	0	0	0	0	0	-	1	1	0.05134	0	1	-	-	-	-
CUTA001c01_015660	RALTA_A1591	purT	phosphoribosylglycinamide formyltransferase 2	COG0027	F	1	1	0	0	0	1	0	0	0	0	0	0	0	0	0	0	0	0	0	0	0	0	0	0	-	1	1	0.04108	0	1	0	0	0	0.01123
CUTA001c01_015670	RALTA_A1592	-	putative Mechanosensitive ion channel, MscS subfamily	COG0668	M	1	1	0	0	0	1	0	0	0	0	0	0	0	1	0	0	0	0	0	0	0	0	0	0	-	1	1	0.03425	0	1	1	0	0	0.01282
CUTA001c01_015680	RALTA_A1593	sugE1	multidrug efflux system protein; quarternary ammonium compound transport protein (SMR family)	COG2076	P	1	1	0	0	0	1	0	0	0	0	0	0	0	1	0	0	0	0	0	0	0	0	0	0	-	1	1	0.04591	0	1	0	0	0	0.00317
CUTA001c01_015690	RALTA_A1594	-	putative transcriptional regulator, LysR family	COG0583	K	1	1	0	0	1	0	0	0	0	0	0	0	1	0	0	0	0	0	0	0	0	0	0	0	-	1	1	0.05382	0	1	-	0	0	0.01876
CUTA001c01_015700	RALTA_A1595	-	putative metal dependent phosphohydrolase; putative signal transduction protein	COG2206	T	1	1	1	0	1	0	0	0	0	0	0	0	0	0	0	0	0	0	0	0	0	0	0	0	-	1	1	0.04155	0	1	-	0	1	0.02828
CUTA001c01_015710	RALTA_A1596	-	putative Antibiotic biosynthesis monooxygenase	COG1359	S	1	1	0	0	0	0	0	0	0	1	0	0	0	0	0	0	0	0	0	0	0	0	0	0	-	1	0	0.02839	0	1	-	0	0	0.00687
CUTA001c01_015720	RALTA_A1597	-	Cysteine synthase 1	COG0031	E	1	1	0	0	1	0	0	0	0	0	0	0	0	0	0	0	0	0	0	0	0	0	0	0	0	0	1	0.03680	0	1	0	0	0	0.00801
CUTA001c01_015730	RALTA_A1598	prpR	transcriptional regulator; putative sigma-54 interacting regulator	COG3829	K,T	1	1	1	0	1	0	0	0	0	0	0	0	1	0	0	0	0	0	0	0	0	0	0	0	-	1	1	0.03464	0	1	-	0	0	0.01424
CUTA001c01_015740	RALTA_A1599	prpB	2-methylisocitrate lyase	COG2513	G	0	0	0	0	1	0	0	0	0	0	0	0	0	0	0	0	0	0	0	0	0	0	0	0	-	-	-	-	0	1	-	-	-	-
CUTA001c01_015750	RALTA_A1600	prpC	methylcitrate synthase (citrate synthase 2)	COG0372	C	0	0	0	0	1	0	0	0	0	0	0	0	0	0	0	0	0	0	0	0	0	0	0	0	-	-	-	-	0	1	-	-	-	-
CUTA001c01_015760	RALTA_A1601	acnA1	aconitate hydratase 1	COG1048	C	0	0	0	0	1	0	0	0	0	0	0	0	0	0	0	0	0	0	0	0	0	0	0	0	-	-	-	-	0	1	-	-	-	-
CUTA001c01_015770	RALTA_A1602	prpF	AcnD-accessory protein (DUF453)	COG2828	S	1	1	1	0	1	0	0	0	0	0	0	0	0	0	0	0	0	0	0	0	0	0	0	0	-	1	1	0.04847	0	1	0	0	0	0.01263
CUTA001c01_015780	RALTA_A1603	ansB1	periplasmic L-asparaginase II	COG0252	E,J	1	1	0	0	0	0	0	0	1	0	0	0	0	0	0	0	0	0	0	0	0	0	0	0	1	0	1	0.02978	0	1	0	0	0	0.00541
CUTA001c01_015790	RALTA_A1604	-	putative acyl-CoA thioesterase	COG2050	Q	0	0	0	0	0	0	0	0	0	1	0	0	0	0	0	0	0	0	0	0	0	0	0	0	-	-	-	-	0	1	-	-	-	-
CUTA001c01_015800	RALTA_A1605	-	conserved hypothetical protein, DUF1289	COG3313	R	1	1	0	0	0	0	0	0	0	1	0	0	0	0	0	0	0	0	0	0	0	0	0	0	-	1	1	0.07404	0	1	-	0	0	0.01205
CUTA001c01_015810	RALTA_A1606	-	conserved hypothetical protein, MOSC domain (sulfur carrier)	COG2258	S	1	1	0	0	1	0	0	0	0	0	0	0	0	0	0	0	0	0	0	0	0	0	0	0	-	1	1	0.06371	0	1	-	0	0	0.00976
CUTA001c01_015820	RALTA_A1607	-	putative Glutamine amidotransferase	COG0518	F	1	1	0	0	1	0	0	0	0	0	0	0	0	0	0	0	0	0	0	0	0	0	0	0	-	1	1	0.05477	0	1	0	0	0	0.00851
CUTA001c01_015830	RALTA_A1608	-	Penicillin amidase, putative precursor	COG2366	R	0	0	0	0	0	0	0	0	0	1	0	0	0	0	0	0	0	0	0	0	0	0	0	0	-	-	-	-	0	1	-	-	-	-
CUTA001c01_015840	RALTA_A1609	-	putative ALDEHYDE DEHYDROGENASE	COG1012	C	0	0	0	0	1	0	0	0	0	0	0	0	0	0	0	0	0	0	0	0	0	0	0	0	-	-	-	-	0	0	-	-	-	-
CUTA001c01_015850	RALTA_A1610	-	conserved hypothetical protein	-	-	1	1	1	1	0	0	0	0	0	1	0	0	0	0	0	0	0	0	0	0	0	0	0	0	1	0	0	0.06889	0	1	0	0	0	0.01861
CUTA001c01_015860	RALTA_A1611	-	putative transporter, ABC superfamily, atp_binding component, duplicated ATPase domains; highly similar to hypothetical E.coli ybiT	COG0488	R	1	1	0	0	1	0	0	0	0	0	0	0	0	1	0	0	0	0	0	0	0	0	0	0	1	0	1	0.02010	0	1	0	0	0	0.00752
CUTA001c01_015870	RALTA_A1612	ldcA	L, D-carboxypeptidase A (in murein recycling)	COG1619	V	1	1	1	0	0	1	0	0	0	0	0	0	0	0	0	0	0	0	0	0	0	0	0	0	1	0	1	0.04929	0	1	-	0	0	0.01048
CUTA001c01_015880	RALTA_A1613	tadA	tRNA-specific adenosine deaminase	COG0590	F,J	1	1	0	0	1	0	0	0	0	0	0	0	0	0	0	0	0	0	0	0	0	0	0	0	0	0	1	0.05588	0	1	0	0	0	0.02967
CUTA001c01_015890	RALTA_A1614	-	putative 6-PYRUVOYL TETRAHYDROBIOPTERIN SYNTHASE PROTEIN	COG0720	H	1	1	1	1	1	0	0	0	0	0	0	0	0	0	0	0	0	0	0	0	0	0	0	0	0	0	1	0.02918	0	1	0	0	0	0.00633
CUTA001c01_015900	RALTA_A1615	-	conserved hypothetical protein, NrdG domain (Organic radical activating enzymes)	COG0602	O	1	1	1	1	1	0	0	0	0	0	0	0	0	0	0	0	0	0	0	0	0	0	0	0	0	0	0	0.03242	0	1	0	0	0	0.00474
CUTA001c01_015910	RALTA_A1616	-	conserved hypothetical protein	COG3812	S	1	0	0	0	1	0	0	0	0	0	0	0	0	0	0	0	0	0	0	0	0	0	0	0	0	0	1	0.03499	0	1	-	-	-	-
CUTA001c01_015920	RALTA_A1617	-	conserved hypothetical protein	-	-	1	1	0	0	1	0	0	0	0	0	0	0	0	0	0	0	0	0	0	0	0	0	0	0	0	0	0	0.03647	0	1	0	0	0	0.01253
CUTA001c01_015930	RALTA_A1618	-	conserved hypothetical protein, COG3644	COG3644	S	1	0	0	0	0	0	0	0	0	1	0	0	0	0	0	0	0	0	0	0	0	0	0	0	0	0	1	0.08902	0	1	-	-	-	-
CUTA001c01_015940	RALTA_A1619	-	putative OXIDOREDUCTASE PROTEIN	COG0665,COG0723	C,E	1	0	0	0	1	0	0	0	0	0	0	0	0	0	0	0	0	0	0	0	0	0	0	0	-	1	1	0.06510	0	1	-	-	-	-
CUTA001c01_015950	RALTA_A1620	-	conserved hypothetical protein; putative membrane protein	COG4244	S	1	0	0	0	0	1	0	0	0	0	0	0	0	0	0	0	0	0	0	0	0	0	0	0	0	0	1	0.04411	0	1	-	-	-	-
CUTA001c01_015960	RALTA_A1621	puuB	gamma-Glu-putrescine oxidase, FAD/NAD(P)-binding	COG0665	E	1	0	0	0	1	0	0	0	0	0	0	0	0	0	0	0	0	0	0	0	0	0	0	0	0	0	1	0.05139	0	1	-	-	-	-
CUTA001c01_015970	RALTA_A1622	hss	Homospermidine synthase (HSS)	COG5310	Q	1	0	0	0	1	0	0	0	0	0	0	0	0	0	0	0	0	0	0	0	0	0	0	0	0	0	1	0.06287	0	1	-	-	-	-
CUTA001c01_015980	RALTA_A1623	-	hypothetical protein	-	-	0	0	0	0	0	0	1	0	0	0	0	0	0	0	0	0	0	0	0	0	0	0	0	0	-	-	-	-	0	0	-	-	-	-
CUTA001c01_015990	RALTA_A1624	-	conserved hypothetical protein; putative membrane protein	-	-	1	0	0	0	0	1	0	0	0	0	0	0	0	0	0	0	0	0	0	0	0	0	0	0	0	0	1	0.08517	0	1	-	-	-	-
CUTA001c01_016000	RALTA_A1625	-	putative transcriptional regulator	COG1396	K	1	0	0	0	1	0	0	0	0	0	0	0	1	0	0	0	0	0	0	0	0	0	0	0	0	0	0	0.08819	0	1	-	-	-	-
CUTA001c01_016010	RALTA_A1626	hipA	transcriptional repressor which interacts with HipB	COG3550	R	1	0	0	0	0	0	0	0	0	1	0	0	0	0	0	0	0	0	0	0	0	0	0	0	-	1	1	0.04863	0	1	-	-	-	-
CUTA001c01_016050	RALTA_A1627	-	putative epoxide hydrolase	COG0596	R	0	0	0	0	0	0	0	0	0	1	0	0	0	0	0	0	0	0	0	0	0	0	0	0	-	-	-	-	0	1	-	-	-	-
CUTA001c01_016060	RALTA_A1628	XpsR2	transcriptional regulator	-	-	1	0	0	0	1	0	0	0	0	0	0	0	0	0	0	0	0	0	0	0	0	0	0	0	-	1	1	0.08184	0	1	-	-	-	-
CUTA001c01_016070	RALTA_A1629	-	putative lipoprotein	-	-	1	0	0	0	0	0	0	1	0	0	0	0	0	0	0	0	0	0	0	0	0	0	0	0	-	1	1	0.04304	0	1	-	-	-	-
CUTA001c01_016080	RALTA_A1630	tek	membrane associated precursor, exported and processed into extracellular protein EXP	-	-	1	0	0	0	0	0	1	0	0	0	0	0	0	0	0	0	0	0	0	0	0	0	0	0	-	1	1	0.04881	0	1	-	-	-	-
CUTA001c01_016090	RALTA_A1631	XpsR1	transcriptional regulator XpsR	-	-	1	0	0	0	1	0	0	0	0	0	0	0	0	0	0	0	0	0	0	0	0	0	0	0	0	0	1	0.06103	0	1	-	-	-	-
CUTA001c01_016100	RALTA_A1632	-	putative UDP-sugar lipid carrier transferase	COG2148	M	1	0	0	0	0	1	0	0	0	0	0	0	0	0	0	0	0	0	0	0	0	0	0	0	-	1	1	0.03855	0	1	-	-	-	-
CUTA001c01_016110	RALTA_A1633	-	putative glycosyl transferase (putative member of eps_operon)	COG0438	M	0	0	0	0	1	0	0	0	0	0	0	0	0	0	0	0	0	0	0	0	0	0	0	0	-	-	-	-	0	1	-	-	-	-
CUTA001c01_016120	RALTA_A1634	-	hypothetical protein	-	-	0	0	0	0	0	0	0	0	0	1	0	0	0	0	0	0	0	0	0	0	0	0	0	0	-	-	-	-	0	1	-	-	-	-
CUTA001c01_016130	RALTA_A1635	-	putative Polysaccharide efflux transporter; putative membrane protein	COG0477,COG2244,COG0477	E,G,P,R	0	0	0	0	0	1	0	0	0	0	0	0	0	0	0	0	0	0	0	0	0	0	0	0	-	-	-	-	0	1	-	-	-	-
CUTA001c01_016140	RALTA_A1636	-	putative Polysaccharide pyruvyl transferase	COG2327	S	0	0	0	0	0	1	0	0	0	0	0	0	0	0	0	0	0	0	0	0	0	0	0	0	-	-	-	-	0	1	-	-	-	-
CUTA001c01_016150	RALTA_A1637	-	conserved hypothetical protein; putative membrane protein	-	-	0	0	0	0	0	1	0	0	0	0	0	0	0	0	0	0	0	0	0	0	0	0	0	0	-	-	-	-	0	1	-	-	-	-
CUTA001c01_016160	RALTA_A1638	epsB	tyrosine-protein kinase (EPS I polysaccharide export protein epsB)	COG0489,COG3206	D,M	1	0	0	0	0	1	0	0	0	0	0	0	0	0	0	0	0	0	0	0	0	0	0	0	-	1	1	0.05361	0	1	-	-	-	-
CUTA001c01_016170	RALTA_A1639	epsP	low molecular weight protein-tyrosine-phosphatase (EPS I polysaccharide export protein)	COG0394	T	1	0	0	0	1	0	0	0	0	0	0	0	0	0	0	0	0	0	0	0	0	0	0	0	0	0	1	0.06193	0	1	-	-	-	-
CUTA001c01_016180	RALTA_A1640	epsA	polysaccharide export outer membrane protein epsA precursor (EPS I polysaccharide export system)	COG1596	M	1	0	0	0	0	0	0	1	0	0	0	0	0	0	0	0	0	0	0	0	0	0	0	0	0	0	1	0.03554	0	1	-	-	-	-
CUTA001c01_016190	RALTA_A1643	galU2	UTP--glucose-1-phosphate uridylyltransferase	COG1210	M	1	0	0	0	1	0	0	0	0	0	0	0	0	0	0	0	0	0	0	0	0	0	0	0	1	0	1	0.03821	0	1	-	-	-	-
CUTA001c01_016200	RALTA_A1644	bacA	undecaprenyl pyrophosphate phosphatase; bacitracin resistance	COG1968	V	1	0	0	0	0	1	0	0	0	0	0	0	0	0	0	0	0	0	0	0	0	0	0	0	-	1	1	0.05461	0	1	-	-	-	-
CUTA001c01_016210	RALTA_A1645	-	conserved hypothetical protein	-	-	0	0	0	0	0	0	0	0	0	1	0	0	0	0	0	0	0	0	0	0	0	0	0	0	-	-	-	-	0	0	-	-	-	-
CUTA001c01_016220	RALTA_A1646	-	putative lipoprotein	-	-	0	0	0	0	0	0	0	0	0	1	0	0	0	0	0	0	0	0	0	0	0	0	0	0	-	-	-	-	0	0	-	-	-	-
CUTA001c01_016230	RALTA_A1647	-	hypothetical protein	-	-	0	0	0	0	0	0	0	0	0	1	0	0	0	0	0	0	0	0	0	0	0	0	0	0	-	-	-	-	0	0	-	-	-	-
CUTA001c01_016240	RALTA_A1648	gcvA1	transcriptional regulator of glycine cleavage system operon, LysR family	COG0583	K	0	0	0	0	1	0	0	0	0	0	0	0	1	0	0	0	0	0	0	0	0	0	0	0	-	-	-	-	0	1	-	-	-	-
CUTA001c01_016250	RALTA_A1649	-	putative thioesterase/thiol ester dehydrase-isomerase	COG5496	R	0	0	0	0	1	0	0	0	0	0	0	0	0	0	0	0	0	0	0	0	0	0	0	0	-	-	-	-	0	1	-	-	-	-
CUTA001c01_016260	RALTA_A1650	-	putative Amidohydrolase 2	COG3618	R	0	0	0	0	1	0	0	0	0	0	0	0	0	0	0	0	0	0	0	0	0	0	0	0	-	-	-	-	0	1	-	-	-	-
CUTA001c01_016270	RALTA_A1651	-	conserved hypothetical protein, UPF0065	COG3181	S	0	0	0	0	0	0	0	0	1	0	0	0	0	0	0	0	0	0	0	0	0	0	0	0	-	-	-	-	0	1	-	-	-	-
CUTA001c01_016280	RALTA_A1652	-	putative L-carnitine dehydratase/bile acid-inducible protein F	COG1804	C	0	0	0	0	1	0	0	0	0	0	0	0	0	0	0	0	0	0	0	0	0	0	0	0	-	-	-	-	0	1	-	-	-	-
CUTA001c01_016290	RALTA_A1653	-	putative Enoyl-CoA hydratase/isomerase	COG1024	I	0	0	0	0	1	0	0	0	0	0	0	0	0	0	0	0	0	0	0	0	0	0	0	0	-	-	-	-	0	1	-	-	-	-
CUTA001c01_016300	RALTA_A1654	-	putative Iron-containing alcohol dehydrogenase	COG1454	C	0	0	0	0	0	0	0	0	0	1	0	0	0	0	0	0	0	0	0	0	0	0	0	0	-	-	-	-	0	1	-	-	-	-
CUTA001c01_016310	RALTA_A1655	-	conserved hypothetical protein, UPF0065	COG3181	S	0	0	0	0	0	0	0	0	0	1	0	0	0	1	0	0	0	0	0	0	0	0	0	0	-	-	-	-	0	1	-	-	-	-
CUTA001c01_016320	RALTA_A1656	-	conserved hypothetical protein	COG3970	R	0	0	0	0	0	1	0	0	0	0	0	0	0	0	0	0	0	0	0	0	0	0	0	0	-	-	-	-	0	1	-	-	-	-
CUTA001c01_016330	RALTA_A1657	-	putative extracellular solute-binding protein, TRAP transporter family, DctP subunit	COG1638	G	0	0	0	0	0	0	0	0	1	0	0	0	0	1	0	0	0	0	0	0	0	0	0	0	-	-	-	-	0	1	-	-	-	-
CUTA001c01_016340	RALTA_A1658	-	putative Amidohydrolase 2	COG3618	R	0	0	0	0	1	0	0	0	0	0	0	0	0	0	0	0	0	0	0	0	0	0	0	0	-	-	-	-	0	1	-	-	-	-
CUTA001c01_016350	RALTA_A1659	-	Putative small membrane component, TRAP transporter family, DctQ subunit	COG3090	G	0	0	0	0	0	1	0	0	0	0	0	0	0	1	0	0	0	0	0	0	0	0	0	0	-	-	-	-	0	1	-	-	-	-
CUTA001c01_016380	RALTA_A1662	lldD	L-lactate dehydrogenase, FMN-linked	COG1304	C	0	0	0	0	1	0	0	0	0	0	0	0	0	0	0	0	0	0	0	0	0	0	0	0	-	-	-	-	0	1	-	-	-	-
CUTA001c01_016390	RALTA_A1663	-	conserved hypothetical protein; putative exported protein	COG0508,COG1661	C,R	0	0	0	0	0	0	0	0	0	1	0	0	0	0	0	0	0	0	0	0	0	0	0	0	-	-	-	-	0	1	-	-	-	-
CUTA001c01_016400	RALTA_A1664	guaA	GMP synthetase (glutamine aminotransferase)	COG0519,COG0518	F	0	0	0	0	1	0	0	0	0	0	0	0	0	0	0	0	0	0	0	0	0	0	0	0	-	-	-	-	0	1	-	-	-	-
CUTA001c01_016410	RALTA_A1665	-	conserved hypothetical PROTEIN; putative membrane protein	-	-	0	0	0	0	0	1	0	0	0	0	0	0	0	0	0	0	0	0	0	0	0	0	0	0	-	-	-	-	0	1	-	-	-	-
CUTA001c01_016420	RALTA_A1666	guaB	IMP dehydrogenase	COG0516,COG0517	F,R	1	1	1	1	1	0	0	0	0	0	0	0	0	1	0	0	0	0	0	0	0	0	0	0	-	1	0	0.02406	0	1	-	0	0	0.00479
CUTA001c01_016430	RALTA_A1667	-	conserved hypothetical PROTEIN; putative membrane protein	COG0697	E,G,R	1	1	1	0	0	1	0	0	0	0	0	0	0	1	0	0	0	0	0	0	0	0	0	0	-	1	1	0.03537	0	1	0	0	0	0.01062
CUTA001c01_016440	RALTA_A1668	-	Conserved hypothetical protein	-	-	1	1	1	1	0	0	0	0	1	0	0	0	0	0	0	0	0	0	0	0	0	0	0	0	-	1	1	0.07738	0	1	0	0	0	0.02626
CUTA001c01_016450	RALTA_A1669	-	conserved hypothetical protein, UPF0125/COG2914	COG2914	S	1	1	1	1	0	0	0	0	0	1	0	0	0	0	0	0	0	0	0	0	0	0	0	0	-	1	1	0.05365	0	1	0	0	0	0.01587
CUTA001c01_016460	RALTA_A1670	-	conserved hypothetical protein; putative Oligoketide cyclase/lipid transport protein	COG2867	I	1	1	1	1	0	0	0	0	0	1	0	0	0	0	0	0	0	0	0	0	0	0	0	0	1	0	1	0.02344	0	1	0	0	0	0.00690
CUTA001c01_016470	RALTA_A1671	smpB	RNA-binding protein, component of the SsrA quality-control system.	COG0691	O	1	1	0	0	1	0	0	0	0	0	0	0	0	0	0	0	0	0	0	0	0	0	0	0	0	0	0	0.02305	0	1	0	1	0	0.00895
CUTA001c01_016480	RALTA_A1672	-	putative stomatin_like membrane protein	COG0330	O	1	1	0	0	0	0	0	0	0	1	0	0	0	0	0	0	0	0	0	0	0	0	0	0	-	1	1	0.04205	0	1	0	1	0	0.00755
CUTA001c01_016490	RALTA_A1673	-	conserved hypothetical protein	COG1585	O,U	1	1	1	1	0	1	0	0	0	0	0	0	0	0	0	0	0	0	0	0	0	0	0	0	0	0	1	0.04582	0	1	0	0	0	0.00714
CUTA001c01_016500	RALTA_A1674	pps	phosphoenolpyruvate synthase	COG0574	G	1	1	1	0	1	0	0	0	0	0	0	0	0	0	0	0	0	0	0	0	0	0	0	0	-	1	1	0.01882	0	1	-	0	0	0.00924
CUTA001c01_016510	RALTA_A1675	-	conserved hypothetical protein, DUF299	COG1806	S	1	1	1	1	1	0	0	0	0	0	0	0	0	0	0	0	0	0	0	0	0	0	0	0	0	0	0	0.02793	0	1	0	0	0	0.00375
CUTA001c01_016520	RALTA_A1676	-	putative TRNA/RRNA METHYLTRANSFERASE PROTEIN	COG0566	J	1	1	1	1	1	0	0	0	0	0	0	0	0	0	0	0	0	0	0	0	0	0	0	0	-	1	0	0.03235	0	1	0	0	0	0.01034
CUTA001c01_016530	RALTA_A1677	rnhB	RIBONUCLEASE HII PROTEIN	COG0164	L	1	1	1	1	1	0	0	0	0	0	0	0	0	0	0	0	0	0	0	0	0	0	0	0	-	1	1	0.05319	0	1	-	0	0	0.00985
CUTA001c01_016540	RALTA_A1678	lpxB	tetraacyldisaccharide-1-P synthase	COG0763	M	1	1	1	1	1	0	0	0	0	0	0	0	0	0	0	0	0	0	0	0	0	0	0	0	0	0	1	0.02611	0	1	-	0	0	0.01599
CUTA001c01_016550	RALTA_A1679	lpxA	UDP-N-acetylglucosamine acetyltransferase	COG1043	M	1	1	1	1	1	0	0	0	0	0	0	0	0	0	0	0	0	0	0	0	0	0	0	0	-	1	1	0.01890	0	1	0	0	0	0.00250
CUTA001c01_016560	RALTA_A1680	fabZ	(3R)-hydroxymyristol acyl carrier protein dehydratase	COG0764	I	1	1	1	1	1	0	0	0	0	0	0	0	0	0	0	0	0	0	0	0	0	0	0	0	0	0	0	0.00693	0	1	-	0	0	0
CUTA001c01_016570	RALTA_A1681	lpxD	UDP-3-O-(3-hydroxymyristoyl)-glucosamine N-acyltransferase	COG1044	M	1	1	1	1	0	0	0	0	0	1	0	0	0	0	0	0	0	0	0	0	0	0	0	0	-	1	0	0.02081	0	1	0	0	0	0.00367
CUTA001c01_016580	RALTA_A1682	skp	periplasmic molecular chaperone for outer membrane proteins	COG2825	M	1	1	1	1	0	0	0	0	0	1	0	0	0	0	0	0	0	0	0	0	0	0	0	0	0	0	0	0.02499	0	1	0	0	0	0.00190
CUTA001c01_016590	RALTA_A1683	ecfK	outer membrane protein	COG4775	M	1	1	1	1	0	0	0	1	0	0	0	0	0	0	0	0	0	0	0	0	0	0	0	0	-	1	0	0.02329	0	1	-	0	0	0.00303
CUTA001c01_016600	RALTA_A1684	ecfE	membrane-associated protease	COG0750	M	1	1	1	0	0	1	0	0	0	0	0	0	0	0	0	0	0	0	0	0	0	0	0	0	-	1	1	0.03079	0	1	-	0	0	0.00928
CUTA001c01_016610	RALTA_A1685	dxr	1-deoxy-D-xylulose 5-phosphate reductoisomerase	COG0743	I	1	1	1	1	1	0	0	0	0	0	0	0	0	0	0	0	0	0	0	0	0	0	0	0	-	1	1	0.04069	0	1	-	0	0	0.00848
CUTA001c01_016620	RALTA_A1686	cdsA	CDP-diglyceride synthase	COG0575	I	1	1	0	0	0	1	0	0	0	0	0	0	0	0	0	0	0	0	0	0	0	0	0	0	0	0	1	0.03103	0	1	0	0	0	0.01099
CUTA001c01_016630	RALTA_A1687	ispU	undecaprenyl pyrophosphate synthetase (di-trans,poly-cis-decaprenylcistransferase)	COG0020	I	1	1	0	0	1	0	0	0	0	0	0	0	0	0	0	0	0	0	0	0	0	0	0	0	0	0	1	0.02331	0	1	0	0	0	0.00260
CUTA001c01_016640	RALTA_A1688	frr	ribosome releasing factor	COG0233	J	1	1	1	1	1	0	0	0	0	0	0	0	0	0	0	0	0	0	0	0	0	0	0	0	-	1	0	0.01681	0	1	0	0	0	0.00538
CUTA001c01_016650	RALTA_A1689	pyrH	uridylate kinase	COG0528	F	1	1	1	1	1	0	0	0	0	0	0	0	0	0	0	0	0	0	0	0	0	0	0	0	0	0	0	0.01752	0	1	0	0	0	0.00989
CUTA001c01_016660	RALTA_A1690	tsf	protein chain elongation factor EF-Ts	COG0264	J	1	1	1	1	1	0	0	0	0	0	0	0	0	0	0	0	0	0	0	0	0	0	0	0	-	1	1	0.02586	0	1	0	0	0	0.00228
CUTA001c01_016670	RALTA_A1691	rpsB	30S ribosomal subunit protein S2	COG0052	J	1	1	1	1	1	0	0	0	0	0	0	0	0	0	0	0	0	0	0	0	0	0	0	0	0	0	0	0.00903	0	1	0	0	0	0.00675
CUTA001c01_016680	RALTA_A1692	map	methionine aminopeptidase	COG0024	J	1	1	1	1	1	0	0	0	0	0	0	0	0	0	0	0	0	0	0	0	0	0	0	0	0	0	1	0.02451	0	1	0	0	0	0.00368
CUTA001c01_016690	RALTA_A1693	glnD	uridylyltransferase	COG2844	O	1	1	1	0	1	0	0	0	0	0	0	0	0	0	0	0	0	0	0	0	0	0	0	0	1	0	1	0.02539	0	1	0	0	0	0.01085
CUTA001c01_016700	RALTA_A1694	-	putative 16S rRNA uridine-516 pseudouridylate synthase	COG1187	J	1	0	0	0	1	0	0	0	0	0	0	0	0	0	0	0	0	0	0	0	0	0	0	0	-	1	1	0.06444	0	1	-	-	-	-
CUTA001c01_016710	RALTA_A1695	-	putative POLYPEPTIDE DEFORMYLASE PROTEIN	COG0242	J	1	1	1	1	1	0	0	0	0	0	0	0	0	0	0	0	0	0	0	0	0	0	0	0	0	0	1	0.03554	0	1	0	0	0	0.00377
CUTA001c01_016720	RALTA_A1696	ligA	DNA ligase	COG0272	L	1	1	1	1	1	0	0	0	0	0	0	0	0	0	0	0	0	0	0	0	0	0	0	0	-	1	1	0.04058	0	1	-	0	0	0.01693
CUTA001c01_016730	RALTA_A1697	-	conserved hypothetical protein, Cell-division protein ZipA C-terminal domain; putative membrane protein	-	-	1	1	1	1	1	0	0	0	0	0	0	0	0	0	0	0	0	0	0	0	0	0	0	0	-	1	1	0.06220	0	1	0	0	0	0.00838
CUTA001c01_016740	RALTA_A1698	smc	Chromosome segregation protein SMC	COG1196	D	1	1	1	0	1	0	0	0	0	0	0	0	0	0	0	0	0	0	0	0	0	0	0	0	-	1	1	0.02936	0	1	-	0	0	0.00655
CUTA001c01_016750	RALTA_A1699	-	putative ferritin-like protein	-	-	0	0	0	0	1	0	0	0	0	0	0	0	0	0	0	0	0	0	0	0	0	0	0	0	-	-	-	-	0	1	-	-	-	-
CUTA001c01_016760	RALTA_A1700	-	conserved hypothetical protein, DUF6; putative TRANSMEMBRANE PROTEIN	COG0697	E,G,R	1	1	0	0	0	1	0	0	0	0	0	0	0	1	0	0	0	0	0	0	0	0	0	0	0	0	1	0.04087	0	1	0	0	0	0.01250
CUTA001c01_016770	RALTA_A1701	-	putative AMINOTRANSFERASE	COG0436	E	1	1	1	1	1	0	0	0	0	0	0	0	0	0	0	0	0	0	0	0	0	0	0	0	1	0	0	0.04116	0	1	-	0	0	0.01921
CUTA001c01_016780	RALTA_A1702	dapD	2,3,4,5-tetrahydropyridine-2-carboxylate N-succinyltransferase	COG2171	E	1	1	1	1	1	0	0	0	0	0	0	0	0	0	0	0	0	0	0	0	0	0	0	0	-	1	1	0.02407	0	1	0	0	0	0.00485
CUTA001c01_016790	RALTA_A1703	-	conserved hypothetical protein	-	-	1	1	1	1	0	0	0	0	0	1	0	0	0	0	0	0	0	0	0	0	0	0	0	0	-	1	1	0.03961	0	1	0	0	0	0.00262
CUTA001c01_016800	RALTA_A1704	-	putative oxidoreductase, Ars family	COG1393	P	1	1	1	1	0	0	0	0	0	1	0	0	0	0	0	0	0	0	0	0	0	0	0	0	0	0	0	0.01727	0	1	0	0	0	0.00580
CUTA001c01_016810	RALTA_A1705	dapE	N-succinyl-diaminopimelate deacylase	COG0624	E	1	1	0	0	1	0	0	0	0	0	0	0	0	0	0	0	0	0	0	0	0	0	0	0	0	0	1	0.02620	0	1	-	0	0	0.00696
CUTA001c01_016820	RALTA_A1706	-	putative Adenine-specific methyase	COG2890	J	1	1	1	1	1	0	0	0	0	0	0	0	0	0	0	0	0	0	0	0	0	0	0	0	-	1	1	0.04637	0	1	-	0	0	0.00449
CUTA001c01_016830	RALTA_A1707	-	putative transporter, MFS family	COG0477	E,G,P,R	1	1	0	0	0	1	0	0	0	0	0	0	0	1	0	0	0	0	0	0	0	0	0	0	-	1	1	0.04766	0	1	0	0	0	0.00844
CUTA001c01_016840	RALTA_A1708	-	conserved hypothetical protein, UPF0065	COG3181	S	1	1	0	0	0	0	0	0	0	1	0	0	0	1	0	0	0	0	0	0	0	0	0	0	-	1	1	0.05855	0	0	-	0	0	0.00402
CUTA001c01_016850	RALTA_A1709	-	putative AMP-dependent synthetase and ligase	COG0318	I,Q	1	1	0	0	1	0	0	0	0	0	0	0	0	0	0	0	0	0	0	0	0	0	0	0	-	1	1	0.05548	0	1	-	0	0	0.00863
CUTA001c01_016870	RALTA_A1710	-	putative acyl-CoA transferase/carnitine dehydratase	COG1804	C	1	1	0	0	1	0	0	0	0	0	0	0	0	0	0	0	0	0	0	0	0	0	0	0	1	0	1	0.05537	0	1	0	0	0	0.00176
CUTA001c01_016880	RALTA_A1711	-	putative Zinc-containing dehydrogenase	COG0604	C,R	1	1	0	0	0	1	0	0	0	0	0	0	0	0	0	0	0	0	0	0	0	0	0	0	-	1	1	0.07754	0	1	-	0	1	0.03858
CUTA001c01_016890	RALTA_A1712	-	conserved hypothetical protein, UPF0065	COG3181	S	1	1	0	0	0	0	0	0	0	1	0	0	0	1	0	0	0	0	0	0	0	0	0	0	1	0	1	0.04950	0	1	-	0	0	0.01440
CUTA001c01_016900	RALTA_A1713	-	putative transcriptional Regulator; LysR family	COG0583	K	1	1	0	0	0	1	0	0	0	0	0	0	1	0	0	0	0	0	0	0	0	0	0	0	-	1	1	0.04438	0	1	0	0	0	0.01672
CUTA001c01_016910	RALTA_A1714	-	putative phosphatidate Cytidylyltransferase	COG4589	R	1	1	0	0	0	1	0	0	0	0	0	0	0	0	0	0	0	0	0	0	0	0	0	0	-	1	1	0.02687	0	1	0	0	0	0.00526
CUTA001c01_016920	RALTA_A1715	-	putative Phospholipid/glycerol acyltransferase	COG0204	I	1	1	0	0	0	1	0	0	0	0	0	0	0	0	0	0	0	0	0	0	0	0	0	0	0	0	1	0.03542	0	1	0	0	0	0.01282
CUTA001c01_016930	RALTA_A1716	-	conserved hypothetical protein	-	-	1	1	0	0	0	1	0	0	0	0	0	0	0	0	0	0	0	0	0	0	0	0	0	0	0	0	1	0.10440	0	1	0	0	0	0.00699
CUTA001c01_016940	RALTA_A1717	-	putative protein phosphatase (S/T or Tyr)	COG0671,COG2453	I,T	1	1	0	0	0	1	0	0	0	0	0	0	0	0	0	0	0	0	0	0	0	0	0	0	-	1	1	0.05747	0	1	-	0	0	0.01075
CUTA001c01_016950	RALTA_A1718	-	putative methylase phospholipase-related	COG0500,COG2267	I,Q,R	1	1	0	0	1	0	0	0	0	0	0	0	0	0	0	0	0	0	0	0	0	0	0	0	-	1	1	0.03963	0	1	-	0	0	0.00623
CUTA001c01_016960	RALTA_A1719	-	putative CDP-alcohol phosphatidyltransferase	COG0558	I	1	1	0	0	0	1	0	0	0	0	0	0	0	0	0	0	0	0	0	0	0	0	0	0	-	1	1	0.04281	0	1	0	0	0	0.00801
CUTA001c01_016970	RALTA_A1720	-	conserved hypothetical protein	-	-	1	1	1	0	0	0	0	0	0	1	0	0	0	0	0	0	0	0	0	0	0	0	0	0	-	1	1	0.03252	0	1	-	0	0	0.01311
CUTA001c01_016980	RALTA_A1721	-	conserved hypothetical protein	-	-	1	1	1	0	1	0	0	0	0	0	0	0	0	0	0	0	0	0	0	0	0	0	0	0	-	1	1	0.04912	0	1	-	0	0	0.00794
CUTA001c01_016990	RALTA_A1722	-	putative D-amino peptidase, DppA family	COG2362	E	1	1	1	0	0	0	0	0	0	1	0	0	0	0	0	0	0	0	0	0	0	0	0	0	-	1	1	0.03322	0	1	0	0	0	0.00368
CUTA001c01_017000	RALTA_A1723	-	putative D-AMINO PEPTIDASE, DmpA family	COG3191	E,Q	1	1	1	1	0	0	0	0	0	1	0	0	0	0	0	0	0	0	0	0	0	0	0	0	-	1	1	0.05486	0	1	-	0	1	0.04118
CUTA001c01_017010	RALTA_A1724	-	putative dipeptide ABC transporter, membrane component	COG1173	E,P	1	1	1	1	0	1	0	0	0	0	0	0	0	1	0	0	0	0	0	0	0	0	0	0	-	1	1	0.03884	0	1	-	0	0	0.00110
CUTA001c01_017020	RALTA_A1725	-	putative dipeptide ABC transporter, membrane component	COG0601	E,P	0	0	0	0	0	1	0	0	0	0	0	0	0	1	0	0	0	0	0	0	0	0	0	0	-	-	-	-	0	1	-	-	-	-
CUTA001c01_017030	RALTA_A1726	-	putative dipeptide ABC transporter, periplasmic_binding component	COG0747	E	0	0	0	0	0	0	0	0	1	0	0	0	0	1	0	0	0	0	0	0	0	0	0	0	-	-	-	-	0	1	-	-	-	-
CUTA001c01_017040	RALTA_A1727	-	putative oligopeptide ABC transporter, fused atp_binding components	COG1123	R	1	1	1	1	0	1	0	0	0	0	0	0	0	1	0	0	0	0	0	0	0	0	0	0	-	1	1	0.04142	0	1	-	0	0	0.00810
CUTA001c01_017050	RALTA_A1728	iaaA	L-asparaginase	COG1446	E	1	1	0	0	0	0	0	0	0	1	0	0	0	0	0	0	0	0	0	0	0	0	0	0	0	0	0	0.04092	0	1	0	0	0	0.00415
CUTA001c01_017060	RALTA_A1729	-	putative transcriptional regulator; RpiR family	COG1737	K	1	1	0	0	1	0	0	0	0	0	0	0	1	0	0	0	0	0	0	0	0	0	0	0	-	1	1	0.05845	0	1	-	0	0	0.00938
CUTA001c01_017070	RALTA_A1730	-	putative ABC transporter, atp_binding component	COG0488	R	0	0	0	0	1	0	0	0	0	0	0	0	0	1	0	0	0	0	0	0	0	0	0	0	-	-	-	-	0	1	-	-	-	-
CUTA001c01_017080	RALTA_A1731	dsbB	disulfide bond formation protein	COG1495	O	0	0	0	0	0	1	0	0	0	0	0	0	0	1	0	0	0	0	0	0	0	0	0	0	-	-	-	-	0	1	-	-	-	-
CUTA001c01_017090	RALTA_A1732	-	putative GCN5-related N-acetyltransferase	COG1670	J	0	0	0	0	0	0	0	0	0	1	0	0	0	0	0	0	0	0	0	0	0	0	0	0	-	-	-	-	0	1	-	-	-	-
CUTA001c01_017100	RALTA_A1733	radA	DNA repair protein	COG1066	O	1	1	1	1	0	1	0	0	0	0	0	0	0	0	0	0	0	0	0	0	0	0	0	0	0	0	1	0.02612	0	1	-	0	0	0.00957
CUTA001c01_017110	RALTA_A1734	dadX	alanine racemase 2, PLP-binding	COG0787	M	1	1	1	0	1	0	0	0	0	0	0	0	0	0	0	0	0	0	0	0	0	0	0	0	0	0	1	0.03334	0	1	0	0	0	0.00804
CUTA001c01_017120	RALTA_A1735	-	putative transporter, MSF family	COG0477	E,G,P,R	1	1	1	0	0	1	0	0	0	0	0	0	0	1	0	0	0	0	0	0	0	0	0	0	1	0	1	0.02424	0	1	0	0	0	0.00683
CUTA001c01_017130	RALTA_A1736	-	conserved hypothetical protein	COG3782	S	1	1	1	0	0	0	0	0	0	1	0	0	0	0	0	0	0	0	0	0	0	0	0	0	-	1	1	0.05513	0	1	-	0	0	0.00891
CUTA001c01_017140	RALTA_A1737	-	putative uracil-DNA glycosylase,phage-related protein	COG1573	L	1	1	1	1	0	0	0	0	0	1	0	0	0	0	0	0	0	0	0	0	0	0	0	0	-	1	1	0.07150	0	1	-	0	0	0.01394
CUTA001c01_017150	RALTA_A1738	rimL	acetylase for 30S ribosomal subunit protein S18	COG0456	R	1	1	1	0	1	0	0	0	0	0	0	0	0	0	0	0	0	0	0	0	0	0	0	0	0	0	0	0.03662	0	1	0	0	0	0.01587
CUTA001c01_017160	RALTA_A1739	-	putative peptidase	COG1214	O	1	1	1	0	0	0	0	0	0	1	0	0	0	0	0	0	0	0	0	0	0	0	0	0	0	0	1	0.04798	0	1	0	0	0	0.01062
CUTA001c01_017170	RALTA_A1740	-	putative ACYL-COA-BINDING PROTEIN	COG4281	I	1	1	1	0	0	0	0	0	0	1	0	0	0	0	0	0	0	0	0	0	0	0	0	0	0	0	1	0.01869	0	1	0	0	0	0
CUTA001c01_017180	RALTA_A1741	-	putative MFS transporter, EmrB family	COG0477	E,G,P,R	1	1	1	0	0	1	0	0	0	0	0	0	0	1	0	0	0	0	0	0	0	0	0	0	-	1	1	0.03738	0	1	0	0	0	0.00744
CUTA001c01_017190	RALTA_A1742	-	conserved hypothetical protein	-	-	1	1	1	1	1	0	0	0	0	0	0	0	0	0	0	0	0	0	0	0	0	0	0	0	0	0	1	0.03472	0	1	0	0	0	0.00641
CUTA001c01_017200	RALTA_A1743	-	putative Glyoxalase/bleomycin resistance protein/dioxygenase	COG0346,COG2764	E,S	1	1	1	0	1	0	0	0	0	0	0	0	0	0	0	0	0	0	0	0	0	0	0	0	0	0	0	0.05096	0	1	-	0	0	0.00505
CUTA001c01_017210	RALTA_A1744	chpBI	PemI-like protein; antitoxin of a toxin-antitoxin system	COG2336	T	1	0	0	0	0	0	0	0	0	1	0	0	1	0	0	0	0	0	0	0	0	0	0	0	0	0	0	0.02027	0	1	-	-	-	-
CUTA001c01_017220	RALTA_A1745	chpBK	PemK-like protein; toxin of a toxin-antitoxin system	COG2337	T	1	0	0	0	0	0	0	0	0	1	0	0	0	0	0	0	0	0	0	0	0	0	0	0	0	0	1	0.04560	0	1	-	-	-	-
CUTA001c01_017230	RALTA_A1746	metQ2	DL-methionine transporter subunit ; periplasmic-binding component of ABC superfamily	COG1464	P	1	1	0	0	0	1	0	0	0	0	0	0	0	1	0	0	0	0	0	0	0	0	0	0	0	0	1	0.03046	0	1	0	0	0	0.00130
CUTA001c01_017250	RALTA_A1747	-	putative beta-lactamase	COG1680	V	1	1	0	0	0	1	0	0	0	0	0	0	0	0	0	0	0	0	0	0	0	0	0	0	-	1	1	0.05603	0	1	0	0	1	0.04531
CUTA001c01_017260	RALTA_A1748	-	putative Metal-dependent hydrolase or Beta-lactamase	COG2220	R	1	0	0	0	0	0	0	0	0	1	0	0	0	0	0	0	0	0	0	0	0	0	0	0	-	1	0	0.05749	0	1	-	-	-	-
CUTA001c01_017270	RALTA_A1749	-	Mandelate racemase or muconate lactonizing enzyme	COG4948	M,R	1	0	0	0	0	0	0	0	0	1	0	0	0	0	0	0	0	0	0	0	0	0	0	0	1	0	1	0.05875	0	1	-	-	-	-
CUTA001c01_017280	RALTA_A1751	-	conserved hypothetical protein	COG5649	S	0	0	0	0	0	0	0	0	0	1	0	0	0	0	0	0	0	0	0	0	0	0	0	0	-	-	-	-	0	1	-	-	-	-
CUTA001c01_017290	RALTA_A1752	-	conserved hypothetical protein	COG5649	S	1	0	0	0	0	0	0	0	0	1	0	0	0	0	0	0	0	0	0	0	0	0	0	0	-	1	1	0.06522	0	1	-	-	-	-
CUTA001c01_017300	RALTA_A1753	-	conserved hypothetical protein, UPF0065	COG3181	S	1	0	0	0	0	0	0	0	0	1	0	0	0	0	0	0	0	0	0	0	0	0	0	0	0	0	1	0.04729	0	1	-	-	-	-
CUTA001c01_017310	RALTA_A1754	-	putative ABC transporter, ATP-binding component	COG4178	R	1	1	0	0	0	1	0	0	0	0	0	0	0	1	0	0	0	0	0	0	0	0	0	0	0	0	1	0.04660	0	1	0	0	0	0.01022
CUTA001c01_017320	RALTA_A1755	-	putative LIPOPROTEIN	-	-	1	0	0	0	0	0	0	0	0	1	0	0	0	0	0	0	0	0	0	0	0	0	0	0	0	0	1	0.03933	0	0	-	-	-	-
CUTA001c01_017330	RALTA_A1756	-	putative bacterioferritin	COG2193	P	1	1	0	0	1	0	0	0	0	0	0	0	0	0	0	0	0	0	0	0	0	0	0	0	-	1	1	0.08143	0	1	-	1	0	0.02165
CUTA001c01_017340	RALTA_A1757	-	putative universal stress protein, UspA family	COG0589	T	1	1	0	0	0	0	0	0	0	1	0	0	0	0	0	0	0	0	0	0	0	0	0	0	0	0	1	0.05239	0	0	-	0	0	0.01575
CUTA001c01_017350	RALTA_A1758	phaB2	Acetoacetyl-CoA reductase	COG1028	I,Q,R	1	1	0	0	1	0	0	0	0	0	0	0	0	0	0	0	0	0	0	0	0	0	0	0	1	0	0	0.04127	0	0	-	0	0	0.00847
CUTA001c01_017360	RALTA_A1759	phaP2	phasin; polyhydroxyalkanoate synthesis and granule formation regulator/factor	COG0840	N,T	1	1	0	0	0	0	1	0	0	0	0	0	0	0	0	0	0	0	0	0	0	0	0	0	0	0	1	0.05745	0	1	0	0	0	0.00729
CUTA001c01_017370	RALTA_A1760	aceB	malate synthase A	COG2225	C	0	0	0	0	1	0	0	0	0	0	0	0	0	0	0	0	0	0	0	0	0	0	0	0	-	-	-	-	0	1	-	-	-	-
CUTA001c01_017380	RALTA_A1761	-	putative 2-HALOALKANOIC ACID DEHALOGENASE PROTEIN	COG1011	R	1	1	1	1	1	0	0	0	0	0	0	0	0	0	0	0	0	0	0	0	0	0	0	0	0	0	1	0.03628	0	1	0	0	0	0.00429
CUTA001c01_017390	RALTA_A1762	-	doubtful cds	-	-	0	0	0	0	0	0	0	0	0	1	0	0	0	0	0	0	0	0	0	0	0	0	0	0	-	-	-	-	0	0	-	-	-	-
CUTA001c01_017400	RALTA_A1763	-	putative TRANSCRIPTION REGULATOR; LysR family	COG0583	K	1	1	1	1	0	0	0	0	0	1	0	0	1	0	0	0	0	0	0	0	0	0	0	0	1	0	1	0.03979	0	1	0	0	0	0.01486
CUTA001c01_017410	RALTA_A1764	-	putative universal stress protein; UspA family	COG0589	T	1	1	1	0	1	0	0	0	0	0	0	0	0	0	0	0	0	0	0	0	0	0	0	0	0	0	1	0.02845	0	0	0	0	0	0.00231
CUTA001c01_017420	RALTA_A1765	-	putative peptidase, putative lipoprotein	COG0501	O	1	1	0	0	0	0	0	0	0	1	0	0	0	0	0	0	0	0	0	0	0	0	0	0	0	0	1	0.02243	0	1	0	0	0	0.00290
CUTA001c01_017430	RALTA_A1766	aceA1	isocitrate lyase	COG2224	C	1	0	0	0	1	0	0	0	0	0	0	0	0	0	0	0	0	0	0	0	0	0	0	0	0	0	1	0.03286	0	1	-	-	-	-
CUTA001c01_017440	RALTA_A1767	-	putative oxidoreductase; Alpha/beta hydrolase fold	COG0596	R	0	0	0	0	0	0	0	0	0	1	0	0	0	0	0	0	0	0	0	0	0	0	0	0	-	-	-	-	0	1	-	-	-	-
CUTA001c01_017450	RALTA_A1768	-	conserved hypothetical protein	COG2105	S	1	1	1	1	0	0	0	0	0	1	0	0	0	0	0	0	0	0	0	0	0	0	0	0	0	0	1	0.05793	0	1	-	0	0	0.00966
CUTA001c01_017460	RALTA_A1769	rraA	ribonuclease E (RNase E) inhibitor protein	COG0684	H	1	1	1	0	1	0	0	0	0	0	0	0	0	0	0	0	0	0	0	0	0	0	0	0	0	0	1	0.03853	0	1	0	0	0	0.01212
CUTA001c01_017470	RALTA_A1770	ilvG1	ACETOLACTATE SYNTHASE ISOZYME II (LARGE SUBUNIT) PROTEIN	COG0028	E,H	1	1	0	0	1	0	0	0	0	0	0	0	0	0	0	0	0	0	0	0	0	0	0	0	-	1	1	0.04713	0	1	0	0	0	0.00867
CUTA001c01_017480	RALTA_A1771	-	putative transporter, Major facilitator superfamily MFS_1	COG0477	E,G,P,R	1	1	0	0	0	1	0	0	0	0	0	0	0	1	0	0	0	0	0	0	0	0	0	0	-	1	1	0.04118	0	1	0	0	0	0.00716
CUTA001c01_017490	RALTA_A1772	-	putative RESPONSE REGULATOR; LytTr family	COG3279	K,T	1	1	1	0	1	0	0	0	0	0	0	0	1	0	0	0	0	0	0	0	0	0	0	0	0	0	1	0.04128	0	1	0	1	0	0.00738
CUTA001c01_017500	RALTA_A1773	-	putative SENSOR HISTIDINE KINASE	COG2972	T	1	1	1	0	0	1	0	0	0	0	0	0	1	0	0	0	0	0	0	0	0	0	0	0	-	1	0	0.03421	0	1	-	1	0	0.00767
CUTA001c01_017510	RALTA_A1774	-	conserved hypothetical protein	-	-	1	1	0	0	0	0	0	0	0	1	0	0	0	0	0	0	0	0	0	0	0	0	0	0	0	0	1	0.05343	0	1	0	0	0	0.00556
CUTA001c01_017520	RALTA_A1775	cbl	transcriptional regulator of cysteine biosynthesis and aliphatic sulfonates utilization; LysR family	COG0583	K	1	1	1	1	1	0	0	0	0	0	0	0	1	0	0	0	0	0	0	0	0	0	0	0	-	1	1	0.03573	0	1	0	0	0	0.00637
CUTA001c01_017530	RALTA_A1776	cysA	thiosulfate transport protein; ABC transporter, ATP-binding component	COG1118	P	1	1	1	1	0	1	0	0	0	0	0	0	0	1	0	0	0	0	0	0	0	0	0	0	0	0	1	0.03674	0	1	0	0	0	0.00271
CUTA001c01_017540	RALTA_A1777	cysW	thiosulfate transport protein; ABC superfamily, membrane component	COG4208	P	1	1	1	1	0	1	0	0	0	0	0	0	0	1	0	0	0	0	0	0	0	0	0	0	1	0	1	0.03298	0	1	0	0	0	0.00755
CUTA001c01_017550	RALTA_A1778	cysT	thiosulfate transport protein; ABC superfamily, membrane component	COG0555	O	1	1	1	1	0	1	0	0	0	0	0	0	0	1	0	0	0	0	0	0	0	0	0	0	0	0	1	0.03592	0	1	0	0	0	0.00946
CUTA001c01_017560	RALTA_A1779	-	conserved hypothetical protein, Alpha/Beta hydrolase family of unknown function, DUF1234	COG3545	R	1	1	0	0	0	0	0	0	0	1	0	0	0	0	0	0	0	0	0	0	0	0	0	0	-	1	1	0.06960	0	1	-	0	0	0.01943
CUTA001c01_017570	RALTA_A1780	-	conserved hypothetical protein	COG2200	T	1	1	1	1	0	1	0	0	0	0	0	0	0	0	0	0	0	0	0	0	0	0	0	0	0	0	1	0.05157	0	1	0	0	0	0.01885
CUTA001c01_017580	RALTA_A1781	ssuB	ALIPHATIC SULFONATES transport protein; ABC TRANSPORTER, ATP-BINDING component	COG1116	P	1	1	0	0	0	1	0	0	0	0	0	0	0	1	0	0	0	0	0	0	0	0	0	0	-	1	1	0.07996	0	1	-	0	1	0.04598
CUTA001c01_017590	RALTA_A1782	ssuC	alkanesulfonate transport protein; ABC superfamily, membrane component	COG0600	P	1	1	0	0	0	1	0	0	0	0	0	0	0	1	0	0	0	0	0	0	0	0	0	0	-	1	1	0.05069	0	1	-	0	0	0.00624
CUTA001c01_017600	RALTA_A1783	ssuD	alkanesulfonate monooxygenase, FMNH(2)-dependent	COG2141	C	1	1	0	0	1	0	0	0	0	0	0	0	0	0	0	0	0	0	0	0	0	0	0	0	0	0	1	0.05641	0	1	1	0	0	0.02670
CUTA001c01_017610	RALTA_A1784	ssuA1	alkanesulfonate transport protein; ABC superfamily, substrate binding unit	COG0715	P	1	1	0	0	0	0	0	0	0	1	0	0	0	1	0	0	0	0	0	0	0	0	0	0	-	1	1	0.06147	0	1	-	0	1	0.03606
CUTA001c01_017620	RALTA_A1785	ssuE	NAD(P)H-dependent FMN reductase, sulfate starvation-induced protein	COG0431	R	1	1	0	0	1	0	0	0	0	0	0	0	0	0	0	0	0	0	0	0	0	0	0	0	0	0	1	0.06878	0	1	0	0	1	0.03543
CUTA001c01_017630	RALTA_A1786	cysP	thiosulfate transport protein; ABC superfamily, periplasmic and binding component	COG1613	P	1	1	0	0	0	0	0	0	1	0	0	0	0	1	0	0	0	0	0	0	0	0	0	0	-	1	1	0.03505	0	1	-	0	0	0.01101
CUTA001c01_017640	RALTA_A1787	-	putative Bacterioferritin	COG2193	P	1	1	0	0	1	0	0	0	0	0	0	0	0	0	0	0	0	0	0	0	0	0	0	0	-	1	0	0.04205	0	1	1	0	1	0.04842
CUTA001c01_017650	RALTA_A1788	-	hypothetical protein	-	-	0	0	0	0	0	0	0	0	0	1	0	0	0	0	0	0	0	0	0	0	0	0	0	0	-	-	-	-	0	0	-	-	-	-
CUTA001c01_017660	RALTA_A1789	-	putative Cys/Met metabolism; PLP-dependent enzyme	COG0626	E	0	0	0	0	1	0	0	0	0	0	0	0	0	0	0	0	0	0	0	0	0	0	0	0	-	-	-	-	0	0	-	-	-	-
CUTA001c01_017670	RALTA_A1790	-	putative Major facilitator superfamily MFS_1	COG0477	E,G,P,R	0	0	0	0	0	1	0	0	0	0	0	0	0	1	0	0	0	0	0	0	0	0	0	0	-	-	-	-	0	0	-	-	-	-
CUTA001c01_017680	RALTA_A1791	-	putative Pyrroloquinoline quinone (Coenzyme PQQ) biosynthesis protein C	-	-	0	0	0	0	1	0	0	0	0	0	0	0	0	0	0	0	0	0	0	0	0	0	0	0	-	-	-	-	0	0	-	-	-	-
CUTA001c01_017690	RALTA_A1792	-	putative acetyl-transferase	COG0454	K,R	0	0	0	0	1	0	0	0	0	0	0	0	0	0	0	0	0	0	0	0	0	0	0	0	-	-	-	-	0	0	-	-	-	-
CUTA001c01_017700	RALTA_A1793	-	putative transcriptional regulator ; Arac family	COG4977	K	0	0	0	0	0	0	0	0	0	1	0	0	1	0	0	0	0	0	0	0	0	0	0	0	-	-	-	-	0	0	-	-	-	-
CUTA001c01_017710	RALTA_A1794	clpB1	Chaperone	COG0542	O	1	1	1	0	1	0	0	0	0	0	0	0	0	0	0	0	0	0	0	0	0	0	0	0	-	1	1	0.03941	0	1	-	0	0	0.00580
CUTA001c01_017720	RALTA_A1795	-	putative oxidoreductase	COG2030	I	1	1	0	0	0	0	0	0	1	0	0	0	0	0	0	0	0	0	0	0	0	0	0	0	-	1	1	0.07476	0	1	-	0	0	0.00571
CUTA001c01_017730	RALTA_A1796	phaY1	D--3-HYDROXYBUTYRATE OLIGOMER HYDROLASE	-	-	1	1	1	1	0	0	0	0	0	1	0	0	0	0	0	0	0	0	0	0	0	0	0	0	-	1	1	0.05052	0	1	-	0	0	0.00702
CUTA001c01_017740	RALTA_A1797	-	O-succinylbenzoate--CoA ligase	COG0318	I,Q	1	1	0	0	1	0	0	0	0	0	0	0	0	0	0	0	0	0	0	0	0	0	0	0	-	1	1	0.04697	0	1	0	0	0	0.00778
CUTA001c01_017750	RALTA_A1798	-	putative ABC TRANSPORTER, membrane component	COG4177	E	1	1	0	0	0	1	0	0	0	0	0	0	0	1	0	0	0	0	0	0	0	0	0	0	-	1	0	0.03497	0	1	-	0	0	0.01583
CUTA001c01_017760	RALTA_A1799	-	putative ABC transporteur, membrane component	COG0559	E	1	1	0	0	0	1	0	0	0	0	0	0	0	1	0	0	0	0	0	0	0	0	0	0	-	1	1	0.04972	0	1	-	0	0	0.01466
CUTA001c01_017770	RALTA_A1800	-	putative ABC transporter, ATP-binding component	COG0410	E	1	1	0	0	0	1	0	0	0	0	0	0	0	1	0	0	0	0	0	0	0	0	0	0	-	1	0	0.03950	0	1	-	0	0	0.01355
CUTA001c01_017780	RALTA_A1801	-	putative ABC transporter, ATP-binding component	COG0411	E	1	1	0	0	0	0	0	0	0	1	0	0	0	1	0	0	0	0	0	0	0	0	0	0	-	1	1	0.04109	0	1	0	0	0	0.00418
CUTA001c01_017790	RALTA_A1802	-	putative ABC transporter, periplasmic compoent	COG0683	E	1	1	0	0	0	0	0	0	0	1	0	0	0	1	0	0	0	0	0	0	0	0	0	0	-	1	1	0.03536	0	1	-	0	0	0.00765
CUTA001c01_017800	RALTA_A1803	-	putative transcriptional regulator, TetR family	COG1309	K	1	1	0	0	1	0	0	0	0	0	0	0	1	0	0	0	0	0	0	0	0	0	0	0	0	0	1	0.03609	0	1	0	1	0	0.00156
CUTA001c01_017810	RALTA_A1804	-	putative Alpha/beta hydrolase	COG0596	R	1	1	0	0	0	0	0	0	1	0	0	0	0	0	0	0	0	0	0	0	0	0	0	0	-	1	1	0.08014	0	1	0	1	0	0.01569
CUTA001c01_017820	RALTA_A1805	crcB	molybdopterin cofactor biosynthesis	COG0239	D	1	1	1	1	0	1	0	0	0	0	0	0	0	0	0	0	0	0	0	0	0	0	0	0	-	1	1	0.05060	0	1	0	0	0	0.01852
CUTA001c01_017830	RALTA_A1806	moaE	molybdopterin synthase, large subunit	COG0314	H	1	1	1	1	1	0	0	0	0	0	0	0	0	0	0	0	0	0	0	0	0	0	0	0	0	0	1	0.04217	0	1	0	0	0	0.00828
CUTA001c01_017840	RALTA_A1807	moaD	molybdenum cofactor biosynthesis protein D	COG1977	H	1	1	1	1	0	0	0	0	0	1	0	0	0	0	0	0	0	0	0	0	0	0	0	0	0	0	1	0.03135	0	1	0	0	0	0.01176
CUTA001c01_017850	RALTA_A1808	moeA2	molybdopterin biosynthesis protein	COG0303	H	1	1	1	1	1	0	0	0	0	0	0	0	0	0	0	0	0	0	0	0	0	0	0	0	0	0	0	0.04833	0	1	-	0	0	0.00582
CUTA001c01_017860	RALTA_A1809	thrC	THREONINE SYNTHASE	COG0498	E	1	1	1	1	1	0	0	0	0	0	0	0	0	0	0	0	0	0	0	0	0	0	0	0	-	1	1	0.03256	0	1	-	0	0	0.00347
CUTA001c01_017870	RALTA_A1810	hom	HOMOSERINE DEHYDROGENASE	COG0460	E	1	1	1	1	1	0	0	0	0	0	0	0	0	0	0	0	0	0	0	0	0	0	0	0	-	1	1	0.03045	0	1	-	0	0	0.00459
CUTA001c01_017880	RALTA_A1811	-	putative aminotransferase	COG0436	E	1	1	1	1	1	0	0	0	0	0	0	0	0	0	0	0	0	0	0	0	0	0	0	0	1	0	1	0.02106	0	1	-	0	0	0.00892
CUTA001c01_017890	RALTA_A1812	-	conserved hypothetical protein	COG3737	S	0	0	0	0	1	0	0	0	0	0	0	0	0	0	0	0	0	0	0	0	0	0	0	0	-	-	-	-	0	1	-	-	-	-
CUTA001c01_017900	RALTA_A1813	-	Putative peroxiredoxin	COG1225	O	1	1	1	1	1	0	0	0	0	0	0	0	0	0	0	0	0	0	0	0	0	0	0	0	0	0	1	0.02072	0	1	0	0	0	0.00433
CUTA001c01_017910	RALTA_A1814	-	conserved hypothetical protein	COG1875	T	1	0	0	0	1	0	0	0	0	0	0	0	0	0	0	0	0	0	0	0	0	0	0	0	1	0	1	0.02283	0	1	-	-	-	-
CUTA001c01_017920	RALTA_A1815	-	Conserved hypothetical protein; putative exported protein	-	-	1	0	0	0	0	0	0	0	0	1	0	0	0	0	0	0	0	0	0	0	0	0	0	0	-	1	1	0.05395	0	1	-	-	-	-
CUTA001c01_017930	RALTA_A1816	-	conserved hypothetical protein, NlpC/P60 domain	COG0791	M	0	0	0	0	0	0	0	0	0	1	0	0	0	0	0	0	0	0	0	0	0	0	0	0	-	-	-	-	0	1	-	-	-	-
CUTA001c01_017940	RALTA_A1817	pit	probable LOW-AFFINITY PHOSPHATE TRANSPORTER	COG0306	P	0	0	0	0	0	1	0	0	0	0	0	0	0	1	0	0	0	0	0	0	0	0	0	0	-	-	-	-	0	1	-	-	-	-
CUTA001c01_017950	RALTA_A1818	-	conserved hypothetical protein	COG1392	P	1	1	1	1	1	0	0	0	0	0	0	0	0	0	0	0	0	0	0	0	0	0	0	0	0	0	0	0.01153	0	1	0	0	0	0
CUTA001c01_017960	RALTA_A1819	dnaB	replicative DNA helicase	COG0305	L	1	1	1	1	1	0	0	0	0	0	0	0	0	0	0	0	0	0	0	0	0	0	0	0	1	0	1	0.02745	0	1	0	0	0	0.00360
CUTA001c01_017970	RALTA_A1820	rplI	50S ribosomal protein L9	COG0359	J	1	1	1	1	1	0	0	0	0	0	0	0	0	0	0	0	0	0	0	0	0	0	0	0	0	0	0	0.02369	0	1	0	0	0	0.00667
CUTA001c01_017980	RALTA_A1821	rpsR	30S ribosomal protein S18	COG0238	J	1	1	1	1	1	0	0	0	0	0	0	0	0	0	0	0	0	0	0	0	0	0	0	0	0	0	0	0.00944	0	1	0	0	0	0
CUTA001c01_017990	RALTA_A1822	-	conserved hypothetical protein	COG2965	L	1	1	1	1	0	0	0	0	0	1	0	0	0	0	0	0	0	0	0	0	0	0	0	0	0	0	1	0.01768	0	1	0	0	0	0
CUTA001c01_018000	RALTA_A1823	rpsF	30S ribosomal subunit protein S6	COG0360	J	1	1	1	1	1	0	0	0	0	0	0	0	0	0	0	0	0	0	0	0	0	0	0	0	0	0	0	0.00432	0	1	0	0	0	0
CUTA001c01_018010	RALTA_A1824	ansB2	Asparaginase	COG0252	E,J	1	1	1	1	0	0	0	0	0	1	0	0	0	0	0	0	0	0	0	0	0	0	0	0	-	1	1	0.07597	0	1	-	0	0	0.01515
CUTA001c01_018020	RALTA_A1825	lexA	transcriptional LExA repressor	COG1974	K,T	1	1	1	0	1	0	0	0	0	0	0	0	1	0	0	0	0	0	0	0	0	0	0	0	0	0	1	0.04103	0	1	0	0	0	0.01075
CUTA001c01_018030	RALTA_A1826	-	conserved hypothetical protein	-	-	1	0	0	0	0	0	0	0	0	1	0	0	0	0	0	0	0	0	0	0	0	0	0	0	0	0	0	0.03341	0	1	-	-	-	-
CUTA001c01_018040	RALTA_A1827	-	putative lipoprotein	-	-	0	0	0	0	0	0	0	0	0	1	0	0	0	0	0	0	0	0	0	0	0	0	0	0	-	-	-	-	0	1	-	-	-	-
CUTA001c01_018050	RALTA_A1829	-	putative acyltransferase	COG1835	I	0	0	0	0	0	1	0	0	0	0	0	0	0	0	0	0	0	0	0	0	0	0	0	0	-	-	-	-	1	1	-	-	-	-
CUTA001c01_018060	RALTA_A1830	-	hypothetical protein	-	-	0	0	0	0	0	0	0	0	0	1	0	0	0	0	0	0	0	0	0	0	0	0	0	0	-	-	-	-	0	0	-	-	-	-
CUTA001c01_018080	RALTA_A1831	-	conserved hypothetical protein	-	-	1	1	0	0	0	0	0	0	0	1	0	0	0	0	0	0	0	0	0	0	0	0	0	0	0	0	1	0.05622	0	1	0	0	0	0.00775
CUTA001c01_018090	RALTA_A1832	-	hypothetical protein	-	-	0	0	0	0	0	0	0	0	0	1	0	0	0	0	0	0	0	0	0	0	0	0	0	0	-	-	-	-	0	0	-	-	-	-
CUTA001c01_018100	RALTA_A1833	dusA	tRNA-dihydrouridine synthase A	COG0042	J	1	1	1	0	1	0	0	0	0	0	0	0	0	0	0	0	0	0	0	0	0	0	0	0	0	0	1	0.05540	0	1	0	0	0	0.01436
CUTA001c01_018110	RALTA_A1834	-	putative NADPH-dependent FMN reductase; flavoprotein	COG0431	R	1	1	1	0	1	0	0	0	0	0	0	0	0	0	0	0	0	0	0	0	0	0	0	0	0	0	1	0.04852	0	1	-	0	0	0.01081
CUTA001c01_018120	RALTA_A1835	-	putative Enoyl-CoA hydratase/isomerase	COG1024	I	1	1	1	0	1	0	0	0	0	0	0	0	0	0	0	0	0	0	0	0	0	0	0	0	-	1	1	0.05325	0	1	-	0	0	0.00460
CUTA001c01_018130	RALTA_A1836	-	methyl-accepting chemotaxis protein	COG0840	N,T	1	1	0	0	0	1	0	0	0	0	0	0	0	0	0	0	0	0	0	0	0	0	0	0	-	1	1	0.04949	0	1	-	0	0	0.00960
CUTA001c01_018140	RALTA_A1837	-	putative sterol desaturase	COG3000	I	0	0	0	0	0	1	0	0	0	0	0	0	0	0	0	0	0	0	0	0	0	0	0	0	-	-	-	-	0	1	-	-	-	-
CUTA001c01_018150	RALTA_A1838	typA	Translational regulator, GTP-binding protein	COG1217	T	0	0	0	0	0	1	0	0	0	0	0	0	0	0	0	0	0	0	0	0	0	0	0	0	-	-	-	-	0	1	-	-	-	-
CUTA001c01_018160	RALTA_A1839	-	putative TRANSCRIPTION REGULATOR; MarR family	COG1846	K	1	1	1	1	1	0	0	0	0	0	0	0	1	0	0	0	0	0	0	0	0	0	0	0	-	1	1	0.05142	0	1	0	0	0	0.02190
CUTA001c01_018170	RALTA_A1840	-	putative outer membrane protein	COG1538	M,U	1	1	0	0	0	0	0	1	0	0	0	0	0	0	0	0	0	0	0	0	0	0	0	0	-	1	1	0.06549	0	1	-	0	0	0.00973
CUTA001c01_018180	RALTA_A1841	emrA	Multidrug resistance protein A	COG1566	V	1	1	0	0	0	1	0	0	0	0	0	0	0	0	0	0	0	0	0	0	0	0	0	0	0	0	1	0.03816	0	1	-	0	0	0.00485
CUTA001c01_018190	RALTA_A1842	emrB	Multidrug resistance protein B	COG0477	E,G,P,R	0	0	0	0	0	1	0	0	0	0	0	0	0	1	0	0	0	0	0	0	0	0	0	0	-	-	-	-	0	1	-	-	-	-
CUTA001c01_018200	RALTA_A1843	-	putative transcription regulator, iclR family	COG1414	K	0	0	0	0	0	0	0	0	0	1	0	0	1	0	0	0	0	0	0	0	0	0	0	0	-	-	-	-	0	1	-	-	-	-
CUTA001c01_018210	RALTA_A1844	pepE	Peptidase E	COG3340	E	1	1	0	0	1	0	0	0	0	0	0	0	0	0	0	0	0	0	0	0	0	0	0	0	-	1	1	0.06720	0	1	0	0	0	0.02003
CUTA001c01_018220	RALTA_A1845	-	conserved hypothetical protein	-	-	1	1	0	0	0	0	0	0	0	1	0	0	0	0	0	0	0	0	0	0	0	0	0	0	-	1	1	0.06977	0	1	-	0	0	0.01520
CUTA001c01_018230	RALTA_A1846	-	conserved hypothetical protein	-	-	1	1	0	0	1	0	0	0	0	0	0	0	0	0	0	0	0	0	0	0	0	0	0	0	-	1	1	0.10839	0	1	-	0	0	0.02620
CUTA001c01_018240	RALTA_A1847	-	conserved hypothetical protein, UPF0065	COG3181	S	1	1	0	0	0	0	0	0	1	0	0	0	0	1	0	0	0	0	0	0	0	0	0	0	-	1	1	0.07663	0	1	-	0	0	0.02323
CUTA001c01_018250	RALTA_A1848	truB	tRNA pseudouridine synthase B	COG0130	J	1	1	1	0	1	0	0	0	0	0	0	0	0	0	0	0	0	0	0	0	0	0	0	0	1	0	1	0.08708	0	1	0	0	0	0.02703
CUTA001c01_018260	RALTA_A1849	rbfA	Ribosome-binding factor A	COG0858	J	1	1	1	0	1	0	0	0	0	0	0	0	0	0	0	0	0	0	0	0	0	0	0	0	0	0	1	0.03527	0	1	0	0	0	0.00546
CUTA001c01_018270	RALTA_A1850	infB	Translation initiation factor IF-2	COG0532	J	1	1	1	0	1	0	0	0	0	0	0	0	0	0	0	0	0	0	0	0	0	0	0	0	-	1	1	0.03540	0	1	-	0	0	0.01430
CUTA001c01_018280	RALTA_A1851	nusA	transcription termination/antitermination L factor	COG0195	K	1	1	1	1	1	0	0	0	0	0	0	0	0	0	0	0	0	0	0	0	0	0	0	0	1	0	0	0.02096	0	1	0	0	0	0.00204
CUTA001c01_018290	RALTA_A1852	-	conserved hypothetical protein	COG0779	S	1	1	1	1	1	0	0	0	0	0	0	0	0	0	0	0	0	0	0	0	0	0	0	0	0	0	1	0.01151	0	1	0	0	0	0.00447
CUTA001c01_018300	RALTA_A1853	rluB	Ribosomal large subunit pseudouridine synthase B	COG0513,COG0513,COG1187	J,K,L	1	1	1	1	1	0	0	0	0	0	0	0	0	0	0	0	0	0	0	0	0	0	0	0	-	1	1	0.05114	0	1	-	0	0	0.01125
CUTA001c01_018310	RALTA_A1854	scpB	chromosome segregation and condensation protein	COG1386	K	1	1	1	0	1	0	0	0	0	0	0	0	1	0	0	0	0	0	0	0	0	0	0	0	-	1	1	0.05718	0	1	0	0	0	0.01378
CUTA001c01_018320	RALTA_A1855	-	hypothetical protein	-	-	0	0	0	0	0	0	0	0	0	1	0	0	0	0	0	0	0	0	0	0	0	0	0	0	-	-	-	-	0	0	-	-	-	-
CUTA001c01_018330	RALTA_A1856	-	putative inner membrane lipoprotein	COG2836	S	1	1	1	1	0	1	0	0	0	0	0	0	0	0	0	0	0	0	0	0	0	0	0	0	-	1	1	0.07787	0	1	0	0	0	0.01449
CUTA001c01_018340	RALTA_A1857	fnr	O2-sensitive transcriptional regulator of ccoNOQP operon	COG0664	T	1	1	1	1	1	0	0	0	0	0	0	0	1	0	0	0	0	0	0	0	0	0	0	0	-	1	1	0.03779	0	1	0	0	0	0.00467
CUTA001c01_018350	RALTA_A1858	-	putative transmembrane protein	-	-	1	1	1	1	0	1	0	0	0	0	0	0	0	0	0	0	0	0	0	0	0	0	0	0	0	0	0	0.02971	0	1	0	0	0	0
CUTA001c01_018360	RALTA_A1859	-	putative transmembrane lipoprotein	-	-	0	0	0	0	0	0	0	0	0	1	0	0	0	0	0	0	0	0	0	0	0	0	0	0	-	-	-	-	0	1	-	-	-	-
CUTA001c01_018370	RALTA_A1860	ccoG	IRON-SULFUR 4FE-4S FERREDOXIN TRANSMEMBRANE PROTEIN	COG0348	C	1	1	1	1	0	1	0	0	0	0	0	0	0	0	0	0	0	0	0	0	0	0	0	0	-	1	1	0.03630	0	1	0	0	0	0.00884
CUTA001c01_018380	RALTA_A1861	ccoP	Cytochrome C oxidase cbb3-type, di-heme subunit III	COG2010	C	1	1	1	1	0	0	0	0	0	1	0	0	0	0	0	0	0	0	0	0	0	0	0	0	0	0	1	0.04197	0	1	0	0	0	0.00546
CUTA001c01_018390	RALTA_A1862	ccoQ	Cytochrome C oxidase cbb3-type, membrane subunit	-	-	0	0	0	0	0	1	0	0	0	0	0	0	0	0	0	0	0	0	0	0	0	0	0	0	-	-	-	-	0	0	-	-	-	-
CUTA001c01_018400	RALTA_A1863	ccoO	Cytochrome C oxidase cbb3-type, mono-heme subunit II	COG2993	C	1	1	1	1	1	0	0	0	0	0	0	0	0	0	0	0	0	0	0	0	0	0	0	0	0	0	1	0.02838	0	1	0	0	0	0.00457
CUTA001c01_018410	RALTA_A1864	ccoN	Cytochrome C oxidase cbb3-type, subunit I	COG3278	O	1	1	1	1	0	1	0	0	0	0	0	0	0	0	0	0	0	0	0	0	0	0	0	0	0	0	0	0.02425	0	1	-	0	0	0.00726
CUTA001c01_018420	RALTA_A1865	ccoS	Cytochrome oxidase maturation protein cbb3-type	COG3197	P	1	1	1	1	0	1	0	0	0	0	0	0	0	0	0	0	0	0	0	0	0	0	0	0	0	0	0	0.01122	0	1	0	0	0	0
CUTA001c01_018430	RALTA_A1866	ccoI	Copper-exporting ATPase	COG2217	P	1	1	1	0	0	1	0	0	0	0	0	0	0	1	0	0	0	0	0	0	0	0	0	0	-	1	1	0.05721	0	1	-	0	0	0.01310
CUTA001c01_018440	RALTA_A1867	-	putative ATPase, with nucleoside triP hydrolase domain	COG1485	R	1	1	1	1	1	0	0	0	0	0	0	0	0	0	0	0	0	0	0	0	0	0	0	0	-	1	1	0.03430	0	1	-	0	0	0.01553
CUTA001c01_018450	RALTA_A1868	lpdA2	DIHYDROLIPOAMIDE DEHYDROGENASE (COMPONENT OF PYRUVATE AND 2-OXOGLUTARATE DEHYDROGENASES COMPLEXES) OXIDOREDUCTASE PROTEIN	COG1249	C	1	1	1	1	1	0	0	0	0	0	0	0	0	0	0	0	0	0	0	0	0	0	0	0	1	0	1	0.02800	0	1	0	0	0	0.00422
CUTA001c01_018460	RALTA_A1869	sucB	Dihydrolipoyllysine-residue succinyltransferase component of 2-oxoglutarate dehydrogenase complex	COG0508	C	1	1	1	0	1	0	0	0	0	0	0	0	0	0	0	0	0	0	0	0	0	0	0	0	-	1	1	0.02961	0	1	-	0	0	0.00404
CUTA001c01_018470	RALTA_A1870	sucA	2-oxoglutarate dehydrogenase E1 component	COG0567	C	0	0	0	0	1	0	0	0	0	0	0	0	0	0	0	0	0	0	0	0	0	0	0	0	-	-	-	-	0	1	-	-	-	-
CUTA001c01_018480	RALTA_A1871	ugpQ	Glycerophosphoryl diester phosphodiesterase	COG0584	C	1	1	1	1	1	0	0	0	0	0	0	0	0	0	0	0	0	0	0	0	0	0	0	0	-	1	0	0.06121	0	1	0	0	0	0.01075
CUTA001c01_018490	RALTA_A1872	ugpC	sn-glycerol-3-phosphate transport ATP-binding protein	COG3839	G	1	1	1	0	0	1	0	0	0	0	0	0	0	1	0	0	0	0	0	0	0	0	0	0	1	0	1	0.04567	0	1	0	0	0	0.01093
CUTA001c01_018500	RALTA_A1873	ugpE	sn-glycerol-3-phosphate transport system permease protein	COG0395	G	1	1	1	0	0	1	0	0	0	0	0	0	0	1	0	0	0	0	0	0	0	0	0	0	-	1	0	0.02690	0	1	-	0	0	0.00946
CUTA001c01_018510	RALTA_A1874	ugpA	sn-glycerol-3-phosphate transport system permease protein	COG1175	G	1	1	1	0	0	1	0	0	0	0	0	0	0	1	0	0	0	0	0	0	0	0	0	0	0	0	0	0.03704	0	1	-	0	0	0
CUTA001c01_018520	RALTA_A1875	ugpB	Glycerol-3-phosphate-binding periplasmic protein	COG1653	G	1	1	1	0	0	0	0	0	1	0	0	0	0	1	0	0	0	0	0	0	0	0	0	0	0	0	1	0.02781	0	1	0	0	0	0.00152
CUTA001c01_018530	RALTA_A1876	-	Putative archaeal SPP-like hydrolase family protein	COG0561	R	1	1	1	0	1	0	0	0	0	0	0	0	0	0	0	0	0	0	0	0	0	0	0	0	-	1	1	0.05262	0	1	-	0	0	0.01267
CUTA001c01_018540	RALTA_A1877	ntrC	Nitrogen regulation protein NR(I)	COG2204	T	1	1	1	1	1	0	0	0	0	0	0	0	1	0	0	0	0	0	0	0	0	0	0	0	-	1	1	0.03933	0	1	-	0	0	0.01036
CUTA001c01_018550	RALTA_A1878	ntrB	Nitrogen regulation protein NR(II),	COG3852	T	1	1	1	1	0	1	0	0	0	0	0	0	1	0	0	0	0	0	0	0	0	0	0	0	0	0	1	0.02921	0	1	0	0	0	0.00765
CUTA001c01_018560	RALTA_A1879	-	conserved hypothetical protein; putative exported protein	-	-	1	1	1	1	0	0	0	0	0	1	0	0	0	0	0	0	0	0	0	0	0	0	0	0	0	0	1	0.04408	0	1	0	0	0	0.00617
CUTA001c01_018570	RALTA_A1880	glnA	glutamine synthetase	COG0174	E	1	1	1	1	1	0	0	0	0	0	0	0	0	0	0	0	0	0	0	0	0	0	0	0	-	1	0	0.02448	0	1	-	0	0	0.00495
CUTA001c01_018580	RALTA_A1881	-	conserved hypothetical protein; rhodanese-related sulfurtransferases domain	COG0607	P	1	1	1	0	1	0	0	0	0	0	0	0	0	0	0	0	0	0	0	0	0	0	0	0	0	0	1	0.03617	0	1	0	0	0	0.00866
CUTA001c01_018590	RALTA_A1882	-	conserved hypothetical protein; putative molybdopterin binding domain	COG1058	R	1	1	1	0	1	0	0	0	0	0	0	0	0	0	0	0	0	0	0	0	0	0	0	0	-	1	1	0.03899	0	1	0	0	0	0.00852
CUTA001c01_018600	RALTA_A1883	-	Conserved hypothetical protein; putative TRANSMEMBRANE PROTEIN	COG0531	E	1	1	1	1	0	1	0	0	0	0	0	0	0	0	0	0	0	0	0	0	0	0	0	0	-	1	1	0.03629	0	1	-	0	0	0.00794
CUTA001c01_018610	RALTA_A1884	-	Conserved hypothetical protein; putative transmembrane protein	COG3000	I	1	1	1	1	0	1	0	0	0	0	0	0	0	0	0	0	0	0	0	0	0	0	0	0	0	0	1	0.03983	0	1	0	0	0	0.00309
CUTA001c01_018620	RALTA_A1885	-	putative lipoprotein, putative Polysaccharide deacetylase	COG0726	G	1	1	1	1	0	0	0	0	0	1	0	0	0	0	0	0	0	0	0	0	0	0	0	0	-	1	1	0.05749	0	1	0	0	0	0.01068
CUTA001c01_018630	RALTA_A1886	-	conserved hypothetical protein	COG3391	S	1	1	1	1	0	1	0	0	0	0	0	0	0	0	0	0	0	0	0	0	0	0	0	0	0	0	1	0.03473	0	1	0	0	0	0.00317
CUTA001c01_018640	RALTA_A1887	hrpA	ATP-dependent helicase	COG0810,COG1643	L,M	0	0	0	0	1	0	0	0	0	0	0	0	0	0	0	0	0	0	0	0	0	0	0	0	-	-	-	-	0	1	-	-	-	-
CUTA001c01_018650	RALTA_A1888	argA	Amino-acid acetyltransferase (N-acetylglutamate synthase)	COG1246,COG0548	E	0	0	0	0	0	0	0	0	0	1	0	0	0	0	0	0	0	0	0	0	0	0	0	0	-	-	-	-	0	1	-	-	-	-
CUTA001c01_018660	RALTA_A1889	yggX	oxidative stress-related protein, involved in Fe(2+) trafficking protein	COG2924	C,O	1	1	1	0	0	0	0	0	0	1	0	0	0	0	0	0	0	0	0	0	0	0	0	0	0	0	0	0.01997	0	1	0	0	0	0.00370
CUTA001c01_018670	RALTA_A1890	rpiA	Ribose-5-phosphate isomerase A (Phosphoriboisomerase A) (PRI)	COG0120	G	1	1	1	1	1	0	0	0	0	0	0	0	0	0	0	0	0	0	0	0	0	0	0	0	0	0	1	0.02674	0	1	0	0	0	0.00731
CUTA001c01_018680	RALTA_A1891	tal	transaldolase	COG0176	G	1	1	1	1	1	0	0	0	0	0	0	0	0	0	0	0	0	0	0	0	0	0	0	0	-	1	1	0.04026	0	1	-	0	0	0.00419
CUTA001c01_018690	RALTA_A1892	npdA	NAD-dependent deacetylase; sirtuin family	COG0846	K	1	1	1	1	1	0	0	0	0	0	0	0	0	0	0	0	0	0	0	0	0	0	0	0	-	1	0	0.04455	0	1	1	0	0	0.00949
CUTA001c01_018700	RALTA_A1893	rlmB	23S rRNA (guanosine-2'-O-)-methyltransferase rlmB (23S rRNA Gm2251 2'-O-methyltransferase)	COG0566	J	1	1	1	1	1	0	0	0	0	0	0	0	0	0	0	0	0	0	0	0	0	0	0	0	0	0	1	0.02686	0	1	0	0	0	0.00540
CUTA001c01_018710	RALTA_A1894	rnr	RNase R, 3'-5' exoribonuclease	COG0557	K	1	1	1	1	1	0	0	0	0	0	0	0	0	0	0	0	0	0	0	0	0	0	0	0	-	1	1	0.02819	0	1	-	0	0	0.00733
CUTA001c01_018730	RALTA_A1895	-	putative transcriptional regulator, HTH rrf2-type DNA-binding domain	COG1959	K	1	1	0	0	0	0	0	0	0	1	0	0	1	0	0	0	0	0	0	0	0	0	0	0	0	0	1	0.03704	0	1	0	0	0	0.00490
CUTA001c01_018740	RALTA_A1896	-	Putative oxidoreductase	COG2910	R	1	1	0	0	0	0	0	0	0	1	0	0	0	0	0	0	0	0	0	0	0	0	0	0	-	1	1	0.04853	0	1	-	0	0	0.01149
CUTA001c01_018750	RALTA_A1897	-	putative Xanthine phosphoribosyltransferase	COG2236	R	1	1	1	1	1	0	0	0	0	0	0	0	0	0	0	0	0	0	0	0	0	0	0	0	1	0	0	0.02731	0	1	0	0	0	0.00887
CUTA001c01_018760	RALTA_A1898	purA	adenylosuccinate synthetase	COG0104	F	1	1	1	1	1	0	0	0	0	0	0	0	0	0	0	0	0	0	0	0	0	0	0	0	-	1	0	0.02737	0	1	1	0	0	0.00924
CUTA001c01_018770	RALTA_A1899	hisZ	hetero-octameric ATP phosphoribosyl transferase, tRNA synthetase-like subunit	COG3705	E	1	1	1	1	1	0	0	0	0	0	0	0	0	0	0	0	0	0	0	0	0	0	0	0	-	1	1	0.04359	0	1	0	0	0	0.00609
CUTA001c01_018780	RALTA_A1900	hflC	Protein hflC, cofactor of ATP-dependent protease FtsH	COG0330	O	1	1	1	1	1	0	0	0	0	0	0	0	0	0	0	0	0	0	0	0	0	0	0	0	-	1	1	0.02904	0	1	-	0	0	0.00886
CUTA001c01_018790	RALTA_A1901	hflK	Protein hflK, cofactor of ATP-dependent protease FtsH	COG0330	O	1	1	1	1	0	0	0	1	0	0	0	0	0	0	0	0	0	0	0	0	0	0	0	0	0	0	1	0.02056	0	1	-	0	0	0.01790
CUTA001c01_018820	RALTA_A1904	hfq	RNA chaperone Protein hfq, post-transcriptional regulator	COG1923	R	1	1	1	1	1	0	0	0	0	0	0	0	0	0	0	0	0	0	0	0	0	0	0	0	0	0	0	0.00831	0	1	0	0	0	0.00422
CUTA001c01_018830	RALTA_A1905	engA	Ribosome-Associated GTP-binding protein protein	COG1160	R	1	1	1	1	1	0	0	0	0	0	0	0	0	0	0	0	0	0	0	0	0	0	0	0	-	1	1	0.02155	0	1	0	0	0	0.00969
CUTA001c01_018840	RALTA_A1906	-	conserved hypothetical protein, WD40-like repeat, quinoprotein alcohol dehydrogenase domain	COG1520	S	1	1	1	1	0	0	0	0	0	1	0	0	0	0	0	0	0	0	0	0	0	0	0	0	0	0	1	0.02302	0	1	0	0	0	0.00341
CUTA001c01_018850	RALTA_A1907	-	conserved hypothetical protein yfgM	COG2976	S	1	1	1	1	0	0	0	0	0	1	0	0	0	0	0	0	0	0	0	0	0	0	0	0	0	0	1	0.03328	0	1	-	0	0	0.00476
CUTA001c01_018860	RALTA_A1908	hisS	Histidyl-tRNA synthetase (Histidine--tRNA ligase) (HisRS)	COG0124	J	1	1	1	1	1	0	0	0	0	0	0	0	0	0	0	0	0	0	0	0	0	0	0	0	1	0	1	0.02491	0	1	-	0	0	0.00731
CUTA001c01_018870	RALTA_A1909	ispG	1-hydroxy-2-methyl-2-(E)-butenyl 4-diphosphate synthase	COG0821	I	1	1	1	1	1	0	0	0	0	0	0	0	0	0	0	0	0	0	0	0	0	0	0	0	0	0	1	0.02932	0	1	1	0	0	0.00620
CUTA001c01_018880	RALTA_A1910	-	putative transcriptional regulator yfgA; cro/C1-type DNA-binding domain.	COG1426	S	1	1	1	1	0	0	0	0	0	1	0	0	1	0	0	0	0	0	0	0	0	0	0	0	0	0	1	0.05764	0	1	0	0	0	0.00949
CUTA001c01_018890	RALTA_A1911	-	putative Type IV pilus biogenesis protein PilF; TPR repeat domain	COG3063	N,U	0	0	0	0	0	0	0	1	0	0	0	0	0	0	0	0	0	0	0	0	0	0	0	0	-	-	-	-	0	1	-	-	-	-
CUTA001c01_018900	RALTA_A1912	-	Conserved hypothetical protein; radical SAM enzyme, Cfr family domain; putative iron binding enzyme	COG0820	R	0	0	0	0	1	0	0	0	0	0	0	0	0	0	0	0	0	0	0	0	0	0	0	0	-	-	-	-	0	1	-	-	-	-
CUTA001c01_018910	RALTA_A1913	ndk	Nucleoside diphosphate kinase (NDK) (NDP kinase)	COG0105	F	1	1	1	1	0	0	1	0	0	0	0	0	0	0	0	0	0	0	0	0	0	0	0	0	0	0	1	0.01767	0	1	0	0	0	0.00473
CUTA001c01_018920	RALTA_A1914	-	conserved hypothetical protein; putative membrane protein	COG0670	R	0	0	0	0	0	1	0	0	0	0	0	0	0	0	0	0	0	0	0	0	0	0	0	0	-	-	-	-	0	1	-	-	-	-
CUTA001c01_018930	RALTA_A1915	rumA	23S rRNA (Uracil-5-)-methyltransferase rumA (23S rRNA(M- 5-U1939)-methyltransferase)	COG2265	J	0	0	0	0	0	0	0	0	0	1	0	0	0	0	0	0	0	0	0	0	0	0	0	0	-	-	-	-	0	1	-	-	-	-
CUTA001c01_018940	RALTA_A1916	-	conserved hypothetical protein; Endonuclease/Exonuclease/phosphatase family	COG3568	R	1	1	1	1	1	0	0	0	0	0	0	0	0	0	0	0	0	0	0	0	0	0	0	0	0	0	1	0.08264	0	1	0	0	0	0.00939
CUTA001c01_018950	RALTA_A1917	-	conserved hypothetical protein; Polynucleotidyl transferase, Ribonuclease H-like domain	COG0417	L	1	1	1	0	1	0	0	0	0	0	0	0	0	0	0	0	0	0	0	0	0	0	0	0	0	0	1	0.02991	0	1	0	0	0	0.00719
CUTA001c01_018960	RALTA_A1918	rpoS	RNA polymerase sigma factor rpoS	COG0568	K	1	1	1	1	1	0	0	0	0	0	0	0	1	0	0	0	0	0	0	0	0	0	0	0	0	0	0	0.02210	0	1	-	0	0	0.00595
CUTA001c01_018970	RALTA_A1919	-	Putative outer membrane metallopeptidase lipoprotein nlpD; LysM Peptidoglycan-binding domain	COG0739	M	1	1	1	0	0	0	0	1	0	0	0	0	0	0	0	0	0	0	0	0	0	0	0	0	0	0	1	0.02990	0	1	-	0	0	0.00942
CUTA001c01_018980	RALTA_A1920	pcm1	Protein-L-isoaspartate O-methyltransferase	COG2518	O	0	0	0	0	1	0	0	0	0	0	0	0	0	0	0	0	0	0	0	0	0	0	0	0	-	-	-	-	0	1	-	-	-	-
CUTA001c01_018990	RALTA_A1921	surE	5'-nucleotidase surE (Nucleoside 5'-monophosphate phosphohydrolase)	COG0496	R	1	0	0	0	1	0	0	0	0	0	0	0	0	0	0	0	0	0	0	0	0	0	0	0	0	0	1	0.02482	0	1	-	-	-	-
CUTA001c01_019000	RALTA_A1922	-	putative OXIDOREDUCTASE PROTEIN; zinc-containing alcohol dehydrogenase family, Quinone oxidoreductase subfamily	COG0604	C,R	1	1	1	1	1	0	0	0	0	0	0	0	0	0	0	0	0	0	0	0	0	0	0	0	0	0	0	0.02733	0	1	0	0	0	0.00412
CUTA001c01_019010	RALTA_A1923	-	putative outer membrane porin protein	COG3203	M	0	0	0	0	0	0	0	1	0	0	0	0	0	0	0	0	0	0	0	0	0	0	0	0	-	-	-	-	0	1	-	-	-	-
CUTA001c01_019020	RALTA_A1924	-	Putative response regulator, CheY family	COG0745	K,T	0	0	0	0	1	0	0	0	0	0	0	0	1	0	0	0	0	0	0	0	0	0	0	0	-	-	-	-	0	0	-	-	-	-
CUTA001c01_019030	RALTA_A1925	-	putative sensor histidine kinase	COG0642	T	0	0	0	0	0	1	0	0	0	0	0	0	1	0	0	0	0	0	0	0	0	0	0	0	-	-	-	-	0	1	-	-	-	-
CUTA001c01_019040	RALTA_A1926	-	putative ABC-type transport system, permease component	COG0600	P	1	1	1	1	0	1	0	0	0	0	0	0	0	1	0	0	0	0	0	0	0	0	0	0	-	1	0	0.02607	0	1	-	0	0	0.00634
CUTA001c01_019050	RALTA_A1927	-	putative ABC-type transport system, ATP-binding component	COG1116	P	1	1	1	1	0	1	0	0	0	0	0	0	0	1	0	0	0	0	0	0	0	0	0	0	0	0	0	0.02415	0	1	0	0	0	0.01605
CUTA001c01_019060	RALTA_A1928	-	putative ABC transporter, periplasmic_binding component	COG0715	P	1	0	0	0	0	0	0	0	0	1	0	0	0	1	0	0	0	0	0	0	0	0	0	0	-	1	1	0.02573	0	1	-	-	-	-
CUTA001c01_019070	RALTA_A1929	-	conserved hypothetical protein, UPF0065	COG3181	S	1	1	1	0	0	0	0	0	1	0	0	0	0	1	0	0	0	0	0	0	0	0	0	0	-	1	1	0.03807	0	1	-	0	0	0.00610
CUTA001c01_019080	RALTA_A1930	-	hydroxymethylglutaryl-CoA lyase	COG0119	E	1	1	1	0	1	0	0	0	0	0	0	0	0	0	0	0	0	0	0	0	0	0	0	0	-	1	1	0.03918	0	1	0	0	0	0.01449
CUTA001c01_019090	RALTA_A1931	-	putative caiB/baiF CoA-transferase family protein	COG1804	C	1	1	1	1	1	0	0	0	0	0	0	0	0	0	0	0	0	0	0	0	0	0	0	0	-	1	1	0.02573	0	1	-	0	0	0.00921
CUTA001c01_019100	RALTA_A1932	-	putative transcriptional regulator, LysR family	COG0583	K	1	1	1	1	0	1	0	0	0	0	0	0	1	0	0	0	0	0	0	0	0	0	0	0	-	1	1	0.03584	0	1	0	0	0	0.01218
CUTA001c01_019110	RALTA_A1933	recR	Recombination protein recR	COG0353	L	1	0	0	0	1	0	0	0	0	0	0	0	0	0	0	0	0	0	0	0	0	0	0	0	-	1	1	0.01991	0	1	-	-	-	-
CUTA001c01_019120	RALTA_A1934	-	conserved hypothetical protein	COG0718	S	1	0	0	0	0	0	0	0	0	1	0	0	0	0	0	0	0	0	0	0	0	0	0	0	0	0	0	0.01388	0	1	-	-	-	-
CUTA001c01_019130	RALTA_A1935	dnaX	DNA POLYMERASE III (SUBUNITS TAU AND GAMMA)	COG2812	L	0	0	0	0	1	0	0	0	0	0	0	0	0	0	0	0	0	0	0	0	0	0	0	0	-	-	-	-	0	1	-	-	-	-
CUTA001c01_019140	RALTA_A1936	-	Putative ribonucleotide reductase alpha subunit	COG0209	F	1	1	1	0	1	0	0	0	0	0	0	0	0	0	0	0	0	0	0	0	0	0	0	0	-	1	1	0.03884	0	1	-	0	0	0.01212
CUTA001c01_019150	RALTA_A1937	-	Putative helicase, uvrD subfamily	COG1074	L	1	1	1	0	0	1	0	0	0	0	0	0	0	0	0	0	0	0	0	0	0	0	0	0	-	1	1	0.04511	0	1	-	0	0	0.01146
CUTA001c01_019160	RALTA_A1938	-	Putative helicase, C_term RecB family exonuclease	COG2887,COG3893	L	1	1	1	0	1	0	0	0	0	0	0	0	0	0	0	0	0	0	0	0	0	0	0	0	-	1	1	0.04425	0	1	-	0	0	0.00979
CUTA001c01_019170	RALTA_A1939	-	conserved hypothetical protein	-	-	1	1	1	0	0	0	0	0	0	1	0	0	0	0	0	0	0	0	0	0	0	0	0	0	-	1	0	0.02952	0	1	-	0	0	0.00741
CUTA001c01_019180	RALTA_A1940	trxA	thioredoxin 1	COG0526	C,O	1	1	1	1	1	0	0	0	0	0	0	0	0	0	0	0	0	0	0	0	0	0	0	0	0	0	0	0.02355	0	1	0	0	0	0.00309
CUTA001c01_019190	RALTA_A1941	rho	transcription termination factor Rho	COG1158	K	1	1	1	1	1	0	0	0	0	0	0	0	0	0	0	0	0	0	0	0	0	0	0	0	0	0	1	0.01638	0	1	-	0	0	0.00743
CUTA001c01_019200	RALTA_A1942	-	conserved hypothetical protein, DUF980 COG3228	COG3228	S	1	1	1	1	1	0	0	0	0	0	0	0	0	0	0	0	0	0	0	0	0	0	0	0	0	0	1	0.05225	0	1	0	0	0	0.01178
CUTA001c01_019210	RALTA_A1943	rpmE	50S ribosomal protein L31, type B subfamily	COG0254	J	1	1	1	1	1	0	0	0	0	0	0	0	0	0	0	0	0	0	0	0	0	0	0	0	0	0	0	0.01136	0	1	0	0	0	0
CUTA001c01_019220	RALTA_A1944	-	Conserved hypothetical protein, putative membrane protein; putative glycosyltransferases, PMT family	COG1807	M	1	1	0	0	0	1	0	0	0	0	0	0	0	0	0	0	0	0	0	0	0	0	0	0	-	1	1	0.03171	0	1	-	0	0	0.00840
CUTA001c01_019230	RALTA_A1945	-	multidrug efflux system transporter	COG0534	V	0	0	0	0	0	1	0	0	0	0	0	0	0	1	0	0	0	0	0	0	0	0	0	0	-	-	-	-	0	1	-	-	-	-
CUTA001c01_019300	RALTA_A1946	gltX	glutamate tRNA synthetase	COG0008	J	1	1	0	0	1	0	0	0	0	0	0	0	0	0	0	0	0	0	0	0	0	0	0	0	1	0	1	0.03983	0	1	0	0	0	0.00647
CUTA001c01_019310	RALTA_A1947	-	putative lipoprotein, putative esterase of the alpha-beta hydrolase superfamily, Patatin-like phospholipase domain	COG1752	R	1	1	0	0	0	0	0	0	0	1	0	0	0	0	0	0	0	0	0	0	0	0	0	0	-	1	1	0.04140	0	1	0	0	0	0.01089
CUTA001c01_019320	RALTA_A1948	-	conserved hypothetical protein, NlpC/P60 domain (cell wall peptidase/lipoprotein); putative transmembrane protein	COG0791	M	1	1	0	0	0	0	0	0	0	1	0	0	0	0	0	0	0	0	0	0	0	0	0	0	0	0	0	0.02462	0	1	0	0	0	0.00590
CUTA001c01_019330	RALTA_A1949	-	hypothetical protein	-	-	0	0	0	0	0	0	0	0	0	1	0	0	0	0	0	0	0	0	0	0	0	0	0	0	-	-	-	-	0	0	-	-	-	-
CUTA001c01_019340	RALTA_A1950	-	putative ABC-type transport system, ATP binding component	COG4172	R	1	1	1	1	0	1	0	0	0	0	0	0	0	1	0	0	0	0	0	0	0	0	0	0	-	1	1	0.03788	0	1	-	0	0	0.01567
CUTA001c01_019350	RALTA_A1951	-	Putative ABC-type transport system, permease component; OppBC subfamily	COG4239	R	1	1	1	1	0	1	0	0	0	0	0	0	0	1	0	0	0	0	0	0	0	0	0	0	1	0	1	0.03028	0	1	0	0	0	0.00882
CUTA001c01_019360	RALTA_A1952	-	Putative ABC-type transport system, permease component; OppBC subfamily	COG4174	R	1	1	1	1	0	1	0	0	0	0	0	0	0	1	0	0	0	0	0	0	0	0	0	0	-	1	1	0.02551	0	1	0	0	0	0.00860
CUTA001c01_019370	RALTA_A1953	-	putative ABC-type transport system, periplasmic component	COG4166	E	1	1	1	1	0	0	0	0	1	0	0	0	0	1	0	0	0	0	0	0	0	0	0	0	-	1	1	0.02992	0	1	-	0	0	0.01320
CUTA001c01_019380	RALTA_A1954	fabI1	enoyl-[acyl-carrier-protein] reductase (NADH)	COG0623	I	0	0	0	0	0	1	0	0	0	0	0	0	0	0	0	0	0	0	0	0	0	0	0	0	-	-	-	-	0	1	-	-	-	-
CUTA001c01_019390	RALTA_A1955	-	putative permease of the major facilitator superfamily	COG2814	G	0	0	0	0	0	1	0	0	0	0	0	0	0	1	0	0	0	0	0	0	0	0	0	0	-	-	-	-	0	1	-	-	-	-
CUTA001c01_019400	RALTA_A1956	-	putative membrane lipoprotein	COG1226	P	0	0	0	0	0	1	0	0	0	0	0	0	0	1	0	0	0	0	0	0	0	0	0	0	-	-	-	-	0	1	-	-	-	-
CUTA001c01_019410	RALTA_A1957	-	Conserved hypothetical protein, putative membrane protein	-	-	1	1	0	0	0	1	0	0	0	0	0	0	0	0	0	0	0	0	0	0	0	0	0	0	-	1	1	0.06224	0	1	-	0	1	0.07818
CUTA001c01_019420	RALTA_A1958	-	Putative Multidrug resistance efflux pump	COG1566	V	1	1	0	0	0	0	0	0	0	1	0	0	0	0	0	0	0	0	0	0	0	0	0	0	-	1	1	0.07127	0	1	0	0	1	0.05349
CUTA001c01_019430	RALTA_A1959	-	Putative Outer membrane efflux protein (OEP)	COG1538	M,U	1	1	0	0	0	0	0	1	0	0	0	0	0	0	0	0	0	0	0	0	0	0	0	0	-	1	1	0.06230	0	1	-	0	1	0.04970
CUTA001c01_019440	RALTA_A1960	-	conserved hypothetical protein, UPF0118; putative membrane protein	COG0628	R	1	1	0	0	0	1	0	0	0	0	0	0	0	1	0	0	0	0	0	0	0	0	0	0	0	0	0	0.06241	0	1	1	0	0	0.02089
CUTA001c01_019460	RALTA_A1961	-	Putative di-guanylate cyclase, GGDEF domain; transmembrane protein	COG2199	T	1	1	0	0	0	1	0	0	0	0	0	0	0	0	0	0	0	0	0	0	0	0	0	0	0	0	1	0.06009	0	1	0	0	0	0.00638
CUTA001c01_019480	RALTA_A1962	-	putative membrane linked exonuclease	COG0847	L	1	0	0	0	0	1	0	0	0	0	0	0	0	0	0	0	0	0	0	0	0	0	0	0	0	0	1	0.06493	0	1	-	-	-	-
CUTA001c01_019490	RALTA_A1963	-	conserved hypothetical protein; putative membrane protein	COG1172	G	1	1	0	0	0	1	0	0	0	0	0	0	0	0	0	0	0	0	0	0	0	0	0	0	0	0	1	0.05325	0	1	0	0	0	0.00969
CUTA001c01_019500	RALTA_A1964	infA2	translation initiation factor IF-1	COG0361	J	1	1	1	0	1	0	0	0	0	0	0	0	0	0	0	0	0	0	0	0	0	0	0	0	0	0	0	0.00830	0	0	0	0	0	0
CUTA001c01_019510	RALTA_A1965	-	putative phosphatase, similar to phosphohistidine phosphatase SixA	COG2062	T	1	1	1	1	0	0	0	0	0	1	0	0	0	0	0	0	0	0	0	0	0	0	0	0	0	0	1	0.06393	0	1	0	0	0	0.01055
CUTA001c01_019520	RALTA_A1966	-	conserved hypothetical protein, COG3176 (predicted hemolysin )	COG3176	R	1	1	0	0	1	0	0	0	0	0	0	0	0	0	0	0	0	0	0	0	0	0	0	0	0	0	0	0.02287	0	1	0	0	0	0.00119
CUTA001c01_019530	RALTA_A1967	ppx	EXOPOLYPHOSPHATASE PROTEIN	COG0248	F,P	1	1	1	1	1	0	0	0	0	0	0	0	0	0	0	0	0	0	0	0	0	0	0	0	-	1	1	0.03570	0	1	0	0	0	0.00458
CUTA001c01_019540	RALTA_A1968	ppk2	POLYPHOSPHATE KINASE PROTEIN	COG0855	P	0	0	0	0	0	1	0	0	0	0	0	0	0	0	0	0	0	0	0	0	0	0	0	0	-	-	-	-	0	1	-	-	-	-
CUTA001c01_019550	RALTA_A1969	phoR	sensory histidine kinase in two-component regulatory system with PhoB	COG0642	T	0	0	0	0	0	1	0	0	0	0	0	0	1	1	0	0	0	0	0	0	0	0	0	0	-	-	-	-	0	1	-	-	-	-
CUTA001c01_019560	RALTA_A1970	phoB	DNA-binding response regulator in two-component regulatory system with PhoR	COG0745	K,T	1	1	1	1	1	0	0	0	0	0	0	0	1	0	0	0	0	0	0	0	0	0	0	0	-	1	1	0.03724	0	1	0	0	0	0.00567
CUTA001c01_019570	RALTA_A1971	phoU	negative regulator of PhoR/PhoB two-component regulator	COG0704	P	1	1	1	1	1	0	0	0	0	0	0	0	0	0	0	0	0	0	0	0	0	0	0	0	0	0	1	0.02304	0	1	0	0	0	0.00997
CUTA001c01_019580	RALTA_A1972	pstB	Phosphate import ATP-binding protein, ABC transporter	COG1117	P	1	1	1	1	0	1	0	0	0	0	0	0	0	1	0	0	0	0	0	0	0	0	0	0	0	0	1	0.02335	0	1	1	0	0	0.01272
CUTA001c01_019590	RALTA_A1973	pstA	Phosphate transport system permease, ABC transporter	COG0581	P	1	1	1	1	0	1	0	0	0	0	0	0	0	1	0	0	0	0	0	0	0	0	0	0	1	0	1	0.03039	0	1	-	0	1	0.02564
CUTA001c01_019600	RALTA_A1974	pstC	Phosphate transport system permease, ABC transporter	COG0573	P	1	1	1	1	0	1	0	0	0	0	0	0	0	1	0	0	0	0	0	0	0	0	0	0	-	1	1	0.02569	0	1	-	1	0	0.01139
CUTA001c01_019610	RALTA_A1975	pstS	Phosphate-binding periplasmic protein, ABC transporter	COG0226	P	1	1	1	1	0	0	0	0	1	0	0	0	0	1	0	0	0	0	0	0	0	0	0	0	-	1	1	0.02946	0	1	-	1	0	0.00194
CUTA001c01_019620	RALTA_A1976	glmM	phosphoglucosamine mutase	COG1109	G	1	1	1	1	1	0	0	0	0	0	0	0	0	0	0	0	0	0	0	0	0	0	0	0	-	1	1	0.04788	0	1	0	0	0	0.00895
CUTA001c01_019630	RALTA_A1977	folP	Dihydropteroate synthase	COG0294	H	1	1	1	1	1	0	0	0	0	0	0	0	0	0	0	0	0	0	0	0	0	0	0	0	-	1	1	0.04672	0	1	-	0	0	0.00887
CUTA001c01_019640	RALTA_A1978	ftsH	Cell division protein, ATP-dependent zinc-metallo protease; AAA ATPase and peptidase M41 families	COG0465	O	1	1	1	1	0	1	0	0	0	0	0	0	0	0	0	0	0	0	0	0	0	0	0	0	-	1	1	0.02013	0	1	-	0	0	0.00691
CUTA001c01_019650	RALTA_A1979	rrmJ	Ribosomal RNA large subunit methyltransferase J	COG0293	J	1	1	1	1	1	0	0	0	0	0	0	0	0	0	0	0	0	0	0	0	0	0	0	0	1	0	1	0.03866	0	1	0	0	0	0.00603
CUTA001c01_019660	RALTA_A1980	-	putative RNA_binding protein	COG1534	J	0	0	0	0	1	0	0	0	0	0	0	0	0	0	0	0	0	0	0	0	0	0	0	0	-	-	-	-	0	1	-	-	-	-
CUTA001c01_019670	RALTA_A1981	-	Conserved hypothetical protein, putative TRANSMEMBRANE PROTEIN	-	-	1	1	1	0	0	1	0	0	0	0	0	0	0	0	0	0	0	0	0	0	0	0	0	0	0	0	1	0.04511	0	1	0	0	0	0
CUTA001c01_019680	RALTA_A1982	greA	transcription elongation factor	COG0782	K	1	1	1	1	1	0	0	0	0	0	0	0	0	0	0	0	0	0	0	0	0	0	0	0	-	1	0	0.04814	0	1	-	0	0	0
CUTA001c01_019690	RALTA_A1983	carB	Carbamoyl-phosphate synthase large chain (Carbamoyl- phosphate synthetase ammonia chain)	COG0458	E,F	1	1	1	1	0	0	0	0	0	1	0	0	0	0	0	0	0	0	0	0	0	0	0	0	-	1	1	0.02627	0	1	-	0	0	0.00801
CUTA001c01_019700	RALTA_A1984	-	putative amino acid efflux protein, RhtB family	COG1280	E	1	1	1	1	0	1	0	0	0	0	0	0	0	1	0	0	0	0	0	0	0	0	0	0	0	0	1	0.02321	0	1	0	0	0	0.00598
CUTA001c01_019710	RALTA_A1985	carA	Carbamoyl-phosphate synthase small chain (Carbamoyl- phosphate synthetase glutamine chain)	COG0505	E,F	1	1	1	1	1	0	0	0	0	0	0	0	0	0	0	0	0	0	0	0	0	0	0	0	1	0	0	0.01932	0	1	0	0	0	0.01058
CUTA001c01_019720	RALTA_A1986	-	Conserved hypothetical protein, yjgH family	COG0251	J	1	1	1	0	0	0	0	0	0	1	0	0	0	0	0	0	0	0	0	0	0	0	0	0	0	0	0	0.04190	0	1	0	0	0	0.00490
CUTA001c01_019730	RALTA_A1987	-	putative 4-hydroxybenzoyl-CoA thioesterase family protein	COG0824	R	1	1	1	0	1	0	0	0	0	0	0	0	0	0	0	0	0	0	0	0	0	0	0	0	0	0	1	0.04404	0	1	-	0	0	0.01655
CUTA001c01_019740	RALTA_A1988	-	putative AMP-dependent synthetase and ligase; ATP-dependent AMP-binding enzyme family	COG0365	I	1	1	1	0	0	1	0	0	0	0	0	0	0	0	0	0	0	0	0	0	0	0	0	0	-	1	1	0.04731	0	1	-	0	0	0.01264
CUTA001c01_019750	RALTA_A1989	-	Putative acyl-CoA dehydrogenase family protein	COG1960	I	1	1	1	0	1	0	0	0	0	0	0	0	0	0	0	0	0	0	0	0	0	0	0	0	0	0	1	0.04457	0	1	-	0	0	0.00514
CUTA001c01_019760	RALTA_A1990	-	putative enoyl-CoA hydratase	COG1024	I	1	1	1	0	1	0	0	0	0	0	0	0	0	0	0	0	0	0	0	0	0	0	0	0	-	1	1	0.04051	0	1	-	0	0	0.00353
CUTA001c01_019770	RALTA_A1991	-	putative short-chain dehydrogenases/reductases (SDR) family protein	COG1028	I,Q,R	1	1	1	0	1	0	0	0	0	0	0	0	0	0	0	0	0	0	0	0	0	0	0	0	0	0	1	0.06311	0	1	-	0	0	0.00877
CUTA001c01_019780	RALTA_A1992	-	putative OXIDOREDUCTASE PROTEIN	COG0654,COG1902,COG0654	C,H	1	1	1	0	1	0	0	0	0	0	0	0	0	0	0	0	0	0	0	0	0	0	0	0	-	1	1	0.04315	0	1	-	0	0	0.01063
CUTA001c01_019790	RALTA_A1993	prpE	Propionate--CoA ligase	COG0365	I	1	1	1	0	1	0	0	0	0	0	0	0	0	0	0	0	0	0	0	0	0	0	0	0	-	1	1	0.03927	0	1	-	0	0	0.00794
CUTA001c01_019800	RALTA_A1994	mltD	Membrane-bound lytic murein transglycosylase D	COG0739,COG0741,COG4656	C,M	1	1	1	0	0	0	0	1	0	0	0	0	0	0	0	0	0	0	0	0	0	0	0	0	-	1	0	0.03319	0	1	-	0	0	0.00973
CUTA001c01_019810	RALTA_A1995	gloB	Hydroxyacylglutathione hydrolase	COG0491	R	1	1	0	0	1	0	0	0	0	0	0	0	0	0	0	0	0	0	0	0	0	0	0	0	-	1	1	0.04776	0	1	0	0	0	0.01253
CUTA001c01_019820	RALTA_A1996	-	conserved hypothetical protein, putative methyltransferase	COG0500	Q,R	1	1	0	0	1	0	0	0	0	0	0	0	0	0	0	0	0	0	0	0	0	0	0	0	1	0	0	0.03041	0	1	0	0	0	0.00830
CUTA001c01_019830	RALTA_A1997	rnhA	Ribonuclease H (RNase H)	COG0328	L	0	0	0	0	0	0	0	0	0	1	0	0	0	0	0	0	0	0	0	0	0	0	0	0	-	-	-	-	0	0	-	-	-	-
CUTA001c01_019840	RALTA_A1998	dnaQ	DNA polymerase III epsilon subunit	COG0847	L	0	0	0	0	1	0	0	0	0	0	0	0	0	0	0	0	0	0	0	0	0	0	0	0	-	-	-	-	0	0	-	-	-	-
CUTA001c01_019860	RALTA_A1999	-	putative isochorismatase hydrolase family protein	COG1335	Q	0	0	0	0	0	0	0	0	0	1	0	0	0	0	0	0	0	0	0	0	0	0	0	0	-	-	-	-	0	1	-	-	-	-
CUTA001c01_019870	RALTA_A2000	-	Putative diguanylate cyclase with associated PAS domain	COG0840,COG2199,COG2202,COG0840	N,T	1	1	0	0	0	1	0	0	0	0	0	0	0	0	0	0	0	0	0	0	0	0	0	0	-	1	1	0.06210	0	1	-	0	0	0.01527
CUTA001c01_019880	RALTA_A2001	-	putative ABC transporter periplasmic binding protein	COG1653	G	1	1	0	0	0	0	0	0	1	0	0	0	0	0	0	0	0	0	0	0	0	0	0	0	1	0	1	0.03152	0	1	0	0	0	0.00638
CUTA001c01_019890	RALTA_A2002	-	putative transmembrane lipoprotein, COG5477	COG5477	S	1	1	0	0	0	1	0	0	0	0	0	0	0	0	0	0	0	0	0	0	0	0	0	0	0	0	0	0.02691	0	1	0	0	0	0.00327
CUTA001c01_019900	RALTA_A2003	-	putative ABC transporter permease	COG0395	G	1	1	0	0	0	1	0	0	0	0	0	0	0	1	0	0	0	0	0	0	0	0	0	0	-	1	0	0.02404	0	1	0	0	0	0.00488
CUTA001c01_019910	RALTA_A2004	-	putative ABC transporter permease	COG1175	G	1	1	0	0	0	1	0	0	0	0	0	0	0	1	0	0	0	0	0	0	0	0	0	0	1	0	1	0.02752	0	1	0	0	0	0.00567
CUTA001c01_019920	RALTA_A2005	ugpC2	sn-glycerol-3-phosphate transport ATP-binding protein	COG3839	G	1	1	0	0	0	1	0	0	0	0	0	0	0	1	0	0	0	0	0	0	0	0	0	0	-	1	1	0.03407	0	1	0	0	0	0.00634
CUTA001c01_019930	RALTA_A2006	ugpC1	sn-glycerol-3-phosphate transport ATP-binding protein	COG3839	G	1	1	0	0	0	1	0	0	0	0	0	0	0	1	0	0	0	0	0	0	0	0	0	0	-	1	1	0.04698	0	1	0	0	0	0.01265
CUTA001c01_019940	RALTA_A2007	glpR	Glycerol-3-phosphate regulon repressor, DeoR family	COG1349	G,K	1	1	1	1	1	0	0	0	0	0	0	0	1	0	0	0	0	0	0	0	0	0	0	0	0	0	1	0.02309	0	1	0	0	0	0.00521
CUTA001c01_019950	RALTA_A2008	purU	Formyltetrahydrofolate deformylase	COG0788	F	1	1	1	1	1	0	0	0	0	0	0	0	0	0	0	0	0	0	0	0	0	0	0	0	0	0	1	0.02125	0	1	0	0	0	0.00694
CUTA001c01_019960	RALTA_A2009	-	conserved hypothetical protein; putative exported protein	COG0494	L,R	1	1	1	1	0	0	0	0	0	1	0	0	0	0	0	0	0	0	0	0	0	0	0	0	1	0	1	0.05966	0	1	0	0	0	0.00916
CUTA001c01_019970	RALTA_A2010	glpK	Glycerol kinase (ATP:glycerol 3-phosphotransferase)	COG0554	C	0	0	0	0	1	0	0	0	0	0	0	0	0	0	0	0	0	0	0	0	0	0	0	0	-	-	-	-	0	1	-	-	-	-
CUTA001c01_019980	RALTA_A2011	glpD	sn-glycerol-3-phosphate dehydrogenase, FAD/NAD(P)-binding protein	COG0578	C	0	0	0	0	1	0	0	0	0	0	0	0	0	0	0	0	0	0	0	0	0	0	0	0	-	-	-	-	0	1	-	-	-	-
CUTA001c01_019990	RALTA_A2012	-	putative lipoprotein	COG3895	R	1	0	0	0	0	0	0	1	0	0	0	0	0	0	0	0	0	0	0	0	0	0	0	0	-	1	1	0.06915	0	1	-	-	-	-
CUTA001c01_020000	RALTA_A2013	-	conserved hypothetical protein	-	-	1	1	1	1	1	0	0	0	0	0	0	0	0	0	0	0	0	0	0	0	0	0	0	0	0	0	0	0.01598	0	1	0	0	0	0.01067
CUTA001c01_020010	RALTA_A2014	-	conserved hypothetical protein	-	-	1	1	0	0	0	0	0	0	0	1	0	0	0	0	0	0	0	0	0	0	0	0	0	0	-	1	1	0.05816	0	1	0	0	0	0.01434
CUTA001c01_020020	RALTA_A2015	-	conserved hypothetical protein	-	-	1	1	1	0	0	0	0	0	0	1	0	0	0	0	0	0	0	0	0	0	0	0	0	0	0	0	1	0.03294	0	1	0	0	0	0.00450
CUTA001c01_020030	RALTA_A2016	-	Conserved hypothetical protein; putative exported protein	-	-	1	1	0	0	0	0	0	0	0	1	0	0	0	0	0	0	0	0	0	0	0	0	0	0	-	1	1	0.06896	0	1	-	0	0	0.00995
CUTA001c01_020040	RALTA_A2017	-	conserved hypothetical protein	-	-	1	1	1	0	0	0	0	0	0	1	0	0	0	0	0	0	0	0	0	0	0	0	0	0	0	0	0	0.03843	0	1	0	0	0	0.00498
CUTA001c01_020050	RALTA_A2018	-	conserved hypothetical protein, DUF1311	COG3755	S	1	1	0	0	0	0	0	0	0	1	0	0	0	0	0	0	0	0	0	0	0	0	0	0	-	1	1	0.08500	0	1	-	0	0	0.00551
CUTA001c01_020060	RALTA_A2019	-	Conserved hypothetical protein; putative transmembrane protein	COG5615	S	1	1	0	0	0	1	0	0	0	0	0	0	0	0	0	0	0	0	0	0	0	0	0	0	0	0	1	0.05462	0	1	0	0	0	0.02179
CUTA001c01_020070	RALTA_A2020	-	conserved hypothetical protein; putative exported protein	-	-	1	1	0	0	0	0	0	0	1	0	0	0	0	0	0	0	0	0	0	0	0	0	0	0	0	0	1	0.05036	0	1	0	0	0	0.00670
CUTA001c01_020080	RALTA_A2021	-	Putative diguanylate cyclase with HAMP domain	COG2199	T	1	1	0	0	0	1	0	0	0	0	0	0	0	0	0	0	0	0	0	0	0	0	0	0	-	1	1	0.04676	0	1	0	1	0	0.01013
CUTA001c01_020090	RALTA_A2022	-	putative outer membrane protein, ompA family	COG2885	M	0	0	0	0	0	0	0	1	0	0	0	0	0	0	0	0	0	0	0	0	0	0	0	0	-	-	-	-	0	1	-	-	-	-
CUTA001c01_020100	RALTA_A2023	-	conserved hypothetical protein	-	-	1	1	0	0	1	0	0	0	0	0	0	0	0	0	0	0	0	0	0	0	0	0	0	0	0	0	1	0.04855	0	1	0	1	0	0.00370
CUTA001c01_020110	RALTA_A2024	-	Putative D-alanine aminotransferase ; class-IV pyridoxal-phosphate-dependent aminotransferase family	COG0115	E,H	1	1	1	0	1	0	0	0	0	0	0	0	0	0	0	0	0	0	0	0	0	0	0	0	0	0	1	0.04773	0	1	0	1	0	0.00473
CUTA001c01_020120	RALTA_A2025	-	putative acyltransferase	COG0454	K,R	0	0	0	0	0	0	0	0	0	1	0	0	0	0	0	0	0	0	0	0	0	0	0	0	-	-	-	-	0	1	-	-	-	-
CUTA001c01_020130	RALTA_A2026	-	Putative AB hydrolase superfamily protein; putative Lysophospholipase	COG0596,COG2267	I,R	0	0	0	0	1	0	0	0	0	0	0	0	0	0	0	0	0	0	0	0	0	0	0	0	-	-	-	-	0	0	-	-	-	-
CUTA001c01_020150	RALTA_A2027	-	putative SOLUTE:NA+ SYMPORTER PERMEASE TRANSMEMBRANE PROTEIN	COG4147	R	0	0	0	0	0	1	0	0	0	0	0	0	0	1	0	0	0	0	0	0	0	0	0	0	-	-	-	-	0	1	-	-	-	-
CUTA001c01_020160	RALTA_A2028	acsA	Acetyl-coenzyme A synthetase	COG0365	I	0	0	0	0	1	0	0	0	0	0	0	0	0	0	0	0	0	0	0	0	0	0	0	0	-	-	-	-	0	1	-	-	-	-
CUTA001c01_020170	RALTA_A2029	-	Conserved hypothetical protein; Putative permease of the drug/metabolite transporter (DMT) superfamily	COG0697	E,G,R	1	1	1	0	0	1	0	0	0	0	0	0	0	1	0	0	0	0	0	0	0	0	0	0	-	1	1	0.04058	0	1	0	1	0	0.01371
CUTA001c01_020180	RALTA_A2030	-	Conserved hypothetical protein, UPF0114; putative transmembrane protein	COG2862	S	1	1	0	0	0	1	0	0	0	0	0	0	0	0	0	0	0	0	0	0	0	0	0	0	0	0	1	0.03696	0	1	0	0	0	0.00766
CUTA001c01_020190	RALTA_A2031	fumA	FUMARATE HYDRATASE PROTEIN	COG1838,COG1951	C	1	1	1	1	1	0	0	0	0	0	0	0	0	0	0	0	0	0	0	0	0	0	0	0	1	0	0	0.02157	0	1	-	0	0	0.00592
CUTA001c01_020200	RALTA_A2032	murI	GLUTAMATE RACEMASE PROTEIN	COG0796	M	1	1	1	0	0	0	0	0	0	1	0	0	0	0	0	0	0	0	0	0	0	0	0	0	-	1	1	0.05026	0	1	-	0	1	0.08055
CUTA001c01_020210	RALTA_A2033	-	putative ATPASE PROTEIN, AAA family	COG0464	O	1	1	1	0	0	1	0	0	0	0	0	0	0	0	0	0	0	0	0	0	0	0	0	0	-	1	1	0.03085	0	1	-	1	0	0.00479
CUTA001c01_020220	RALTA_A2034	-	hypothetical protein	COG0522	J	0	0	0	0	0	0	0	0	0	1	0	0	0	0	0	0	0	0	0	0	0	0	0	0	-	-	-	-	0	0	-	-	-	-
CUTA001c01_020230	RALTA_A2035	-	hypothetical protein (fragment)	-	-	0	0	0	0	0	1	0	0	0	0	0	0	0	0	0	0	0	0	0	0	0	0	0	0	-	-	-	-	0	0	-	-	-	-
CUTA001c01_020240	RALTA_A2036	tonB	TONB PROTEIN	COG0810	M	1	1	1	0	0	0	0	0	0	1	0	0	0	0	0	0	0	0	0	0	0	0	0	0	-	1	1	0.03254	0	1	0	1	0	0.00765
CUTA001c01_020250	RALTA_A2037	exbB1	BIOPOLYMER TRANSPORT PROTEIN	COG0811	U	1	1	1	1	0	1	0	0	0	0	0	0	0	1	0	0	0	0	0	0	0	0	0	0	0	0	1	0.01866	0	1	0	0	0	0.00138
CUTA001c01_020260	RALTA_A2038	exbD1	BIOPOLYMER TRANSPORT PROTEIN	COG0848	U	1	1	1	1	0	1	0	0	0	0	0	0	0	0	0	0	0	0	0	0	0	0	0	0	1	0	1	0.02409	0	1	0	0	0	0.00243
CUTA001c01_020270	RALTA_A2040	-	conserved hypothetical protein	COG4256	P	1	1	1	0	0	0	0	0	0	1	0	0	0	0	0	0	0	0	0	0	0	0	0	0	0	0	1	0.05265	0	1	0	0	0	0.00340
CUTA001c01_020280	RALTA_A2041	-	conserved hypothetical protein, glcG family	COG3193	R	1	0	0	0	0	0	0	0	0	1	0	0	0	0	0	0	0	0	0	0	0	0	0	0	0	0	1	0.01924	0	1	-	-	-	-
CUTA001c01_020290	RALTA_A2042	-	conserved hypothetical protein; putative exported protein	-	-	1	1	0	0	0	0	0	0	0	1	0	0	0	0	0	0	0	0	0	0	0	0	0	0	0	0	1	0.05257	0	0	-	0	0	0.00392
CUTA001c01_020300	RALTA_A2043	-	Conserved hypothetical protein; putative exported protein	-	-	0	0	0	0	0	1	0	0	0	0	0	0	0	0	0	0	0	0	0	0	0	0	0	0	-	-	-	-	0	1	-	-	-	-
CUTA001c01_020310	RALTA_A2044	-	Conserved hypothetical protein; putative membrane protein	COG2855	S	1	1	1	0	0	1	0	0	0	0	0	0	0	0	0	0	0	0	0	0	0	0	0	0	-	1	1	0.04963	0	1	-	0	0	0.00829
CUTA001c01_020320	RALTA_A2045	-	putative transcriptional regulator, LysR family	COG0583	K	1	1	1	0	0	0	0	0	0	1	0	0	1	0	0	0	0	0	0	0	0	0	0	0	1	0	0	0.05568	0	1	-	0	0	0.01187
CUTA001c01_020330	RALTA_A2046	-	putative monovalent cation:proton antiporter (CPA2) family protein	COG4651	P	1	0	0	0	0	1	0	0	0	0	0	0	0	1	0	0	0	0	0	0	0	0	0	0	0	0	1	0.03717	0	1	-	-	-	-
CUTA001c01_020370	RALTA_A2047	pgsA	CDP-diacylglycerol--glycerol-3-phosphate 3-phosphatidyltransferase	COG0558	I	1	1	1	0	0	1	0	0	0	0	0	0	0	0	0	0	0	0	0	0	0	0	0	0	0	0	1	0.04435	0	1	0	0	0	0.00670
CUTA001c01_020380	RALTA_A2048	uvrC	UvrABC system protein C (Excinuclease ABC subunit C)	COG0322	L	1	1	1	1	1	0	0	0	0	0	0	0	0	0	0	0	0	0	0	0	0	0	0	0	-	1	1	0.03970	0	1	-	0	0	0.00415
CUTA001c01_020390	RALTA_A2049	-	conserved hypothetical protein	COG4394	S	1	1	1	1	1	0	0	0	0	0	0	0	0	0	0	0	0	0	0	0	0	0	0	0	-	1	1	0.05879	0	1	-	0	0	0.01491
CUTA001c01_020400	RALTA_A2050	efp	ELONGATION FACTOR P	COG0231	J	1	1	1	1	1	0	0	0	0	0	0	0	0	0	0	0	0	0	0	0	0	0	0	0	0	0	0	0.00651	0	1	0	0	0	0
CUTA001c01_020410	RALTA_A2051	nagZ	Beta-hexosaminidase; N-acetyl-beta-glucosaminidase; Beta-N-acetylhexosaminidase	COG1472	G	1	1	1	1	1	0	0	0	0	0	0	0	0	0	0	0	0	0	0	0	0	0	0	0	-	1	0	0.03516	0	1	-	0	0	0.00669
CUTA001c01_020420	RALTA_A2052	acpS	holo-[acyl-carrier-protein] synthase; Holo-ACP synthase 4'-phosphopantetheinyl transferase acpS	COG0736	I	1	1	1	1	0	0	0	0	0	1	0	0	0	0	0	0	0	0	0	0	0	0	0	0	0	0	0	0.02222	0	1	0	0	0	0.01235
CUTA001c01_020430	RALTA_A2053	pdxJ	Pyridoxal phosphate biosynthetic protein	COG0854	H	1	1	1	1	1	0	0	0	0	0	0	0	0	0	0	0	0	0	0	0	0	0	0	0	-	1	1	0.04578	0	1	-	0	0	0.00385
CUTA001c01_020440	RALTA_A2054	recO	DNA repair protein	COG1381	L	1	1	1	1	1	0	0	0	0	0	0	0	0	0	0	0	0	0	0	0	0	0	0	0	1	0	0	0.03066	0	1	-	0	0	0.00904
CUTA001c01_020450	RALTA_A2055	era	30S ribosomal subunit_binding GTPase	COG1159	R	1	1	1	1	0	1	0	0	0	0	0	0	0	0	0	0	0	0	0	0	0	0	0	0	0	0	0	0.02106	0	1	0	0	0	0.00107
CUTA001c01_020460	RALTA_A2056	rnc	Ribonuclease III	COG0571	K	1	1	1	1	1	0	0	0	0	0	0	0	0	0	0	0	0	0	0	0	0	0	0	0	0	0	1	0.02124	0	1	-	0	0	0.00260
CUTA001c01_020470	RALTA_A2057	-	Conserved hypothetical protein	-	-	1	1	1	1	0	0	0	0	0	1	0	0	0	0	0	0	0	0	0	0	0	0	0	0	0	0	1	0.02666	0	1	0	0	0	0.00513
CUTA001c01_020480	RALTA_A2058	lepB	leader peptidase (signal peptidase I), serine protease	COG0681	U	1	1	1	1	0	1	0	0	0	0	0	0	0	0	0	0	0	0	0	0	0	0	0	0	-	1	1	0.03371	0	1	0	0	0	0.00334
CUTA001c01_020490	RALTA_A2059	lepA	GTP-binding elongation factor	COG0481	M	1	1	1	1	0	1	0	0	0	0	0	0	0	0	0	0	0	0	0	0	0	0	0	0	-	1	1	0.03368	0	1	-	0	0	0.00558
CUTA001c01_020500	RALTA_A2060	-	conserved hypothetical protein	COG0526	C,O	1	1	0	0	0	0	0	0	0	1	0	0	0	0	0	0	0	0	0	0	0	0	0	0	0	0	1	0.04490	0	1	0	0	0	0.01064
[truncated: 3,891 more rows]
