# Supplementary material for: Parallels between experimental and natural evolution of legume symbionts
Source: Nat Commun. 2018 Jun 11;9:2264. doi: 10.1038/s41467-018-04778-5 (PMC5995829; doi:10.1038/s41467-018-04778-5)
Supplement: Supplementary file 9 — Supplementary Data 6 [file 41467_2018_4778_MOESM9_ESM.xlsx]

## Sheet: Supplementary Data 6
Supplementary Data 6. Functional enrichment analyses for events that took place in the branch before LCACt.
		Expansions/gains		Positive selection		Recombination		Nucleotide diversity		Highest diversities for LCACt
		(O-E)/(O+E)	P	(O-E)/(O+E)	P	(O-E)/(O+E)	P	(O-E)/(O+E)	P	(O-E)/(O+E)	P
COG category	COGA: RNA processing and modification	NC	NC	NC	NC	NC	NC	-0.21	8.81E-01	NC	NC
	COGB: Chromatin structure and dynamics	NC	NC	NC	NC	NC	NC	-0.14	8.72E-01	NC	NC
	COGC: Energy production and conversion	-0.46	1.00E+00	0.00	1.00E+00	-0.09	1.00E+00	-0.01	9.09E-01	0.09	1.00E+00
	COGD: Cell cycle control, cell division, chromosome partitioning	0.47	3.43E-02	NC	NC	1.00	1.00E+00	-0.08	9.09E-01	NC	1.00E+00
	COGE: Amino acid transport and metabolism	-0.13	1.00E+00	-0.20	1.00E+00	0.18	4.56E-01	-0.02	8.81E-01	0.00	1.00E+00
	COGF: Nucleotide transport and metabolism	-0.50	1.00E+00	0.00	1.00E+00	0.00	1.00E+00	-0.07	9.32E-01	-1.00	1.00E+00
	COGG: Carbohydrate transport and metabolism	-0.07	1.00E+00	0.00	1.00E+00	0.20	8.79E-01	-0.02	8.72E-01	0.00	1.00E+00
	COGH: Coenzyme transport and metabolism	-0.50	1.00E+00	0.00	1.00E+00	0.25	8.19E-01	-0.05	9.32E-01	0.20	1.00E+00
	COGI: Lipid transport and metabolism	-0.39	1.00E+00	0.60	3.90E-02	0.09	1.00E+00	-0.03	8.72E-01	-0.20	1.00E+00
	COGJ: Translation, ribosomal structure and biogenesis	-0.65	1.00E+00	-0.33	1.00E+00	-0.14	1.00E+00	-0.14	1.00E+00	0.00	1.00E+00
	COGK: Transcription	-0.27	1.00E+00	0.09	1.00E+00	-0.45	1.00E+00	0.00	5.20E-01	-0.09	1.00E+00
	COGL: Replication, recombination and repair	0.53	8.00E-03	0.50	9.65E-01	-0.33	1.00E+00	0.02	2.44E-01	0.00	1.00E+00
	COGM: Cell wall/membrane/envelope biogenesis	-0.10	1.00E+00	0.33	1.00E+00	-0.11	1.00E+00	0.03	8.72E-01	0.14	1.00E+00
	COGN: Cell motility	-0.13	1.00E+00	-1.00	1.00E+00	0.50	2.30E-01	0.00	4.97E-01	0.00	1.00E+00
	COGO: Posttranslational modification, protein turnover, chaperones	-0.30	1.00E+00	0.00	1.00E+00	0.33	4.56E-01	0.00	8.72E-01	0.33	8.88E-01
	COGP: Inorganic ion transport and metabolism	-0.09	1.00E+00	0.00	1.00E+00	0.29	2.30E-01	0.00	8.72E-01	0.33	5.33E-01
	COGQ: Secondary metabolites biosynthesis, transport and catabolism	-0.28	1.00E+00	0.60	7.02E-01	0.00	1.00E+00	0.03	6.76E-01	0.43	5.33E-01
	COGR: General function prediction only	-0.24	1.00E+00	0.14	1.00E+00	0.00	1.00E+00	0.03	3.04E-02	0.00	1.00E+00
	COGS: Function unknown	-0.41	1.00E+00	-0.60	1.00E+00	-0.07	1.00E+00	0.02	4.97E-01	0.00	1.00E+00
	COGT: Signal transduction mechanisms	-0.19	1.00E+00	0.00	1.00E+00	0.38	2.30E-01	0.05	4.97E-01	0.33	5.85E-01
	COGU: Intracellular trafficking, secretion, and vesicular transport	0.08	1.00E+00	-1.00	1.00E+00	0.50	2.30E-01	0.04	6.76E-01	0.50	8.88E-01
	COGV: Defense mechanisms	0.38	9.00E-02	NC	NC	1.00	1.00E+00	0.13	6.98E-01	1.00	5.33E-01
	COG W: Extracellular structures	NG	NG	NG	NG	NG	NG	NG	NG	NG	NG
Localization	Cytoplasmic	-0.07	1.00E+00	0.15	2.15E-01	-0.15	1.00E+00	-0.07	1.00E+00	-0.13	1.00E+00
	Cytoplasmic membrane	-0.11	1.00E+00	-0.29	1.00E+00	0.24	7.80E-02	0.02	6.76E-01	0.15	5.85E-01
	Extracellular	0.40	3.57E-01	1.00	1.00E+00	1.00	1.00E+00	-0.03	8.72E-01	NC	NC
	Outer membrane	-0.17	1.00E+00	NC	NC	0.00	1.00E+00	-0.02	8.72E-01	1.00	1.00E+00
	Periplasmic	-0.36	1.00E+00	-1.00	1.00E+00	0.50	1.04E-01	0.04	8.22E-01	0.43	5.85E-01
	Unknown	0.16	8.00E-03	-0.09	1.00E+00	-0.11	1.00E+00	0.06	1.91E-03	0.06	1.00E+00
Function	Flagellum	NC	NC	NC	NC	1.00	2.30E-01	-0.01	8.22E-01	NC	NC
	Housekeeping plasmid	0.84	8.00E-03	NG	NG	NG	NG	NG	NG	NG	NG
	T1SS	1.00	8.00E-03	NG	NG	NG	NG	NG	NG	NG	NG
	T2SS	1.00	1.00E+00	NC	NC	NC	NC	0.00	6.98E-01	NC	NC
	T3E	NG	NG	NG	NG	NG	NG	NG	NG	NG	NG
	T3SS	NC	NC	NG	NG	NG	NG	NG	NG	NG	NG
	T4P	0.50	8.06E-01	NC	NC	NC	NC	-0.10	8.72E-01	NC	NC
	T4SS	1.00	8.00E-03	NG	NG	NG	NG	NG	NG	NG	NG
	T5aSS	NC	NC	NG	NG	NG	NG	NG	NG	NG	NG
	T5bSS	NC	NC	NG	NG	NG	NG	NG	NG	NG	NG
	T5cSS	NG	NG	NG	NG	NG	NG	NG	NG	NG	NG
	T6SS	-1.00	1.00E+00	NG	NG	NG	NG	NG	NG	NG	NG
	Tad	-1.00	1.00E+00	NC	NC	1.00	3.90E-02	0.37	3.04E-02	1.00	6.32E-01
	Tat	NC	NC	NC	NC	NC	NC	0.40	3.66E-01	1.00	5.33E-01
	TatE	-1.00	1.00E+00	NC	NC	NC	NC	-0.01	8.72E-01	1.00	1.00E+00
	Chemotaxis	-1.00	1.00E+00	NC	NC	0.50	4.41E-01	-0.07	8.72E-01	NC	NC
	EPS	NC	NC	NG	NG	NG	NG	NG	NG	NG	NG
	Symbiotic (plasmid)	0.87	8.00E-03	NG	NG	NG	NG	NG	NG	NG	NG
	PhcA-linked	NC	NC	NC	NC	NC	NC	0.54	3.41E-01	1.00	3.90E-02
	Regulatory protein	-0.15	1.00E+00	0.17	1.00E+00	-0.07	1.00E+00	0.02	4.97E-01	0.08	1.00E+00
	Transporter	-0.23	1.00E+00	0.09	1.00E+00	0.23	2.30E-01	-0.01	9.09E-01	0.14	6.70E-01
	Virulence	-0.60	1.00E+00	-1.00	1.00E+00	0.43	4.56E-01	0.07	8.72E-01	0.67	5.33E-01
