# Supplementary material for: Parallels between experimental and natural evolution of legume symbionts
Source: Nat Commun. 2018 Jun 11;9:2264. doi: 10.1038/s41467-018-04778-5 (PMC5995829; doi:10.1038/s41467-018-04778-5)
Supplement: Supplementary file 10 — Supplementary Data 7 [file 41467_2018_4778_MOESM10_ESM.xlsx]

## Sheet: Supplementary Data 7
Supplementary Data 7. Functional annotations of Ralstonia chimera and positional orthologs for Cupriavidus taiwanensis LMG19424.
Ralstonia chimera				COG		Core genome	Localization						Function											TXSS											Experimental evolution			Natural evolution of R. solanacearum
Code	Label	Gene	Product	COG	COG category	Rs	Cytoplasmic	Cytoplasmic membrane	Extracellular	Outer membrane	Periplasmic	Unknown	T3E	Virulence	EPS	PhcA-linked	Tat	TatE	Chemotaxis	Housekeeping plasmid	Symbiotic (plasmid)	Regulatory protein	Transporter	T1SS	T2SS	T3SS	T4SS	T5aSS	T5bSS	T5cSS	T6SSi	T4P	Tad	Flagellum	Non-synonymous	Large deletion	Mapping	Nucleotide diversity	Specific to GMI1000 (absent from LMG19424)	ortholog of C. taiwanensis LMG19424
RASO001d02_019370	RSp1678	-	putative permease, inner membrane protein, Xanthine/uracil/vitamin C permease family	COG2252	R	0	0	1	0	0	0	0	0	0	0	0	0	0	0	-	-	0	0	0	0	0	0	0	0	0	0	0	0	0	0	0	1	-	0	RALTA_B2309
RASO001d02_000010	RALSOp_0001	-	protein of unknown function	-	-	0	0	0	0	0	0	1	0	0	0	0	0	0	0	-	-	0	0	0	0	0	0	0	0	0	0	0	0	0	0	0	1	-	1	-
RASO001d01_037660	RSc3442	dnaA	chromosomal replication initiator protein DnaA, DNA-binding transcriptional dual regulator	COG0593	L	0	1	0	0	0	0	0	0	0	0	0	0	0	0	-	-	1	0	0	0	0	0	0	0	0	0	0	0	0	0	0	1	-	0	RALTA_A0001
RASO001d01_000010	RSc0001	rpmH	50S ribosomal subunit protein L34	COG0230	J	0	1	0	0	0	0	0	0	0	0	0	0	0	0	-	-	0	0	0	0	0	0	0	0	0	0	0	0	0	0	0	1	-	0	RALTA_A3220
RASO001c02_019360	RSp1677	-	putative integrase / recombinase protein	COG4974	L	1	0	0	0	0	0	1	0	0	0	0	0	0	0	-	-	0	0	0	0	0	0	0	0	0	0	0	0	0	0	0	1	0.07204	1	-
RASO001c02_019350	RSp1676	-	putative two-component transcription regulator and sensor protein	COG0642,COG2202	T	1	0	1	0	0	0	0	0	0	0	0	0	0	0	-	-	1	0	0	0	0	0	0	0	0	0	0	0	0	0	0	1	0.05888	1	-
RASO001c02_019340	RSp1675	tISRso	transposase	COG3335	L	0	1	0	0	0	0	0	0	0	0	0	0	0	0	-	-	0	0	0	0	0	0	0	0	0	0	0	0	0	0	0	0	-	1	-
RASO001c02_019330	RSp1674	-	conserved hypothethical protein	-	-	1	1	0	0	0	0	0	0	0	0	0	0	0	0	-	-	0	0	0	0	0	0	0	0	0	0	0	0	0	0	0	1	0.08907	1	-
RASO001c02_019320	RALSOp_1875	-	protein of unknown function	-	-	0	0	0	0	0	0	1	0	0	0	0	0	0	0	-	-	0	0	0	0	0	0	0	0	0	0	0	0	0	0	0	1	-	1	-
RASO001c02_019310	RSp1673	-	putative transmembrane lipoprotein	-	-	0	0	0	0	0	0	1	0	0	0	0	0	0	0	-	-	0	0	0	0	0	0	0	0	0	0	0	0	0	0	0	1	-	1	-
RASO001c02_019300	RSp1672	-	conserved hypothethical protein	COG3233	R	1	0	0	0	0	1	0	0	0	0	0	0	0	0	-	-	0	0	0	0	0	0	0	0	0	0	0	0	0	0	0	1	0.05511	1	-
RASO001c02_019290	RSp1671	rpoN	rna polymerase sigma N (Sigma 54) factor transcription regulator protein	COG1508	K	1	1	0	0	0	0	0	0	0	0	0	0	0	0	-	-	1	0	0	0	0	0	0	0	0	0	0	0	0	1	0	1	0.04359	1	-
RASO001c02_019280	RSp1670	-	putative exported signal peptide protein	-	-	1	0	0	1	0	0	0	0	0	0	0	0	0	0	-	-	0	0	0	0	0	0	0	0	0	0	0	0	0	0	0	1	0.13248	1	-
RASO001c02_019270	RSp1669	-	conserved protein of unknown function	-	-	0	0	0	0	0	0	1	0	0	0	0	0	0	0	-	-	0	0	0	0	0	0	0	0	0	0	0	0	0	0	0	1	-	1	-
RASO001c02_019260	RSp1668	-	Transcriptional regulatory protein, sigma-54 interaction domain, HTH Fis-type	COG2204	T	1	1	0	0	0	0	0	0	0	0	0	0	0	0	-	-	1	0	0	0	0	0	0	0	0	0	0	0	0	0	0	1	0.05741	1	-
RASO001c02_019250	RSp1667	zraR	response regulator in two-component reguatory system (EBP family)	COG2204	T	1	1	0	0	0	0	0	0	0	0	0	0	0	0	-	-	1	0	0	0	0	0	0	0	0	0	0	0	0	0	0	1	0.03499	1	-
RASO001c02_019240	RSp1666	-	conserved protein of unknown function	COG5487	S	0	0	1	0	0	0	0	0	0	0	0	0	0	0	-	-	0	0	0	0	0	0	0	0	0	0	0	0	0	0	0	1	-	1	-
RASO001c02_019230	RSp1665	-	conserved hypothethical protein	-	-	1	0	0	0	0	0	1	0	0	0	0	0	0	0	-	-	0	0	0	0	0	0	0	0	0	0	0	0	0	0	0	1	0.07219	1	-
RASO001c02_019220	RSp1664	-	putative ribonuclease BN	COG1295	S	1	0	1	0	0	0	0	0	0	0	0	0	0	0	-	-	0	0	0	0	0	0	0	0	0	0	0	0	0	1	0	1	0.04269	1	-
RASO001c02_019210	RSp1663	-	conserved hypothethical protein	-	-	0	0	0	0	0	0	1	0	0	0	0	0	0	0	-	-	0	0	0	0	0	0	0	0	0	0	0	0	0	0	0	1	-	1	-
RASO001c02_019200	RALSOp_1864	-	hypothethical protein (fragment)	-	-	0	0	0	0	0	0	1	0	0	0	0	0	0	0	-	-	0	0	0	0	0	0	0	0	0	0	0	0	0	0	0	1	-	1	-
RASO001c02_019190	RSp1662	prfC	Peptide chain release factor 3 (RF-3)	COG4108	J	1	1	0	0	0	0	0	0	0	0	0	0	0	0	-	-	0	0	0	0	0	0	0	0	0	0	0	0	0	0	0	1	0.03411	1	-
RASO001c02_019180	RSp1661	-	conserved protein of unknown function	COG0596	R	0	0	0	0	0	0	1	0	0	0	0	0	0	0	-	-	0	0	0	0	0	0	0	0	0	0	0	0	0	1	0	1	-	1	-
RASO001c02_019170	RSp1660	-	conserved protein of unknown function	-	-	0	0	1	0	0	0	0	0	0	0	0	0	0	0	-	-	0	0	0	0	0	0	0	0	0	0	0	0	0	0	0	1	-	1	-
RASO001c02_019160	RSp1659	acpP	Acyl carrier protein 3 (ACP3)	COG0236	I,Q	0	1	0	0	0	0	0	0	0	0	0	0	0	0	-	-	0	0	0	0	0	0	0	0	0	0	0	0	0	0	0	1	-	1	-
RASO001c02_019150	RSp1658	-	putative thioesterase	COG0824	R	0	0	0	0	0	0	1	0	0	0	0	0	0	0	-	-	0	0	0	0	0	0	0	0	0	0	0	0	0	0	0	1	-	1	-
RASO001c02_019140	RSp1657	-	putative cyclopropane-fatty-acyl-phospholipid synthase	COG2230	M	0	1	0	0	0	0	0	0	0	0	0	0	0	0	-	-	0	0	0	0	0	0	0	0	0	0	0	0	0	0	0	1	-	1	-
RASO001c02_019130	RSp1656	-	putative ferritin/ribonucleotide reductase-like protein	-	-	0	0	0	0	0	0	1	0	0	0	0	0	0	0	-	-	0	0	0	0	0	0	0	0	0	0	0	0	0	1	0	1	-	1	-
RASO001c02_019120	RSp1655	-	conserved protein of unknown function	COG0441	J	0	0	0	0	0	0	1	0	0	0	0	0	0	0	-	-	0	0	0	0	0	0	0	0	0	0	0	0	0	0	0	1	-	1	-
RASO001c02_019110	RSp1654	-	conserved membrane protein of unknown function	-	-	0	0	1	0	0	0	0	0	0	0	0	0	0	0	-	-	0	0	0	0	0	0	0	0	0	0	0	0	0	0	0	1	-	1	-
RASO001c02_019100	RSp1653	-	putative cytochrome c oxidase subunit II	COG1622	C	1	0	1	0	0	0	0	0	0	0	0	0	0	0	-	-	0	0	0	0	0	0	0	0	0	0	0	0	0	0	0	1	0.04612	1	-
RASO001c02_019090	RSp1652	-	putative metallophosphoesterase/phosphohydrolase protein	COG1409	R	1	0	0	0	0	1	0	0	0	0	0	0	1	0	-	-	0	0	0	0	0	0	0	0	0	0	0	0	0	0	0	1	0.04529	1	-
RASO001c02_019080	RSp1651	-	putative RNA polymerase sigma factor, transcription regulator	COG1595	K	0	0	1	0	0	0	0	0	0	0	0	0	0	0	-	-	1	0	0	0	0	0	0	0	0	0	0	0	0	0	0	1	-	1	-
RASO001c02_019070	RSp1650	-	conserved hypothethical protein	COG5662	K	1	0	0	0	0	0	1	0	0	0	0	0	0	0	-	-	0	0	0	0	0	0	0	0	0	0	0	0	0	0	0	0	0.06121	1	-
RASO001c02_019060	RALSOp_1850	-	protein of unknown function	-	-	0	0	0	0	0	0	1	0	0	0	0	0	0	0	-	-	0	0	0	0	0	0	0	0	0	0	0	0	0	0	0	1	-	1	-
RASO001c02_019050	RSp1649	-	conserved hypothethical protein	COG0840	N,T	0	0	0	0	0	0	1	0	0	0	0	0	0	0	-	-	0	0	0	0	0	0	0	0	0	0	0	0	0	0	0	1	-	1	-
RASO001c02_019040	RSp1648	-	conserved protein of unknown function	-	-	0	0	0	0	0	0	1	0	0	0	0	0	0	0	-	-	0	0	0	0	0	0	0	0	0	0	0	0	0	0	0	1	-	1	-
RASO001c02_019030	RSp1647	-	Protein-glutamate O-methyltransferase, CheR-type	COG0457,COG1352	N,R,T	0	1	0	0	0	0	0	0	0	0	0	0	0	0	-	-	0	0	0	0	0	0	0	0	0	0	0	0	0	1	0	1	-	1	-
RASO001c02_019020	RSp1646	-	conserved exported protein of unknown function	-	-	0	0	1	0	0	0	0	0	0	0	0	0	0	0	-	-	0	0	0	0	0	0	0	0	0	0	0	0	0	0	0	1	-	1	-
RASO001c02_019010	RSp1645	-	putative 4-oxalocrotonate tautomerase	COG1942	R	1	0	0	0	0	0	1	0	0	0	0	0	0	0	-	-	0	0	0	0	0	0	0	0	0	0	0	0	0	0	0	1	0.03037	1	-
RASO001c02_019000	RSp1644	-	Transcriptional regulator, MarR family	COG1846	K	0	0	0	0	0	0	1	0	0	0	0	0	0	0	-	-	1	0	0	0	0	0	0	0	0	0	0	0	0	0	0	1	-	1	-
RASO001c02_018990	RALSOp_1844	-	protein of unknown function	-	-	0	0	0	0	0	0	1	0	0	0	0	0	0	0	-	-	0	0	0	0	0	0	0	0	0	0	0	0	0	0	0	1	-	1	-
RASO001c02_018980	RSp1643	-	conserved protein of unknown function	-	-	0	0	0	0	0	0	1	0	0	0	0	0	0	0	-	-	0	0	0	0	0	0	0	0	0	0	0	0	0	0	0	1	-	1	-
RASO001c02_018970	RSp1642	-	conserved membrane protein of unknown function, PepSY_TM domain	COG3182	S	1	0	1	0	0	0	0	0	0	0	0	0	0	0	-	-	0	0	0	0	0	0	0	0	0	0	0	0	0	0	0	1	0.07945	0	RALTA_A1363
RASO001c02_018960	RSp1641	-	conserved membrane protein of unknown function	-	-	1	0	1	0	0	0	0	0	0	0	0	0	0	0	-	-	0	0	0	0	0	0	0	0	0	0	0	0	0	0	0	1	0.08238	0	RALTA_A1364
RASO001c02_018950	RSp1640	-	conserved membrane protein of unknown function	-	-	1	0	1	0	0	0	0	0	0	0	0	0	0	0	-	-	0	0	0	0	0	0	0	0	0	0	0	0	0	0	0	1	0.10203	0	RALTA_A1365
RASO001c02_018940	RALSOp_1839	-	conserved protein of unknown function	-	-	0	0	0	0	0	0	1	0	0	0	0	0	0	0	-	-	0	0	0	0	0	0	0	0	0	0	0	0	0	0	0	1	-	1	-
RASO001c02_018930	RALSOp_1838	-	conserved protein of unknown function	-	-	0	0	0	0	0	0	1	0	0	0	0	0	0	0	-	-	0	0	0	0	0	0	0	0	0	0	0	0	0	0	0	1	-	1	-
RASO001c02_018920	RSp1639	-	putative transcriptional regulator	COG2207	K	1	1	0	0	0	0	0	0	0	0	0	0	0	0	-	-	1	0	0	0	0	0	0	0	0	0	0	0	0	0	0	1	0.04496	1	-
RASO001c02_018910	RSp1638	-	putative transporter, permeases of the drug/metabolite transporter	COG0697	E,G,R	0	0	1	0	0	0	0	0	0	0	0	0	0	0	-	-	0	0	0	0	0	0	0	0	0	0	0	0	0	0	0	1	-	1	-
RASO001c02_018900	RSp1637	-	putative transcription regulator	COG1609	K	0	1	0	0	0	0	0	0	0	0	0	0	0	0	-	-	1	0	0	0	0	0	0	0	0	0	0	0	0	0	0	1	-	1	-
RASO001c02_018890	RSp1636	-	putative nad-dependent epimerase/dehydratase; oxidoreductase protein	COG0451	G,M	1	0	0	0	0	0	1	0	0	0	0	0	0	0	-	-	0	0	0	0	0	0	0	0	0	0	0	0	0	1	0	1	0.05227	1	-
RASO001c02_018880	RSp1635	xylH	Xylose transport system permease protein xylH, monosaccharide-transporting ATPase	COG4214	G	1	0	1	0	0	0	0	0	0	0	0	0	0	0	-	-	0	1	0	0	0	0	0	0	0	0	0	0	0	0	0	1	0.03002	1	-
RASO001c02_018870	RSp1634	xylG	Xylose import ATP-binding protein xylG, monosaccharide-transporting ATPase	COG1129	G	1	0	1	0	0	0	0	0	0	0	0	0	0	0	-	-	0	1	0	0	0	0	0	0	0	0	0	0	0	1	0	1	0.02807	1	-
RASO001c02_018860	RSp1633	xylF	D-xylose-binding periplasmic protein precursor, Monosaccharide-transporting ATPase	COG4213	G	1	0	0	0	0	1	0	0	0	0	0	0	0	0	-	-	0	1	0	0	0	0	0	0	0	0	0	0	0	0	0	1	0.02882	1	-
RASO001c02_018850	RSp1632	oprB	Porin B precursor (Outer membrane) (Glucose porin) transmembrane protein	COG3659	M	1	0	0	0	1	0	0	0	0	0	0	0	0	0	-	-	0	0	0	0	0	0	0	0	0	0	0	0	0	0	0	1	0.02936	1	-
RASO001c02_018820	RSp1629	tISRso16a	transposase	COG2801	L	0	0	0	0	0	0	1	0	0	0	0	0	0	0	-	-	0	0	0	0	0	0	0	0	0	0	0	0	0	0	0	0	-	1	-
RASO001c02_018810	RSp1628	tISRso16b	transposase	COG2801	L	0	1	0	0	0	0	0	0	0	0	0	0	0	0	-	-	0	0	0	0	0	0	0	0	0	0	0	0	0	0	0	0	-	1	-
RASO001c02_018800	RSp1627	-	conserved hypothethical protein	COG4453	S	0	1	0	0	0	0	0	0	0	0	0	0	0	0	-	-	0	0	0	0	0	0	0	0	0	0	0	0	0	0	0	1	-	1	-
RASO001c02_018790	RSp1626	-	putative n-acetyltransferase protein	COG0454	K,R	0	0	0	0	0	0	1	0	0	0	0	0	0	0	-	-	0	0	0	0	0	0	0	0	0	0	0	0	0	0	0	1	-	1	-
RASO001c02_018780	RSp1625	tISRSo16	transposase	COG2801	L	0	1	0	0	0	0	0	0	0	0	0	0	0	0	-	-	0	0	0	0	0	0	0	0	0	0	0	0	0	0	0	0	-	1	-
RASO001c02_018770	RSp1624	tISRso16a	transposase	COG2801	L	0	0	0	0	0	0	1	0	0	0	0	0	0	0	-	-	0	0	0	0	0	0	0	0	0	0	0	0	0	0	0	0	-	1	-
RASO001c02_018760	RSp1623	-	putative response regulator with eal domain protein	COG2200,COG0784	T	0	0	1	0	0	0	0	0	0	0	0	0	0	0	-	-	1	0	0	0	0	0	0	0	0	0	0	0	0	0	0	1	-	1	-
RASO001c02_018750	RSp1622	-	putative capsular synthesis two-component sensor kinase and response regulator transcription regulator protein (rcsC)	COG0784,COG0642	T	0	0	1	0	0	0	0	0	0	0	0	0	0	0	-	-	1	0	0	0	0	0	0	0	0	0	0	0	0	0	0	1	-	1	-
RASO001c02_018740	RSp1621	-	putative capsular synthesis response regulator transcription regulator protein (rcsB)	COG2197	K,T	0	1	0	0	0	0	0	0	0	0	0	0	0	0	-	-	1	0	0	0	0	0	0	0	0	0	0	0	0	0	0	1	-	1	-
RASO001c02_018730	RSp1620	-	putative surface-exposed adhesin protein	COG5295	U,W	0	0	0	0	1	0	0	0	0	0	0	0	0	0	-	-	0	0	0	0	0	0	0	0	1	0	0	0	0	1	0	0	-	1	-
RASO001c02_018720	RSp1619	ibrA	immunoglobulin-binding regulator (part 1)	COG3969	R	0	0	0	0	0	0	1	0	0	0	0	0	0	0	-	-	0	0	0	0	0	0	0	0	0	0	0	0	0	0	0	1	-	1	-
RASO001c02_018710	RSp1618	-	conserved protein of unknown function	COG0454	K,R	0	1	0	0	0	0	0	0	0	0	0	0	0	0	-	-	0	0	0	0	0	0	0	0	0	0	0	0	0	0	0	1	-	1	-
RASO001c02_018700	RSp1617	ibrB	Immunoglobulin-binding regulator	COG1475	K	0	1	0	0	0	0	0	0	0	0	0	0	0	0	-	-	0	0	0	0	0	0	0	0	0	0	0	0	0	0	0	1	-	1	-
RASO001c02_018690	RSp1616	-	putative transcription regulator transcription regulator protein	COG1609	K	1	1	0	0	0	0	0	0	0	0	0	0	0	0	-	-	1	0	0	0	0	0	0	0	0	0	0	0	0	0	0	1	0.05336	1	-
RASO001c02_018680	RSp1615	-	Putative D-galactarate dehydratase (GarD)	COG2721	G	1	1	0	0	0	0	0	0	0	0	0	0	0	0	-	-	0	0	0	0	0	0	0	0	0	0	0	0	0	0	0	1	0.04244	0	RALTA_B1085
RASO001c02_018670	RSp1614	-	putative Glucarate/galactarate transporter, MFS general substrate transporter	COG0477	E,G,P,R	1	0	1	0	0	0	0	0	0	0	0	0	0	0	-	-	0	0	0	0	0	0	0	0	0	0	0	0	0	0	0	1	0.03490	1	-
RASO001c02_018660	RSp1613	hpcH	2,4-dihydroxyhept-2-ene-1,7-dioic acid aldolase	COG3836	G	0	1	0	0	0	0	0	0	0	0	0	0	0	0	-	-	0	0	0	0	0	0	0	0	0	0	0	0	0	0	0	1	-	0	RALTA_B1087
RASO001c02_018650	RSp1612	-	putative tartrate decarboxylase	COG0473	C,E	0	1	0	0	0	0	0	0	0	0	0	0	0	0	-	-	0	0	0	0	0	0	0	0	0	0	0	0	0	0	0	1	-	1	-
RASO001c02_018640	RSp1611	gabD	succinate-semialdehyde dehydrogenase I, NADP-dependent	COG1012	C	0	1	0	0	0	0	0	0	0	0	0	0	0	0	-	-	0	0	0	0	0	0	0	0	0	0	0	0	0	0	0	1	-	0	RALTA_B1086
RASO001c02_018630	RSp1610	-	conserved exported protein of unknown function	-	-	0	0	0	0	0	1	0	0	0	0	0	0	0	0	-	-	0	0	0	0	0	0	0	0	0	0	0	0	0	0	0	1	-	1	-
RASO001c02_018620	RALSOp_1807	-	protein of unknown function	-	-	0	0	0	0	0	0	1	0	0	0	0	0	0	0	-	-	0	0	0	0	0	0	0	0	0	0	0	0	0	0	0	1	-	1	-
RASO001c02_018610	RSp1609	-	putative acid sphingomyelinase-like phosphodiesterase	-	-	0	0	0	0	0	0	1	0	0	0	0	0	0	0	-	-	0	0	0	0	0	0	0	0	0	0	0	0	0	0	0	1	-	1	-
RASO001c02_018600	RSp1608	-	conserved hypothethical protein	-	-	0	1	0	0	0	0	0	0	0	0	0	0	0	0	-	-	0	0	0	0	0	0	0	0	0	0	0	0	0	0	0	1	-	1	-
RASO001c02_018590	RSp1607	-	conserved hypothethical protein	-	-	0	0	0	1	0	0	0	0	0	0	0	0	0	0	-	-	0	0	0	0	0	0	0	0	0	0	0	0	0	0	0	1	-	1	-
RASO001c02_018580	RSp1606	-	conserved hypothethical protein	-	-	0	0	0	0	0	0	1	0	0	0	0	0	0	0	-	-	0	0	0	0	0	0	0	0	0	0	0	0	0	0	0	1	-	1	-
RASO001c02_018570	RSp1605	-	conserved hypothethical protein	-	-	0	0	0	0	0	0	1	0	0	0	0	0	0	0	-	-	0	0	0	0	0	0	0	0	0	0	0	0	0	1	0	1	-	1	-
RASO001c02_018560	RSp1604	-	conserved hypothethical protein	-	-	0	0	0	0	0	0	1	0	0	0	0	0	0	0	-	-	0	0	0	0	0	0	0	0	0	0	0	0	0	0	0	1	-	1	-
RASO001c02_018550	RSp1603	-	conserved hypothethical protein	COG1403	V	0	0	0	0	0	0	1	0	0	0	0	0	0	0	-	-	0	0	0	0	0	0	0	0	0	0	0	0	0	0	0	1	-	1	-
RASO001c02_018540	RSp1602	-	conserved protein of unknown function	-	-	0	0	0	0	0	0	1	0	0	0	0	0	0	0	-	-	0	0	0	0	0	0	0	0	0	0	0	0	0	0	0	1	-	1	-
RASO001c02_018530	RSp1601	ripAD	putative type III effector protein	-	-	1	0	0	0	0	0	1	1	1	0	0	0	0	0	-	-	0	0	0	0	0	0	0	0	0	0	0	0	0	0	0	1	0.16090	1	-
RASO001c02_018520	RSp1600	-	conserved membrane protein of unknown function	COG0477	E,G,P,R	1	0	1	0	0	0	0	0	0	0	0	0	0	0	-	-	0	0	0	0	0	0	0	0	0	0	0	0	0	0	0	1	0.09104	1	-
RASO001c02_018510	RSp1599	-	Putative outer membrane drug efflux lipoprotein	COG1538	M,U	1	0	0	0	1	0	0	0	0	0	0	0	0	0	-	-	0	0	0	0	0	0	0	0	0	0	0	0	0	0	0	1	0.05064	1	-
RASO001c02_018500	RSp1598	-	putative multidrug resistance protein mdtA precursor (Multidrug transporter mdtA)	COG0845	M	1	0	1	0	0	0	0	0	0	0	0	0	0	0	-	-	0	0	0	0	0	0	0	0	0	0	0	0	0	0	0	1	0.03706	1	-
RASO001c02_018490	RSp1597	-	putative transport transmembrane protein	COG0841	V	0	0	1	0	0	0	0	0	0	0	0	0	0	0	-	-	0	0	0	0	0	0	0	0	0	0	0	0	0	0	0	1	-	1	-
RASO001c02_018480	RSp1596	-	conserved hypothethical protein, tannase and feruloyl esterase domain	-	-	0	0	0	0	0	0	1	0	0	0	0	0	0	0	-	-	0	0	0	0	0	0	0	0	0	0	0	0	0	0	0	1	-	1	-
RASO001c02_018470	RSp1595	-	putative hydroxy-aromatic acid transporter (mhpT)	COG0477	E,G,P,R	0	0	1	0	0	0	0	0	0	0	0	0	0	0	-	-	0	0	0	0	0	0	0	0	0	0	0	0	0	0	0	1	-	1	-
RASO001c02_018460	RSp1594	-	putative outer membrane porin protein	COG3203	M	0	0	0	0	0	0	1	0	0	0	0	0	0	0	-	-	0	0	0	0	0	0	0	0	0	0	0	0	0	0	0	1	-	1	-
RASO001c02_018450	RSp1593	-	Putative glycine cleavage system transcriptional activator (Gcv operon activator)(gcvA)	COG0583	K	1	1	0	0	0	0	0	0	0	0	0	0	0	0	-	-	1	0	0	0	0	0	0	0	0	0	0	0	0	0	0	1	0.06748	1	-
RASO001c02_018440	RSp1592	-	putative leucine transporter subunit ; periplasmic-binding component of ABC superfamily	COG0683	E	1	0	0	0	0	1	0	0	0	0	0	0	0	0	-	-	0	1	0	0	0	0	0	0	0	0	0	0	0	0	0	1	0.06736	1	-
RASO001c02_018430	RSp1591	-	probable Aldehyde dehydrogenase family 7 member A1, similar to eukaryote aldehyde dehydrogenase	COG1012	C	1	1	0	0	0	0	0	0	0	0	0	0	0	0	-	-	0	0	0	0	0	0	0	0	0	0	0	0	0	0	0	1	0.06194	1	-
RASO001c02_018420	RSp1590	-	putative oxidoreductase	COG0665	E	0	1	0	0	0	0	0	0	0	0	0	0	0	0	-	-	0	0	0	0	0	0	0	0	0	0	0	0	0	1	0	1	-	1	-
RASO001c02_018410	RALSOp_1786	-	protein of unknown function	-	-	0	0	0	0	0	0	1	0	0	0	0	0	0	0	-	-	0	0	0	0	0	0	0	0	0	0	0	0	0	0	0	1	-	1	-
RASO001c02_018400	RSp1589	-	conserved protein of unknown function	-	-	0	0	0	0	0	0	1	0	0	0	0	0	0	0	-	-	0	0	0	0	0	0	0	0	0	0	0	0	0	1	0	1	-	1	-
RASO001c02_018390	RALSOp_1784	-	protein of unknown function	-	-	0	0	0	0	0	0	1	0	0	0	0	0	0	0	-	-	0	0	0	0	0	0	0	0	0	0	0	0	0	0	0	1	-	1	-
RASO001c02_018370	RSp1587	-	transposase	COG2826	L	0	1	0	0	0	0	0	0	0	0	0	0	0	0	-	-	0	0	0	0	0	0	0	0	0	0	0	0	0	0	0	1	-	1	-
RASO001c02_018360	RSp1586	-	conserved protein of unknown function	-	-	0	0	0	0	0	0	1	0	0	0	0	0	0	0	-	-	0	0	0	0	0	0	0	0	0	0	0	0	0	1	0	1	-	1	-
RASO001c02_018350	RALSOp_1780	-	protein of unknown function	-	-	0	0	0	0	0	0	1	0	0	0	0	0	0	0	-	-	0	0	0	0	0	0	0	0	0	0	0	0	0	0	0	1	-	1	-
RASO001c02_018340	RSp1585	-	putative rhs-related transmembrane protein	COG3209	M	0	0	0	1	0	0	0	0	0	0	0	0	0	0	-	-	0	0	0	0	0	0	0	0	0	0	0	0	0	0	0	1	-	1	-
RASO001c02_018330	RSp1584	-	conserved protein of unknown function	-	-	0	0	0	0	0	0	1	0	0	0	0	0	0	0	-	-	0	0	0	0	0	0	0	0	0	0	0	0	0	0	0	1	-	1	-
RASO001c02_018320	RSp1583	-	putative o-acetylhomoserine sulfhydrylase transmembrane protein	COG2873	E	1	1	0	0	0	0	0	0	0	0	0	0	0	0	-	-	0	0	0	0	0	0	0	0	0	0	0	0	0	0	0	1	0.03082	1	-
RASO001c02_018310	RSp1582	ripAZ1	Type III effector protein	-	-	0	0	0	0	0	0	1	1	1	0	0	0	0	0	-	-	0	0	0	0	0	0	0	0	0	0	0	0	0	0	0	1	-	1	-
RASO001c02_018300	RSp1581	katB	Catalase precursor (Paraquat-inducible catalase isozyme B)	COG0753	P	1	0	0	0	0	1	0	0	1	0	0	0	0	0	-	-	0	0	0	0	0	0	0	0	0	0	0	0	0	0	0	1	0.03326	1	-
RASO001c02_018290	RSp1580	-	conserved hypothethical protein	-	-	0	0	0	0	0	0	1	0	0	0	0	0	0	0	-	-	0	0	0	0	0	0	0	0	0	0	0	0	0	0	0	1	-	1	-
RASO001c02_018280	RSp1579	-	putative transcription regulator protein, LuxR family	COG2771	K	1	0	0	0	0	0	1	0	0	0	0	0	0	0	-	-	1	0	0	0	0	0	0	0	0	0	0	0	0	0	0	1	0.07746	1	-
RASO001c02_018270	RSp1578	-	putative agmatinase (speB)	COG0010	E	1	1	0	0	0	0	0	0	0	0	0	0	0	0	-	-	0	0	0	0	0	0	0	0	0	0	0	0	0	0	0	1	0.03600	1	-
RASO001c02_018260	RSp1577	-	putative amino-acid ABC transporter protein	COG0765	E	1	0	1	0	0	0	0	0	0	0	0	0	0	0	-	-	0	0	0	0	0	0	0	0	0	0	0	0	0	0	0	1	0.04535	1	-
RASO001c02_018250	RSp1576	-	putative amino-acid ABC transporter protein	COG0765	E	1	0	1	0	0	0	0	0	0	0	0	0	0	0	-	-	0	0	0	0	0	0	0	0	0	0	0	0	0	0	0	1	0.04849	1	-
RASO001c02_018240	RSp1575	-	putative amino-acid-binding ABC transporter protein	COG0834	E,T	1	0	0	0	0	1	0	0	1	0	0	0	1	0	-	-	0	0	0	0	0	0	0	0	0	0	0	0	0	0	0	1	0.05492	1	-
RASO001c02_018230	RSp1574	-	putative transcriptional regulator, LysR family	COG0583	K	1	1	0	0	0	0	0	0	0	0	0	0	0	0	-	-	1	0	0	0	0	0	0	0	0	0	0	0	0	0	0	1	0.06479	1	-
RASO001c02_018220	RSp1573	-	conserved hypothethical protein, Microcystin LR degradation domain	COG5476	S	0	1	0	0	0	0	0	0	0	0	0	0	0	0	-	-	0	0	0	0	0	0	0	0	0	0	0	0	0	0	0	1	-	0	RALTA_B0825
RASO001c02_018210	RSp1572	-	Putative major facilitator family transporter	COG0477	E,G,P,R	0	0	1	0	0	0	0	0	0	0	0	0	0	0	-	-	0	0	0	0	0	0	0	0	0	0	0	0	0	0	0	1	-	0	RALTA_B0824
RASO001c02_018200	RSp1571	-	putative transcriptional regulator, LysR family	COG0583	K	0	1	0	0	0	0	0	0	0	0	0	0	0	0	-	-	1	0	0	0	0	0	0	0	0	0	0	0	0	0	0	1	-	0	RALTA_B0823
RASO001c02_018190	RSp1570	-	conserved hypothethical protein	-	-	0	0	0	0	0	0	1	0	0	0	0	0	0	0	-	-	0	0	0	0	0	0	0	0	0	0	0	0	0	0	0	1	-	1	-
RASO001c02_018180	RSp1569	-	conserved membrane protein of unknown function, OmpA-like	-	-	0	0	1	0	0	0	0	0	0	0	0	0	0	0	-	-	0	0	0	0	0	0	0	0	0	0	0	0	0	0	0	1	-	1	-
RASO001c02_018170	RSp1568	-	putative cytochrome oxidase subunit IV (coxQ)	COG5605	S	1	0	1	0	0	0	0	0	0	0	0	0	0	0	-	-	0	0	0	0	0	0	0	0	0	0	0	0	0	0	0	1	0.05589	0	RALTA_B1778
RASO001c02_018160	RSp1567	-	putative cytochrome-C oxidase subunit III (coxP)	COG1845	C	1	0	1	0	0	0	0	0	0	0	0	0	0	0	-	-	0	0	0	0	0	0	0	0	0	0	0	0	0	0	0	1	0.04936	0	RALTA_B1779
RASO001c02_018150	RSp1566	-	putative cytochrome-c oxidase oxidoreductase protein (coxO)	COG1845	C	1	0	1	0	0	0	0	0	0	0	0	0	0	0	-	-	0	0	0	0	0	0	0	0	0	0	0	0	0	0	0	1	0.12588	0	RALTA_B1780
RASO001c02_018140	RSp1565	coxN	cytochrome c oxidase subunit 1	COG0843	C	1	0	1	0	0	0	0	0	0	0	0	0	0	0	-	-	0	0	0	0	0	0	0	0	0	0	0	0	0	0	0	1	0.04226	0	RALTA_B1781
RASO001c02_018130	RSp1564	-	Putative cytochrome c oxidase, subunit II (coxM)	COG2857,COG1622	C	1	0	1	0	0	0	0	0	0	0	0	0	0	0	-	-	0	0	0	0	0	0	0	0	0	0	0	0	0	0	0	1	0.03816	0	RALTA_B1782
RASO001c02_018120	RSp1563	-	conserved membrane protein of unknown function	-	-	1	0	1	0	0	0	0	0	0	0	0	0	0	0	-	-	0	0	0	0	0	0	0	0	0	0	0	0	0	0	0	1	0.02624	0	RALTA_B1783
RASO001c02_018110	RSp1562	-	conserved hypothethical protein	-	-	1	0	0	0	0	1	0	0	0	0	0	0	0	0	-	-	0	0	0	0	0	0	0	0	0	0	0	0	0	0	0	1	0.05919	1	-
RASO001c02_018100	RSp1561	-	putative universal stress protein (UspA)	COG0589	T	1	0	0	0	0	0	1	0	0	0	0	0	0	0	-	-	0	0	0	0	0	0	0	0	0	0	0	0	0	0	0	1	0.04845	1	-
RASO001c02_018090	RSp1560	edd	6-phosphogluconate dehydratase	COG0129	E,G	1	1	0	0	0	0	0	0	0	0	0	0	0	0	-	-	0	0	0	0	0	0	0	0	0	0	0	0	0	0	0	1	0.03392	0	RALTA_B2297
RASO001c02_018080	RSp1559	zwf	glucose-6-phosphate dehydrogenase	COG0364	G	1	1	0	0	0	0	0	0	0	0	0	0	0	0	-	-	0	0	0	0	0	0	0	0	0	0	0	0	0	0	0	1	0.03366	0	RALTA_B2296
RASO001c02_018070	RSp1558	pgl	6-phosphogluconolactonase	COG0363	G	1	0	0	0	0	0	1	0	0	0	0	0	0	0	-	-	0	0	0	0	0	0	0	0	0	0	0	0	0	0	0	1	0.04299	0	RALTA_B2295
RASO001c02_018060	RSp1557	glk	Glucokinase	COG0837	G	1	1	0	0	0	0	0	0	0	0	0	0	0	0	-	-	0	0	0	0	0	0	0	0	0	0	0	0	0	0	0	1	0.03831	0	RALTA_B2294
RASO001c02_018050	RSp1556	-	putative transcriptional regulator, hexR	COG1737	K	1	1	0	0	0	0	0	0	0	0	0	0	0	0	-	-	1	0	0	0	0	0	0	0	0	0	0	0	0	0	0	1	0.03814	1	-
RASO001c02_018040	RSp1555	ripF1	putative secreted protein popf1	COG0217	S	0	0	0	1	0	0	0	1	1	0	0	0	0	0	-	-	0	0	0	0	0	0	0	0	0	0	0	0	0	0	0	0	-	1	-
RASO001c02_018030	RSp1554	qseB	Two-component transcriptional regulatory protein qseB	COG0745	K,T	1	1	0	0	0	0	0	0	0	0	0	0	0	0	-	-	1	0	0	0	0	0	0	0	0	0	0	0	0	0	0	1	0.04226	0	RALTA_B2293
RASO001c02_018020	RSp1553	-	putative sensor histidine kinase	COG0642	T	1	0	1	0	0	0	0	0	0	0	0	0	0	0	-	-	1	0	0	0	0	0	0	0	0	0	0	0	0	0	0	1	0.04828	0	RALTA_B2292
RASO001c02_018010	RSp1552	degP	periplasmic protease; contains two PDZ domain	COG0265	O	1	0	0	0	0	1	0	0	0	0	0	0	0	0	-	-	0	0	0	0	0	0	0	0	0	0	0	0	0	0	0	1	0.03499	1	-
RASO001c02_018000	RSp1551	-	conserved hypothethical protein	-	-	1	0	0	0	0	0	1	0	0	0	0	0	0	0	-	-	0	0	0	0	0	0	0	0	0	0	0	0	0	0	0	1	0.07411	1	-
RASO001c02_017990	RSp1550	-	conserved exported protein of unknown function	-	-	0	0	0	0	0	0	1	0	0	0	0	0	0	0	-	-	0	0	0	0	0	0	0	0	0	0	0	0	0	0	0	1	-	1	-
RASO001c02_017980	RSp1549	-	conserved hypothethical protein	-	-	1	0	0	0	0	0	1	0	0	0	0	0	0	0	-	-	0	0	0	0	0	0	0	0	0	0	0	0	0	0	0	1	0.06237	1	-
RASO001c02_017970	RSp1548	-	conserved hypothethical protein	COG3812	S	0	1	0	0	0	0	0	0	0	0	0	0	0	0	-	-	0	0	0	0	0	0	0	0	0	0	0	0	0	0	0	1	-	1	-
RASO001c02_017960	RALSOp_1742	-	protein of unknown function	-	-	0	0	0	0	0	0	1	0	0	0	0	0	0	0	-	-	0	0	0	0	0	0	0	0	0	0	0	0	0	0	0	0	-	1	-
RASO001c02_017950	RSp1547	tnpA	transposase	COG3464	L	0	1	0	0	0	0	0	0	0	0	0	0	0	0	-	-	0	0	0	0	0	0	0	0	0	0	0	0	0	0	0	0	-	1	-
RASO001c02_017940	RSp1546	-	conserved exported protein of unknown function	-	-	0	0	0	0	0	0	1	0	0	0	0	0	0	0	-	-	0	0	0	0	0	0	0	0	0	0	0	0	0	0	0	1	-	1	-
RASO001c02_017930	RSp1545	-	Hemolysin; Filamentous haemagglutinin	COG3210	U	0	0	0	0	1	0	0	0	0	0	0	0	0	0	-	-	0	0	0	0	0	0	0	0	0	0	0	0	0	0	0	0	-	1	-
RASO001c02_017920	RSp1544	-	conserved protein of unknown function	-	-	0	1	0	0	0	0	0	0	0	0	0	0	0	0	-	-	0	0	0	0	0	0	0	0	0	0	0	0	0	0	0	1	-	1	-
RASO001c02_017910	RSp1543	-	conserved protein of unknown function	-	-	0	0	0	0	0	0	1	0	0	0	0	0	0	0	-	-	0	0	0	0	0	0	0	0	0	0	0	0	0	0	0	1	-	1	-
RASO001c02_017900	RALSOp_1736	-	protein of unknown function	-	-	0	0	0	0	0	0	1	0	0	0	0	0	0	0	-	-	0	0	0	0	0	0	0	0	0	0	0	0	0	0	0	1	-	1	-
RASO001c02_017890	RSp1542	-	putative aldehyde dehydrogenase; protein	-	-	0	0	0	0	0	0	1	0	0	0	0	0	0	0	-	-	0	0	0	0	0	0	0	0	0	0	0	0	0	0	0	1	-	1	-
RASO001c02_017880	RSp1541	-	conserved protein of unknown function	-	-	0	1	0	0	0	0	0	0	0	0	0	0	0	0	-	-	0	0	0	0	0	0	0	0	0	0	0	0	0	0	0	1	-	1	-
RASO001c02_017870	RALSOp_1734	-	protein of unknown function	-	-	0	0	0	0	0	0	1	0	0	0	0	0	0	0	-	-	0	0	0	0	0	0	0	0	0	0	0	0	0	0	0	1	-	1	-
RASO001c02_017860	RSp1540	-	conserved protein of unknown function	COG3210	U	0	0	0	0	0	0	1	0	0	0	0	0	0	0	-	-	0	0	0	0	0	0	0	0	0	0	0	0	0	0	0	0	-	1	-
RASO001c02_017850	RALSOp_1732	-	protein of unknown function	-	-	0	0	0	0	0	0	1	0	0	0	0	0	0	0	-	-	0	0	0	0	0	0	0	0	0	0	0	0	0	0	0	0	-	1	-
RASO001c02_017840	RSp1539	-	putative hemagglutinin-related protein	COG3210	U	0	0	0	0	1	0	0	0	0	0	0	0	0	0	-	-	0	0	0	0	0	0	0	0	0	0	0	0	0	1	0	0	-	1	-
RASO001c02_017830	RSp1538	-	putative lipoprotein	-	-	0	0	0	0	0	0	1	0	0	0	0	0	0	0	-	-	0	0	0	0	0	0	0	0	0	0	0	0	0	0	0	1	-	1	-
RASO001c02_017820	RSp1537	-	putative transmembrane protein	-	-	0	0	1	0	0	0	0	0	0	0	0	0	0	0	-	-	0	0	0	0	0	0	0	0	0	0	0	0	0	0	0	1	-	1	-
RASO001c02_017810	RSp1536	-	putative hemagglutinin-related signal peptide protein (fragment)	COG3210	U	0	0	0	0	1	0	0	0	0	0	0	0	0	0	-	-	0	0	0	0	0	0	0	0	0	0	0	0	0	0	0	0	-	1	-
RASO001c02_017800	RSp1535	-	conserved exported protein of unknown function	COG2831	U	0	0	0	0	1	0	0	0	0	0	0	0	0	0	-	-	0	0	0	0	0	0	0	1	0	0	0	0	0	1	0	0	-	1	-
RASO001c02_017790	RSp1534	-	putative isomerase	COG0760	O	0	0	0	0	0	0	1	0	0	0	0	0	0	0	-	-	0	0	0	0	0	0	0	0	0	0	0	0	0	0	0	0	-	1	-
RASO001c02_017780	RSp1533	-	conserved exported protein of unknown function	-	-	0	0	0	0	0	0	1	0	0	0	0	0	0	0	-	-	0	0	0	0	0	0	0	0	0	0	0	0	0	0	0	1	-	1	-
RASO001c02_017770	RSp1532	-	conserved exported protein of unknown function	-	-	0	0	0	0	0	0	1	0	0	0	0	0	0	0	-	-	0	0	0	0	0	0	0	0	0	0	0	0	0	0	0	1	-	1	-
RASO001c02_017760	RSp1531	-	conserved exported protein of unknown function	-	-	0	0	0	0	0	0	1	0	0	0	0	0	0	0	-	-	0	0	0	0	0	0	0	0	0	0	0	0	0	0	0	1	-	1	-
RASO001c02_017750	RALSOp_1724	-	protein of unknown function	-	-	0	0	0	0	0	0	1	0	0	0	0	0	0	0	-	-	0	0	0	0	0	0	0	0	0	0	0	0	0	0	0	1	-	1	-
RASO001c02_017740	RSp1530	-	putative L-ascorbate oxidase (ASCORBASE) oxidoreductase protein	COG2132	Q	1	0	0	0	0	0	1	0	0	0	0	0	0	0	-	-	0	0	0	0	0	0	0	0	0	0	0	0	0	0	0	1	0.07823	1	-
RASO001c02_017730	RSp1529	efe	Gibberellin 3-beta-dioxygenase (Ethylene-forming enzyme) (EFE)	COG3491	R	0	1	0	0	0	0	0	0	0	0	0	0	0	0	-	-	0	0	0	0	0	0	0	0	0	0	0	0	0	0	0	1	-	1	-
RASO001c02_017720	RSp1528	-	conserved hypothethical protein	COG1502	I	0	0	0	0	0	0	1	0	0	0	0	0	0	0	-	-	0	0	0	0	0	0	0	0	0	0	0	0	0	0	0	1	-	1	-
RASO001c02_017710	RSp1527	-	putative transmembrane protein	COG0477	E,G,P,R	1	0	1	0	0	0	0	0	0	0	0	0	0	0	-	-	0	0	0	0	0	0	0	0	0	0	0	0	0	0	0	1	0.07821	1	-
RASO001c02_017700	RSp1526	-	conserved exported protein of unknown function	-	-	0	0	0	1	0	0	0	0	0	0	0	0	0	0	-	-	0	0	0	0	0	0	0	0	0	0	0	0	0	0	0	1	-	1	-
RASO001c02_017690	RSp1525	-	putative rhomboid protease	COG0705	R	0	0	1	0	0	0	0	0	0	0	0	0	0	0	-	-	0	0	0	0	0	0	0	0	0	0	0	0	0	0	0	1	-	1	-
RASO001c02_017680	RSp1524	-	putative signal transduction ggdef domain transmembrane protein	COG2199	T	1	0	0	0	0	0	1	0	0	0	0	0	0	0	-	-	0	0	0	0	0	0	0	0	0	0	0	0	0	0	0	1	0.05225	1	-
RASO001c02_017670	RSp1523	-	conserved protein of unknown function	-	-	0	0	0	0	0	0	1	0	0	0	0	0	0	0	-	-	0	0	0	0	0	0	0	0	0	0	0	0	0	0	0	1	-	1	-
RASO001c02_017660	RSp1522	-	putative transmembrane protein	COG2898,COG0392	S	0	0	1	0	0	0	0	0	0	0	0	0	0	0	-	-	0	0	0	0	0	0	0	0	0	0	0	0	0	0	0	1	-	1	-
RASO001c02_017650	RALSOp_1714	-	exported protein of unknown function	-	-	0	0	0	0	0	0	1	0	0	0	0	0	0	0	-	-	0	0	0	0	0	0	0	0	0	0	0	0	0	0	0	0	-	1	-
RASO001c02_017640	RSp1521	-	putative type iv secretory pathway virj component-related protein	COG3946	U	0	0	0	0	0	1	0	0	1	0	0	0	1	0	-	-	0	0	0	0	0	0	0	0	0	0	0	0	0	0	0	0	-	1	-
RASO001c02_017630	RSp1520	-	conserved membrane protein of unknown function	COG4278	S	0	0	1	0	0	0	0	0	0	0	0	0	0	0	-	-	0	0	0	0	0	0	0	0	0	0	0	0	0	0	0	1	-	1	-
RASO001c02_017620	RSp1519	-	sulfate permease transporter transmembrane protein	COG0659	P	1	0	1	0	0	0	0	0	0	0	0	0	0	0	-	-	0	0	0	0	0	0	0	0	0	0	0	0	0	1	0	1	0.04366	1	-
RASO001c02_017610	RSp1518	-	alanin-rich signal peptide protein	-	-	0	0	0	0	0	0	1	0	0	0	0	0	0	0	-	-	0	0	0	0	0	0	0	0	0	0	0	0	0	0	0	0	-	1	-
RASO001c02_017600	RSp1517	-	putative DNA-binding transcriptional regulator	COG2964	S	1	0	0	0	0	0	1	0	0	0	0	0	0	0	-	-	0	0	0	0	0	0	0	0	0	0	0	0	0	0	0	1	0.05159	1	-
RASO001c02_017590	RSp1516	tdcB	threonine dehydratase	COG1171	E	1	1	0	0	0	0	0	0	0	0	0	0	0	0	-	-	0	0	0	0	0	0	0	0	0	0	0	0	0	0	0	1	0.03474	1	-
RASO001c02_017580	RSp1515	-	putative endoribonuclease L-PSP	COG0251	J	1	1	0	0	0	0	0	0	0	0	0	0	0	0	-	-	0	0	0	0	0	0	0	0	0	0	0	0	0	0	0	1	0.04691	1	-
RASO001c02_017570	RSp1514	-	putative transcription regulator protein LysR, substrate-binding	COG0583	K	1	0	0	0	0	0	1	0	0	0	0	0	0	0	-	-	1	0	0	0	0	0	0	0	0	0	0	0	0	0	0	1	0.03487	1	-
RASO001c02_017560	RSp1513	-	Transmembrane pair, permease of the major facilitator superfamily	COG4125	S	1	0	1	0	0	0	0	0	0	0	0	0	0	0	-	-	0	0	0	0	0	0	0	0	0	0	0	0	0	0	0	1	0.07858	1	-
RASO001c02_017550	RSp1512	-	putative transcription regulator protein LuxR	COG2771	K	1	0	0	0	0	0	1	0	0	0	0	0	0	0	-	-	1	0	0	0	0	0	0	0	0	0	0	0	0	0	0	1	0.07680	1	-
RASO001c02_017540	RSp1511	-	conserved hypothethical protein	-	-	1	0	0	0	0	0	1	0	0	0	0	0	0	0	-	-	0	0	0	0	0	0	0	0	0	0	0	0	0	0	0	1	0.04681	1	-
RASO001c02_017510	RSp1510	-	conserved hypothethical protein	COG3189	S	1	1	0	0	0	0	0	0	0	0	0	0	0	0	-	-	0	0	0	0	0	0	0	0	0	0	0	0	0	0	0	1	0.06141	1	-
RASO001c02_017500	RSp1509	-	putative ABC-type nitrate/sulfonate/bicarbonate transport systems, periplasmic components (tauA)	COG0715	P	0	0	1	0	0	0	0	0	0	0	0	0	1	0	-	-	0	0	0	0	0	0	0	0	0	0	0	0	0	0	0	1	-	0	RALTA_B1992
RASO001c02_017490	RSp1508	-	Binding-protein-dependent transport systems (glycine betaine and nitrate/sulfonate/bicarbonate) inner membrane component, ABC transporter, permease protein	COG0600	P	1	0	1	0	0	0	0	0	0	0	0	0	0	0	-	-	0	0	0	0	0	0	0	0	0	0	0	0	0	0	0	1	0.04255	0	RALTA_B1990
RASO001c02_017480	RSp1507	tauB	Taurine-transporting ATPase, ABC transporter, atp_binding component	COG1116	P	0	0	1	0	0	0	0	0	0	0	0	0	0	0	-	-	0	0	0	0	0	0	0	0	0	0	0	0	0	0	0	1	-	0	RALTA_B1991
RASO001c02_017470	RSp1506	-	putative transcriptional regulator, GntR, HTH, UbiC domains	COG2188	K	1	1	0	0	0	0	0	0	0	0	0	0	0	0	-	-	1	0	0	0	0	0	0	0	0	0	0	0	0	0	0	1	0.04187	1	-
RASO001c02_017460	RSp1505	norB	nitric oxide reductase (Subunit b) transmembrane protein	COG3256	P	0	0	1	0	0	0	0	0	0	0	0	0	0	0	-	-	0	0	0	0	0	0	0	0	0	0	0	0	0	0	0	1	-	1	-
RASO001c02_017450	RSp1504	-	conserved hypothethical protein	COG4309	S	0	0	0	0	0	0	1	0	0	0	0	0	0	0	-	-	0	0	0	0	0	0	0	0	0	0	0	0	0	0	0	1	-	1	-
RASO001c02_017440	RSp1503	aniA	Copper-containing nitrite reductase (NO-forming), anaerobically induced outer membrane transmembrane protein	COG2010,COG2132	C,Q	0	0	0	0	0	1	0	0	0	0	0	0	0	0	-	-	0	0	0	0	0	0	0	0	0	0	0	0	0	0	0	1	-	1	-
RASO001c02_017430	RSp1502	-	putative Sulfatase-modifying factor (C-alpha-formyglycine- generating enzyme)	COG1262	S	0	0	0	0	0	0	1	0	0	0	0	0	0	0	-	-	0	0	0	0	0	0	0	0	0	0	0	0	0	0	0	1	-	1	-
RASO001c02_017420	RSp1501	-	SCO1/SenC family protein, cytochrome c oxidase assembly factor	COG1999	R	0	0	1	0	0	0	0	0	0	0	0	0	0	0	-	-	0	0	0	0	0	0	0	0	0	0	0	0	0	0	0	1	-	1	-
RASO001c02_017410	RALSOp_1690	-	protein of unknown function	-	-	0	0	0	0	0	0	1	0	0	0	0	0	0	0	-	-	0	0	0	0	0	0	0	0	0	0	0	0	0	0	0	1	-	1	-
RASO001c02_017400	RSp1500	-	conserved exported protein of unknown function	COG5430	S	0	0	0	1	0	0	0	0	0	0	0	0	0	0	-	-	0	0	0	0	0	0	0	0	0	0	0	0	0	0	0	1	-	1	-
RASO001c02_017390	RALSOp_1688	-	protein of unknown function	-	-	0	0	0	0	0	0	1	0	0	0	0	0	0	0	-	-	0	0	0	0	0	0	0	0	0	0	0	0	0	0	0	1	-	1	-
RASO001c02_017380	RSp1499	-	putative pili assembly chaperone transmembrane protein PapD-like	COG3121	N,U	0	0	0	0	0	0	1	0	0	0	0	0	0	0	-	-	0	0	0	0	0	0	0	0	0	0	0	0	0	0	0	1	-	1	-
RASO001c02_017370	RSp1498	-	putative fimbrial biogenesis outer membrane usher protein PapC	COG3188	N,U	0	0	0	0	1	0	0	0	0	0	0	0	0	0	-	-	0	0	0	0	0	0	0	0	0	0	0	0	0	0	0	1	-	1	-
RASO001c02_017360	RSp1497	-	putative lipoprotein	COG5430	S	0	0	0	0	0	0	1	0	0	0	0	0	1	0	-	-	0	0	0	0	0	0	0	0	0	0	0	0	0	0	0	1	-	1	-
RASO001c02_017350	RSp1496	-	putative monovalent cation: proton antiporter (CPA2 family), transmembrane protein	COG4651	P	0	0	1	0	0	0	0	0	0	0	0	0	0	0	-	-	0	0	0	0	0	0	0	0	0	0	0	0	0	0	0	1	-	1	-
RASO001c02_017340	RSp1495	-	putative flavoproteine, NAD(P)H dehydrogenase (quinone) FMN reductase	COG0431	R	0	1	0	0	0	0	0	0	0	0	0	0	0	0	-	-	0	0	0	0	0	0	0	0	0	0	0	0	0	0	0	1	-	1	-
RASO001c02_017330	RSp1494	-	conserved protein of unknown function	-	-	0	0	0	0	0	0	1	0	0	0	0	0	0	0	-	-	0	0	0	0	0	0	0	0	0	0	0	0	0	0	0	1	-	1	-
RASO001c02_017320	RALSOp_1681	-	protein of unknown function	-	-	0	0	0	0	0	0	1	0	0	0	0	0	0	0	-	-	0	0	0	0	0	0	0	0	0	0	0	0	0	0	0	1	-	1	-
RASO001c02_017310	RALSOp_1680	-	protein of unknown function	-	-	0	0	0	0	0	0	1	0	0	0	0	0	0	0	-	-	0	0	0	0	0	0	0	0	0	0	0	0	0	1	0	1	-	1	-
RASO001c02_017300	RSp1493	-	conserved protein of unknown function	-	-	0	0	0	0	0	0	1	0	0	0	0	0	0	0	-	-	0	0	0	0	0	0	0	0	0	0	0	0	0	0	0	1	-	1	-
RASO001c02_017290	RSp1492	-	conserved hypothethical protein, Lipocalin domain	-	-	0	1	0	0	0	0	0	0	0	0	0	0	0	0	-	-	0	0	0	0	0	0	0	0	0	0	0	0	0	0	0	1	-	1	-
RASO001c02_017280	RSp1491	-	Carbamoyltransferase	COG2192	O	0	1	0	0	0	0	0	0	0	0	0	0	0	0	-	-	0	0	0	0	0	0	0	0	0	0	0	0	0	1	0	1	-	1	-
RASO001c02_017270	RSp1490	-	conserved exported protein of unknown function	-	-	0	0	1	0	0	0	0	0	0	0	0	0	0	0	-	-	0	0	0	0	0	0	0	0	0	0	0	0	0	0	0	1	-	1	-
RASO001c02_017260	RSp1489	-	conserved hypothethical protein, SGNH hydrolase domain	-	-	0	1	0	0	0	0	0	0	0	0	0	0	0	0	-	-	0	0	0	0	0	0	0	0	0	0	0	0	0	0	0	1	-	1	-
RASO001c02_017250	RSp1488	-	conserved hypothethical protein	-	-	0	0	0	0	0	0	1	0	0	0	0	0	0	0	-	-	0	0	0	0	0	0	0	0	0	0	0	0	0	0	0	1	-	1	-
RASO001c02_017240	RSp1487	cmcH	3'-hydroxymethylcephem-o-carbamoyltransferase	COG2192	O	0	1	0	0	0	0	0	0	0	0	0	0	0	0	-	-	0	0	0	0	0	0	0	0	0	0	0	0	0	1	0	1	-	1	-
RASO001c02_017230	RSp1486	rslal	L-amino acid ligase	COG0439	I	0	1	0	0	0	0	0	0	0	0	0	0	0	0	-	-	0	0	0	0	0	0	0	0	0	0	0	0	0	1	0	1	-	1	-
RASO001c02_017220	RSp1485	-	conserved membrane protein of unknown function, MFS general substrate transporter domain	COG0477	E,G,P,R	0	0	1	0	0	0	0	0	0	0	0	0	0	0	-	-	0	0	0	0	0	0	0	0	0	0	0	0	0	0	0	1	-	1	-
RASO001c02_017210	RSp1484	-	putative hydrolase; putative 3-oxoadipate enol-lactonase	COG0596	R	0	0	0	0	0	0	1	0	0	0	0	0	0	0	-	-	0	0	0	0	0	0	0	0	0	0	0	0	0	0	0	1	-	1	-
RASO001c02_017200	RSp1483	-	conserved hypothethical protein	-	-	1	0	0	0	0	0	1	0	0	0	0	0	0	0	-	-	0	0	0	0	0	0	0	0	0	0	0	0	0	0	0	1	0.10841	0	RALTA_B0335
RASO001c02_017190	RSp1482	-	putative transmembrane protein, OmpA/MotB motif	COG1360	N	1	0	1	0	0	0	0	0	0	0	0	0	0	0	-	-	0	0	0	0	0	0	0	0	0	0	0	0	0	0	0	1	0.05503	0	RALTA_B0336
RASO001c02_017180	RSp1481	-	putative transmembrane protein, DUF802	COG0840	N,T	1	0	0	0	1	0	0	0	0	0	0	0	0	0	-	-	0	0	0	0	0	0	0	0	0	0	0	0	0	0	0	1	0.08192	1	-
RASO001c02_017170	RSp1480	-	conserved hypothethical protein	-	-	1	0	0	0	0	0	1	0	0	0	0	0	0	0	-	-	0	0	0	0	0	0	0	0	0	0	0	0	0	0	0	1	0.09957	0	RALTA_B0338
RASO001c02_017160	RSp1479	-	conserved hypothethical protein	-	-	0	0	0	0	0	0	1	0	0	0	0	0	0	0	-	-	0	0	0	0	0	0	0	0	0	0	0	0	0	0	0	1	-	1	-
RASO001c02_017150	RSp1478	-	putative transcription regulator protein, LysR family	COG0583	K	0	1	0	0	0	0	0	0	0	0	0	0	0	0	-	-	1	0	0	0	0	0	0	0	0	0	0	0	0	0	0	1	-	1	-
RASO001c02_017140	RSp1477	-	putative signal peptide protein	-	-	0	0	0	0	0	0	1	0	0	0	0	0	0	0	-	-	0	0	0	0	0	0	0	0	0	0	0	0	0	0	0	1	-	1	-
RASO001c02_017130	RSp1476	-	conserved hypothethical protein	COG5649	S	0	1	0	0	0	0	0	0	0	0	0	0	0	0	-	-	0	0	0	0	0	0	0	0	0	0	0	0	0	0	0	1	-	1	-
RASO001c02_017120	RALSOp_1662	-	protein of unknown function	-	-	0	0	0	0	0	0	1	0	0	0	0	0	0	0	-	-	0	0	0	0	0	0	0	0	0	0	0	0	0	0	0	1	-	1	-
RASO001c02_017110	RSp1475	ripAW	type III effector	-	-	0	1	0	0	0	0	0	1	1	0	0	0	0	0	-	-	0	0	0	0	0	0	0	0	0	0	0	0	0	0	0	1	-	1	-
RASO001c02_017100	RALSOp_1660	-	conserved protein of unknown function	-	-	0	0	0	0	0	0	1	0	0	0	0	0	0	0	-	-	0	0	0	0	0	0	0	0	0	0	0	0	0	0	0	1	-	1	-
RASO001c02_017090	RSp1474	-	conserved protein of unknown function	COG1960	I	0	0	0	0	0	0	1	0	0	0	0	0	0	0	-	-	0	0	0	0	0	0	0	0	0	0	0	0	0	0	0	1	-	1	-
RASO001c02_017080	RSp1473	-	aldo/keto reductase 2 family; oxidoreductase related to aryl-alcohol dehydrogenases	COG0667	C	0	1	0	0	0	0	0	0	0	0	0	0	0	0	-	-	0	0	0	0	0	0	0	0	0	0	0	0	0	0	0	1	-	1	-
RASO001c02_017070	RSp1472	-	4-carboxymuconolactone decarboxylase protein	COG0599	S	0	0	0	0	0	0	1	0	0	0	0	0	0	0	-	-	0	0	0	0	0	0	0	0	0	0	0	0	0	0	0	1	-	1	-
RASO001c02_017060	RSp1471	-	putative transcriptional regulator, LysR family	COG0583	K	0	1	0	0	0	0	0	0	0	0	0	0	0	0	-	-	1	0	0	0	0	0	0	0	0	0	0	0	0	0	0	1	-	1	-
RASO001c02_017050	RALSOp_1656	-	protein of unknown function	-	-	0	0	0	0	0	0	1	0	0	0	0	0	0	0	-	-	0	0	0	0	0	0	0	0	0	0	0	0	0	0	0	1	-	1	-
RASO001c02_017040	RSp1470	-	putative transcriptional regulator, LuxR family	COG2771	K	0	0	0	0	0	0	1	0	0	0	0	0	0	0	-	-	1	0	0	0	0	0	0	0	0	0	0	0	0	0	0	1	-	1	-
RASO001c02_017030	RALSOp_1654	-	protein of unknown function	-	-	0	0	0	0	0	0	1	0	0	0	0	0	0	0	-	-	0	0	0	0	0	0	0	0	0	0	0	0	0	0	0	1	-	1	-
RASO001c02_017020	RSp1469	-	putative tyrosine phosphatase protein	COG2365	T	0	0	0	0	0	0	1	0	0	0	0	0	0	0	-	-	0	0	0	0	0	0	0	0	0	0	0	0	0	0	0	1	-	1	-
RASO001c02_017010	RALSOp_1652	-	protein of unknown function	-	-	0	0	0	0	0	0	1	0	0	0	0	0	0	0	-	-	0	0	0	0	0	0	0	0	0	0	0	0	0	0	0	1	-	1	-
RASO001c02_017000	RSp1468	-	conserved exported protein of unknown function	COG4313	C	0	0	1	0	0	0	0	0	0	0	0	0	0	0	-	-	0	0	0	0	0	0	0	0	0	0	0	0	0	1	0	1	-	1	-
RASO001c02_016990	RALSOp_1650	-	protein of unknown function	-	-	0	0	0	0	0	0	1	0	0	0	0	0	0	0	-	-	0	0	0	0	0	0	0	0	0	0	0	0	0	0	0	1	-	1	-
RASO001c02_016980	RSp1467	-	putative signal peptide protein	-	-	0	0	0	1	0	0	0	0	0	0	0	0	0	0	-	-	0	0	0	0	0	0	0	0	0	0	0	0	0	0	0	1	-	1	-
RASO001c02_016970	RSp1466	-	putative signal peptide protein	-	-	0	0	0	0	0	0	1	0	0	0	0	0	0	0	-	-	0	0	0	0	0	0	0	0	0	0	0	0	0	0	0	1	-	1	-
RASO001c02_016960	RSp1465	-	putative macrolide export ATP-binding/permease protein macB (macB )	COG0577	V	0	0	1	0	0	0	0	0	0	0	0	0	0	0	-	-	0	0	0	0	0	0	0	0	0	0	0	0	0	0	0	1	-	1	-
RASO001c02_016950	RSp1464	-	Putative phosphonate-transporting ATPase	COG1136	V	0	0	1	0	0	0	0	0	0	0	0	0	0	0	-	-	0	0	0	0	0	0	0	0	0	0	0	0	0	0	0	0	-	1	-
RASO001c02_016940	RSp1463	-	putative secretion protein HlyD	COG0845	M	0	0	0	0	0	0	1	0	0	0	0	0	0	0	-	-	0	0	0	0	0	0	0	0	0	0	0	0	0	0	0	1	-	1	-
RASO001c02_016930	RSp1462	-	putative outer membrane efflux protein	COG1538	M,U	0	0	0	0	1	0	0	0	0	0	0	0	0	0	-	-	0	0	0	0	0	0	0	0	0	0	0	0	0	0	0	1	-	1	-
RASO001c02_016920	RSp1461	-	conserved exported protein of unknown function	-	-	0	0	0	0	0	0	1	0	0	0	0	0	0	0	-	-	0	0	0	0	0	0	0	0	0	0	0	0	0	0	0	1	-	1	-
RASO001c02_016910	RSp1460	ripAU	type III effector	-	-	0	1	0	0	0	0	0	1	1	0	0	0	0	0	-	-	0	0	0	0	0	0	0	0	0	0	0	0	0	1	0	1	-	1	-
RASO001c02_016900	RSp1459	-	putative exported metal-dependent hydrolase with the tim-barrel fold signal peptide protein	COG1574	R	0	0	0	0	0	0	1	0	0	0	0	0	0	0	-	-	0	0	0	0	0	0	0	0	0	0	0	0	0	0	0	1	-	1	-
RASO001c02_016890	RSp1458	-	putative Acriflavin resistance/Multidrug efflux transporter AcrB	COG0841	V	0	0	1	0	0	0	0	0	0	0	0	0	0	0	-	-	0	0	0	0	0	0	0	0	0	0	0	0	0	0	0	1	-	1	-
RASO001c02_016880	RSp1457	-	putative Secretion protein HlyD	COG0845	M	0	0	1	0	0	0	0	0	0	0	0	0	0	0	-	-	0	0	0	0	0	0	0	0	0	0	0	0	0	1	0	1	-	1	-
RASO001c02_016870	RSp1456	-	RND efflux transporter, outer membrane lipoprotein	COG1538	M,U	0	0	0	0	1	0	0	0	0	0	0	0	0	0	-	-	0	0	0	0	0	0	0	0	0	0	0	0	0	0	0	1	-	1	-
RASO001c02_016860	RSp1455	cpxR	two-component response regulator transcription regulator protein	COG0745	K,T	0	1	0	0	0	0	0	0	0	0	0	0	0	0	-	-	1	0	0	0	0	0	0	0	0	0	0	0	0	0	0	1	-	1	-
RASO001c02_016850	RSp1454	cpxA	sensory histidine kinase in two-component regulatory system with CpxR	COG0642	T	0	0	1	0	0	0	0	0	0	0	0	0	0	0	-	-	1	0	0	0	0	0	0	0	0	0	0	0	0	0	0	1	-	1	-
RASO001c02_016840	RSp1453	-	putative cytochrome c signal peptide protein	COG3258	C	0	0	0	0	0	1	0	0	0	0	0	0	0	0	-	-	0	0	0	0	0	0	0	0	0	0	0	0	0	0	0	1	-	1	-
RASO001c02_016830	RSp1452	-	conserved protein of unknown function	-	-	0	0	0	0	0	0	1	0	0	0	0	0	0	0	-	-	0	0	0	0	0	0	0	0	0	0	0	0	0	0	0	1	-	1	-
RASO001c02_016820	RSp1451	-	conserved protein of unknown function	-	-	0	0	0	0	0	0	1	0	0	0	0	0	0	0	-	-	0	0	0	0	0	0	0	0	0	0	0	0	0	0	0	1	-	1	-
RASO001c02_016810	RSp1450	-	putative transcriptional regulator, LysR family	COG0583	K	0	0	1	0	0	0	0	0	0	0	0	0	0	0	-	-	1	0	0	0	0	0	0	0	0	0	0	0	0	0	0	1	-	1	-
RASO001c02_016800	RSp1449	ttuD	HYDROXYPYRUVATE REDUCTASE OXIDOREDUCTASE PROTEIN; tartrate degradation	COG2379	G	0	1	0	0	0	0	0	0	0	0	0	0	0	0	-	-	0	0	0	0	0	0	0	0	0	0	0	0	0	1	0	1	-	1	-
RASO001c02_016790	RSp1448	ttuE	pyruvate kinase; tartrate degradation	COG0469	G	0	1	0	0	0	0	0	0	0	0	0	0	0	0	-	-	0	0	0	0	0	0	0	0	0	0	0	0	0	1	0	1	-	1	-
RASO001c02_016780	RSp1447	-	putative abc-type branched-chain amino acid transport systems, periplasmic component abc transporter protein	COG0683	E	0	0	0	0	0	1	0	0	0	0	0	0	0	0	-	-	0	0	0	0	0	0	0	0	0	0	0	0	0	1	0	1	-	1	-
RASO001c02_016770	RSp1446	cfa	Cyclopropane-fatty-acyl-phospholipid synthase (Cyclopropane fatty acid synthase) (CFA synthase)	COG2230	M	0	1	0	0	0	0	0	0	0	0	0	0	0	0	-	-	0	0	0	0	0	0	0	0	0	0	0	0	0	0	0	1	-	1	-
RASO001c02_016760	RALSOp_1628	-	protein of unknown function	-	-	0	0	0	0	0	0	1	0	0	0	0	0	0	0	-	-	0	0	0	0	0	0	0	0	0	0	0	0	0	0	0	1	-	1	-
RASO001c02_016750	RSp1445	-	putative hemolysin activation/secretion protein	COG2831	U	0	0	0	0	1	0	0	0	0	0	0	0	0	0	-	-	0	0	0	0	0	0	0	1	0	0	0	0	0	0	0	1	-	1	-
RASO001c02_016740	RSp1444	-	putative hemagglutinin-related protein	COG3210	U	0	0	0	1	0	0	0	0	0	0	0	0	0	0	-	-	0	0	0	0	0	0	0	0	0	0	0	0	0	0	0	1	-	1	-
RASO001c02_016730	RSp1443	-	putative signal peptide protein	COG4875	S	0	0	0	0	0	0	1	0	0	0	0	0	0	0	-	-	0	0	0	0	0	0	0	0	0	0	0	0	0	0	0	1	-	1	-
RASO001c02_016720	RSp1442	-	DNA-binding response regulator in two-component system	COG0745	K,T	0	1	0	0	0	0	0	0	0	0	0	0	0	0	-	-	1	0	0	0	0	0	0	0	0	0	0	0	0	0	0	1	-	1	-
RASO001c02_016710	RSp1441	-	signal transduction Histidine kinase	COG0642	T	0	0	1	0	0	0	0	0	0	0	0	0	0	0	-	-	1	0	0	0	0	0	0	0	0	0	0	0	0	0	0	1	-	1	-
RASO001c02_016700	RALSOp_1622	-	protein of unknown function	-	-	0	0	0	0	0	0	1	0	0	0	0	0	0	0	-	-	0	0	0	0	0	0	0	0	0	0	0	0	0	0	0	1	-	1	-
RASO001c02_016690	RSp1440	-	conserved protein of unknown function	-	-	0	0	0	0	0	0	1	0	0	0	0	0	0	0	-	-	0	0	0	0	0	0	0	0	0	0	0	0	0	0	0	1	-	1	-
RASO001c02_016680	RSp1439	cysE	putative serine acetyltransferase protein	COG1045	E	0	1	0	0	0	0	0	0	0	0	0	0	0	0	-	-	0	0	0	0	0	0	0	0	0	0	0	0	0	1	0	1	-	1	-
RASO001c02_016670	RSp1438	-	putative trna synthetase protein	COG0143	J	0	1	0	0	0	0	0	0	0	0	0	0	0	0	-	-	0	0	0	0	0	0	0	0	0	0	0	0	0	0	0	1	-	1	-
RASO001c02_016660	RSp1437	-	conserved protein of unknown function	-	-	0	0	0	0	0	0	1	0	0	0	0	0	0	0	-	-	0	0	0	0	0	0	0	0	0	0	0	0	0	0	0	1	-	1	-
RASO001c02_016650	RSp1436	-	putative acetyltransferase protein	COG0454	K,R	0	1	0	0	0	0	0	0	0	0	0	0	0	0	-	-	0	0	0	0	0	0	0	0	0	0	0	0	0	0	0	1	-	1	-
RASO001c02_016640	RSp1435	-	putative hydrolase or acyltransferase (Alpha/beta hydrolase superfamily) transmembrane protein	COG0596	R	0	0	1	0	0	0	0	0	0	0	0	0	0	0	-	-	0	0	0	0	0	0	0	0	0	0	0	0	0	0	0	1	-	1	-
RASO001c02_016630	RSp1434	-	putative acyl-coa synthetases(Amp-forming) protein	COG1020	Q	0	1	0	0	0	0	0	0	0	0	0	0	0	0	-	-	0	0	0	0	0	0	0	0	0	0	0	0	0	1	0	1	-	1	-
RASO001c02_016620	RSp1433	-	putative acyl carrier protein-like;	COG0236	I,Q	0	0	0	0	0	0	1	0	0	0	0	0	0	0	-	-	0	0	0	0	0	0	0	0	0	0	0	0	0	0	0	1	-	1	-
RASO001c02_016610	RSp1432	-	putative isomerase protein	COG2140,COG2140,COG0662	G,R	0	0	0	0	0	0	1	0	0	0	0	0	0	0	-	-	0	0	0	0	0	0	0	0	0	0	0	0	0	1	0	1	-	1	-
RASO001c02_016600	RSp1431	-	putative glycine/d-amino acid oxidases (Deaminating) oxidoreductase protein	COG0665	E	0	0	0	0	0	0	1	0	0	0	0	0	0	0	-	-	0	0	0	0	0	0	0	0	0	0	0	0	0	0	0	1	-	1	-
RASO001c02_016590	RSp1430	-	conserved protein of unknown function	COG0683	E	0	0	0	0	0	0	1	0	0	0	0	0	0	0	-	-	0	0	0	0	0	0	0	0	0	0	0	0	0	1	0	1	-	1	-
RASO001c02_016580	RSp1429	-	putative esterase/lipase protein	COG0657	I	0	0	0	0	0	0	1	0	0	0	0	0	0	0	-	-	0	0	0	0	0	0	0	0	0	0	0	0	0	0	0	1	-	1	-
RASO001c02_016570	RSp1428	-	putative thiosulfate sulfurtransferase; protein	COG0607	P	0	0	0	0	0	0	1	0	0	0	0	0	0	0	-	-	0	0	0	0	0	0	0	0	0	0	0	0	0	1	0	1	-	1	-
RASO001c02_016560	RSp1427	-	putative signal peptide protein	COG0697	E,G,R	0	0	1	0	0	0	0	0	0	0	0	0	0	0	-	-	0	0	0	0	0	0	0	0	0	0	0	0	0	0	0	1	-	1	-
RASO001c02_016550	RSp1426	-	conserved protein of unknown function	-	-	0	1	0	0	0	0	0	0	0	0	0	0	0	0	-	-	0	0	0	0	0	0	0	0	0	0	0	0	0	1	0	1	-	1	-
RASO001c02_016540	RALSOp_1607	-	protein of unknown function	-	-	0	0	0	0	0	0	1	0	0	0	0	0	0	0	-	-	0	0	0	0	0	0	0	0	0	0	0	0	0	0	0	1	-	1	-
RASO001c02_016530	RSp1425	-	putative oxidoreductase oxidoreductase protein	COG3486	Q	0	1	0	0	0	0	0	0	0	0	0	0	0	0	-	-	0	0	0	0	0	0	0	0	0	0	0	0	0	0	0	1	-	1	-
RASO001c02_016520	RSp1424	ralD	Ralfuranone biosynthesis protein	COG0160	E	0	1	0	0	0	0	0	0	1	0	0	0	0	0	-	-	0	0	0	0	0	0	0	0	0	0	0	0	0	0	0	1	-	1	-
RASO001c02_016510	RSp1423	-	putative dehydrogenase (Flavoprotein) oxidoreductase	COG0654,COG0654,COG0644	C,H	0	1	0	0	0	0	0	0	0	0	0	0	0	0	-	-	0	0	0	0	0	0	0	0	0	0	0	0	0	0	0	1	-	1	-
RASO001c02_016500	RSp1422	-	putative peptide synthetase protein	COG3319,COG1020	Q	0	0	1	0	0	0	0	0	0	0	0	0	0	0	-	-	0	0	0	0	0	0	0	0	0	0	0	0	0	1	0	1	-	1	-
RASO001c02_016490	RSp1421	-	putative formyl-coenzyme A transferase; caiB/baiF CoA-transferase family III	COG1804	C	0	1	0	0	0	0	0	0	0	0	0	0	0	0	-	-	0	0	0	0	0	0	0	0	0	0	0	0	0	0	0	1	-	1	-
RASO001c02_016480	RSp1420	-	conserved protein of unknown function	-	-	0	0	0	0	0	0	1	0	0	0	0	0	0	0	-	-	0	0	0	0	0	0	0	0	0	0	0	0	0	1	0	1	-	1	-
RASO001c02_016470	RSp1419	ralA	Ralfuranone biosynthesis protein	COG0318,COG3319,COG1020,COG0318	I,Q	0	1	0	0	0	0	0	0	1	0	0	0	0	0	-	-	0	0	0	0	0	0	0	0	0	0	0	0	0	1	0	1	-	1	-
RASO001c02_016460	RSp1418	-	putative hydrolase protein	COG0596	R	0	0	0	0	0	0	1	0	0	0	0	0	0	0	-	-	0	0	0	0	0	0	0	0	0	0	0	0	0	1	0	1	-	1	-
RASO001c02_016450	RSp1417	-	putative transmembrane efflux transmembrane protein	COG0477	E,G,P,R	0	0	1	0	0	0	0	0	0	0	0	0	0	0	-	-	0	0	0	0	0	0	0	0	0	0	0	0	0	1	0	1	-	1	-
RASO001c02_016440	RSp1416	-	conserved membrane protein of unknown function	COG0740	O,U	0	0	1	0	0	0	0	0	0	0	0	0	0	0	-	-	0	0	0	0	0	0	0	0	0	0	0	0	0	0	0	1	-	1	-
RASO001c02_016430	RSp1415	-	conserved exported protein of unknown function	-	-	0	0	0	1	0	0	0	0	0	0	0	0	0	0	-	-	0	0	0	0	0	0	0	0	0	0	0	0	0	0	0	1	-	1	-
RASO001c02_016420	RSp1414	-	conserved protein of unknown function	-	-	0	0	0	0	0	0	1	0	0	0	0	0	0	0	-	-	0	0	0	0	0	0	0	0	0	0	0	0	0	0	0	1	-	1	-
RASO001c02_016410	RSp1413	flhD	DNA-binding transcriptional dual regulator with FlhC	-	-	0	1	0	0	0	0	0	0	1	0	1	0	0	1	-	-	1	0	0	0	0	0	0	0	0	0	0	0	0	0	0	1	-	0	RALTA_B0245
RASO001c02_016400	RSp1412	flhC	Flagellar transcriptional activator flhC; sigma factor, dual regulator with flhD	-	-	0	1	0	0	0	0	0	0	1	0	1	0	0	1	-	-	1	0	0	0	0	0	0	0	0	0	0	0	0	0	0	1	-	0	RALTA_B0246
RASO001c02_016390	RALSOp_1594	-	protein of unknown function	-	-	0	0	0	0	0	0	1	0	0	0	0	0	0	0	-	-	0	0	0	0	0	0	0	0	0	0	0	0	0	0	0	1	-	1	-
RASO001c02_016380	RSp1411	motA	MotA: chemotaxis protein; proton conductor component of flagella motor, torque generator	COG1291	N	0	0	1	0	0	0	0	0	1	0	0	0	0	1	-	-	0	1	0	0	0	0	0	0	0	0	0	0	0	0	0	1	-	0	RALTA_B0247
RASO001c02_016370	RSp1410	motB	Chemotaxis protein motB (Motility protein B), flagellar motor protein	COG1360	N	0	0	1	0	0	0	0	0	1	0	0	0	0	1	-	-	0	1	0	0	0	0	0	0	0	0	0	0	0	0	0	1	-	0	RALTA_B0248
RASO001c02_016360	RSp1409	cheY	chemotactic response regulator, transmits chemoreceptor signals to flagelllar motor components	COG0784	T	0	1	0	0	0	0	0	0	1	0	0	0	0	1	-	-	1	0	0	0	0	0	0	0	0	0	0	0	0	0	0	1	-	0	RALTA_B0240
RASO001c02_016350	RSp1408	cheA	chemotactic sensory histidine kinase (soluble)	COG0643	N,T	0	1	0	0	0	0	0	0	1	0	0	0	0	1	-	-	1	0	0	0	0	0	0	0	0	0	0	0	0	0	0	0	-	0	RALTA_B0249
RASO001c02_016340	RSp1407	cheW	chemotaxis protein; regulation	COG0835	N,T	0	1	0	0	0	0	0	0	1	0	0	0	0	1	-	-	1	0	0	0	0	0	0	0	0	0	0	0	0	0	0	1	-	0	RALTA_B0241
RASO001c02_016330	RSp1406	cheD	methyl-accepting chemotaxisI(Serine chemoreceptor protein)	COG0840	N,T	0	0	1	0	0	0	0	0	1	0	0	0	0	1	-	-	0	0	0	0	0	0	0	0	0	0	0	0	0	0	0	0	-	1	-
RASO001c02_016320	RSp1405	cheR	Methyl-accepting chemotaxis protein O-methyltransferase	COG1352	N,T	0	1	0	0	0	0	0	0	1	0	0	0	0	1	-	-	0	0	0	0	0	0	0	0	0	0	0	0	0	0	0	1	-	0	RALTA_B0252
RASO001c02_016310	RSp1404	-	putative chemoreceptor glutamine deamidase cheD	COG1871	N,T	0	0	0	0	0	0	1	0	1	0	0	0	0	0	-	-	0	0	0	0	0	0	0	0	0	0	0	0	0	0	0	1	-	0	RALTA_B0253
RASO001c02_016300	RSp1403	cheB	chemotactic response regulator; methylesterase, in two-component regulatory system with CheA	COG2201	N,T	0	1	0	0	0	0	0	0	1	0	0	0	0	1	-	-	1	0	0	0	0	0	0	0	0	0	0	0	0	0	0	1	-	0	RALTA_B0254
RASO001c02_016290	RSp1402	cheY	Chemotaxis protein cheY; chemotactic response regulator	COG0784	T	0	1	0	0	0	0	0	0	1	0	0	0	0	1	-	-	1	0	0	0	0	0	0	0	0	0	0	0	0	0	0	1	-	0	RALTA_B0255
RASO001c02_016280	RSp1401	cheZ	Chemotaxis protein cheZ; Chemotaxis phosphatase	COG3143	N,T	0	1	0	0	0	0	0	0	1	0	0	0	0	1	-	-	0	0	0	0	0	0	0	0	0	0	0	0	0	0	0	1	-	1	-
RASO001c02_016270	RSp1400	-	putative 4-hydroxyphenylpyruvate dioxygenase	COG1082,COG3185	E,G,R	0	1	0	0	0	0	0	0	0	0	0	0	0	0	-	-	0	0	0	0	0	0	0	0	0	0	0	0	0	0	0	1	-	1	-
RASO001c02_016260	RSp1399	-	putative outer membrane porin	COG3203	M	0	0	0	0	1	0	0	0	0	0	0	0	0	0	-	-	0	0	0	0	0	0	0	0	0	0	0	0	0	0	0	1	-	1	-
RASO001c02_016250	RSp1398	aroE	Shikimate dehydrogenase	COG0169	E	0	1	0	0	0	0	0	0	0	0	0	0	0	0	-	-	0	0	0	0	0	0	0	0	0	0	0	0	0	0	0	0	-	1	-
RASO001c02_016240	RSp1397	aroQ	3-dehydroquinate dehydratase	COG0757	E	0	1	0	0	0	0	0	0	0	0	0	0	0	0	-	-	0	0	0	0	0	0	0	0	0	0	0	0	0	0	0	1	-	1	-
RASO001c02_016230	RSp1396	-	putative MFS transporter	COG0477	E,G,P,R	0	0	1	0	0	0	0	0	0	0	0	0	0	0	-	-	0	0	0	0	0	0	0	0	0	0	0	0	0	0	0	1	-	1	-
RASO001c02_016220	RSp1395	-	putative transcription regulator protein, TetR-like	COG1309	K	0	1	0	0	0	0	0	0	0	0	0	0	0	0	-	-	1	0	0	0	0	0	0	0	0	0	0	0	0	0	0	1	-	1	-
RASO001c02_016210	RSp1394	flhB	flagellar export pore protein	COG1377	N,U	0	0	1	0	0	0	0	0	1	0	0	0	0	1	-	-	0	1	0	0	0	0	0	0	0	0	0	0	1	0	0	1	-	0	RALTA_B0268
RASO001c02_016200	RSp1393	flhA	Flagellar biosynthesis protein. FHIPEP family	COG1298	N,U	0	0	1	0	0	0	0	0	1	0	0	0	0	1	-	-	0	1	0	0	0	0	0	0	0	0	0	0	1	0	0	1	-	0	RALTA_B0269
RASO001c02_016190	RSp1392	-	putative flagellar biosynthetic protein flhF	COG1419	N	0	0	0	0	0	0	1	0	1	0	0	0	0	1	-	-	0	0	0	0	0	0	0	0	0	0	0	0	0	0	0	0	-	0	RALTA_B0270
RASO001c02_016180	RSp1391	-	putative flagellar synthesis regulator flhG	COG0455	D	0	0	0	0	0	0	1	0	1	0	0	0	0	0	-	-	0	0	0	0	0	0	0	0	0	0	0	0	0	0	0	1	-	1	-
RASO001c02_016170	RSp1390	fliA	RNA polymerase sigma factor for flagellar operon	COG1191	K	0	1	0	0	0	0	0	0	1	0	0	0	0	1	-	-	1	0	0	0	0	0	0	0	0	0	0	0	0	0	0	1	-	0	RALTA_B0272
RASO001c02_016160	RSp1389	-	putative metallo-hydrolase/oxidoreductase	COG2220	R	0	0	0	0	0	1	0	0	0	0	0	0	0	0	-	-	0	0	0	0	0	0	0	0	0	0	0	0	0	0	0	1	-	1	-
RASO001c02_016150	RSp1388	ripAT	type III effector protein	-	-	0	0	0	0	0	1	0	1	1	0	0	0	0	0	-	-	0	0	0	0	0	0	0	0	0	0	0	0	0	0	0	1	-	1	-
RASO001c02_016140	RSp1387	-	putative transcription regulator protein	COG2207	K	0	0	0	0	0	0	1	0	0	0	0	0	0	0	-	-	1	0	0	0	0	0	0	0	0	0	0	0	0	0	0	1	-	1	-
RASO001c02_016130	RSp1386	-	putative lipoprotein	-	-	0	0	0	0	0	0	1	0	0	0	0	0	0	0	-	-	0	0	0	0	0	0	0	0	0	0	0	0	0	0	0	1	-	1	-
RASO001c02_016120	RSp1385	-	conserved membrane protein of unknown function	COG0762	S	0	0	1	0	0	0	0	0	0	0	0	0	0	0	-	-	0	0	0	0	0	0	0	0	0	0	0	0	0	0	0	1	-	1	-
RASO001c02_016110	RALSOp_1566	-	conserved exported protein of unknown function	-	-	0	0	0	0	0	0	1	0	0	0	0	0	0	0	-	-	0	0	0	0	0	0	0	0	0	0	0	0	0	0	0	1	-	1	-
RASO001c02_016100	RSp1384	ripAS	type III effector protein	-	-	0	0	0	0	0	0	1	1	1	0	0	0	0	0	-	-	0	0	0	0	0	0	0	0	0	0	0	0	0	0	0	1	-	1	-
RASO001c02_016090	RSp1383	ssuA	alkanesulfonate transporter subunit; periplasmic-binding component of ABC superfamily	COG0715	P	0	0	0	0	0	0	1	0	0	0	0	0	1	0	-	-	0	1	0	0	0	0	0	0	0	0	0	0	0	0	0	1	-	1	-
RASO001c02_016080	RSp1382	-	Conserved exported protein of unknown function	-	-	0	0	0	0	0	0	1	0	0	0	0	0	0	0	-	-	0	0	0	0	0	0	0	0	0	0	0	0	0	0	0	1	-	1	-
RASO001c02_016070	RSp1381	phnA	alkylphosphonate utilization operon protein PhnA	COG2824	P	0	0	0	0	0	0	1	0	0	0	0	0	0	0	-	-	0	0	0	0	0	0	0	0	0	0	0	0	0	0	0	1	-	1	-
RASO001c02_016060	RSp1380	-	pyridine nucleotide-disulfide oxidoreductase	COG1249	C	0	1	0	0	0	0	0	0	0	0	0	0	0	0	-	-	0	0	0	0	0	0	0	0	0	0	0	0	0	0	0	1	-	1	-
RASO001c02_016050	RSp1379	-	conserved exported protein of unknown function	-	-	0	0	0	0	0	0	1	0	0	0	0	0	0	0	-	-	0	0	0	0	0	0	0	0	0	0	0	0	0	0	0	1	-	1	-
RASO001c02_016040	RSp1378	-	transposase	COG2963	L	0	0	0	0	0	0	1	0	0	0	0	0	0	0	-	-	0	0	0	0	0	0	0	0	0	0	0	0	0	0	0	1	-	1	-
RASO001c02_016030	RSp1377	lrp	Leucine-responsive regulatory protein	COG1522	K	0	1	0	0	0	0	0	0	0	0	0	0	0	0	-	-	1	0	0	0	0	0	0	0	0	0	0	0	0	0	0	1	-	1	-
RASO001c02_016020	RSp1376	-	conserved membrane protein of unknown function, predicted branched-chain amino acid permease	COG1296	E	0	0	1	0	0	0	0	0	0	0	0	0	0	0	-	-	0	0	0	0	0	0	0	0	0	0	0	0	0	0	0	1	-	1	-
RASO001c02_016010	RSp1375	-	conserved membrane protein of unknown function, AzlD-like	-	-	0	0	1	0	0	0	0	0	0	0	0	0	0	0	-	-	0	0	0	0	0	0	0	0	0	0	0	0	0	0	0	1	-	1	-
RASO001c02_016000	RSp1374	ripS2	type III effector protein (Skwp2)	COG1530	J	0	0	0	0	0	0	1	1	1	0	0	0	0	0	-	-	0	0	0	0	0	0	0	0	0	0	0	0	0	0	0	1	-	1	-
RASO001c02_015990	RALSOp_1554	-	protein of unknown function	-	-	0	0	0	0	0	0	1	0	0	0	0	0	0	0	-	-	0	0	0	0	0	0	0	0	0	0	0	0	0	1	0	1	-	1	-
RASO001c02_015980	RSp1373	-	Putative lipoprotein involved in nitrous oxide reduction precursor (nosL)	COG4314	C	0	0	0	0	0	0	1	0	0	0	0	0	1	0	-	-	0	0	0	0	0	0	0	0	0	0	0	0	0	1	0	1	-	1	-
RASO001c02_015970	RSp1372	nosY	Membrane protein nosY	COG1277	R	0	0	1	0	0	0	0	0	0	0	0	0	0	0	-	-	0	1	0	0	0	0	0	0	0	0	0	0	0	0	0	1	-	1	-
RASO001c02_015960	RSp1371	nosF	copper ABC transporter, Phosphonate-transporting ATPase	COG1131	V	0	0	1	0	0	0	0	0	0	0	0	0	0	0	-	-	0	1	0	0	0	0	0	0	0	0	0	0	0	0	0	1	-	1	-
RASO001c02_015950	RSp1370	nosD	periplasmic copper-binding NosD protein	COG3420	P	0	0	0	0	0	1	0	0	0	0	0	0	0	0	-	-	0	0	0	0	0	0	0	0	0	0	0	0	0	0	0	1	-	1	-
RASO001c02_015940	RSp1369	nosR	nitrous oxide reductase regulatory protein NosR	COG0348,COG3901	C,K	0	0	1	0	0	0	0	0	0	0	0	0	0	0	-	-	1	0	0	0	0	0	0	0	0	0	0	0	0	1	0	1	-	1	-
RASO001c02_015930	RSp1368	nosZ	Nitrous-oxide reductase (N2O reductase)	COG4263	C	0	0	0	0	0	0	1	0	0	0	0	0	1	0	-	-	0	0	0	0	0	0	0	0	0	0	0	0	0	0	0	1	-	1	-
RASO001c02_015920	RALSOp_1547	-	hypothethical protein (modular protein)	-	-	0	0	0	0	0	1	0	0	0	0	0	0	0	0	-	-	0	0	0	0	0	0	0	0	0	0	0	0	0	0	0	1	-	1	-
RASO001c02_015910	RSp1367	-	putative cytochrome c	COG3245	C	0	0	0	0	0	0	1	0	0	0	0	0	0	0	-	-	0	0	0	0	0	0	0	0	0	0	0	0	0	0	0	1	-	1	-
RASO001c02_015900	RSp1366	-	putative thiamine biosynthesis lipoprotein apbE precursor	COG1477	H	0	0	0	0	0	0	1	0	0	0	0	0	1	0	-	-	0	0	0	0	0	0	0	0	0	0	0	0	0	0	0	1	-	1	-
RASO001c02_015890	RSp1365	-	putative 1-acylglycerol-3-phosphate O-acyltransferase	COG0204	I	0	0	1	0	0	0	0	0	0	0	0	0	0	0	-	-	0	0	0	0	0	0	0	0	0	0	0	0	0	0	0	1	-	1	-
RASO001c02_015880	RALSOp_1543	-	protein of unknown function	-	-	0	0	0	0	0	0	1	0	0	0	0	0	0	0	-	-	0	0	0	0	0	0	0	0	0	0	0	0	0	0	0	1	-	1	-
RASO001c02_015870	RSp1364	sucA	putative 2-oxoglutarate dehydrogenase e1 decarboxylase component oxidoreductase protein	COG0567	C	0	1	0	0	0	0	0	0	0	0	0	0	0	0	-	-	0	0	0	0	0	0	0	0	0	0	0	0	0	0	0	1	-	1	-
RASO001c02_015860	RSp1363	-	putative methyl-accepting chemotaxis transducer transmembrane protein	COG0840	N,T	0	0	1	0	0	0	0	0	1	0	0	0	0	0	-	-	0	0	0	0	0	0	0	0	0	0	0	0	0	1	0	1	-	1	-
RASO001c02_015850	RALSOp_1540	-	protein of unknown function	-	-	0	0	0	0	0	0	1	0	0	0	0	0	0	0	-	-	0	0	0	0	0	0	0	0	0	0	0	0	0	0	0	1	-	1	-
RASO001c02_015840	RSp1362	tISRso	transposase	COG5659	L	0	1	0	0	0	0	0	0	0	0	0	0	0	0	-	-	0	0	0	0	0	0	0	0	0	0	0	0	0	0	0	0	-	1	-
RASO001c02_015830	RSp1361	-	conserved protein of unknown function	-	-	0	0	0	0	0	0	1	0	0	0	0	0	0	0	-	-	0	0	0	0	0	0	0	0	0	0	0	0	0	0	0	0	-	1	-
RASO001c02_015820	RSp1360	-	putative transmembrane protein	-	-	0	0	1	0	0	0	0	0	0	0	0	0	0	0	-	-	0	0	0	0	0	0	0	0	0	0	0	0	0	0	0	0	-	1	-
RASO001c02_015810	RALSOp_1537	-	protein of unknown function	-	-	0	0	0	0	0	0	1	0	0	0	0	0	0	0	-	-	0	0	0	0	0	0	0	0	0	0	0	0	0	0	0	0	-	1	-
RASO001c02_015800	RSp1359	-	putative efflux pump antibiotic resistance transmembrane protein	COG0477	E,G,P,R	0	0	1	0	0	0	0	0	0	0	0	0	0	0	-	-	0	0	0	0	0	0	0	0	0	0	0	0	0	0	0	0	-	1	-
RASO001c02_015790	RALSOp_1535	-	protein of unknown function	-	-	0	0	0	0	0	0	1	0	0	0	0	0	0	0	-	-	0	0	0	0	0	0	0	0	0	0	0	0	0	0	0	0	-	1	-
RASO001c02_015780	RSp1358	ilvE	putative branched-chain-amino-acid aminotransferase	COG0115	E,H	0	1	0	0	0	0	0	0	0	0	0	0	0	0	-	-	0	0	0	0	0	0	0	0	0	0	0	0	0	0	0	0	-	1	-
RASO001c02_015770	RALSOp_1533	-	protein of unknown function	-	-	0	0	0	0	0	0	1	0	0	0	0	0	0	0	-	-	0	0	0	0	0	0	0	0	0	0	0	0	0	0	0	0	-	1	-
RASO001c02_015760	RSp1357	-	putative transcription regulator protein	COG0583	K	0	1	0	0	0	0	0	0	0	0	0	0	0	0	-	-	1	0	0	0	0	0	0	0	0	0	0	0	0	0	0	0	-	1	-
RASO001c02_015750	RALSOp_1531	-	protein of unknown function	-	-	0	0	0	0	0	0	1	0	0	0	0	0	0	0	-	-	0	0	0	0	0	0	0	0	0	0	0	0	0	0	0	0	-	1	-
RASO001c02_015740	RSp1356	-	putative transmembrane protein	-	-	0	0	1	0	0	0	0	0	0	0	0	0	0	0	-	-	0	0	0	0	0	0	0	0	0	0	0	0	0	0	0	0	-	1	-
RASO001c02_015730	RSp1355	-	putative lipoprotein transmembrane	-	-	0	0	0	0	0	0	1	0	0	0	0	0	0	0	-	-	0	0	0	0	0	0	0	0	0	0	0	0	0	0	0	0	-	1	-
RASO001c02_015720	RSp1354	-	conserved protein of unknown function	-	-	0	0	0	0	0	0	1	0	0	0	0	0	0	0	-	-	0	0	0	0	0	0	0	0	0	0	0	0	0	0	0	0	-	1	-
RASO001c02_015710	RSp1353	-	conserved protein of unknown function	COG0251	J	0	1	0	0	0	0	0	0	0	0	0	0	0	0	-	-	0	0	0	0	0	0	0	0	0	0	0	0	0	0	0	0	-	1	-
RASO001c02_015700	RSp1352	-	putative membrane transport protein; LysE type translocator	COG1280	E	0	0	1	0	0	0	0	0	0	0	0	0	0	0	-	-	0	0	0	0	0	0	0	0	0	0	0	0	0	0	0	0	-	1	-
RASO001c02_015690	RSp1351	-	putative dna-binding transcriptional regulatory transcription regulator protein	COG1396	K	0	1	0	0	0	0	0	0	0	0	0	0	0	0	-	-	1	0	0	0	0	0	0	0	0	0	0	0	0	0	0	0	-	1	-
RASO001c02_015680	RALSOp_1525	-	protein of unknown function	-	-	0	0	0	0	0	0	1	0	0	0	0	0	0	0	-	-	0	0	0	0	0	0	0	0	0	0	0	0	0	0	0	0	-	1	-
RASO001c02_015670	RSp1350	-	conserved protein of unknown function	COG3832	S	0	0	0	0	0	0	1	0	0	0	0	0	0	0	-	-	0	0	0	0	0	0	0	0	0	0	0	0	0	0	0	0	-	1	-
RASO001c02_015660	RSp1349	-	putative transcription regulator protein	COG0640	K	0	0	0	0	0	0	1	0	0	0	0	0	0	0	-	-	1	0	0	0	0	0	0	0	0	0	0	0	0	0	0	0	-	1	-
RASO001c02_015650	RALSOp_1522	-	protein of unknown function	-	-	0	0	0	0	0	0	1	0	0	0	0	0	0	0	-	-	0	0	0	0	0	0	0	0	0	0	0	0	0	0	0	0	-	1	-
RASO001c02_015640	RSp1348	-	putative transcription regulator protein	COG1522	K	0	1	0	0	0	0	0	0	0	0	0	0	0	0	-	-	1	0	0	0	0	0	0	0	0	0	0	0	0	0	0	0	-	1	-
RASO001c02_015630	RSp1347	-	putative 4-hydroxyphenylpyruvate dioxygenase oxidoreductase protein	COG3185	E,R	0	1	0	0	0	0	0	0	0	0	0	0	0	0	-	-	0	0	0	0	0	0	0	0	0	0	0	0	0	0	0	0	-	1	-
RASO001c02_015620	RSp1346	-	conserved protein of unknown function	COG0251	J	0	0	0	0	0	0	1	0	0	0	0	0	0	0	-	-	0	0	0	0	0	0	0	0	0	0	0	0	0	0	0	0	-	1	-
RASO001c02_015610	RSp1345	-	putative Metallo-hydrolase/oxidoreductase, Beta-lactamase	COG0491	R	0	1	0	0	0	0	0	0	0	0	0	0	0	0	-	-	0	0	0	0	0	0	0	0	0	0	0	0	0	0	0	0	-	1	-
RASO001c02_015600	RSp1344	-	conserved protein of unknown function	-	-	0	0	0	0	0	0	1	0	0	0	0	0	0	0	-	-	0	0	0	0	0	0	0	0	0	0	0	0	0	0	0	0	-	1	-
RASO001c02_015590	RSp1343	-	putative sialidase protein	-	-	0	0	0	0	0	0	1	0	0	0	0	0	0	0	-	-	0	0	0	0	0	0	0	0	0	0	0	0	0	0	0	0	-	1	-
RASO001c02_015580	RALSOp_1515	-	protein of unknown function	-	-	0	0	0	0	0	0	1	0	0	0	0	0	0	0	-	-	0	0	0	0	0	0	0	0	0	0	0	0	0	0	0	0	-	1	-
RASO001c02_015570	RALSOp_1514	-	protein of unknown function	-	-	0	0	0	0	0	0	1	0	0	0	0	0	0	0	-	-	0	0	0	0	0	0	0	0	0	0	0	0	0	0	0	0	-	1	-
RASO001c02_015560	RSp1342	-	putative transmembrane protein	-	-	0	0	1	0	0	0	0	0	0	0	0	0	0	0	-	-	0	0	0	0	0	0	0	0	0	0	0	0	0	0	0	0	-	1	-
RASO001c02_015550	RALSOp_1512	-	protein of unknown function	-	-	0	0	0	0	0	0	1	0	0	0	0	0	0	0	-	-	0	0	0	0	0	0	0	0	0	0	0	0	0	0	0	0	-	1	-
RASO001c02_015540	RSp1341	-	putative glutathione s-transferase C-terminal-like domain (gstP)	COG0625	O	0	0	0	0	0	0	1	0	0	0	0	0	0	0	-	-	0	0	0	0	0	0	0	0	0	0	0	0	0	0	0	0	-	1	-
RASO001c02_015530	RSp1340	-	conserved membrane protein of unknown function	COG3759	S	0	0	1	0	0	0	0	0	0	0	0	0	0	0	-	-	0	0	0	0	0	0	0	0	0	0	0	0	0	0	0	0	-	1	-
RASO001c02_015520	RSp1339	-	putative Carboxymethylenebutenolidase (Dienelactone hydrolase)	COG0412	Q	0	0	0	0	0	0	1	0	0	0	0	0	0	0	-	-	0	0	0	0	0	0	0	0	0	0	0	0	0	0	0	0	-	1	-
RASO001c02_015510	RSp1338	-	putative transmembrane protein	COG0665	E	0	1	0	0	0	0	0	0	0	0	0	0	1	0	-	-	0	0	0	0	0	0	0	0	0	0	0	0	0	0	0	0	-	1	-
RASO001c02_015500	RSp1337	speE	spermidine synthase 2 (Putrescine aminopropyltransferase 2) (PAPT 2) (SPDSY 2)	COG4262	R	0	0	1	0	0	0	0	0	0	0	0	0	0	0	-	-	0	0	0	0	0	0	0	0	0	0	0	0	0	0	0	0	-	1	-
RASO001c02_015490	RALSOp_1505	-	protein of unknown function	COG3335	L	0	0	0	0	0	0	1	0	0	0	0	0	0	0	-	-	0	0	0	0	0	0	0	0	0	0	0	0	0	0	0	0	-	1	-
RASO001c02_015480	RSp1336	-	transposase	COG3335	L	0	0	0	0	0	0	1	0	0	0	0	0	0	0	-	-	0	0	0	0	0	0	0	0	0	0	0	0	0	0	0	0	-	1	-
RASO001c02_015470	RSp1335	-	putative rhs-related protein	COG3209	M	0	0	0	1	0	0	0	0	0	0	0	0	0	0	-	-	0	0	0	0	0	0	0	0	0	0	0	0	0	0	0	0	-	1	-
RASO001c02_015460	RSp1334	-	conserved protein of unknown function	-	-	0	0	0	0	0	0	1	0	0	0	0	0	0	0	-	-	0	0	0	0	0	0	0	0	0	0	0	0	0	0	0	0	-	1	-
RASO001c02_015450	RALSOp_1502	-	protein of unknown function	-	-	0	0	1	0	0	0	0	0	0	0	0	0	0	0	-	-	0	0	0	0	0	0	0	0	0	0	0	0	0	0	0	0	-	1	-
RASO001c02_015440	RSp1333	tISRso	transposase	COG2801	L	0	1	0	0	0	0	0	0	0	0	0	0	0	0	-	-	0	0	0	0	0	0	0	0	0	0	0	0	0	0	0	0	-	1	-
RASO001c02_015430	RSp1332	-	transposase	COG3293	L	0	1	0	0	0	0	0	0	0	0	0	0	0	0	-	-	0	0	0	0	0	0	0	0	0	0	0	0	0	0	0	0	-	1	-
RASO001c02_015420	RSp1331	tISRso	transposase	COG5659	L	0	1	0	0	0	0	0	0	0	0	0	0	0	0	-	-	0	0	0	0	0	0	0	0	0	0	0	0	0	0	0	0	-	1	-
RASO001c02_015410	RSp1330	-	conserved protein of unknown function	-	-	0	0	0	0	0	0	1	0	0	0	0	0	0	0	-	-	0	0	0	0	0	0	0	0	0	0	0	0	0	0	0	0	-	1	-
RASO001c02_015400	RSp1329	-	putative transmembrane protein	-	-	0	0	1	0	0	0	0	0	0	0	0	0	0	0	-	-	0	0	0	0	0	0	0	0	0	0	0	0	0	0	0	0	-	1	-
RASO001c02_015390	RALSOp_1498	-	protein of unknown function	-	-	0	0	0	0	0	0	1	0	0	0	0	0	0	0	-	-	0	0	0	0	0	0	0	0	0	0	0	0	0	0	0	0	-	1	-
RASO001c02_015380	RSp1328	-	putative efflux pump antibiotic resistance transmembrane protein	COG0477	E,G,P,R	0	0	1	0	0	0	0	0	0	0	0	0	0	0	-	-	0	0	0	0	0	0	0	0	0	0	0	0	0	0	0	0	-	1	-
RASO001c02_015370	RALSOp_1496	-	protein of unknown function	-	-	0	0	0	0	0	0	1	0	0	0	0	0	0	0	-	-	0	0	0	0	0	0	0	0	0	0	0	0	0	0	0	0	-	1	-
RASO001c02_015360	RSp1327	ilvE	putative branched-chain-amino-acid aminotransferase	COG0115	E,H	0	1	0	0	0	0	0	0	0	0	0	0	0	0	-	-	0	0	0	0	0	0	0	0	0	0	0	0	0	0	0	0	-	1	-
RASO001c02_015350	RALSOp_1494	-	protein of unknown function	-	-	0	0	0	0	0	0	1	0	0	0	0	0	0	0	-	-	0	0	0	0	0	0	0	0	0	0	0	0	0	0	0	0	-	1	-
RASO001c02_015340	RSp1326	-	putative transcription regulator protein	COG0583	K	0	1	0	0	0	0	0	0	0	0	0	0	0	0	-	-	1	0	0	0	0	0	0	0	0	0	0	0	0	0	0	0	-	1	-
RASO001c02_015330	RSp1325	-	putative transmembrane protein	-	-	0	0	1	0	0	0	0	0	0	0	0	0	0	0	-	-	0	0	0	0	0	0	0	0	0	0	0	0	0	0	0	0	-	1	-
RASO001c02_015320	RSp1324	-	putative lipoprotein transmembrane	-	-	0	0	0	0	0	0	1	0	0	0	0	0	0	0	-	-	0	0	0	0	0	0	0	0	0	0	0	0	0	0	0	0	-	1	-
RASO001c02_015310	RSp1323	-	conserved protein of unknown function	-	-	0	0	0	0	0	0	1	0	0	0	0	0	0	0	-	-	0	0	0	0	0	0	0	0	0	0	0	0	0	0	0	0	-	1	-
RASO001c02_015300	RSp1322	-	conserved protein of unknown function	COG0251	J	0	1	0	0	0	0	0	0	0	0	0	0	0	0	-	-	0	0	0	0	0	0	0	0	0	0	0	0	0	0	0	0	-	1	-
RASO001c02_015290	RSp1321	-	putative membrane transport protein; LysE type translocator	COG1280	E	0	0	1	0	0	0	0	0	0	0	0	0	0	0	-	-	0	0	0	0	0	0	0	0	0	0	0	0	0	0	0	0	-	1	-
RASO001c02_015280	RSp1320	-	putative dna-binding transcriptional regulatory transcription regulator protein	COG1396	K	0	1	0	0	0	0	0	0	0	0	0	0	0	0	-	-	1	0	0	0	0	0	0	0	0	0	0	0	0	0	0	0	-	1	-
RASO001c02_015270	RALSOp_1487	-	protein of unknown function	-	-	0	0	0	0	0	0	1	0	0	0	0	0	0	0	-	-	0	0	0	0	0	0	0	0	0	0	0	0	0	0	0	0	-	1	-
RASO001c02_015260	RSp1319	-	conserved protein of unknown function	COG3832	S	0	0	0	0	0	0	1	0	0	0	0	0	0	0	-	-	0	0	0	0	0	0	0	0	0	0	0	0	0	0	0	0	-	1	-
RASO001c02_015250	RSp1318	-	putative transcription regulator protein	COG0640	K	0	0	0	0	0	0	1	0	0	0	0	0	0	0	-	-	1	0	0	0	0	0	0	0	0	0	0	0	0	0	0	0	-	1	-
RASO001c02_015240	RALSOp_1484	-	protein of unknown function	-	-	0	0	0	0	0	0	1	0	0	0	0	0	0	0	-	-	0	0	0	0	0	0	0	0	0	0	0	0	0	0	0	0	-	1	-
RASO001c02_015230	RSp1317	-	putative transcription regulator protein	COG1522	K	0	1	0	0	0	0	0	0	0	0	0	0	0	0	-	-	1	0	0	0	0	0	0	0	0	0	0	0	0	0	0	0	-	1	-
RASO001c02_015220	RSp1316	-	putative 4-hydroxyphenylpyruvate dioxygenase oxidoreductase protein	COG3185	E,R	0	1	0	0	0	0	0	0	0	0	0	0	0	0	-	-	0	0	0	0	0	0	0	0	0	0	0	0	0	0	0	0	-	1	-
RASO001c02_015210	RSp1315	-	conserved protein of unknown function	COG0251	J	0	0	0	0	0	0	1	0	0	0	0	0	0	0	-	-	0	0	0	0	0	0	0	0	0	0	0	0	0	0	0	0	-	1	-
RASO001c02_015200	RSp1314	-	putative Metallo-hydrolase/oxidoreductase, Beta-lactamase	COG0491	R	0	1	0	0	0	0	0	0	0	0	0	0	0	0	-	-	0	0	0	0	0	0	0	0	0	0	0	0	0	0	0	0	-	1	-
RASO001c02_015190	RSp1313	-	conserved protein of unknown function	-	-	0	0	0	0	0	0	1	0	0	0	0	0	0	0	-	-	0	0	0	0	0	0	0	0	0	0	0	0	0	0	0	0	-	1	-
RASO001c02_015180	RALSOp_1478	-	protein of unknown function	-	-	0	0	0	0	0	0	1	0	0	0	0	0	0	0	-	-	0	0	0	0	0	0	0	0	0	0	0	0	0	0	0	0	-	1	-
RASO001c02_015170	RSp1312	-	putative sialidase protein	-	-	0	0	0	0	0	0	1	0	0	0	0	0	0	0	-	-	0	0	0	0	0	0	0	0	0	0	0	0	0	0	0	0	-	1	-
RASO001c02_015160	RALSOp_1476	-	protein of unknown function	-	-	0	0	0	0	0	0	1	0	0	0	0	0	0	0	-	-	0	0	0	0	0	0	0	0	0	0	0	0	0	0	0	0	-	1	-
RASO001c02_015150	RALSOp_1475	-	protein of unknown function	-	-	0	0	0	0	0	0	1	0	0	0	0	0	0	0	-	-	0	0	0	0	0	0	0	0	0	0	0	0	0	0	0	0	-	1	-
RASO001c02_015140	RSp1311	-	putative transmembrane protein	-	-	0	0	1	0	0	0	0	0	0	0	0	0	0	0	-	-	0	0	0	0	0	0	0	0	0	0	0	0	0	0	0	0	-	1	-
RASO001c02_015130	RALSOp_1473	-	protein of unknown function	-	-	0	0	0	0	0	0	1	0	0	0	0	0	0	0	-	-	0	0	0	0	0	0	0	0	0	0	0	0	0	0	0	0	-	1	-
RASO001c02_015120	RSp1310	-	putative glutathione s-transferase C-terminal-like domain (gstP)	COG0625	O	0	0	0	0	0	0	1	0	0	0	0	0	0	0	-	-	0	0	0	0	0	0	0	0	0	0	0	0	0	0	0	0	-	1	-
RASO001c02_015110	RSp1309	-	conserved membrane protein of unknown function	COG3759	S	0	0	1	0	0	0	0	0	0	0	0	0	0	0	-	-	0	0	0	0	0	0	0	0	0	0	0	0	0	0	0	0	-	1	-
RASO001c02_015100	RSp1308	-	putative Carboxymethylenebutenolidase (Dienelactone hydrolase)	COG0412	Q	0	0	0	0	0	0	1	0	0	0	0	0	0	0	-	-	0	0	0	0	0	0	0	0	0	0	0	0	0	0	0	0	-	1	-
RASO001c02_015090	RSp1307	-	putative transmembrane protein	COG0665	E	0	1	0	0	0	0	0	0	0	0	0	0	1	0	-	-	0	0	0	0	0	0	0	0	0	0	0	0	0	0	0	0	-	1	-
RASO001c02_015080	RSp1306	speE	spermidine synthase 2 (Putrescine aminopropyltransferase 2) (PAPT 2) (SPDSY 2)	COG4262	R	0	0	1	0	0	0	0	0	0	0	0	0	0	0	-	-	0	0	0	0	0	0	0	0	0	0	0	0	0	0	0	0	-	1	-
RASO001c02_015070	RALSOp_1466	-	protein of unknown function	COG3335	L	0	0	0	0	0	0	1	0	0	0	0	0	0	0	-	-	0	0	0	0	0	0	0	0	0	0	0	0	0	0	0	0	-	1	-
RASO001c02_015060	RALSOp_1467	-	transposase	COG3335	L	0	0	0	0	0	0	1	0	0	0	0	0	0	0	-	-	0	0	0	0	0	0	0	0	0	0	0	0	0	0	0	0	-	1	-
RASO001c02_015050	RSp1305	-	putative rhs-related protein	COG3209	M	0	0	0	1	0	0	0	0	0	0	0	0	0	0	-	-	0	0	0	0	0	0	0	0	0	0	0	0	0	0	0	0	-	1	-
RASO001c02_015040	RSp1304	-	conserved protein of unknown function	-	-	0	0	0	0	0	0	1	0	0	0	0	0	0	0	-	-	0	0	0	0	0	0	0	0	0	0	0	0	0	0	0	0	-	1	-
RASO001c02_015030	RALSOp_1463	-	protein of unknown function	-	-	0	0	1	0	0	0	0	0	0	0	0	0	0	0	-	-	0	0	0	0	0	0	0	0	0	0	0	0	0	0	0	0	-	1	-
RASO001c02_015020	RSp1303	tISRso	transposase	COG2801	L	0	1	0	0	0	0	0	0	0	0	0	0	0	0	-	-	0	0	0	0	0	0	0	0	0	0	0	0	0	0	0	0	-	1	-
RASO001c02_015010	RSp1302	-	transposase	COG3293	L	0	1	0	0	0	0	0	0	0	0	0	0	0	0	-	-	0	0	0	0	0	0	0	0	0	0	0	0	0	0	0	0	-	1	-
RASO001c02_015000	RSp1301	tISRso	transposase	COG5659	L	0	1	0	0	0	0	0	0	0	0	0	0	0	0	-	-	0	0	0	0	0	0	0	0	0	0	0	0	0	0	0	0	-	1	-
RASO001c02_014990	RSp1300	tISRso	transposase	COG3385	L	0	1	0	0	0	0	0	0	0	0	0	0	0	0	-	-	0	0	0	0	0	0	0	0	0	0	0	0	0	0	0	0	-	1	-
RASO001c02_014980	RSp1299	-	Insertion element ISR1 uncharacterized 10 kDa protein A3	COG2801	L	0	1	0	0	0	0	0	0	0	0	0	0	0	0	-	-	0	0	0	0	0	0	0	0	0	0	0	0	0	0	0	0	-	1	-
RASO001c02_014970	RSp1298	-	putative Leu/Ile/Val-binding periplasmic (PBP) ABC transporter protein	COG0683	E	1	1	0	0	0	0	0	0	0	0	0	0	1	0	-	-	0	0	0	0	0	0	0	0	0	0	0	0	0	0	0	1	0.03494	1	-
RASO001c02_014960	RSp1297	-	conserved transmembrane protein of unknown function, DUF350	COG3766	S	1	0	1	0	0	0	0	0	0	0	0	0	0	0	-	-	0	0	0	0	0	0	0	0	0	0	0	0	0	0	0	1	0.03995	1	-
RASO001c02_014950	RSp1296	-	putative virion transmembrane core protein	COG4260	S	1	0	0	0	0	1	0	0	0	0	0	0	0	0	-	-	0	0	0	0	0	0	0	0	0	0	0	0	0	0	0	1	0.03288	1	-
RASO001c02_014940	RSp1295	-	putative transmembrane protein	-	-	1	0	0	0	0	0	1	0	0	0	0	0	0	0	-	-	0	0	0	0	0	0	0	0	0	0	0	0	0	0	0	1	0.05150	1	-
RASO001c02_014930	RALSOp_1453	-	protein of unknown function	-	-	0	0	0	0	0	0	1	0	0	0	0	0	0	0	-	-	0	0	0	0	0	0	0	0	0	0	0	0	0	0	0	1	-	1	-
RASO001c02_014920	RSp1294	-	serin-rich transmembrane protein	COG1512	R	1	0	0	0	0	0	1	0	0	0	0	0	0	0	-	-	0	0	0	0	0	0	0	0	0	0	0	0	0	0	0	1	0.03369	1	-
RASO001c02_014910	RSp1293	-	s-adenosylmethionine decarboxylase related transmembrane protein	COG1586	E	1	0	0	0	0	0	1	0	0	0	0	0	0	0	-	-	0	0	0	0	0	0	0	0	0	0	0	0	0	0	0	1	0.07771	1	-
RASO001c02_014900	RALSOp_1451	-	protein of unknown function	-	-	0	0	0	0	0	0	1	0	0	0	0	0	0	0	-	-	0	0	0	0	0	0	0	0	0	0	0	0	0	0	0	1	-	1	-
RASO001c02_014890	RSp1292	-	putative typeIV fimbrial fimT-related pilin	COG4970	N,U	1	0	0	0	0	0	1	0	0	0	0	0	0	0	-	-	0	0	0	0	0	0	0	0	0	0	1	0	0	0	0	1	0.09736	0	RALTA_A2329
RASO001c02_014880	RSp1291	-	putative Tfp pilus assembly protein PilV transmembrane protein (pilV)	COG4967	N,U	1	0	1	0	0	0	0	0	0	0	0	0	0	0	-	-	0	0	0	0	0	0	0	0	0	0	1	0	0	0	0	1	0.08338	0	RALTA_A2328
RASO001c02_014870	RSp1290	-	putative type 4 fimbrial biogenesis transmembrane precursor pilW-related protein (pilW)	COG4966	N,U	1	0	0	1	0	0	0	0	0	0	0	0	0	0	-	-	0	0	0	0	0	0	0	0	0	0	0	0	0	1	0	1	0.07153	0	RALTA_A2327
RASO001c02_014860	RALSOp_1447	-	protein of unknown function	-	-	0	1	0	0	0	0	0	0	0	0	0	0	0	0	-	-	0	0	0	0	0	0	0	0	0	0	0	0	0	0	0	1	-	1	-
RASO001c02_014850	RSp1289	-	putative transmembrane Tfp pilus assembly protein PilX (pilX)	COG4726	N,U	1	0	1	0	0	0	0	0	0	0	0	0	0	0	-	-	0	0	0	0	0	0	0	0	0	0	0	0	0	0	0	1	0.06439	0	RALTA_A2326
RASO001c02_014840	RSp1288	-	putative type-4 fimbrial biogenesis protein precursor; pily1 domain, Con A-like domain	COG3419	N,U	1	0	0	0	0	0	1	0	0	0	0	0	0	0	-	-	0	0	0	0	0	0	0	0	0	0	0	0	0	0	0	1	0.06349	0	RALTA_A2325
RASO001c02_014830	RSp1287	pilE	type 4 fimbrial biogenesis signal peptide protein	COG4968	N,U	1	0	0	1	0	0	0	0	0	0	0	0	0	0	-	-	0	1	0	0	0	0	0	0	0	0	1	0	0	0	0	1	0.05894	0	RALTA_A2324
RASO001c02_014820	RALSOp_1443	-	protein of unknown function	-	-	0	0	0	0	0	0	1	0	0	0	0	0	0	0	-	-	0	0	0	0	0	0	0	0	0	0	0	0	0	0	0	1	-	1	-
RASO001c02_014810	RSp1286	scrR	dna-binding sucrose operon transcriptional repressor transcription regulator protein	COG1609	K	1	1	0	0	0	0	0	0	0	0	0	0	0	0	-	-	1	0	0	0	0	0	0	0	0	0	0	0	0	0	0	1	0.05348	1	-
RASO001c02_014800	RSp1285	scrA	fused trehalose(maltose)-specific PTS enzyme: IIB component ; IIC component PTS system sucrose-specific EIIBC component (EIIBC-Scr) (EII-Scr)	COG1263,COG1264	G	1	0	1	0	0	0	0	0	0	0	0	0	0	0	-	-	0	1	0	0	0	0	0	0	0	0	0	0	0	0	0	1	0.05093	1	-
RASO001c02_014790	RSp1284	scrB	Beta-fructofuranosidase, sucrose-6-phosphate hydrolase (Sucrase invertase) protein	COG1621	G	1	1	0	0	0	0	0	0	0	0	0	0	0	0	-	-	0	0	0	0	0	0	0	0	0	0	0	0	0	0	0	1	0.08394	1	-
RASO001c02_014780	RSp1283	-	putative lamb type porin transmembrane protein	COG4580	G	1	0	0	0	1	0	0	0	0	0	0	0	0	0	-	-	0	0	0	0	0	0	0	0	0	0	0	0	0	0	0	1	0.05614	1	-
RASO001c02_014770	RSp1282	-	multifunctional phosphocarrier protein HPr/phosphoenolpyruvate-protein phosphotransferase	COG1080,COG1925,COG2190	G	1	1	0	0	0	0	0	0	0	0	0	0	0	0	-	-	0	0	0	0	0	0	0	0	0	0	0	0	0	0	0	1	0.06769	1	-
RASO001c02_014760	RSp1281	ripR	type III effector protein, HopR1 family	-	-	1	0	0	1	0	0	0	1	1	0	0	0	0	0	-	-	0	0	0	0	0	0	0	0	0	0	0	0	0	0	0	1	0.09257	1	-
RASO001c02_014750	RSp1280	frcK	Fructokinase	COG0524	G	1	0	0	0	0	0	1	0	0	0	0	0	0	0	-	-	0	0	0	0	0	0	0	0	0	0	0	0	0	0	0	1	0.07268	1	-
RASO001c02_014740	RSp1279	fumC	fumarase C (fumarate hydratase)	COG0114	C	0	1	0	0	0	0	0	0	0	0	0	0	0	0	-	-	0	0	0	0	0	0	0	0	0	0	0	0	0	0	0	1	-	1	-
RASO001c02_014730	RSp1278	mdtD	multidrug transport protein, MFS family	COG0477	E,G,P,R	0	0	1	0	0	0	0	0	0	0	0	0	0	0	-	-	0	0	0	0	0	0	0	0	0	0	0	0	0	0	0	1	-	1	-
RASO001c02_014720	RSp1277	ripQ	type III effector protein HopAA1_family	-	-	0	0	0	1	0	0	0	1	1	0	0	0	0	0	-	-	0	0	0	0	0	0	0	0	0	0	0	0	0	0	0	1	-	1	-
RASO001c02_014710	RALSOp_1432	-	protein of unknown function	-	-	0	0	0	0	0	0	1	0	0	0	0	0	0	0	-	-	0	0	0	0	0	0	0	0	0	0	0	0	0	0	0	1	-	1	-
RASO001c02_014700	RSp1276	-	putative atp-dependent dna helicase II protein (uvrD)	COG0210	L	1	1	0	0	0	0	0	0	0	0	0	0	0	0	-	-	0	0	0	0	0	0	0	0	0	0	0	0	0	0	0	1	0.03891	1	-
RASO001c02_014690	RSp1275	-	conserved membrane protein of unknown function	COG1742	S	1	0	1	0	0	0	0	0	0	0	0	0	0	0	-	-	0	0	0	0	0	0	0	0	0	0	0	0	0	0	0	1	0.06014	1	-
RASO001c02_014680	RSp1274	-	putative transmembrane protein	COG0559,COG0668	E,M	1	0	1	0	0	0	0	0	0	0	0	0	0	0	-	-	0	0	0	0	0	0	0	0	0	0	0	0	0	0	0	1	0.02911	1	-
RASO001c02_014670	RSp1273	-	conserved hypothethical protein	-	-	0	1	0	0	0	0	0	0	0	0	0	0	0	0	-	-	0	0	0	0	0	0	0	0	0	0	0	0	0	0	0	1	-	1	-
RASO001c02_014660	RSp1272	-	putative transmembrane protein	-	-	0	0	0	0	0	0	1	0	0	0	0	0	0	0	-	-	0	0	0	0	0	0	0	0	0	0	0	0	0	0	0	1	-	1	-
RASO001c02_014650	RSp1271	-	putative ferrisiderophore receptor protein	COG1629	P	0	0	0	0	1	0	0	0	1	0	0	0	0	0	-	-	0	0	0	0	0	0	0	0	0	0	0	0	0	0	0	1	-	0	RALTA_B0325
RASO001c02_014640	RSp1270	-	putative signal peptide protein	-	-	0	0	0	0	0	0	1	0	0	0	0	0	0	0	-	-	0	0	0	0	0	0	0	0	0	0	0	0	0	0	0	1	-	0	RALTA_B0326
RASO001c02_014630	RSp1269	-	conserved exported protein of unknown function	COG0526	C,O	0	0	0	0	0	0	1	0	0	0	0	0	0	0	-	-	0	0	0	0	0	0	0	0	0	0	0	0	0	0	0	1	-	0	RALTA_B0327
RASO001c02_014620	RALSOp_1423	-	protein of unknown function	-	-	0	0	0	0	0	0	1	0	0	0	0	0	0	0	-	-	0	0	0	0	0	0	0	0	0	0	0	0	0	0	0	1	-	1	-
RASO001c02_014610	RSp1268	-	putative integral membrane transmembrane protein	COG0730	R	1	0	1	0	0	0	0	0	0	0	0	0	0	0	-	-	0	0	0	0	0	0	0	0	0	0	0	0	0	0	0	1	0.04010	1	-
RASO001c02_014600	RSp1267	-	putative transcriptional regulator; LysR family	COG0583	K	1	1	0	0	0	0	0	0	0	0	0	0	0	0	-	-	1	0	0	0	0	0	0	0	0	0	0	0	0	0	0	1	0.04560	1	-
RASO001c02_014590	RSp1266	-	putative transmembrane protein	-	-	0	0	1	0	0	0	0	0	0	0	0	0	0	0	-	-	0	0	0	0	0	0	0	0	0	0	0	0	0	0	0	1	-	1	-
RASO001c02_014580	RSp1265	-	putative o-succinylbenzoate-CoA ligase protein (acs)	COG0365	I	0	1	0	0	0	0	0	0	0	0	0	0	0	0	-	-	0	0	0	0	0	0	0	0	0	0	0	0	0	0	0	1	-	1	-
RASO001c02_014570	RSp1264	-	conserved membrane protein of unknown function	COG0730	R	1	0	1	0	0	0	0	0	0	0	0	0	0	0	-	-	0	0	0	0	0	0	0	0	0	0	0	0	0	0	0	1	0.02675	1	-
RASO001c02_014560	RSp1263	nadB	L-aspartate oxidase 2 (LASPO 2) (Quinolinate synthetase B 2)	COG0029	H	1	1	0	0	0	0	0	0	0	0	0	0	0	0	-	-	0	0	0	0	0	0	0	0	0	0	0	0	0	0	0	1	0.05510	1	-
RASO001c02_014550	RALSOp_1416	-	protein of unknown function	COG0532,COG1530	J	0	1	0	0	0	0	0	0	0	0	0	0	0	0	-	-	0	0	0	0	0	0	0	0	0	0	0	0	0	0	0	1	-	1	-
RASO001c02_014540	RSp1262	-	conserved hypothethical protein	-	-	1	0	0	0	0	0	1	0	0	0	0	0	0	0	-	-	0	0	0	0	0	0	0	0	0	0	0	0	0	0	0	1	0.04548	1	-
RASO001c02_014530	RALSOp_1414	-	conserved hypothethical protein	-	-	0	0	1	0	0	0	0	0	0	0	0	0	0	0	-	-	0	0	0	0	0	0	0	0	0	0	0	0	0	0	0	1	-	1	-
RASO001c02_014520	RSp1261	-	conserved hypothethical protein	-	-	1	0	0	0	0	0	1	0	0	0	0	0	0	0	-	-	0	0	0	0	0	0	0	0	0	0	0	0	0	1	0	1	0.06474	1	-
RASO001c02_014510	RSp1260	-	putative lipoprotein transmembrane	-	-	0	0	0	0	0	0	1	0	0	0	0	0	0	0	-	-	0	0	0	0	0	0	0	0	0	0	0	0	0	0	0	1	-	1	-
RASO001c02_014500	RSp1259	-	putative transmembrane protein	-	-	0	0	0	0	0	0	1	0	0	0	0	0	0	0	-	-	0	0	0	0	0	0	0	0	0	0	0	0	0	0	0	1	-	1	-
RASO001c02_014490	RSp1258	azoR	FMN-dependent NADH-azoreductase (FMN-dependent NADH-azo compound oxidoreductase) (Azo-dye reductase)	COG1182	I	1	1	0	0	0	0	0	0	0	0	0	0	0	0	-	-	0	0	0	0	0	0	0	0	0	0	0	0	0	0	0	1	0.04902	1	-
RASO001c02_014480	RALSOp_1409	-	protein of unknown function	-	-	0	1	0	0	0	0	0	0	0	0	0	0	0	0	-	-	0	0	0	0	0	0	0	0	0	0	0	0	0	0	0	1	-	1	-
RASO001c02_014470	RSp1257	-	putative transcriptional regulator, LysR family	COG0583	K	0	0	0	0	0	0	1	0	0	0	0	0	0	0	-	-	1	0	0	0	0	0	0	0	0	0	0	0	0	0	0	1	-	1	-
RASO001c02_014460	RSp1256	-	putative transporter, MSF family; putative Drug resistance transporter EmrB/QacA subfamily	COG0477	E,G,P,R	1	0	1	0	0	0	0	0	0	0	0	0	0	0	-	-	0	0	0	0	0	0	0	0	0	0	0	0	0	0	0	1	0.05333	1	-
RASO001c02_014450	RSp1255	-	conserved hypothethical protein	COG3662	S	0	0	0	0	0	0	1	0	0	0	0	0	0	0	-	-	0	0	0	0	0	0	0	0	0	0	0	0	0	0	0	1	-	1	-
RASO001c02_014420	RSp1252	hipB	DNA-binding transcriptional regulator	COG1396	K	1	0	0	0	0	0	1	0	0	0	0	0	0	0	-	-	1	0	0	0	0	0	0	0	0	0	0	0	0	0	0	1	0.04545	1	-
RASO001c02_014410	RSp1251	-	putative signal peptide protein	-	-	1	0	0	0	0	0	1	0	0	0	0	0	0	0	-	-	0	0	0	0	0	0	0	0	0	0	0	0	0	0	0	1	0.05992	1	-
RASO001c02_014400	RSp1250	-	conserved hypothethical protein	-	-	1	0	0	0	0	0	1	0	0	0	0	0	0	0	-	-	0	0	0	0	0	0	0	0	0	0	0	0	0	0	0	1	0.04406	1	-
RASO001c02_014390	RSp1249	-	putative Glyoxalase/bleomycin resistance protein/dioxygenase	COG0346	E	1	1	0	0	0	0	0	0	0	0	0	0	0	0	-	-	0	0	0	0	0	0	0	0	0	0	0	0	0	0	0	1	0.06446	1	-
RASO001c02_014380	RSp1248	-	conserved hypothethical protein	COG4188	R	0	0	0	0	0	0	1	0	0	0	0	0	0	0	-	-	0	0	0	0	0	0	0	0	0	0	0	0	0	0	0	1	-	1	-
RASO001c02_014370	RSp1247	-	putative transcription regulator protein	COG2207,COG3449	K,L	0	1	0	0	0	0	0	0	0	0	0	0	0	0	-	-	1	0	0	0	0	0	0	0	0	0	0	0	0	0	0	1	-	1	-
RASO001c02_014360	RSp1246	-	putative translation initiation inhibitor, endoribonuclease	COG0251	J	0	0	0	0	0	0	1	0	0	0	0	0	0	0	-	-	0	0	0	0	0	0	0	0	0	0	0	0	0	0	0	1	-	1	-
RASO001c02_014350	RSp1245	-	putative Lysophospholipase L1 (SGNH hydrolase-type)	COG2755	E	1	0	0	0	0	0	1	0	0	0	0	0	0	0	-	-	0	0	0	0	0	0	0	0	0	0	0	0	0	0	0	1	0.07405	1	-
RASO001c02_014340	RSp1244	-	ketopantoate reductase oxidoreductase protein (panE)	COG1893	H	1	1	0	0	0	0	0	0	0	0	0	0	0	0	-	-	0	0	0	0	0	0	0	0	0	0	0	0	0	0	0	1	0.06382	1	-
RASO001c02_014330	RSp1243	cytB	transmembrane cytochrome bd-II oxidase (Subunit II) oxidoreductase protein	COG1294	C	1	0	1	0	0	0	0	0	0	0	0	0	0	0	-	-	0	0	0	0	0	0	0	0	0	0	0	0	0	0	0	1	0.03606	1	-
RASO001c02_014320	RSp1242	cydA	transmembrane Cytochrome bd-type quinol oxidase, subunit 1 oxidoreductase protein	COG1271	C	1	0	1	0	0	0	0	0	0	0	0	0	0	0	-	-	0	0	0	0	0	0	0	0	0	0	0	0	0	0	0	1	0.03902	1	-
RASO001c02_014310	RSp1241	-	putative transcriptional regulator arsR family, winged helix repressor DNA-binding domain	COG1510	K	0	0	0	0	0	0	1	0	0	0	0	0	0	0	-	-	1	0	0	0	0	0	0	0	0	0	0	0	0	0	0	1	-	1	-
RASO001c02_014300	RSp1240	mltB	membrane-bound lytic murein transglycosylase b protein	COG2951	M	0	0	1	0	0	0	0	0	0	0	0	0	0	0	-	-	0	0	0	0	0	0	0	0	0	0	0	0	0	0	0	1	-	1	-
RASO001c02_014290	RSp1239	ripC1	Type III effector HAD-like phosphatase	-	-	0	0	0	0	0	0	1	1	1	0	0	0	0	0	-	-	0	0	0	0	0	0	0	0	0	0	0	0	0	0	0	1	-	1	-
RASO001c02_014280	RALSOp_1389	-	protein of unknown function	-	-	0	0	0	0	0	0	1	0	0	0	0	0	0	0	-	-	0	0	0	0	0	0	0	0	0	0	0	0	0	0	0	1	-	1	-
RASO001c02_014270	RSp1238	-	putative polyprenyl-pyrophosphate binding protein	COG2353	S	0	0	0	0	0	0	1	0	0	0	0	0	0	0	-	-	0	0	0	0	0	0	0	0	0	0	0	0	0	0	0	1	-	1	-
RASO001c02_014260	RSp1237	-	putative transcription regulator protein LysR	COG0583	K	0	0	0	0	0	0	1	0	0	0	0	0	0	0	-	-	1	0	0	0	0	0	0	0	0	0	0	0	0	0	0	1	-	1	-
RASO001c02_014250	RSp1236	ripAR	type III effector protein	-	-	0	1	0	0	0	0	0	1	1	0	0	0	0	0	-	-	0	0	0	0	0	0	0	0	0	0	0	0	0	0	0	1	-	1	-
RASO001c02_014240	RSp1235	-	transcriptional regulator protein	COG0583	K	0	1	0	0	0	0	0	0	0	0	0	0	0	0	-	-	1	0	0	0	0	0	0	0	0	0	0	0	0	0	0	1	-	1	-
RASO001c02_014230	RSp1234	-	putative dimethylmenaquinone methyltransferase; protein	COG0684	H	0	1	0	0	0	0	0	0	0	0	0	0	0	0	-	-	0	0	0	0	0	0	0	0	0	0	0	0	0	0	0	1	-	1	-
RASO001c02_014220	RSp1233	-	conserved hypothethical protein	COG0684	H	0	1	0	0	0	0	0	0	0	0	0	0	0	0	-	-	0	0	0	0	0	0	0	0	0	0	0	0	0	0	0	1	-	1	-
RASO001c02_014210	RSp1232	aatA	Aspartate aminotransferase A (Transaminase A) (AspAT)	COG0436	E	0	1	0	0	0	0	0	0	0	0	0	0	0	0	-	-	0	0	0	0	0	0	0	0	0	0	0	0	0	0	0	1	-	1	-
RASO001c02_014200	RSp1231	-	putative Ribonuclease E inhibitor RraA/Dimethylmenaquinone methyltransferase	COG0684	H	0	1	0	0	0	0	0	0	0	0	0	0	0	0	-	-	0	0	0	0	0	0	0	0	0	0	0	0	0	0	0	1	-	1	-
RASO001c02_014190	RSp1230	-	putative glyoxalase/Bleomycin resistance protein/Dihydroxybiphenyl dioxygenase	COG0346	E	0	1	0	0	0	0	0	0	0	0	0	0	0	0	-	-	0	0	0	0	0	0	0	0	0	0	0	0	0	1	0	1	-	1	-
RASO001c02_014180	RSp1229	-	putative alpha/beta hydrolase; protein	COG0596	R	0	1	0	0	0	0	0	0	0	0	0	0	0	0	-	-	0	0	0	0	0	0	0	0	0	0	0	0	0	0	0	1	-	1	-
RASO001c02_014170	RSp1228	-	conserved hypothethical protein	-	-	0	0	0	0	0	0	1	0	0	0	0	0	0	0	-	-	0	0	0	0	0	0	0	0	0	0	0	0	0	0	0	1	-	1	-
RASO001c02_014160	RSp1227	-	putative alkanal monooxygenase (FMN-linked), bacterial luciferase-like	COG2141	C	0	0	0	0	0	0	1	0	0	0	0	0	0	0	-	-	0	0	0	0	0	0	0	0	0	0	0	0	0	0	0	1	-	1	-
RASO001c02_014150	RSp1226	-	conserved hypothethical protein	-	-	0	1	0	0	0	0	0	0	0	0	0	0	0	0	-	-	0	0	0	0	0	0	0	0	0	0	0	0	0	0	0	1	-	1	-
RASO001c02_014140	RSp1225	tzs	Isopentenyl transferase (Dimethylallyl transferase) (Trans-zeatin producing protein)	COG0324	J	0	0	0	0	0	0	1	0	1	0	0	0	0	0	-	-	0	0	0	0	0	0	0	0	0	0	0	0	0	0	0	1	-	1	-
RASO001c02_014130	RSp1224	aer	fused signal transducer for aerotaxis sensory component ; methyl accepting chemotaxis component	COG0840,COG0840,COG2202	N,T	0	0	1	0	0	0	0	0	1	0	0	0	0	1	-	-	0	0	0	0	0	0	0	0	0	0	0	0	0	0	0	1	-	1	-
RASO001c02_014120	RSp1223	-	nitrate transporter; Major facilitator superfamily MFS_1	COG2223	P	1	0	1	0	0	0	0	0	0	0	0	0	0	0	-	-	0	0	0	0	0	0	0	0	0	0	0	0	0	0	0	1	0.03438	0	RALTA_B0614
RASO001c02_014110	RSp1222	nirB	NADH-dependent nitrite reductase, Rubredoxin--NAD(+) reductase	COG1251	C	1	1	0	0	0	0	0	0	0	0	0	0	0	0	-	-	0	0	0	0	0	0	0	0	0	0	0	0	0	1	0	1	0.04330	0	RALTA_B0613
RASO001c02_014100	RSp1221	nirD	nitrite reductase (NAD(P)H)nirD	COG2146	P,R	1	1	0	0	0	0	0	0	0	0	0	0	0	0	-	-	0	0	0	0	0	0	0	0	0	0	0	0	0	0	0	1	0.05128	0	RALTA_B0612
RASO001c02_014090	RSp1220	-	nirB NH2 domain (NADH binding FAD binding)	COG1251	C	1	1	0	0	0	0	0	0	0	0	0	0	0	0	-	-	0	0	0	0	0	0	0	0	0	0	0	0	0	0	0	1	0.03488	0	RALTA_B0611
RASO001c02_014080	RSp1219	napA	Nitrate reductase; prokaryotic molybdopterin-containing oxidoreductase family; NasA/napA/narB subfamily;	COG0243	C	1	1	0	0	0	0	0	0	0	0	0	0	0	0	-	-	0	0	0	0	0	0	0	0	0	0	0	0	0	0	0	1	0.03801	0	RALTA_B0610
RASO001c02_014060	RSp1217	tISRso14b	transposase (integrase)	COG2801	L	0	1	0	0	0	0	0	0	0	0	0	0	0	0	-	-	0	0	0	0	0	0	0	0	0	0	0	0	0	0	0	0	-	1	-
RASO001c02_014050	RSp1216	-	putative transposase	COG2801	L	0	1	0	0	0	0	0	0	0	0	0	0	0	0	-	-	0	0	0	0	0	0	0	0	0	0	0	0	0	0	0	0	-	1	-
RASO001c02_014030	RSp1214	-	conserved hypothethical protein	COG3644	S	1	0	0	0	0	0	1	0	0	0	0	0	0	0	-	-	0	0	0	0	0	0	0	0	0	0	0	0	0	0	0	1	0.08316	1	-
RASO001c02_014020	RSp1213	-	na+-driven multidrug efflux pump transmembrane protein, multi antimicrobial extrusion protein MatE	COG0534	V	1	0	1	0	0	0	0	0	0	0	0	0	0	0	-	-	0	0	0	0	0	0	0	0	0	0	0	0	0	0	0	1	0.04453	1	-
RASO001c02_014010	RSp1212	ripU	type III effector protein	-	-	0	1	0	0	0	0	0	1	1	0	0	0	0	0	-	-	0	0	0	0	0	0	0	0	0	0	0	0	0	0	0	1	-	1	-
RASO001c02_014000	RSp1211	cls	cardiolipin synthetase; phospholipase D family	COG1502	I	1	0	1	0	0	0	0	0	0	0	0	0	0	0	-	-	0	0	0	0	0	0	0	0	0	0	0	0	0	0	0	1	0.04507	1	-
RASO001c02_013990	RSp1210	encAB	entericidin A membrane lipoprotein, antidote entericidin B	COG5510	S	1	0	0	0	0	0	1	0	0	0	0	0	0	0	-	-	0	0	0	0	0	0	0	0	0	0	0	0	0	0	0	1	0.02285	1	-
RASO001c02_013980	RSp1209	-	putative methyl-accepting chemotaxis transducer transmembrane protein	COG0840	N,T	0	0	1	0	0	0	0	0	1	0	0	0	0	0	-	-	0	0	0	0	0	0	0	0	0	0	0	0	0	0	0	0	-	1	-
RASO001c02_013970	RSp1208	-	putative diguanylate phosphodiesterase (signal transduction EAL domain)	COG2200,COG2199	T	0	0	1	0	0	0	0	0	0	0	0	0	0	0	-	-	0	0	0	0	0	0	0	0	0	0	0	0	0	0	0	1	-	1	-
RASO001c02_013960	RALSOp_1357	-	protein of unknown function	-	-	0	0	0	0	0	0	1	0	0	0	0	0	0	0	-	-	0	0	0	0	0	0	0	0	0	0	0	0	0	0	0	1	-	1	-
RASO001c02_013950	RSp1207	-	Cyanide-insensitive cytochrome bd-type quinol oxidase subunit I	COG1271	C	1	0	1	0	0	0	0	0	0	0	0	0	0	0	-	-	0	0	0	0	0	0	0	0	0	0	0	0	0	0	0	1	0.03592	1	-
RASO001c02_013940	RSp1206	appB	Cytochrome bd ubiquinol oxidase, subunit II	COG1294	C	1	0	1	0	0	0	0	0	0	0	0	0	0	0	-	-	0	0	0	0	0	0	0	0	0	0	0	0	0	0	0	1	0.03198	1	-
RASO001c02_013930	RSp1205	-	conserved hypothethical protein, putative type IV pilus assembly PilZ	-	-	1	1	0	0	0	0	0	0	0	0	0	0	0	0	-	-	0	0	0	0	0	0	0	0	0	0	0	0	0	1	0	1	0.05056	1	-
RASO001c02_013920	RSp1204	-	conserved hypothethical protein	-	-	1	0	0	0	0	0	1	0	0	0	0	0	0	0	-	-	0	0	0	0	0	0	0	0	0	0	0	0	0	0	0	1	0.08581	1	-
RASO001c02_013910	RALSOp_1352	-	conserved hypothethical protein	-	-	0	0	0	0	0	0	1	0	0	0	0	0	0	0	-	-	0	0	0	0	0	0	0	0	0	0	0	0	0	0	0	1	-	1	-
RASO001c02_013900	RSp1203	-	putative signal transduction protein ggdef domain	COG2199,COG2202	T	1	0	1	0	0	0	0	0	0	0	0	0	0	0	-	-	0	0	0	0	0	0	0	0	0	0	0	0	0	0	0	1	0.04976	1	-
RASO001c02_013890	RALSOp_1350	-	protein of unknown function	-	-	0	0	0	0	0	0	1	0	0	0	0	0	0	0	-	-	0	0	0	0	0	0	0	0	0	0	0	0	0	0	0	1	-	1	-
RASO001c02_013880	RSp1202	-	putative o-antigen polymerase transmembrane protein	-	-	0	0	1	0	0	0	0	0	0	0	0	0	0	0	-	-	0	0	0	0	0	0	0	0	0	0	0	0	0	0	0	1	-	1	-
RASO001c02_013870	RALSOp_1348	-	protein of unknown function	-	-	0	0	0	0	0	0	1	0	0	0	0	0	0	0	-	-	0	0	0	0	0	0	0	0	0	0	0	0	0	0	0	1	-	1	-
RASO001c02_013860	RSp1201	-	conserved exported protein of unknown function	-	-	1	0	0	0	0	0	1	0	0	0	0	0	0	0	-	-	0	0	0	0	0	0	0	0	0	0	0	0	0	0	0	1	0.03258	1	-
RASO001c02_013850	RSp1200	-	putative outer membrane chanel lipoprotein transmembrane	COG1538	M,U	1	0	0	0	1	0	0	0	0	0	0	0	0	0	-	-	0	0	0	0	0	0	0	0	0	0	0	0	0	0	0	1	0.05699	0	RALTA_A0537
RASO001c02_013840	RSp1199	mdtC	multidrug efflux system, subunit C	COG0841	V	1	0	1	0	0	0	0	0	0	0	0	0	0	0	-	-	0	0	0	0	0	0	0	0	0	0	0	0	0	0	0	1	0.02570	0	RALTA_A0538
RASO001c02_013830	RSp1198	mdtB	multidrug efflux system, subunit B	COG0841	V	0	0	1	0	0	0	0	0	0	0	0	0	0	0	-	-	0	0	0	0	0	0	0	0	0	0	0	0	0	1	0	1	-	0	RALTA_A0539
RASO001c02_013820	RSp1197	mdtA	multidrug efflux system, subunit A	COG0845	M	0	0	1	0	0	0	0	0	0	0	0	0	0	0	-	-	0	0	0	0	0	0	0	0	0	0	0	0	0	0	0	0	-	0	RALTA_A0540
RASO001c02_013810	RSp1196	ompR	Transcriptional regulatory protein ompR	COG0745	K,T	1	1	0	0	0	0	0	0	0	0	0	0	0	0	-	-	1	0	0	0	0	0	0	0	0	0	0	0	0	0	0	1	0.03337	0	RALTA_A0541
RASO001c02_013800	RSp1195	-	putative sensory histidine kinase in two-component regulatory system with OmpR (envZ)	COG0642	T	1	0	1	0	0	0	0	0	0	0	0	0	0	0	-	-	1	0	0	0	0	0	0	0	0	0	0	0	0	0	0	1	0.04882	0	RALTA_A0542
RASO001c02_013790	RALSOp_1340	-	conserved hypothethical protein	-	-	0	0	0	0	0	0	1	0	0	0	0	0	0	0	-	-	0	0	0	0	0	0	0	0	0	0	0	0	0	0	0	1	-	1	-
RASO001c02_013780	RSp1194	-	conserved hypothethical protein, DUF333	COG3042	R	0	0	0	0	0	0	1	0	0	0	0	0	0	0	-	-	0	0	0	0	0	0	0	0	0	0	0	0	0	0	0	1	-	1	-
RASO001c02_013770	RSp1193	-	putative undecaprenyl phosphate-alpha-4-amino-4-deoxy-L-arabinose arabinosyl transferase (arnT)	COG1807	M	1	0	1	0	0	0	0	0	0	0	0	0	0	0	-	-	0	0	0	0	0	0	0	0	0	0	0	0	0	0	0	1	0.03712	1	-
RASO001c02_013760	RSp1192	-	putative transcription regulator protein, LuxR family	COG2197	K,T	1	0	0	0	0	0	1	0	0	0	0	0	0	0	-	-	1	0	0	0	0	0	0	0	0	0	0	0	0	0	0	1	0.06206	1	-
RASO001c02_013750	RALSOp_1336	-	hypothethical protein (modular protein)	-	-	0	0	0	1	0	0	0	0	0	0	0	0	0	0	-	-	0	0	0	0	0	0	0	0	0	0	0	0	0	0	0	1	-	1	-
RASO001c02_013740	RSp1191	ribB	3,4-dihydroxy-2-butanone 4-phosphate synthase (DHBP synthase)	COG0108	H	1	1	0	0	0	0	0	0	0	0	0	0	0	0	-	-	0	0	0	0	0	0	0	0	0	0	0	0	0	1	0	1	0.05609	0	RALTA_B1130
RASO001c02_013730	RSp1190	-	putative bifunctional protein: 2-keto-3-deoxygluconate 6-phosphate aldolase; 2-keto-4-hydroxyglutarate aldolase; oxaloacetate decarboxylase (eda)	COG0800	G	1	1	0	0	0	0	0	0	0	0	0	0	0	0	-	-	0	0	0	0	0	0	0	0	0	0	0	0	0	0	0	1	0.04218	0	RALTA_B1124
RASO001c02_013720	RSp1189	gntP	high-affinity gluconate permease in GNT I system (GntP family)	COG2610	E,G	1	0	1	0	0	0	0	0	0	0	0	0	0	0	-	-	0	1	0	0	0	0	0	0	0	0	0	0	0	0	0	1	0.02330	0	RALTA_B1118
RASO001c02_013710	RSp1188	-	conserved hypothethical protein, endoribonuclease L-PSP	COG0251	J	1	1	0	0	0	0	0	0	0	0	0	0	0	0	-	-	0	0	0	0	0	0	0	0	0	0	0	0	0	0	0	1	0.03443	0	RALTA_B1119
RASO001c02_013700	RSp1187	-	D-aminoacylase (N-acyl-D-amino-acid deacylase), metallo-dependent hydrolases domain	COG3653	Q	1	1	0	0	0	0	0	0	0	0	0	0	0	0	-	-	0	0	0	0	0	0	0	0	0	0	0	0	0	0	0	1	0.04534	0	RALTA_B1120
RASO001c02_013690	RSp1186	-	putative transcriptional regulator, RpiR family, phosphosugar-binding domain	COG1737	K	1	1	0	0	0	0	0	0	0	0	0	0	0	0	-	-	1	0	0	0	0	0	0	0	0	0	0	0	0	0	0	1	0.03662	0	RALTA_B1121
RASO001c02_013680	RSp1185	-	putative enzyme, amino acid aldolase or racemase domain	COG3616	E	1	1	0	0	0	0	0	0	0	0	0	0	0	0	-	-	0	0	0	0	0	0	0	0	0	0	0	0	0	0	0	1	0.04263	0	RALTA_B1122
RASO001c02_013670	RSp1184	-	putative 2-Keto-3-deoxygluconate kinase (kdgK)	COG0524	G	1	1	0	0	0	0	0	0	0	0	0	0	0	0	-	-	0	0	0	0	0	0	0	0	0	0	0	0	0	0	0	1	0.04431	0	RALTA_B1123
RASO001c02_013660	RSp1183	-	Type I secretion adaptor protein (HlyD family)	COG0845	M	0	0	1	0	0	0	0	0	0	0	0	0	0	0	-	-	0	0	1	0	0	0	0	0	0	0	0	0	0	0	0	1	-	1	-
RASO001c02_013650	RSp1182	-	putative typeI secretion system ATP-binding transmembrane ABC transporter protein	COG2274	V	0	0	1	0	0	0	0	0	0	0	0	0	0	0	-	-	0	0	1	0	0	0	0	0	0	0	0	0	0	0	0	1	-	1	-
RASO001c02_013640	RSp1181	-	putative typeI secretion system outer membrane efflux transmembrane protein	COG1538	M,U	0	0	0	0	1	0	0	0	0	0	0	0	0	0	-	-	0	0	1	0	0	0	0	0	0	0	0	0	0	0	0	1	-	1	-
RASO001c02_013630	RSp1180	-	putative hemagglutinin/hemolysin-related protein	-	-	0	0	0	1	0	0	0	0	0	0	0	0	0	0	-	-	0	0	0	0	0	0	0	0	0	0	0	0	0	0	0	0	-	1	-
RASO001c02_013620	RALSOp_1323	-	exported protein of unknown function	-	-	0	0	0	0	0	0	1	0	0	0	0	0	0	0	-	-	0	0	0	0	0	0	0	0	0	0	0	0	0	0	0	1	-	1	-
RASO001c02_013610	RSp1179	insH	transposase	COG3039	L	0	1	0	0	0	0	0	0	0	0	0	0	0	0	-	-	0	0	0	0	0	0	0	0	0	0	0	0	0	0	0	0	-	1	-
RASO001c02_013600	RALSOp_1321	-	hypothethical protein (modular protein)	-	-	0	0	0	0	0	0	1	0	0	0	0	0	0	0	-	-	0	0	0	0	0	0	0	0	0	0	0	0	0	0	0	0	-	1	-
RASO001c02_013590	RSp1178	-	sensory histidine kinase in two-component regulatory system	COG0642	T	1	0	1	0	0	0	0	0	0	0	0	0	0	0	-	-	1	0	0	0	0	0	0	0	0	0	0	0	0	0	0	1	0.04717	1	-
RASO001c02_013580	RSp1177	-	putative permease, Major facilitator Superfamily	COG0477	E,G,P,R	0	0	1	0	0	0	0	0	0	0	0	0	0	0	-	-	0	0	0	0	0	0	0	0	0	0	0	0	0	0	0	1	-	1	-
RASO001c02_013570	RALSOp_1317	-	protein of unknown function	-	-	0	0	0	0	0	0	1	0	0	0	0	0	0	0	-	-	0	0	0	0	0	0	0	0	0	0	0	0	0	0	0	1	-	1	-
RASO001c02_013560	RSp1176	-	conserved hypothethical protein	-	-	1	0	0	0	0	0	1	0	0	0	0	0	0	0	-	-	0	0	0	0	0	0	0	0	0	0	0	0	0	0	0	1	0.06482	1	-
RASO001c02_013550	RSp1175	-	conserved hypothethical protein, DUF1458	COG3360	S	1	0	0	0	0	0	1	0	0	0	0	0	0	0	-	-	0	0	0	0	0	0	0	0	0	0	0	0	0	0	0	1	0.06143	1	-
RASO001c02_013540	RSp1174	-	putative acid phosphatase protein	COG3511	M	1	0	0	1	0	0	0	0	0	0	0	0	0	0	-	-	0	0	0	0	0	0	0	0	0	0	0	0	0	0	0	1	0.04323	1	-
RASO001c02_013530	RALSOp_1314	-	protein of unknown function	-	-	0	0	0	0	0	0	1	0	0	0	0	0	0	0	-	-	0	0	0	0	0	0	0	0	0	0	0	0	0	0	0	1	-	1	-
RASO001c02_013520	RSp1173	-	putative cytochrome c peroxidase transmembrane protein	COG1858	P	1	0	0	0	0	1	0	0	0	0	0	0	0	0	-	-	0	0	0	0	0	0	0	0	0	0	0	0	0	1	0	1	0.05795	1	-
RASO001c02_013510	RSp1172	-	conserved membrane protein of unknown function	COG0861,COG1253	P,R	1	0	1	0	0	0	0	0	0	0	0	0	0	0	-	-	0	0	0	0	0	0	0	0	0	0	0	0	0	0	0	1	0.03666	1	-
RASO001c02_013500	RSp1171	-	conserved membrane protein of unknown function	-	-	0	0	1	0	0	0	0	0	0	0	0	0	0	0	-	-	0	0	0	0	0	0	0	0	0	0	0	0	0	0	0	1	-	1	-
RASO001c02_013490	RSp1170	-	conserved hypothethical protein	-	-	0	1	0	0	0	0	0	0	0	0	0	0	0	0	-	-	0	0	0	0	0	0	0	0	0	0	0	0	0	1	0	1	-	1	-
RASO001c02_013480	RSp1169	-	conserved hypothethical protein, metallophosphoesterase domain	COG1409	R	0	0	0	0	0	0	1	0	0	0	0	0	0	0	-	-	0	0	0	0	0	0	0	0	0	0	0	0	0	0	0	1	-	1	-
RASO001c02_013470	RSp1168	-	conserved hypothethical protein	-	-	0	0	1	0	0	0	0	0	0	0	0	0	0	0	-	-	0	0	0	0	0	0	0	0	0	0	0	0	0	1	0	1	-	1	-
RASO001c02_013460	RSp1167	-	conserved hypothethical protein	COG0596,COG2303	E,R	0	0	0	0	0	0	1	0	0	0	0	0	0	0	-	-	0	0	0	0	0	0	0	0	0	0	0	0	0	0	0	1	-	1	-
RASO001c02_013450	RSp1166	-	conserved exported protein of unknown function	COG4727	S	0	0	0	0	0	0	1	0	0	0	0	0	0	0	-	-	0	0	0	0	0	0	0	0	0	0	0	0	0	0	0	1	-	1	-
RASO001c02_013440	RSp1165	-	conserved exported protein of unknown function	-	-	0	0	0	0	0	0	1	0	0	0	0	0	0	0	-	-	0	0	0	0	0	0	0	0	0	0	0	0	0	0	0	1	-	1	-
RASO001c02_013430	RALSOp_1304	-	protein of unknown function	-	-	0	0	0	0	0	0	1	0	0	0	0	0	0	0	-	-	0	0	0	0	0	0	0	0	0	0	0	0	0	0	0	1	-	1	-
RASO001c02_013420	RALSOp_1303	-	protein of unknown function	-	-	0	0	0	0	0	0	1	0	0	0	0	0	0	0	-	-	0	0	0	0	0	0	0	0	0	0	0	0	0	0	0	1	-	1	-
RASO001c02_013410	RSp1164	-	putative transcription regulator protein, TetR family	COG1309	K	0	1	0	0	0	0	0	0	0	0	0	0	0	0	-	-	1	0	0	0	0	0	0	0	0	0	0	0	0	0	0	1	-	1	-
RASO001c02_013400	RSp1163	-	conserved hypothethical protein	-	-	0	0	0	0	0	0	1	0	0	0	0	0	0	0	-	-	0	0	0	0	0	0	0	0	0	0	0	0	0	0	0	1	-	1	-
RASO001c02_013390	RSp1162	baeS	sensory histidine kinase in two-component regulatory system with BaeR	COG0642	T	1	0	1	0	0	0	0	0	0	0	0	0	0	0	-	-	1	0	0	0	0	0	0	0	0	0	0	0	0	0	0	1	0.06549	1	-
RASO001c02_013380	RSp1161	baeR	Transcriptional regulatory protein, probable baeR protein, response regulator for mdtABCD and acrD	COG0745	K,T	1	1	0	0	0	0	0	0	0	0	0	0	0	0	-	-	1	0	0	0	0	0	0	0	0	0	0	0	0	0	0	1	0.03927	1	-
RASO001c02_013370	RSp1160	-	conserved exported protein of unknown function, spy-related domain	COG3678	N,P,T,U	0	0	0	0	0	0	1	0	0	0	0	0	0	0	-	-	0	0	0	0	0	0	0	0	0	0	0	0	0	0	0	1	-	1	-
RASO001c02_013360	RSp1159	-	putative universal stress protein related nucleotide-binding protein; UspA family	COG0589	T	0	1	0	0	0	0	0	0	0	0	0	0	0	0	-	-	0	0	0	0	0	0	0	0	0	0	0	0	0	1	0	1	-	1	-
RASO001c02_013350	RALSOp_1296	-	protein of unknown function	-	-	0	0	0	0	0	0	1	0	0	0	0	0	0	0	-	-	0	0	0	0	0	0	0	0	0	0	0	0	0	0	0	1	-	1	-
RASO001c02_013340	RSp1158	-	conserved hypothethical protein, DUF1272	COG3813	S	1	0	0	0	0	0	1	0	0	0	0	0	0	0	-	-	0	0	0	0	0	0	0	0	0	0	0	0	0	0	0	1	0.04941	1	-
RASO001c02_013330	RSp1157	-	putative transcription regulator, AraC family	COG2207	K	1	1	0	0	0	0	0	0	0	0	0	0	0	0	-	-	1	0	0	0	0	0	0	0	0	0	0	0	0	0	0	1	0.06159	1	-
RASO001c02_013320	RSp1156	-	conserved exported protein of unknown function	-	-	1	0	0	0	0	0	1	0	0	0	0	0	0	0	-	-	0	0	0	0	0	0	0	0	0	0	0	0	0	0	0	1	0.08082	1	-
RASO001c02_013310	RALSOp_1292	-	conserved exported protein of unknown function	-	-	0	0	0	0	0	0	1	0	0	0	0	0	0	0	-	-	0	0	0	0	0	0	0	0	0	0	0	0	0	0	0	1	-	1	-
RASO001c02_013300	RSp1155	-	putative signal transduction protein eal-ggdef domains	COG2200,COG2199,COG2203	T	0	0	1	0	0	0	0	0	0	0	0	0	0	0	-	-	0	0	0	0	0	0	0	0	0	0	0	0	0	1	0	1	-	1	-
RASO001c02_013290	RSp1154	-	conserved membrane protein of unknown function	-	-	0	0	1	0	0	0	0	0	0	0	0	0	0	0	-	-	0	0	0	0	0	0	0	0	0	0	0	0	0	0	0	1	-	1	-
RASO001c02_013280	RSp1153	modE	transcriptional repressor for molybdate uptake	COG2005	R	1	1	0	0	0	0	0	0	0	0	0	0	0	0	-	-	1	0	0	0	0	0	0	0	0	0	0	0	0	0	0	1	0.04492	0	RALTA_A0628
RASO001c02_013270	RSp1152	tISRso	transposase	COG3335	L	0	1	0	0	0	0	0	0	0	0	0	0	0	0	-	-	0	0	0	0	0	0	0	0	0	0	0	0	0	0	0	0	-	1	-
RASO001c02_013260	RSp1151	-	putative enzyme	COG1942	R	0	0	0	0	0	0	1	0	0	0	0	0	0	0	-	-	0	0	0	0	0	0	0	0	0	0	0	0	0	0	0	1	-	1	-
RASO001c02_013250	RSp1150	-	conserved protein of unknown function	-	-	0	0	0	0	0	0	1	0	0	0	0	0	0	0	-	-	0	0	0	0	0	0	0	0	0	0	0	0	0	0	0	1	-	1	-
RASO001c02_013240	RSp1149	tISRso	transposase	COG3385	L	0	1	0	0	0	0	0	0	0	0	0	0	0	0	-	-	0	0	0	0	0	0	0	0	0	0	0	0	0	0	0	0	-	1	-
RASO001c02_013230	RSp1148	-	putative predicted hydrolases or acyltransferase (Alpha/beta hydrolase superfamily) signal peptide protein	COG0596	R	0	0	0	0	0	0	1	0	0	0	0	0	0	0	-	-	0	0	0	0	0	0	0	0	0	0	0	0	0	0	0	0	-	1	-
RASO001c02_013220	RSp1147	-	putative dinucleotide-binding enzyme oxidoreductase protein	COG2085	R	0	0	0	0	0	0	1	0	0	0	0	0	0	0	-	-	0	0	0	0	0	0	0	0	0	0	0	0	0	0	0	1	-	1	-
RASO001c02_013210	RSp1146	-	putative transcription regulator protein	COG0583	K	0	1	0	0	0	0	0	0	0	0	0	0	0	0	-	-	1	0	0	0	0	0	0	0	0	0	0	0	0	0	0	1	-	1	-
RASO001c02_013200	RSp1145	modC	molybdate ABC transporter ATP-binding protein	COG1118	P	1	0	1	0	0	0	0	0	0	0	0	0	0	0	-	-	0	0	0	0	0	0	0	0	0	0	0	0	0	0	0	1	0.04016	0	RALTA_A0631
RASO001c02_013190	RSp1144	modB	Molybdate ABC transporter, permease protein	COG4149	P	1	0	1	0	0	0	0	0	0	0	0	0	0	0	-	-	0	0	0	0	0	0	0	0	0	0	0	0	0	0	0	1	0.04204	0	RALTA_A0632
RASO001c02_013180	RSp1143	glsA	Glutaminase	COG2066	E	1	0	1	0	0	0	0	0	0	0	0	0	0	0	-	-	0	0	0	0	0	0	0	0	0	0	0	0	0	0	0	1	0.02801	1	-
RASO001c02_013170	RSp1142	-	putative transcription regulator protein, LuxR family	COG2771	K	1	1	0	0	0	0	0	0	0	0	0	0	0	0	-	-	1	0	0	0	0	0	0	0	0	0	0	0	0	1	0	1	0.08366	1	-
RASO001c02_013160	RSp1141	-	putative transcription regulator protein, LuxR family	COG2771	K	1	0	0	0	0	0	1	0	0	0	0	0	0	0	-	-	1	0	0	0	0	0	0	0	0	0	0	0	0	0	0	1	0.07248	1	-
RASO001c02_013150	RSp1140	-	putative substrate-binding periplasmic (PBP) ABC transporter protein	COG0834	E,T	0	0	0	0	0	1	0	0	0	0	0	0	0	0	-	-	0	0	0	0	0	0	0	0	0	0	0	0	0	0	0	1	-	1	-
RASO001c02_013140	RSp1139	-	putative vgr-related protein	COG3501	S	0	0	0	0	0	0	1	0	0	0	0	0	0	0	-	-	0	0	0	0	0	0	0	0	0	0	0	0	0	0	0	1	-	1	-
RASO001c02_013130	RSp1138	-	conserved hypothethical protein	COG5435	S	0	0	0	0	0	0	1	0	0	0	0	0	0	0	-	-	0	0	0	0	0	0	0	0	0	0	0	0	0	0	0	1	-	1	-
RASO001c02_013120	RSp1137	-	putative rhs-related transmembrane protein	COG0636,COG3209	C,M	0	0	1	0	0	0	0	0	0	0	0	0	0	0	-	-	0	0	0	0	0	0	0	0	0	0	0	0	0	0	0	1	-	1	-
RASO001c02_013110	RALSOp_1272	-	conserved hypothethical protein	-	-	0	1	0	0	0	0	0	0	0	0	0	0	0	0	-	-	0	0	0	0	0	0	0	0	0	0	0	0	0	1	0	1	-	1	-
RASO001c02_013100	RSp1136	insH	transposase	COG3039	L	0	1	0	0	0	0	0	0	0	0	0	0	0	0	-	-	0	0	0	0	0	0	0	0	0	0	0	0	0	0	0	1	-	1	-
RASO001c02_013090	RSp1135	tISRso	transposase	COG5659	L	0	1	0	0	0	0	0	0	0	0	0	0	0	0	-	-	0	0	0	0	0	0	0	0	0	0	0	0	0	0	0	0	-	1	-
RASO001c02_013080	RSp1134	-	conserved protein of unknown function	-	-	0	0	0	0	0	0	1	0	0	0	0	0	0	0	-	-	0	0	0	0	0	0	0	0	0	0	0	0	0	1	0	1	-	1	-
RASO001c02_013070	RSp1133	-	conserved protein of unknown function	-	-	0	1	0	0	0	0	0	0	0	0	0	0	0	0	-	-	0	0	0	0	0	0	0	0	0	0	0	0	0	1	0	1	-	1	-
RASO001c02_013060	RSp1132	-	conserved protein of unknown function	-	-	0	1	0	0	0	0	0	0	0	0	0	0	0	0	-	-	0	0	0	0	0	0	0	0	0	0	0	0	0	1	0	1	-	1	-
RASO001c02_013050	RALSOp_1267	-	protein of unknown function	-	-	0	0	0	0	0	0	1	0	0	0	0	0	0	0	-	-	0	0	0	0	0	0	0	0	0	0	0	0	0	0	0	1	-	1	-
RASO001c02_013040	RSp1131	-	conserved protein of unknown function	-	-	0	0	0	0	0	0	1	0	0	0	0	0	0	0	-	-	0	0	0	0	0	0	0	0	0	0	0	0	0	0	0	1	-	1	-
RASO001c02_013030	RSp1130	ripN	type III effector, NUDIX hydrolase domain	COG0494	L,R	0	0	0	1	0	0	0	1	1	0	0	0	0	0	-	-	0	0	0	0	0	0	0	0	0	0	0	0	0	0	0	1	-	1	-
RASO001c02_013020	RSp1129	arsR	Arsenical resistance transcriptional regulator, arsR	COG0640	K	0	0	0	0	0	0	1	0	0	0	0	0	0	0	-	-	1	0	0	0	0	0	0	0	0	0	0	0	0	0	0	1	-	1	-
RASO001c02_013010	RALSOp_1263	-	protein of unknown function	-	-	0	0	0	0	0	0	1	0	0	0	0	0	0	0	-	-	0	0	0	0	0	0	0	0	0	0	0	0	0	0	0	1	-	1	-
RASO001c02_013000	RSp1128	-	putative Arsenate reductase (arsC)	COG0394	T	0	1	0	0	0	0	0	0	0	0	0	0	0	0	-	-	0	0	0	0	0	0	0	0	0	0	0	0	0	0	0	1	-	1	-
RASO001c02_012990	RSp1127	-	putative transmembrane abc transporter protein, Major intrinsic protein	COG0580	G	0	0	1	0	0	0	0	0	0	0	0	0	0	0	-	-	0	0	0	0	0	0	0	0	0	0	0	0	0	0	0	1	-	1	-
RASO001c02_012980	RSp1126	-	putative transcription regulator protein, LysR family	COG0583	K	0	1	0	0	0	0	0	0	0	0	0	0	0	0	-	-	1	0	0	0	0	0	0	0	0	0	0	0	0	0	0	1	-	1	-
RASO001c02_012970	RSp1125	-	conserved protein of unknown function	-	-	0	0	0	0	0	0	1	0	0	0	0	0	0	0	-	-	0	0	0	0	0	0	0	0	0	0	0	0	0	0	0	1	-	1	-
RASO001c02_012960	RSp1124	-	putative NADP-dependent alcohol dehydrogenase or mannitol dehydrogenase	COG1064	R	0	1	0	0	0	0	0	0	0	0	0	0	0	0	-	-	0	0	0	0	0	0	0	0	0	0	0	0	0	0	0	1	-	1	-
RASO001c02_012950	RSp1123	-	putative enzyme	COG1028	I,Q,R	0	0	0	0	0	0	1	0	0	0	0	0	0	0	-	-	0	0	0	0	0	0	0	0	0	0	0	0	0	0	0	1	-	1	-
RASO001c02_012940	RSp1122	-	conserved hypothethical protein, predicted zn-dependent hydrolase of the beta-lactamase fold protein	COG2220	R	0	0	0	0	0	0	1	0	0	0	0	0	0	0	-	-	0	0	0	0	0	0	0	0	0	0	0	0	0	0	0	1	-	1	-
RASO001c02_012930	RSp1121	-	putative transcription regulator protein, , TetR family	COG1309	K	0	1	0	0	0	0	0	0	0	0	0	0	0	0	-	-	1	0	0	0	0	0	0	0	0	0	0	0	0	0	0	1	-	1	-
RASO001c02_012920	RSp1120	-	putative acyl dehydratase protein	COG2030	I	0	0	0	0	0	0	1	0	0	0	0	0	0	0	-	-	0	0	0	0	0	0	0	0	0	0	0	0	0	0	0	1	-	1	-
RASO001c02_012910	RSp1119	-	putative transcription regulator protein	COG1733	K	0	1	0	0	0	0	0	0	0	0	0	0	0	0	-	-	1	0	0	0	0	0	0	0	0	0	0	0	0	0	0	1	-	1	-
RASO001c02_012900	RSp1118	-	conserved protein of unknown function	COG4954	S	0	1	0	0	0	0	0	0	0	0	0	0	0	0	-	-	0	0	0	0	0	0	0	0	0	0	0	0	0	0	0	1	-	1	-
RASO001c02_012890	RSp1117	-	putative transmembrane protein	-	-	0	1	0	0	0	0	0	0	0	0	0	0	0	0	-	-	0	0	0	0	0	0	0	0	0	0	0	0	0	0	0	1	-	1	-
RASO001c02_012880	RSp1116	ltaA	low specificity L-threonine aldolase protein	COG2008	E	0	1	0	0	0	0	0	0	0	0	0	0	0	0	-	-	0	0	0	0	0	0	0	0	0	0	0	0	0	0	0	1	-	1	-
RASO001c02_012870	RSp1115	-	putative transcription regulator protein, AraC type	COG2207	K	0	1	0	0	0	0	0	0	0	0	0	0	0	0	-	-	1	0	0	0	0	0	0	0	0	0	0	0	0	0	0	1	-	1	-
RASO001c02_012860	RSp1114	-	putative outer membrane drug efflux lipoprotein, RND efflux system domain	COG1538	M,U	0	0	0	0	1	0	0	0	0	0	0	0	0	0	-	-	0	0	0	0	0	0	0	0	0	0	0	0	0	1	0	1	-	0	RALTA_B0938
RASO001c02_012850	RSp1113	-	multidrug transport protein, acriflavin resistance protein domain	COG0841	V	0	0	1	0	0	0	0	0	0	0	0	0	0	0	-	-	0	1	0	0	0	0	0	0	0	0	0	0	0	0	0	1	-	0	RALTA_B0937
RASO001c02_012840	RSp1112	-	transmembrane multidrug efflux system, putative component of acridine efflux pump	COG0845	M	0	0	1	0	0	0	0	0	0	0	0	0	0	0	-	-	0	0	0	0	0	0	0	0	0	0	0	0	0	0	0	1	-	0	RALTA_B0936
RASO001c02_012830	RSp1111	-	putative esterase/lipase protein	COG0657	I	0	1	0	0	0	0	0	0	0	0	0	0	0	0	-	-	0	0	0	0	0	0	0	0	0	0	0	0	0	0	0	1	-	0	RALTA_B0935
RASO001c02_012820	RSp1110	-	putative transcription regulator protein, LysR family	COG0583	K	1	1	0	0	0	0	0	0	0	0	0	0	0	0	-	-	1	0	0	0	0	0	0	0	0	0	0	0	0	0	0	1	0.04387	0	RALTA_B0934
RASO001c02_012810	RSp1109	-	conserved hypothethical protein, DUF82	COG1656	S	1	1	0	0	0	0	0	0	0	0	0	0	0	0	-	-	0	0	0	0	0	0	0	0	0	0	0	0	0	0	0	1	0.05472	1	-
RASO001c02_012800	RSp1108	-	putative lipase	COG0657	I	0	0	0	0	0	0	1	0	0	0	0	0	0	0	-	-	0	0	0	0	0	0	0	0	0	0	0	0	0	0	0	1	-	1	-
RASO001c02_012790	RSp1107	ohrB	Organic hydroperoxide resistance protein ohrB, osmC family	COG1764	O	0	1	0	0	0	0	0	0	0	0	0	0	0	0	-	-	0	0	0	0	0	0	0	0	0	0	0	0	0	0	0	1	-	1	-
RASO001c02_012780	RSp1106	ohrR	Organic hydroperoxide resistance transcriptional regulator, MarR family	COG1846	K	0	1	0	0	0	0	0	0	0	0	0	0	0	0	-	-	1	0	0	0	0	0	0	0	0	0	0	0	0	0	0	1	-	1	-
RASO001c02_012770	RSp1105	otsA	Alpha,alpha-trehalose-phosphate synthase [UDP-forming] (Trehalose-6-phosphate synthase) (UDP-glucose-glucosephosphate glucosyltransferase)	COG0380	G	0	1	0	0	0	0	0	0	0	0	0	0	0	0	-	-	0	0	0	0	0	0	0	0	0	0	0	0	0	0	0	1	-	1	-
RASO001c02_012760	RSp1104	otsB	trehalose-phosphatase	COG1877	G	0	1	0	0	0	0	0	0	0	0	0	0	0	0	-	-	0	0	0	0	0	0	0	0	0	0	0	0	0	0	0	1	-	1	-
RASO001c02_012750	RALSOp_1237	-	protein of unknown function	-	-	0	0	0	0	0	0	1	0	0	0	0	0	0	0	-	-	0	0	0	0	0	0	0	0	0	0	0	0	0	0	0	1	-	1	-
RASO001c02_012740	RSp1103	-	conserved hypothethical protein	-	-	0	0	0	0	0	0	1	0	0	0	0	0	0	0	-	-	0	0	0	0	0	0	0	0	0	0	0	0	0	0	0	1	-	1	-
RASO001c02_012730	RSp1102	-	putative integrase/recombinase protein	COG0582	L	1	1	0	0	0	0	0	0	0	0	0	0	0	0	-	-	0	0	0	0	0	0	0	0	0	0	0	0	0	0	0	1	0.06690	0	RALTA_B0235
RASO001c02_012720	RSp1101	galE	UDP-galactose 4-epimerase	COG1087	M	0	0	0	0	0	0	1	0	0	0	0	0	0	0	-	-	0	0	0	0	0	0	0	0	0	0	0	0	0	0	0	1	-	0	RALTA_B0236
RASO001c02_012710	RSp1100	-	putative signal sensing transmembrane protein	COG0477,COG2202,COG2386	E,G,O,P,R,T	1	0	1	0	0	0	0	0	0	0	0	0	0	0	-	-	0	0	0	0	0	0	0	0	0	0	0	0	0	0	0	1	0.08212	1	-
RASO001c02_012700	RSp1099	-	putative methyl-accepting chemotaxis transmembrane protein	COG0840	N,T	0	0	1	0	0	0	0	0	1	0	0	0	0	0	-	-	0	0	0	0	0	0	0	0	0	0	0	0	0	0	0	0	-	1	-
RASO001c02_012690	RSp1098	-	Histone-like nucleoid-structuring protein H-NS	COG2916	R	0	0	0	0	0	0	1	0	0	0	0	0	0	0	-	-	1	0	0	0	0	0	0	0	0	0	0	0	0	0	0	1	-	0	RALTA_B0237
RASO001c02_012680	RSp1097	-	putative signal transduction eal-ggdef domains transmembrane protein, Diguanylate cyclase/phosphodiesterase precursor	COG2200,COG2199	T	0	0	1	0	0	0	0	0	0	0	0	0	0	0	-	-	0	0	0	0	0	0	0	0	0	0	0	0	0	0	0	1	-	0	RALTA_B0239
RASO001c02_012670	RSp1096	-	putative transcription regulator protein, luxR family	COG2771	K	0	0	0	0	0	0	1	0	0	0	0	0	0	0	-	-	1	0	0	0	0	0	0	0	0	0	0	0	0	0	0	1	-	1	-
RASO001c02_012660	RSp1095	-	putative Hemolysin activation/secretion protein	COG2831	U	1	0	0	0	1	0	0	0	0	0	0	0	0	0	-	-	0	0	0	0	0	0	0	1	0	0	0	0	0	0	0	1	0.04907	0	RALTA_B0186
RASO001c02_012650	RSp1094	-	conserved exported protein of unknown function	-	-	1	0	1	0	0	0	0	0	0	0	0	0	0	0	-	-	0	0	0	0	0	0	0	0	0	0	0	0	0	0	0	1	0.08817	0	RALTA_B0187
RASO001c02_012640	RSp1093	-	conserved exported protein of unknown function	-	-	0	0	1	0	0	0	0	0	0	0	0	0	0	0	-	-	0	0	0	0	0	0	0	0	0	0	0	0	0	0	0	1	-	1	-
RASO001c02_012630	RSp1092	-	putative Flp/Fap pilin component	COG3847	U	0	0	0	0	0	0	1	0	0	0	0	0	0	0	-	-	0	0	0	0	0	0	0	0	0	0	0	1	0	0	0	1	-	1	-
RASO001c02_012620	RSp1091	cpaA	prepilin peptidase transmembrane protein (cpaA) (premature stop codon)	COG4960	O,U	1	0	1	0	0	0	0	0	0	0	0	0	0	0	-	-	0	0	0	0	0	0	0	0	0	0	0	1	0	0	0	1	0.06375	0	RALTA_B0190
RASO001c02_012610	RALSOp_1223	-	protein of unknown function	-	-	0	0	0	0	0	0	1	0	0	0	0	0	0	0	-	-	0	0	0	0	0	0	0	0	0	0	0	0	0	0	0	1	-	1	-
RASO001c02_012600	RSp1090	-	conserved hypothethical protein, putative TadE-like	COG4961	U	1	0	1	0	0	0	0	0	0	0	0	0	0	0	-	-	0	0	0	0	0	0	0	0	0	0	0	0	0	0	0	1	0.07033	0	RALTA_B0191
RASO001c02_012570	RSp1087	-	putative pilus assembly protein (cpaC)	COG4964	U	0	0	0	0	0	0	1	0	0	0	0	0	0	0	-	-	0	0	0	0	0	0	0	0	0	0	0	1	0	0	0	1	-	0	RALTA_B0193
RASO001c02_012560	RSp1086	-	putative response receiver involved in pilum assembly	COG2070,COG2204,COG4963	R,T,U	1	0	0	0	0	0	1	0	0	0	0	0	0	0	-	-	1	0	0	0	0	0	0	0	0	0	0	1	0	0	0	1	0.05427	0	RALTA_B0194
RASO001c02_012550	RSp1085	-	putative type II secretion system ATP-binding component (cpaF)	COG4962	U	1	1	0	0	0	0	0	0	0	0	0	0	0	0	-	-	0	0	0	0	0	0	0	0	0	0	0	1	0	0	0	1	0.02643	0	RALTA_B0195
RASO001c02_012540	RSp1084	-	Type II secretion system protein	COG4965	U	1	0	1	0	0	0	0	0	0	0	0	0	0	0	-	-	0	0	0	0	0	0	0	0	0	0	0	1	0	0	0	1	0.05593	0	RALTA_B0196
RASO001c02_012530	RSp1083	-	Type II secretion system protein	COG2064	N,U	1	0	1	0	0	0	0	0	0	0	0	0	0	0	-	-	0	0	0	0	0	0	0	0	0	0	0	1	0	0	0	1	0.05457	0	RALTA_B0197
RASO001c02_012520	RSp1082	-	putative type II secretion system protein, contains TPR repeats	COG0457,COG5010	R,U	1	1	0	0	0	0	0	0	0	0	0	0	0	0	-	-	0	0	0	0	0	0	0	0	0	0	0	0	0	0	0	1	0.07478	0	RALTA_B0198
RASO001c02_012510	RSp1081	-	conserved exported protein of unknown function	-	-	1	0	0	0	0	0	1	0	0	0	0	0	0	0	-	-	0	0	0	0	0	0	0	0	0	0	0	0	0	0	0	1	0.09915	0	RALTA_B0199
RASO001c02_012500	RSp1080	-	conserved exported protein of unknown function	COG4655	S	1	0	0	0	0	0	1	0	0	0	0	0	0	0	-	-	0	0	0	0	0	0	0	0	0	0	0	0	0	0	0	1	0.06857	0	RALTA_B0200
RASO001c02_012490	RSp1079	-	putative transcriptional regulator; sigma54 family	COG2204	T	1	1	0	0	0	0	0	0	0	0	0	0	0	0	-	-	1	0	0	0	0	0	0	0	0	0	0	0	0	0	0	1	0.03780	0	RALTA_B0201
RASO001c02_012480	RSp1078	-	conserved exported protein of unknown function	COG1196	D	0	0	0	0	0	0	1	0	0	0	0	0	0	0	-	-	0	0	0	0	0	0	0	0	0	0	0	0	0	0	0	0	-	1	-
RASO001c02_012470	RSp1077	-	conserved exported protein of unknown function	-	-	1	0	0	0	0	0	1	0	0	0	0	0	0	0	-	-	0	0	0	0	0	0	0	0	0	0	0	0	0	0	0	1	0.04720	1	-
RASO001c02_012460	RSp1076	-	putative glucose-fructose oxidoreductase	COG0673	R	1	0	0	0	0	0	1	0	0	0	0	0	0	0	-	-	0	0	0	0	0	0	0	0	0	0	0	0	0	0	0	1	0.07697	1	-
RASO001c02_012450	RALSOp_1207	-	protein of unknown function	-	-	0	0	0	0	0	0	1	0	0	0	0	0	0	0	-	-	0	0	0	0	0	0	0	0	0	0	0	0	0	0	0	1	-	1	-
RASO001c02_012440	RSp1075	-	putative hemolysin activation/secretion protein	COG2831	U	0	0	0	0	1	0	0	0	0	0	0	0	0	0	-	-	0	0	0	0	0	0	0	1	0	0	0	0	0	0	0	1	-	1	-
RASO001c02_012430	RSp1074	-	putative hemolysin activating-like protein	COG2994	O	0	0	1	0	0	0	0	0	0	0	0	0	0	0	-	-	0	0	0	0	0	0	0	0	0	0	0	0	0	0	0	1	-	1	-
RASO001c02_012420	RSp1073	-	conserved exoprotein, putative adhesin or hemolysin of unknown function	COG3210	U	0	0	0	0	1	0	0	0	0	0	0	0	0	0	-	-	0	0	0	0	0	0	0	0	0	0	0	0	0	0	0	0	-	1	-
RASO001c02_012410	RSp1072	-	conserved protein of unknown function	COG0034	F	0	1	0	0	0	0	0	0	0	0	0	0	0	0	-	-	0	0	0	0	0	0	0	0	0	0	0	0	0	1	0	1	-	1	-
RASO001c02_012400	RSp1071	-	putative hemagglutinin-related protein	COG3210	U	0	0	0	1	0	0	0	0	0	0	0	0	0	0	-	-	0	0	0	0	0	0	0	0	0	0	0	0	0	1	0	0	-	1	-
RASO001c02_012390	RSp1070	-	putative transmembrane protein	-	-	0	1	0	0	0	0	0	0	0	0	0	0	0	0	-	-	0	0	0	0	0	0	0	0	0	0	0	0	0	0	0	1	-	1	-
RASO001c02_012380	RSp1069	-	putative transmembrane protein	-	-	0	0	0	0	0	0	1	0	0	0	0	0	0	0	-	-	0	0	0	0	0	0	0	0	0	0	0	0	0	1	0	1	-	1	-
RASO001c02_012370	RALSOp_1199	-	protein of unknown function	-	-	0	0	0	0	0	0	1	0	0	0	0	0	0	0	-	-	0	0	0	0	0	0	0	0	0	0	0	0	0	0	0	1	-	1	-
RASO001c02_012360	RSp1068	-	conserved protein of unknown function	-	-	0	0	0	0	0	0	1	0	0	0	0	0	0	0	-	-	0	0	0	0	0	0	0	0	0	0	0	0	0	0	0	1	-	1	-
RASO001c02_012350	RALSOp_1197	-	protein of unknown function	-	-	0	0	0	0	0	0	1	0	0	0	0	0	0	0	-	-	0	0	0	0	0	0	0	0	0	0	0	0	0	0	0	1	-	1	-
RASO001c02_012320	RSp1066	-	conserved hypothethical protein	-	-	0	0	0	0	0	0	1	0	0	0	0	0	0	0	-	-	0	0	0	0	0	0	0	0	0	0	0	0	0	0	0	1	-	1	-
RASO001c02_012310	RSp1065	-	conserved exported protein of unknown function	-	-	0	0	0	0	0	0	1	0	0	0	0	0	0	0	-	-	0	0	0	0	0	0	0	0	0	0	0	0	0	1	0	1	-	1	-
RASO001c02_012300	RSp1064	-	conserved membrane protein of unknown function	-	-	0	0	1	0	0	0	0	0	0	0	0	0	0	0	-	-	0	0	0	0	0	0	0	0	0	0	0	0	0	0	0	1	-	1	-
RASO001c02_012290	RSp1063	-	conserved exported protein of unknown function	-	-	0	0	0	0	0	0	1	0	0	0	0	0	0	0	-	-	0	0	0	0	0	0	0	0	0	0	0	0	0	0	0	1	-	1	-
RASO001c02_012280	RSp1062	-	putative TonB-dependent siderophore receptor precursor	COG1629	P	0	0	0	0	1	0	0	0	1	0	0	0	0	0	-	-	0	0	0	0	0	0	0	0	0	0	0	0	0	0	0	1	-	1	-
RASO001c02_012270	RALSOp_1189	-	protein of unknown function	-	-	0	0	1	0	0	0	0	0	0	0	0	0	0	0	-	-	0	0	0	0	0	0	0	0	0	0	0	0	0	0	0	1	-	1	-
RASO001c02_012260	RSp1061	-	putative oxidoreductase	COG0673	R	0	0	0	0	0	0	1	0	0	0	0	0	0	0	-	-	0	0	0	0	0	0	0	0	0	0	0	0	0	0	0	1	-	1	-
RASO001c02_012250	RSp1060	-	putative Patatin-like phospholipase	COG1752	R	0	0	0	0	0	0	1	0	0	0	0	0	0	0	-	-	0	0	0	0	0	0	0	0	0	0	0	0	0	0	0	1	-	1	-
RASO001c02_012240	RSp1059	-	putative dehydrogenase/reductase oxidoreductase protein	COG1028	I,Q,R	1	1	0	0	0	0	0	0	0	0	0	0	0	0	-	-	0	0	0	0	0	0	0	0	0	0	0	0	0	0	0	1	0.03580	1	-
RASO001c02_012230	RSp1058	adc	probable acetoacetate decarboxylase (ADC) (AAD)	COG4689	Q	1	1	0	0	0	0	0	0	0	0	0	0	0	0	-	-	0	0	0	0	0	0	0	0	0	0	0	0	0	0	0	1	0.03808	1	-
RASO001c02_012220	RSp1057	-	putative transcription regulator protein, GntR family	COG1167	E,K	1	1	0	0	0	0	0	0	0	0	0	0	0	0	-	-	1	0	0	0	0	0	0	0	0	0	0	0	0	0	0	1	0.04515	0	RALTA_A0211
RASO001c02_012210	RALSOp_1183	-	protein of unknown function	COG0513,COG0513,COG0532	J,K,L	0	1	0	0	0	0	0	0	0	0	0	0	0	0	-	-	0	0	0	0	0	0	0	0	0	0	0	0	0	0	0	1	-	1	-
RASO001c02_012200	RSp1056	-	beta-alanine--pyruvate aminotransferase (Omega-amino acid-- pyruvate aminotransferase) protein	COG0161	H	1	1	0	0	0	0	0	0	0	0	0	0	0	0	-	-	0	0	0	0	0	0	0	0	0	0	0	0	0	0	0	1	0.03981	0	RALTA_A0212
RASO001c02_012190	RSp1055	mmsA	Methylmalonate-semialdehyde dehydrogenase	COG1012	C	0	0	0	0	0	0	1	0	0	0	0	0	0	0	-	-	0	0	0	0	0	0	0	0	0	0	0	0	0	0	0	1	-	0	RALTA_A0213
RASO001c02_012180	RALSOp_1180	-	protein of unknown function	-	-	0	0	0	0	0	0	1	0	0	0	0	0	0	0	-	-	0	0	0	0	0	0	0	0	0	0	0	0	0	0	0	1	-	1	-
RASO001c02_012170	RSp1054	-	putative cold shock activator transcription regulator protein	COG1278	K	0	0	0	0	0	0	1	0	0	0	0	0	0	0	-	-	1	0	0	0	0	0	0	0	0	0	0	0	0	0	0	1	-	1	-
RASO001c02_012160	RSp1053	cspD	Cold shock protein	COG1278	K	0	1	0	0	0	0	0	0	0	0	0	0	0	0	-	-	0	0	0	0	0	0	0	0	0	0	0	0	0	0	0	1	-	1	-
RASO001c02_012150	RSp1052	-	putative potassium transport system protein kup	COG3158	P	1	0	1	0	0	0	0	0	0	0	0	0	0	0	-	-	0	1	0	0	0	0	0	0	0	0	0	0	0	1	0	1	0.04160	1	-
RASO001c02_012120	RSp1050	fdhD	Protein fdhD homolog	COG1526	C	1	1	0	0	0	0	0	0	0	0	0	0	0	0	-	-	0	0	0	0	0	0	0	0	0	0	0	0	0	0	0	1	0.05299	1	-
RASO001c02_012110	RSp1049	-	conserved hypothethical protein	COG2255	L	1	0	0	0	0	0	1	0	0	0	0	0	0	0	-	-	0	0	0	0	0	0	0	0	0	0	0	0	0	0	0	1	0.05526	1	-
RASO001c02_012100	RSp1048	fdhA	formate dehydrogenase similar to ydeP, related to acid resistance with formate dehydrogenase/DMSO reductase	COG0243	C	1	1	0	0	0	0	0	0	0	0	0	0	0	0	-	-	0	0	0	0	0	0	0	0	0	0	0	0	0	0	0	0	0.04650	1	-
RASO001c02_012090	RSp1047	-	putative transporter, Major facilitator superfamily	COG0477	E,G,P,R	1	0	1	0	0	0	0	0	0	0	0	0	0	0	-	-	0	0	0	0	0	0	0	0	0	0	0	0	0	1	0	1	0.03254	1	-
RASO001c02_012080	RALSOp_1171	-	exported protein of unknown function	-	-	0	0	1	0	0	0	0	0	0	0	0	0	0	0	-	-	0	0	0	0	0	0	0	0	0	0	0	0	0	0	0	1	-	1	-
RASO001c02_012070	RSp1046	-	putative amino acid transporter transmembrane protein	COG0531	E	0	0	1	0	0	0	0	0	0	0	0	0	0	0	-	-	0	0	0	0	0	0	0	0	0	0	0	0	0	0	0	1	-	1	-
RASO001c02_012060	RSp1045	-	conserved hypothethical protein	COG0643,COG0643,COG2198	N,T	1	0	0	0	0	0	1	0	0	0	0	0	0	0	-	-	1	0	0	0	0	0	0	0	0	0	0	0	0	0	0	1	0.13891	1	-
RASO001c02_012050	RSp1044	-	putative cobalt-nickel-resistance system transmembrane protein (cnrT)	COG0697	E,G,R	0	0	1	0	0	0	0	0	0	0	0	0	0	0	-	-	0	1	0	0	0	0	0	0	0	0	0	0	0	0	0	1	-	1	-
RASO001c02_012040	RSp1043	-	Sensor protein, histidine kinase	COG0642	T	0	0	1	0	0	0	0	0	0	0	0	0	0	0	-	-	1	0	0	0	0	0	0	0	0	0	0	0	0	0	0	1	-	1	-
RASO001c02_012030	RSp1042	-	putative two-component response regulator transcription regulator protein	COG0745	K,T	0	1	0	0	0	0	0	0	0	0	0	0	0	0	-	-	1	0	0	0	0	0	0	0	0	0	0	0	0	0	0	1	-	1	-
RASO001c02_012020	RSp1041	-	putative cation transporter transmembrane protein	COG0845	M	0	0	1	0	0	0	0	0	0	0	0	0	0	0	-	-	0	0	0	0	0	0	0	0	0	0	0	0	0	0	0	1	-	1	-
RASO001c02_012010	RSp1040	-	putative cation efflux system protein czcA	COG3696	P	1	0	1	0	0	0	0	0	0	0	0	0	0	0	-	-	0	0	0	0	0	0	0	0	0	0	0	0	0	1	0	1	0.23805	1	-
RASO001c02_012000	RSp1039	-	putative efflux pump outer membrane	COG1538	M,U	0	0	0	0	1	0	0	0	0	0	0	0	0	0	-	-	0	0	0	0	0	0	0	0	0	0	0	0	0	0	0	1	-	1	-
RASO001c02_011990	RSp1038	-	putative lipoprotein transmembrane	-	-	1	0	0	0	0	0	1	0	0	0	0	0	0	0	-	-	0	0	0	0	0	0	0	0	0	0	0	0	0	0	0	1	0.09465	1	-
RASO001c02_011980	RSp1037	-	conserved membrane protein of unknown function, DoxX domain	COG2259	S	1	0	1	0	0	0	0	0	0	0	0	0	0	0	-	-	0	0	0	0	0	0	0	0	0	0	0	0	0	0	0	1	0.05714	1	-
RASO001c02_011970	RSp1036	-	conserved hypothethical protein	-	-	1	0	1	0	0	0	0	0	0	0	0	0	0	0	-	-	0	0	0	0	0	0	0	0	0	0	0	0	0	0	0	1	0.08056	1	-
RASO001c02_011960	RSp1035	-	conserved hypothethical protein, belongs to the UPF0276 family	COG3220	S	1	1	0	0	0	0	0	0	0	0	0	0	0	0	-	-	0	0	0	0	0	0	0	0	0	0	0	0	0	0	0	1	0.05551	1	-
RASO001c02_011950	RSp1034	-	conserved exported protein of unknown function	-	-	1	0	0	0	0	0	1	0	0	0	0	0	0	0	-	-	0	0	0	0	0	0	0	0	0	0	0	0	0	0	0	1	0.02407	1	-
RASO001c02_011940	RSp1033	-	conserved hypothethical protein	COG2916	R	1	0	0	0	0	0	1	0	0	0	0	0	0	0	-	-	1	0	0	0	0	0	0	0	0	0	0	0	0	0	0	1	0.03345	1	-
RASO001c02_011930	RALSOp_1156	-	protein of unknown function	-	-	0	0	0	0	0	0	1	0	0	0	0	0	0	0	-	-	0	0	0	0	0	0	0	0	0	0	0	0	0	0	0	1	-	1	-
RASO001c02_011920	RSp1032	-	conserved hypothethical protein, UCP012641	COG4307	S	0	1	0	0	0	0	0	0	0	0	0	0	0	0	-	-	0	0	0	0	0	0	0	0	0	0	0	0	0	0	0	1	-	1	-
RASO001c02_011910	RALSOp_1154	-	protein of unknown function	-	-	0	0	0	0	0	0	1	0	0	0	0	0	0	0	-	-	0	0	0	0	0	0	0	0	0	0	0	0	0	0	0	1	-	1	-
RASO001c02_011900	RSp1031	ripZ	putative type III effector protein	-	-	0	0	0	0	1	0	0	1	1	0	0	0	0	0	-	-	0	0	0	0	0	0	0	0	0	0	0	0	0	1	0	1	-	1	-
RASO001c02_011890	RSp1030	-	conserved hypothethical protein	COG3687	R	0	1	0	0	0	0	0	0	0	0	0	0	0	0	-	-	0	0	0	0	0	0	0	0	0	0	0	0	0	0	0	1	-	1	-
RASO001c02_011880	RSp1029	-	conserved hypothethical protein, Fatty acid desaturase domain	COG3239	I	1	0	1	0	0	0	0	0	0	0	0	0	0	0	-	-	0	0	0	0	0	0	0	0	0	0	0	0	0	0	0	1	0.08153	1	-
RASO001c02_011870	RSp1028	-	conserved hypothethical protein	-	-	1	0	0	0	0	0	1	0	0	0	0	0	0	0	-	-	0	0	0	0	0	0	0	0	0	0	0	0	0	0	0	1	0.08223	1	-
RASO001c02_011860	RSp1027	-	putative methyl-accepting chemotaxis transducer transmembrane protein	COG0840	N,T	1	0	1	0	0	0	0	0	1	0	0	0	0	0	-	-	0	0	0	0	0	0	0	0	0	0	0	0	0	0	0	1	0.08432	1	-
RASO001c02_011850	RSp1026	-	conserved exported protein of unknown function	COG1879	G	1	0	0	0	0	0	1	0	0	0	0	0	0	0	-	-	0	0	0	0	0	0	0	0	0	0	0	0	0	0	0	1	0.06116	1	-
RASO001c02_011840	RSp1025	-	putative amino-acid efflux transmembrane protein	COG1280	E	1	0	1	0	0	0	0	0	0	0	0	0	0	0	-	-	0	0	0	0	0	0	0	0	0	0	0	0	0	0	0	1	0.10423	1	-
RASO001c02_011830	RSp1024	ripA5	Type III effector protein AWR5	-	-	0	0	0	1	0	0	0	1	1	0	0	0	0	0	-	-	0	0	0	0	0	0	0	0	0	0	0	0	0	0	0	1	-	1	-
RASO001c02_011820	RALSOp_1145	-	protein of unknown function	-	-	0	0	0	0	0	0	1	0	0	0	0	0	0	0	-	-	0	0	0	0	0	0	0	0	0	0	0	0	0	0	0	1	-	1	-
RASO001c02_011810	RSp1023	prhG	putative transcription regulator protein, response regulator receiver	COG0745	K,T	1	1	0	0	0	0	0	0	1	0	0	0	0	0	-	-	1	0	0	0	0	0	0	0	0	0	0	0	0	0	0	1	0.07874	1	-
RASO001c02_011800	RSp1022	ripAY	type III effector protein	-	-	1	0	0	0	0	0	1	1	1	0	0	0	0	0	-	-	0	0	0	0	0	0	0	0	0	0	0	0	0	0	0	1	0.18294	1	-
RASO001c02_011790	RSp1021	-	conserved protein of unknown function	-	-	0	0	0	0	0	0	1	0	0	0	0	0	0	0	-	-	0	0	0	0	0	0	0	0	0	0	0	0	0	0	0	1	-	1	-
RASO001c02_011780	RSp1020	epsA	EPS I polysaccharide export outer membrane protein epsA precursor	COG1596	M	1	0	0	0	1	0	0	0	1	1	0	0	0	0	-	-	0	0	0	0	0	0	0	0	0	0	0	0	0	0	0	1	0.06566	0	RALTA_A1640
RASO001c02_011770	RSp1019	epsP	low molecular weight protein-tyrosine-phosphatase epsP	COG0394	T	1	1	0	0	0	0	0	0	1	1	0	0	0	0	-	-	0	0	0	0	0	0	0	0	0	0	0	0	0	0	0	1	0.05661	0	RALTA_A1639
RASO001c02_011760	RSp1018	epsB	tyrosine-protein kinase epsB (EPS I polysaccharide export protein epsB)	COG0489,COG3206	D,M	1	0	1	0	0	0	0	0	1	1	0	0	0	0	-	-	0	0	0	0	0	0	0	0	0	0	0	0	0	0	0	1	0.05229	0	RALTA_A1638
RASO001c02_011750	RSp1017	epsC	UDP-N-acetylglucosamine 2-epimerase	COG0381	M	1	1	0	0	0	0	0	0	1	1	0	0	0	0	-	-	0	0	0	0	0	0	0	0	0	0	0	0	0	1	0	1	0.04434	1	-
RASO001c02_011740	RSp1016	epsD	NDP-N-acetyl-D-galactosaminuronic acid dehydrogenase	COG0677	M	1	1	0	0	0	0	0	0	1	1	0	0	0	0	-	-	0	0	0	0	0	0	0	0	0	0	0	0	0	0	0	1	0.04070	1	-
RASO001c02_011730	RSp1015	epsE	EPS I polysaccharide export inner membrane protein epsE	COG2244	R	1	0	1	0	0	0	0	0	1	1	0	0	0	0	-	-	0	1	0	0	0	0	0	0	0	0	0	0	0	0	0	1	0.06887	1	-
RASO001c02_011720	RSp1014	epsF	EPS I polysaccharide export inner membrane protein epsF	COG0477	E,G,P,R	1	0	1	0	0	0	0	0	1	1	0	0	0	0	-	-	0	0	0	0	0	0	0	0	0	0	0	0	0	1	0	1	0.07772	1	-
RASO001c02_011710	RSp1013	-	putative glycosyltransferase, group 1	COG0438	M	1	1	0	0	0	0	0	0	1	1	0	0	0	0	-	-	0	0	0	0	0	0	0	0	0	0	0	0	0	0	0	1	0.05559	1	-
RASO001c02_011700	RSp1012	-	putative acetyltransferase, trimeric LpxA-like domain	COG0110	R	1	1	0	0	0	0	0	0	1	1	0	0	0	0	-	-	0	0	0	0	0	0	0	0	0	0	0	0	0	0	0	1	0.05089	0	RALTA_B0030
RASO001c02_011690	RSp1011	-	putative dehydrogenase	COG0673,COG1063,COG1063	E,R	1	0	0	0	0	1	0	0	1	1	0	0	0	0	-	-	0	0	0	0	0	0	0	0	0	0	0	0	0	0	0	1	0.05302	1	-
RASO001c02_011680	RSp1010	-	conserved hypothethical protein, heparinase II/III-like domain	-	-	1	0	0	0	0	0	1	0	1	1	0	0	0	0	-	-	0	0	0	0	0	0	0	0	0	0	0	0	0	1	0	1	0.06188	1	-
RASO001c02_011670	RSp1009	-	putative glycosyltransferase	COG0438	M	1	1	0	0	0	0	0	0	1	1	0	0	0	0	-	-	0	0	0	0	0	0	0	0	0	0	0	0	0	0	0	1	0.05779	0	RALTA_B0039
RASO001c02_011660	RSp1008	-	putative sugar transferase	COG2148	M	1	0	1	0	0	0	0	0	1	1	0	0	0	0	-	-	0	0	0	0	0	0	0	0	0	0	0	0	0	0	0	1	0.04396	1	-
RASO001c02_011650	RSp1007	-	putative acetyltransferase	COG0110	R	1	1	0	0	0	0	0	0	1	1	0	0	0	0	-	-	0	0	0	0	0	0	0	0	0	0	0	0	0	0	0	1	0.06054	1	-
RASO001c02_011640	RSp1006	-	putative eps aminotransferase protein	COG0399	M	1	1	0	0	0	0	0	0	1	1	0	0	0	0	-	-	0	0	0	0	0	0	0	0	0	0	0	0	0	1	0	1	0.05473	1	-
RASO001c02_011630	RSp1005	-	conserved membrane protein of unknown function	-	-	1	0	1	0	0	0	0	0	0	0	0	0	0	0	-	-	0	0	0	0	0	0	0	0	0	0	0	0	0	0	0	1	0.12554	0	RALTA_B0011
RASO001c02_011620	RSp1004	-	putative dTDP-glucose-4,6-dehydratase/UDP-glucose 4-epimerase, putative polysaccharide biosynthesis protein CapD	COG1086	G,M	1	0	1	0	0	0	0	0	1	1	0	0	0	0	-	-	0	0	0	0	0	0	0	0	0	0	0	0	0	0	0	1	0.05755	1	-
RASO001c02_011610	RALSOp_1124	-	protein of unknown function	-	-	0	0	0	0	0	0	1	0	0	0	0	0	0	0	-	-	0	0	0	0	0	0	0	0	0	0	0	0	0	0	0	1	-	1	-
RASO001c02_011600	RSp1003	xpsR	transcription regulator xpsr	-	-	1	0	0	0	0	0	1	0	1	1	1	0	0	0	-	-	0	0	0	0	0	0	0	0	0	0	0	0	0	1	0	1	0.07225	0	RALTA_A1631
RASO001c02_011590	RSp1002	tek	membrane associated precursor, exported and processed into extracellular protein EXP	-	-	1	0	0	1	0	0	0	0	0	0	0	0	0	0	-	-	0	0	0	0	0	0	0	0	0	0	0	0	0	1	0	1	0.08510	1	-
RASO001c02_011580	RALSOp_1121	-	protein of unknown function	-	-	0	0	0	0	0	0	1	0	0	0	0	0	0	0	-	-	0	0	0	0	0	0	0	0	0	0	0	0	0	0	0	1	-	1	-
RASO001c02_011560	RSp1000	-	putative tek-related protein	COG5295	U,W	1	0	0	0	0	0	1	0	0	0	0	0	0	0	-	-	0	0	0	0	0	0	0	0	0	0	0	0	0	0	0	1	0.09257	0	RALTA_A1630
RASO001c02_011540	RSp0998	-	putative peptidase S54, rhomboid family	COG0705	R	1	0	1	0	0	0	0	0	0	0	0	0	0	0	-	-	0	0	0	0	0	0	0	0	0	0	0	0	0	0	0	1	0.08220	1	-
RASO001c02_011530	RSp0997	-	putative transcription regulator, LysR family; putative ttuA activator	COG0583	K	0	0	0	0	0	0	1	0	0	0	0	0	0	0	-	-	1	0	0	0	0	0	0	0	0	0	0	0	0	1	0	1	-	1	-
RASO001c02_011520	RSp0996	-	putative tartrate dehydrogenase/decarboxylase ttuC	COG0473	C,E	0	1	0	0	0	0	0	0	0	0	0	0	0	0	-	-	0	0	0	0	0	0	0	0	0	0	0	0	0	0	0	1	-	1	-
RASO001c02_011510	RALSOp_1114	-	protein of unknown function	-	-	0	0	0	0	0	0	1	0	0	0	0	0	0	0	-	-	0	0	0	0	0	0	0	0	0	0	0	0	0	0	0	1	-	1	-
RASO001c02_011500	RSp0995	dctA	C4-dicarboxylate transport protein 3	COG1301	C	0	0	1	0	0	0	0	0	0	0	0	0	0	0	-	-	0	1	0	0	0	0	0	0	0	0	0	0	0	0	0	1	-	1	-
RASO001c02_011490	RSp0994	uvrA	Excinuclease ABC, A subunit	COG0178	L	1	1	0	0	0	0	0	0	0	0	0	0	0	0	-	-	0	0	0	0	0	0	0	0	0	0	0	0	0	0	0	0	0.04096	1	-
RASO001c02_011480	RSp0993	-	putative cytochrome c oxidase subunit I	COG1079,COG3278	O,R	0	0	1	0	0	0	0	0	0	0	0	0	0	0	-	-	0	0	0	0	0	0	0	0	0	0	0	0	0	0	0	1	-	1	-
RASO001c02_011460	RSp0991	-	Transposase, IS4-like	COG3293	L	0	1	0	0	0	0	0	0	0	0	0	0	0	0	-	-	0	0	0	0	0	0	0	0	0	0	0	0	0	0	0	0	-	1	-
RASO001c02_011450	RSp0990	-	conserved protein of unknown function	COG3293	L	0	0	0	0	0	0	1	0	0	0	0	0	0	0	-	-	0	0	0	0	0	0	0	0	0	0	0	0	0	0	0	0	-	1	-
RASO001c02_011430	RSp0989	-	putative cytochrome c, monohaem protein	COG2010	C	0	0	0	0	0	1	0	0	0	0	0	0	0	0	-	-	0	0	0	0	0	0	0	0	0	0	0	0	0	0	0	1	-	1	-
RASO001c02_011420	RSp0988	-	conserved hypothethical protein, Thioredoxin-like fold	COG1999	R	0	0	1	0	0	0	0	0	0	0	0	0	0	0	-	-	0	0	0	0	0	0	0	0	0	0	0	0	0	0	0	1	-	1	-
RASO001c02_011410	RSp0987	-	conserved membrane protein of unknown function	-	-	0	0	1	0	0	0	0	0	0	0	0	0	0	0	-	-	0	0	0	0	0	0	0	0	0	0	0	0	0	0	0	1	-	1	-
RASO001c02_011400	RSp0986	-	putative iron-containing alcohol dehydrogenase	COG1454	C	0	1	0	0	0	0	0	0	0	0	0	0	0	0	-	-	0	0	0	0	0	0	0	0	0	0	0	0	0	1	0	1	-	1	-
RASO001c02_011390	RSp0985	-	putative transport protein (MFS family)	COG0477	E,G,P,R	1	0	1	0	0	0	0	0	0	0	0	0	0	0	-	-	0	0	0	0	0	0	0	0	0	0	0	0	0	0	0	1	0.08161	1	-
RASO001c02_011380	RSp0984	-	putative thiamine-phosphate pyrophosphorylase (thiE)	COG0352	H	1	0	0	0	0	0	1	0	0	0	0	0	0	0	-	-	0	0	0	0	0	0	0	0	0	0	0	0	0	0	0	1	0.10084	1	-
RASO001c02_011370	RALSOp_1100	-	protein of unknown function	-	-	0	0	0	0	0	0	1	0	0	0	0	0	0	0	-	-	0	0	0	0	0	0	0	0	0	0	0	0	0	0	0	1	-	1	-
RASO001c02_011360	RSp0983	-	putative transcription regulator protein, LuxR family	COG2771	K	1	1	0	0	0	0	0	0	0	0	0	0	0	0	-	-	1	0	0	0	0	0	0	0	0	0	0	0	0	0	0	1	0.11283	1	-
RASO001c02_011350	RSp0982	-	conserved hypothethical protein	-	-	1	0	1	0	0	0	0	0	0	0	0	0	0	0	-	-	0	0	0	0	0	0	0	0	0	0	0	0	0	0	0	1	0.15357	1	-
RASO001c02_011340	RALSOp_1097	-	protein of unknown function	-	-	0	0	0	0	0	0	1	0	0	0	0	0	0	0	-	-	0	0	0	0	0	0	0	0	0	0	0	0	0	0	0	1	-	1	-
RASO001c02_011330	RSp0981	-	putative transmembrane protein	COG0840	N,T	0	0	1	0	0	0	0	0	0	0	0	0	0	0	-	-	0	0	0	0	0	0	0	0	0	0	0	0	0	0	0	1	-	1	-
RASO001c02_011320	RALSOp_1095	-	protein of unknown function	-	-	0	0	0	0	0	0	1	0	0	0	0	0	0	0	-	-	0	0	0	0	0	0	0	0	0	0	0	0	0	0	0	1	-	1	-
RASO001c02_011310	RSp0980	narL	Nitrate/nitrite response regulator in two-component regulatory system with NarX, regulates anaerobic respiration and fermentation (LuxR/UhpA familiy)	COG2197	K,T	0	1	0	0	0	0	0	0	0	0	0	0	0	0	-	-	1	0	0	0	0	0	0	0	0	0	0	0	0	0	0	1	-	1	-
RASO001c02_011300	RSp0979	-	putative Nitrate/nitrite sensor protein narX	COG3850	T	0	0	1	0	0	0	0	0	0	0	0	0	0	0	-	-	1	0	0	0	0	0	0	0	0	0	0	0	0	0	0	1	-	1	-
RASO001c02_011290	RSp0978	mobB	Molybdopterin-guanine dinucleotide biosynthesis protein B	COG1763	H	0	1	0	0	0	0	0	0	0	0	0	0	0	0	-	-	0	0	0	0	0	0	0	0	0	0	0	0	0	1	0	1	-	0	RALTA_B2048
RASO001c02_011280	RSp0977	narI	nitrate reductase 1, cytochrome b(NR), gamma subunit	COG2181	C	0	0	1	0	0	0	0	0	0	0	0	0	0	0	-	-	0	0	0	0	0	0	0	0	0	0	0	0	0	0	0	1	-	0	RALTA_B2045
RASO001c02_011270	RSp0976	narJ	Respiratory nitrate reductase subunit	COG2180	C	0	1	0	0	0	0	0	0	0	0	0	0	0	0	-	-	0	0	0	0	0	0	0	0	0	0	0	0	0	0	0	1	-	0	RALTA_B2044
RASO001c02_011260	RSp0975	narH	nitrate reductase 1, Fe-S (beta) subunit	COG1140	C	0	0	0	0	0	0	1	0	0	0	0	0	0	0	-	-	0	0	0	0	0	0	0	0	0	0	0	0	0	0	0	1	-	0	RALTA_B2043
RASO001c02_011250	RSp0974	narG	nitrate reductase 1, alpha subunit	COG5013	C	0	0	1	0	0	0	0	0	0	0	0	0	0	0	-	-	0	0	0	0	0	0	0	0	0	0	0	0	0	1	0	1	-	0	RALTA_B2042
RASO001c02_011240	RSp0973	narK	nitrite extrusion protein (MFS family)	COG2223	P	0	0	1	0	0	0	0	0	0	0	0	0	0	0	-	-	0	1	0	0	0	0	0	0	0	0	0	0	0	0	0	1	-	0	RALTA_B2041
RASO001c02_011230	RSp0972	-	Putative nitrite/nitrate transporter transmembrane protein	COG2223	P	1	0	1	0	0	0	0	0	0	0	0	0	0	0	-	-	0	1	0	0	0	0	0	0	0	0	0	0	0	0	0	1	0.10615	0	RALTA_B2040
RASO001c02_011220	RSp0971	-	conserved membrane protein of unknown function	COG2056	R	0	0	1	0	0	0	0	0	0	0	0	0	0	0	-	-	0	0	0	0	0	0	0	0	0	0	0	0	0	1	0	1	-	0	RALTA_B2096
RASO001c02_011210	RSp0970	-	putative protease	COG0826	O	1	0	0	0	0	0	1	0	0	0	0	0	0	0	-	-	0	0	0	0	0	0	0	0	0	0	0	0	0	0	0	1	0.09687	0	RALTA_B2094
RASO001c02_011200	RSp0969	-	putative protease	COG0826	O	1	1	0	0	0	0	0	0	0	0	0	0	0	0	-	-	0	0	0	0	0	0	0	0	0	0	0	0	0	0	0	1	0.10440	0	RALTA_B2093
RASO001c02_011190	RSp0968	-	conserved hypothethical protein	COG3154	I	1	0	0	0	0	0	1	0	0	0	0	0	0	0	-	-	0	0	0	0	0	0	0	0	0	0	0	0	0	0	0	1	0.12433	0	RALTA_B2092
RASO001c02_011180	RSp0967	-	conserved exported protein of unknown function	COG4273	S	1	0	0	0	0	0	1	0	0	0	0	0	0	0	-	-	0	0	0	0	0	0	0	0	0	0	0	0	0	0	0	1	0.14269	1	-
RASO001c02_011170	RSp0966	-	putative transcription regulator protein, Crp/Fnr family	COG0664	T	1	1	0	0	0	0	0	0	0	0	0	0	0	0	-	-	1	0	0	0	0	0	0	0	0	0	0	0	0	0	0	1	0.13263	1	-
RASO001c02_011160	RSp0965	-	putative ribonucleotide reductase activating transmembrane protein (nrdG)	COG1180	O	1	1	0	0	0	0	0	0	0	0	0	0	0	0	-	-	0	0	0	0	0	0	0	0	0	0	0	0	0	0	0	1	0.12122	1	-
RASO001c02_011150	RSp0964	-	conserved hypothethical protein	-	-	0	0	0	0	0	0	1	0	0	0	0	0	0	0	-	-	0	0	0	0	0	0	0	0	0	0	0	0	0	0	0	1	-	1	-
RASO001c02_011140	RSp0963	-	putative ribonucleotide reductase oxidoreductase protein (nrdD)	COG1328	F	0	1	0	0	0	0	0	0	0	0	0	0	0	0	-	-	0	0	0	0	0	0	0	0	0	0	0	0	0	1	0	1	-	1	-
RASO001c02_011130	RSp0962	-	putative transcriptional regulator	COG1396	K	0	1	0	0	0	0	0	0	0	0	0	0	0	0	-	-	1	0	0	0	0	0	0	0	0	0	0	0	0	0	0	1	-	0	RALTA_B0637
RASO001c02_011120	RALSOp_1075	-	protein of unknown function	-	-	0	0	0	0	0	0	1	0	0	0	0	0	0	0	-	-	0	0	0	0	0	0	0	0	0	0	0	0	0	0	0	1	-	1	-
RASO001c02_011110	RSp0961	kbl	2-amino-3-ketobutyrate CoA ligase (glycine acetyltransferase)	COG0156	H	0	1	0	0	0	0	0	0	0	0	0	0	0	0	-	-	0	0	0	0	0	0	0	0	0	0	0	0	0	0	0	1	-	0	RALTA_B0638
RASO001c02_011100	RSp0960	-	putative NAD-dependent epimerase; possible UDP-glucose 4-epimerase	COG0451	G,M	0	1	0	0	0	0	0	0	0	0	0	0	0	0	-	-	0	0	0	0	0	0	0	0	0	0	0	0	0	0	0	1	-	0	RALTA_B0639
RASO001c02_011090	RSp0959	norR	transcriptional regulator of anaerobic NO reduction and detoxification (EBP family; Sigma-54 interaction domain	COG3604	K,T	0	1	0	0	0	0	0	0	0	0	0	0	0	0	-	-	1	0	0	0	0	0	0	0	0	0	0	0	0	0	0	1	-	0	RALTA_B2089
RASO001c02_011080	RSp0958	-	putative NO-responding regulator (norA)	COG2846	D	0	1	0	0	0	0	0	0	0	0	0	0	0	0	-	-	0	0	0	0	0	0	0	0	0	0	0	0	0	0	0	1	-	1	-
RASO001c02_011070	RSp0957	-	conserved protein of unknown function	COG5544	R	0	0	0	0	0	0	1	0	0	0	0	0	0	0	-	-	0	0	0	0	0	0	0	0	0	0	0	0	0	0	0	1	-	1	-
RASO001c02_011060	RSp0956	-	conserved hypothethical protein	-	-	0	0	0	0	0	0	1	0	0	0	0	0	0	0	-	-	0	0	0	0	0	0	0	0	0	0	0	0	0	0	0	1	-	1	-
RASO001c02_011000	RALSOp_1066	-	protein of unknown function	-	-	0	0	0	0	0	0	1	0	0	0	0	0	0	0	-	-	0	0	0	0	0	0	0	0	0	0	0	0	0	0	0	1	-	1	-
RASO001c02_010990	RALSOp_1067	-	protein of unknown function	-	-	0	0	0	0	0	0	1	0	0	0	0	0	0	0	-	-	0	0	0	0	0	0	0	0	0	0	0	0	0	0	0	1	-	1	-
RASO001c02_010980	RALSOp_1065	-	protein of unknown function	-	-	0	0	0	0	0	0	1	0	0	0	0	0	0	0	-	-	0	0	0	0	0	0	0	0	0	0	0	0	0	0	0	1	-	1	-
RASO001c02_010970	RSp0955	-	putative porin signal peptide protein	COG3203	M	0	0	0	0	1	0	0	0	0	0	0	0	0	0	-	-	0	0	0	0	0	0	0	0	0	0	0	0	0	0	0	1	-	1	-
RASO001c02_010960	RALSOp_1063	-	protein of unknown function	-	-	0	0	0	0	0	0	1	0	0	0	0	0	0	0	-	-	0	0	0	0	0	0	0	0	0	0	0	0	0	1	0	1	-	1	-
RASO001c02_010940	RSp0953	tISRso6b	transposase	COG1484	L	0	1	0	0	0	0	0	0	0	0	0	0	0	0	-	-	0	0	0	0	0	0	0	0	0	0	0	0	0	0	0	0	-	1	-
RASO001c02_010930	RSp0952	tISRso6a	transposase	COG4584	L	0	1	0	0	0	0	0	0	0	0	0	0	0	0	-	-	0	0	0	0	0	0	0	0	0	0	0	0	0	0	0	0	-	1	-
RASO001c02_010910	RSp0950	pntAb	NAD(P) transhydrogenase (Alpha subunit part 2)	COG3288	C	0	0	1	0	0	0	0	0	0	0	0	0	0	0	-	-	0	0	0	0	0	0	0	0	0	0	0	0	0	0	0	1	-	1	-
RASO001c02_010900	RSp0949	pntAa	NAD(P) transhydrogenase (subunit alpha part 1)	COG3288	C	0	0	1	0	0	0	0	0	0	0	0	0	0	0	-	-	0	0	0	0	0	0	0	0	0	0	0	0	0	0	0	1	-	1	-
RASO001c02_010890	RSp0948	-	putative sorbitol dehydrogenase	COG1063	E,R	0	1	0	0	0	0	0	0	0	0	0	0	0	0	-	-	0	0	0	0	0	0	0	0	0	0	0	0	0	0	0	1	-	1	-
RASO001c02_010880	RSp0947	gno	Gluconate 5-dehydrogenase (5-keto-D-gluconate 5- reductase)	COG1028	I,Q,R	0	1	0	0	0	0	0	0	0	0	0	0	0	0	-	-	0	0	0	0	0	0	0	0	0	0	0	0	0	0	0	1	-	1	-
RASO001c02_010870	RSp0946	-	putative gluconate kinase	COG3265	G	0	0	0	0	0	0	1	0	0	0	0	0	0	0	-	-	0	0	0	0	0	0	0	0	0	0	0	0	0	0	0	1	-	1	-
RASO001c02_010860	RSp0945	-	Glyoxylate reductase	COG1052	C,H,R	0	1	0	0	0	0	0	0	0	0	0	0	0	0	-	-	0	0	0	0	0	0	0	0	0	0	0	0	0	0	0	1	-	1	-
RASO001c02_010850	RSp0944	-	putative dimethylmenaquinone methyltransferase	COG0684	H	0	1	0	0	0	0	0	0	0	0	0	0	0	0	-	-	0	0	0	0	0	0	0	0	0	0	0	0	0	0	0	1	-	1	-
RASO001c02_010840	RSp0943	aatA	aspartate aminotransferase A protein	COG0436	E	0	1	0	0	0	0	0	0	0	0	0	0	0	0	-	-	0	0	0	0	0	0	0	0	0	0	0	0	0	0	0	1	-	1	-
RASO001c02_010830	RSp0942	nac	nitrogen assimilation transcriptional regulator	COG0583	K	0	1	0	0	0	0	0	0	0	0	0	0	0	0	-	-	1	0	0	0	0	0	0	0	0	0	0	0	0	0	0	1	-	1	-
RASO001c02_010820	RSp0941	accB	biotin carboxyl carrier protein of acetyl-coa carboxylase (Bccp)	COG0511	I	0	0	0	0	0	0	1	0	0	0	0	0	0	0	-	-	0	0	0	0	0	0	0	0	0	0	0	0	0	0	0	1	-	1	-
RASO001c02_010810	RSp0940	accC	Biotin carboxylase (Acetyl-CoA carboxylase subunit A) (ACC)	COG0439	I	0	1	0	0	0	0	0	0	0	0	0	0	0	0	-	-	0	0	0	0	0	0	0	0	0	0	0	0	0	0	0	1	-	1	-
RASO001c02_010800	RSp0939	-	putative allophanate hydrolase subunit 1	COG2049	E	0	1	0	0	0	0	0	0	0	0	0	0	0	0	-	-	0	0	0	0	0	0	0	0	0	0	0	0	0	0	0	1	-	1	-
RASO001c02_010790	RSp0938	-	conserved hypothethical protein, allophanate hydrolase subunit 2 domain	COG1984	E	0	1	0	0	0	0	0	0	0	0	0	0	0	0	-	-	0	0	0	0	0	0	0	0	0	0	0	0	0	0	0	1	-	1	-
RASO001c02_010780	RSp0937	-	conserved hypothethical protein	COG0511	I	0	0	0	0	0	0	1	0	0	0	0	0	0	0	-	-	0	0	0	0	0	0	0	0	0	0	0	0	0	0	0	1	-	1	-
RASO001c02_010770	RSp0936	-	conserved hypothethical protein	COG1540	R	0	0	0	0	0	0	1	0	0	0	0	0	0	0	-	-	0	0	0	0	0	0	0	0	0	0	0	0	0	0	0	1	-	1	-
RASO001c02_010760	RSp0935	-	oxidoreductase protein	COG4221	R	0	1	0	0	0	0	0	0	0	0	0	0	0	0	-	-	0	0	0	0	0	0	0	0	0	0	0	0	0	0	0	1	-	1	-
RASO001c02_010750	RALSOp_1043	-	protein of unknown function	-	-	0	1	0	0	0	0	0	0	0	0	0	0	0	0	-	-	0	0	0	0	0	0	0	0	0	0	0	0	0	0	0	1	-	1	-
RASO001c02_010740	RSp0934	-	amino acid ABC transporter transmembrane protein	COG0765	E	0	0	1	0	0	0	0	0	0	0	0	0	0	0	-	-	0	0	0	0	0	0	0	0	0	0	0	0	0	0	0	1	-	1	-
RASO001c02_010730	RSp0933	-	amino acid ABC transporter transmembrane protein	COG0765	E	0	0	1	0	0	0	0	0	0	0	0	0	0	0	-	-	0	0	0	0	0	0	0	0	0	0	0	0	0	0	0	1	-	1	-
RASO001c02_010720	RSp0932	-	amino-acid ATP-binding ABC transporter protein	COG1126	E	0	0	1	0	0	0	0	0	0	0	0	0	0	0	-	-	0	0	0	0	0	0	0	0	0	0	0	0	0	0	0	1	-	1	-
RASO001c02_010710	RSp0931	-	putative amino-acid-binding periplasmic abc transporter protein	COG0834	E,T	0	0	0	0	0	1	0	0	0	0	0	0	0	0	-	-	0	0	0	0	0	0	0	0	0	0	0	0	0	0	0	1	-	1	-
RASO001c02_010700	RSp0930	ripS3	Type III effector protein (Skwp3)	-	-	0	0	1	0	0	0	0	1	1	0	0	0	0	0	-	-	0	0	0	0	0	0	0	0	0	0	0	0	0	0	0	1	-	1	-
RASO001c02_010690	RSp0929	-	conserved exported protein of unknown function, cusF-like protein	COG5569	S	1	0	0	0	0	1	0	0	0	0	0	0	0	0	-	-	0	0	0	0	0	0	0	0	0	0	0	0	0	0	0	1	0.12543	1	-
RASO001c02_010680	RSp0928	cusA	copper/silver efflux system, membrane component	COG3696	P	1	0	1	0	0	0	0	0	0	0	0	0	0	0	-	-	0	0	0	0	0	0	0	0	0	0	0	0	0	1	0	1	0.06994	1	-
RASO001c02_010670	RSp0927	-	putative copper/silver efflux system protein CusB precursor	COG0845	M	1	0	0	0	0	0	1	0	0	0	0	0	0	0	-	-	0	0	0	0	0	0	0	0	0	0	0	0	0	0	0	1	0.11135	1	-
RASO001c02_010660	RSp0926	-	putative outer membrane cation efflux protein	COG1538	M,U	1	0	0	0	1	0	0	0	0	0	0	0	0	0	-	-	0	0	0	0	0	0	0	0	0	0	0	0	0	0	0	1	0.12880	1	-
RASO001c02_010650	RSp0925	-	conserved exported protein of unknown function	-	-	1	0	1	0	0	0	0	0	0	0	0	0	0	0	-	-	0	0	0	0	0	0	0	0	0	0	0	0	0	0	0	1	0.16530	1	-
RASO001c02_010640	RALSOp_1031	-	protein of unknown function	COG3293	L	0	0	0	0	0	0	1	0	0	0	0	0	0	0	-	-	0	0	0	0	0	0	0	0	0	0	0	0	0	0	0	1	-	1	-
RASO001c02_010630	RSp0924	-	conserved hypothethical protein	-	-	0	0	0	0	0	0	1	0	0	0	0	0	0	0	-	-	0	0	0	0	0	0	0	0	0	0	0	0	0	0	0	1	-	1	-
RASO001c02_010620	RSp0923	-	conserved protein of unknown function	-	-	0	0	0	0	0	0	1	0	0	0	0	0	0	0	-	-	0	0	0	0	0	0	0	0	0	0	0	0	0	0	0	1	-	1	-
RASO001c02_010610	RALSOp_1028	-	protein of unknown function	-	-	0	0	0	0	0	0	1	0	0	0	0	0	0	0	-	-	0	0	0	0	0	0	0	0	0	0	0	0	0	0	0	1	-	1	-
RASO001c02_010600	RSp0922	-	putative integrase / recombinase protein	COG0582	L	0	0	0	0	0	0	1	0	0	0	0	0	0	0	-	-	0	0	0	0	0	0	0	0	0	0	0	0	0	0	0	0	-	1	-
RASO001c02_010590	RSp0921	-	putative integrase/recombinase protein	COG0582	L	0	1	0	0	0	0	0	0	0	0	0	0	0	0	-	-	0	0	0	0	0	0	0	0	0	0	0	0	0	0	0	0	-	1	-
RASO001c02_010580	RSp0920	-	conserved protein of unknown function	COG4688	S	0	1	0	0	0	0	0	0	0	0	0	0	0	0	-	-	0	0	0	0	0	0	0	0	0	0	0	0	0	0	0	0	-	1	-
RASO001c02_010570	RSp0919	-	conserved protein of unknown function	-	-	0	0	0	0	0	0	1	0	0	0	0	0	0	0	-	-	0	0	0	0	0	0	0	0	0	0	0	0	0	0	0	0	-	1	-
RASO001c02_010560	RSp0918	-	transposase	COG1522	K	0	1	0	0	0	0	0	0	0	0	0	0	0	0	-	-	0	0	0	0	0	0	0	0	0	0	0	0	0	0	0	1	-	1	-
RASO001c02_010550	RSp0917	-	putative two component response regulator transcription regulator protein	COG0745	K,T	0	1	0	0	0	0	0	0	0	0	0	0	0	0	-	-	1	0	0	0	0	0	0	0	0	0	0	0	0	0	0	0	-	1	-
RASO001c02_010540	RALSOp_1021	-	protein of unknown function	-	-	0	0	0	0	0	0	1	0	0	0	0	0	0	0	-	-	0	0	0	0	0	0	0	0	0	0	0	0	0	0	0	1	-	1	-
RASO001c02_010530	RALSOp_1020	-	protein of unknown function	-	-	0	0	0	0	0	0	1	0	0	0	0	0	0	0	-	-	0	0	0	0	0	0	0	0	0	0	0	0	0	0	0	1	-	1	-
RASO001c02_010520	RSp0916	-	putative vacj-related lipoprotein	COG2853	M	0	0	0	0	1	0	0	0	0	0	0	0	0	0	-	-	0	0	0	0	0	0	0	0	0	0	0	0	0	0	0	1	-	1	-
RASO001c02_010510	RSp0915	-	conserved protein of unknown function	-	-	0	0	0	0	0	0	1	0	0	0	0	0	0	0	-	-	0	0	0	0	0	0	0	0	0	0	0	0	0	0	0	1	-	1	-
RASO001c02_010500	RSp0914	ripG1	Lrr-gala family type III effector protein (Gala 1)	COG4886	S	0	0	0	0	0	0	1	1	1	0	0	0	0	0	-	-	0	0	0	0	0	0	0	0	0	0	0	0	0	1	0	1	-	1	-
RASO001c02_010490	RSp0913	-	putative Glucose-fructose oxidoreductase	COG0673	R	0	0	0	0	0	1	0	0	0	0	0	0	0	0	-	-	0	0	0	0	0	0	0	0	0	0	0	0	0	0	0	1	-	1	-
RASO001c02_010480	RSp0912	-	putative glycine cleavage system transcriptional activator (gcvA)	COG0583	K	0	1	0	0	0	0	0	0	0	0	0	0	0	0	-	-	1	0	0	0	0	0	0	0	0	0	0	0	0	0	0	1	-	1	-
RASO001c02_010470	RSp0911	-	putative salicylate hydroxylase oxidoreductase (nahG)	COG0654	C,H	0	0	0	0	0	0	1	0	0	0	0	0	0	0	-	-	0	0	0	0	0	0	0	0	0	0	0	0	0	0	0	1	-	1	-
RASO001c02_010460	RSp0910	-	putative transcription regulator protein, LysR	COG0583	K	0	1	0	0	0	0	0	0	0	0	0	0	0	0	-	-	1	0	0	0	0	0	0	0	0	0	0	0	0	0	0	1	-	1	-
RASO001c02_010450	RSp0909	-	Putative DSBA oxidoreductase	COG2761	Q	0	1	0	0	0	0	0	0	0	0	0	0	0	0	-	-	0	0	0	0	0	0	0	0	0	0	0	0	0	0	0	1	-	1	-
RASO001c02_010440	RSp0908	-	putative bacterial luciferase-like oxidoreductase protein	COG2141	C	0	1	0	0	0	0	0	0	0	0	0	0	0	0	-	-	0	0	0	0	0	0	0	0	0	0	0	0	0	0	0	1	-	1	-
RASO001c02_010430	RSp0907	-	conserved hypothethical protein, RmlC-like cupins domain	-	-	0	0	0	0	0	0	1	0	0	0	0	0	0	0	-	-	0	0	0	0	0	0	0	0	0	0	0	0	0	0	0	1	-	1	-
RASO001c02_010420	RALSOp_1009	-	protein of unknown function	-	-	0	0	0	0	0	0	1	0	0	0	0	0	0	0	-	-	0	0	0	0	0	0	0	0	0	0	0	0	0	0	0	1	-	1	-
RASO001c02_010410	RALSOp_1008	-	protein of unknown function	-	-	0	0	0	0	0	0	1	0	0	0	0	0	0	0	-	-	0	0	0	0	0	0	0	0	0	0	0	0	0	0	0	1	-	1	-
RASO001c02_010400	RSp0906	-	putative signal peptide protein	-	-	0	0	0	0	0	1	0	0	0	0	0	0	0	0	-	-	0	0	0	0	0	0	0	0	0	0	0	0	0	0	0	1	-	1	-
RASO001c02_010390	RSp0905	-	putative transmembrane protein	-	-	0	0	1	0	0	0	0	0	0	0	0	0	0	0	-	-	0	0	0	0	0	0	0	0	0	0	0	0	0	0	0	1	-	1	-
RASO001c02_010380	RSp0904	-	putative choline dehydrogenase and related flavoproteins oxidoreductase	COG2303	E	0	0	0	0	0	0	1	0	0	0	0	0	0	0	-	-	0	0	0	0	0	0	0	0	0	0	0	0	0	0	0	1	-	1	-
RASO001c02_010370	RSp0903	-	putative transmembrane protein	-	-	0	0	1	0	0	0	0	0	0	0	0	0	0	0	-	-	0	0	0	0	0	0	0	0	0	0	0	0	0	0	0	1	-	1	-
RASO001c02_010360	RSp0902	-	putative integrase/recombinase protein	COG0582	L	0	1	0	0	0	0	0	0	0	0	0	0	0	0	-	-	0	0	0	0	0	0	0	0	0	0	0	0	0	0	0	1	-	1	-
RASO001c02_010350	RSp0901	-	conserved protein of unknown function	-	-	0	0	0	0	0	0	1	0	0	0	0	0	0	0	-	-	0	0	0	0	0	0	0	0	0	0	0	0	0	0	0	1	-	1	-
RASO001c02_010340	RSp0900	popF2 (ripF1_2)	Type III secretion translocon protein RipF1_2 (formerly POPF2)	-	-	0	0	0	1	0	0	0	1	1	0	0	0	0	0	-	-	0	0	0	0	0	0	0	0	0	0	0	0	0	0	0	0	-	1	-
RASO001c02_010330	RSp0899	-	putative hydratase/decarboxylase protein	COG3971	Q	0	0	0	0	0	0	1	0	0	0	0	0	0	0	-	-	0	0	0	0	0	0	0	0	0	0	0	0	0	1	0	1	-	1	-
RASO001c02_010320	RSp0898	dsbA	thiol:disulfide interchange signal peptide protein	COG0526	C,O	0	0	0	0	0	1	0	0	0	0	0	0	0	0	-	-	0	0	0	0	0	0	0	0	0	0	0	0	0	0	0	1	-	1	-
RASO001c02_010310	RSp0897	-	conserved exported protein of unknown function	-	-	0	0	0	0	0	0	1	0	0	0	0	0	0	0	-	-	0	0	0	0	0	0	0	0	0	0	0	0	0	0	0	1	-	1	-
RASO001c02_010300	RALSOp_0997	-	protein of unknown function	-	-	0	0	0	0	0	0	1	0	0	0	0	0	0	0	-	-	0	0	0	0	0	0	0	0	0	0	0	0	0	0	0	1	-	1	-
RASO001c02_010290	RSp0896	pcaK	4-hydroxybenzoate transporter	COG0477	E,G,P,R	0	0	1	0	0	0	0	0	0	0	0	0	0	0	-	-	0	0	0	0	0	0	0	0	0	0	0	0	0	0	0	1	-	1	-
RASO001c02_010280	RSp0895	mhpE	4-Hydroxy-2-oxovalerate aldolase; utilizes MHP (HOA)	COG0119	E	0	1	0	0	0	0	0	0	0	0	0	0	0	0	-	-	0	0	0	0	0	0	0	0	0	0	0	0	0	0	0	1	-	0	RALTA_B0399
RASO001c02_010270	RSp0894	mhpF	acetaldehyde dehydrogenase, NAD-binding	COG4569	Q	0	1	0	0	0	0	0	0	0	0	0	0	0	0	-	-	0	0	0	0	0	0	0	0	0	0	0	0	0	0	0	1	-	0	RALTA_B0400
RASO001c02_010260	RSp0893	-	putative tautomerase	COG1942	R	0	0	0	0	0	0	1	0	0	0	0	0	0	0	-	-	0	0	0	0	0	0	0	0	0	0	0	0	0	0	0	1	-	1	-
RASO001c02_010250	RSp0892	-	4-oxalocrotonate decarboxylase	COG3971	Q	0	0	0	0	0	0	1	0	0	0	0	0	0	0	-	-	0	0	0	0	0	0	0	0	0	0	0	0	0	0	0	1	-	1	-
RASO001c02_010240	RSp0891	mhpD	2-keto-4-pentenoate hydratase (2-hydroxypentadienoic acid hydratase)	COG3971	Q	0	0	0	0	0	0	1	0	0	0	0	0	0	0	-	-	0	0	0	0	0	0	0	0	0	0	0	0	0	0	0	1	-	0	RALTA_B0401
RASO001c02_010230	RSp0890	-	Aldehyde dehydrogenase	COG1012	C	0	1	0	0	0	0	0	0	0	0	0	0	0	0	-	-	0	0	0	0	0	0	0	0	0	0	0	0	0	0	0	1	-	1	-
RASO001c02_010220	RSp0889	-	putative HCOMODA decarboxylase (CmtD), Class II aldolase/adducin domain	COG0235	G	0	0	0	0	0	0	1	0	0	0	0	0	0	0	-	-	0	0	0	0	0	0	0	0	0	0	0	0	0	0	0	1	-	1	-
RASO001c02_010210	RALSOp_0988	-	protein of unknown function	-	-	0	1	0	0	0	0	0	0	0	0	0	0	0	0	-	-	0	0	0	0	0	0	0	0	0	0	0	0	0	0	0	1	-	1	-
RASO001c02_010200	RSp0888	cmtC	putative 2,3-dihydroxy-p-cumate-3,4-dioxygenase oxidoreductase protein	COG0346	E	0	1	0	0	0	0	0	0	0	0	0	0	0	0	-	-	0	0	0	0	0	0	0	0	0	0	0	0	0	0	0	1	-	1	-
RASO001c02_010190	RSp0887	-	putative HTH-type transcriptional regulator, LysR family	COG0583	K	0	1	0	0	0	0	0	0	0	0	0	0	0	0	-	-	1	0	0	0	0	0	0	0	0	0	0	0	0	0	0	1	-	1	-
RASO001c02_010180	RSp0886	glnA	Glutamine synthetase 1 (Glutamine synthetase I) (Glutamate--ammonia ligase I) (GSI)	COG0174	E	0	1	0	0	0	0	0	0	0	0	0	0	0	0	-	-	0	0	0	0	0	0	0	0	0	0	0	0	0	0	0	1	-	1	-
RASO001c02_010170	RSp0885	ripAQ	type III effector protein	-	-	0	0	0	0	0	0	1	1	1	0	0	0	0	0	-	-	0	0	0	0	0	0	0	0	0	0	0	0	0	1	0	1	-	1	-
RASO001c02_010160	RSp0884	ftsK	DNA translocase ftsK	COG1674	D	1	0	1	0	0	0	0	0	0	0	0	0	0	0	-	-	0	0	0	0	0	0	0	0	0	0	0	0	0	0	0	1	0.07830	1	-
RASO001c02_010150	RSp0883	-	conserved hypothethical protein	-	-	0	0	0	0	0	0	1	0	0	0	0	0	0	0	-	-	0	0	0	0	0	0	0	0	0	0	0	0	0	0	0	1	-	1	-
RASO001c02_010140	RSp0882	-	Putative type III effector protein	-	-	1	1	0	0	0	0	0	0	0	0	0	0	0	0	-	-	0	0	0	0	0	0	0	0	0	0	0	0	0	0	0	1	0.08479	1	-
RASO001c02_010130	RSp0881	-	conserved hypothethical protein, putative glycosyl hydrolase protein	-	-	1	0	0	1	0	0	0	0	0	0	0	0	1	0	-	-	0	0	0	0	0	0	0	0	0	0	0	0	0	0	0	1	0.06600	1	-
RASO001c02_010120	RSp0880	pglA	Polygalacturonase precursor (pectinase)	COG5434	M	0	0	0	1	0	0	0	0	1	0	0	0	0	0	-	-	0	0	0	0	0	0	0	0	0	0	0	0	0	0	0	1	-	1	-
RASO001c02_010110	RSp0879	ripAO	type III effector protein	COG0532	J	1	0	0	0	0	0	1	1	1	0	0	0	0	0	-	-	0	0	0	0	0	0	0	0	0	0	0	0	0	0	0	1	0.19457	1	-
RASO001c02_010100	RSp0878	prhA	outer membrane receptor, type III secretion system	COG1629	P	1	0	0	0	1	0	0	0	1	0	0	0	0	0	-	-	0	0	0	0	0	0	0	0	0	0	0	0	0	1	0	1	0.08057	1	-
RASO001c02_010090	RALSOp_0976	-	protein of unknown function	-	-	0	0	0	0	0	0	1	0	0	0	0	0	0	0	-	-	0	0	0	0	0	0	0	0	0	0	0	0	0	0	0	1	-	1	-
RASO001c02_010080	RSp0877	popA (ripX)	type III effector	-	-	1	0	0	1	0	0	0	1	1	0	0	0	0	0	-	-	0	0	0	0	0	0	0	0	0	0	0	0	0	0	0	1	0.12675	1	-
RASO001c02_010070	RSp0876	popB (ripAB)	type III effector	-	-	1	0	0	1	0	0	0	1	1	0	0	0	0	0	-	-	0	0	0	0	0	0	0	0	0	0	0	0	0	0	0	1	0.11144	1	-
RASO001c02_010060	RSp0875	popC (ripAC)	leucine-rich repeat protein type III effector protein	COG4886	S	0	0	0	1	0	0	0	1	1	0	0	0	0	0	-	-	0	0	0	0	0	0	0	0	0	0	0	0	0	1	0	1	-	1	-
RASO001c02_010050	RSp0874	hrcC	Type III secretion protein	COG1450	N,U	1	0	0	0	1	0	0	0	1	0	0	0	0	0	-	-	0	0	0	0	1	0	0	0	0	0	0	0	0	0	0	1	0.04456	0	RALTA_B1260
RASO001c02_010040	RSp0873	hrpB	Transcriptional activator of hrp genes cluster, AraC type family	COG2207	K	0	0	0	0	0	0	1	0	1	0	0	0	0	0	-	-	1	0	0	0	1	0	0	0	0	0	0	0	0	0	0	1	-	1	-
RASO001c02_010030	RSp0872	hrcT	Hrp conserved hrct protein, Type III secretion system inner membrane protein	COG4791	U	1	0	1	0	0	0	0	0	1	0	0	0	0	0	-	-	0	1	0	0	1	0	0	0	0	0	0	0	0	0	0	1	0.05885	0	RALTA_B1251
RASO001c02_010020	RSp0871	hrpD	Type III secretion protein HrpD, hrpB7-like protein	COG1196	D	1	0	0	0	0	0	1	0	1	0	0	0	0	0	-	-	0	0	0	0	0	0	0	0	0	0	0	0	0	0	0	1	0.06163	0	RALTA_B1254
RASO001c02_010010	RSp0870	hrcN	type III secretion system ATPase	COG1157	N,U	1	1	0	0	0	0	0	0	1	0	0	0	0	0	-	-	0	0	0	0	1	0	0	0	0	0	0	0	0	0	0	1	0.04122	0	RALTA_B1253
RASO001c02_010000	RSp0869	hrpF	type III secretion system protein hrpF	COG1317,COG3343	K,N,U	1	1	0	0	0	0	0	0	1	0	0	0	0	0	-	-	0	0	0	0	1	0	0	0	0	0	0	0	0	0	0	1	0.09207	1	-
RASO001c02_009990	RSp0868	hrpH	Type III secretion system protein hrpH	-	-	0	0	0	0	0	0	1	0	1	0	0	0	0	0	-	-	0	0	0	0	0	0	0	0	0	0	0	0	0	0	0	1	-	1	-
RASO001c02_009980	RSp0867	hrcJ	Type III secretion system lipoprotein HrcJ	COG4669	U	1	0	0	0	1	0	0	0	1	0	0	0	0	0	-	-	0	1	0	0	1	0	0	0	0	0	0	0	0	0	0	1	0.03952	0	RALTA_B1256
RASO001c02_009970	RSp0866	hrpJ	Type III secretion protein HrpJ, HrpB2-like protein	-	-	1	0	0	0	0	0	1	0	1	0	0	0	0	0	-	-	0	0	0	0	0	0	0	0	0	0	0	0	0	0	0	1	0.04753	1	-
RASO001c02_009960	RSp0865	hrpK	Type III secretion protein HrpB1/HrpK	-	-	1	0	0	0	0	0	1	0	1	0	0	0	0	0	-	-	0	0	0	0	1	0	0	0	0	0	0	0	0	0	0	1	0.06260	1	-
RASO001c02_009950	RALSOp_0962	-	protein of unknown function	-	-	0	1	0	0	0	0	0	0	0	0	0	0	0	0	-	-	0	0	0	0	0	0	0	0	0	0	0	0	0	0	0	1	-	1	-
RASO001c02_009940	RSp0864	hrcU	Hypersensitivity response secretion protein hrcU, Type III secretion exporter	COG1377	N,U	1	0	1	0	0	0	0	0	1	0	0	0	0	0	-	-	0	1	0	0	1	0	0	0	0	0	0	0	0	0	0	1	0.04431	1	-
RASO001c02_009930	RSp0863	hrcV	Hypersensitivity response secretion protein hrcV, Type III secretory pathway component	COG4789	U	0	0	1	0	0	0	0	0	1	0	0	0	0	0	-	-	0	1	0	0	1	0	0	0	0	0	0	0	0	1	0	1	-	0	RALTA_B1262
RASO001c02_009920	RSp0862	hpaP	Type III secretion protein HpaP, HRP-associated protein	COG0810	M	0	1	0	0	0	0	0	0	1	0	0	0	0	0	-	-	0	0	0	0	0	0	0	0	0	0	0	0	0	0	0	1	-	1	-
RASO001c02_009910	RALSOp_0958	-	conserved hypothethical protein	-	-	0	0	0	0	0	0	1	0	0	0	0	0	0	0	-	-	0	0	0	0	0	0	0	0	0	0	0	0	0	0	0	1	-	1	-
RASO001c02_009900	RSp0861	hrpQ	type III secretion system apparatus protein HrcQ	COG1886	N,U	1	1	0	0	0	0	0	0	1	0	0	0	0	0	-	-	0	0	0	0	1	0	0	0	0	0	0	0	0	1	0	1	0.06785	0	RALTA_B1263
RASO001c02_009890	RSp0860	hrcR	Hypersensitivity response secretion protein hrcR, type III secretion system	COG4790	U	1	0	1	0	0	0	0	0	1	0	0	0	0	0	-	-	0	1	0	0	1	0	0	0	0	0	0	0	0	1	0	1	0.02562	0	RALTA_B1264
RASO001c02_009880	RSp0859	hrcS	Type III secretion protein HrcS	COG4794	U	1	0	1	0	0	0	0	0	1	0	0	0	0	0	-	-	0	0	0	0	1	0	0	0	0	0	0	0	0	0	0	1	0.03079	0	RALTA_B1261
RASO001c02_009870	RSp0858	hrpV	type III secretion system protein HrpV, HpaA_like protein	-	-	1	0	0	0	0	0	1	0	1	0	0	0	0	0	-	-	0	0	0	0	1	0	0	0	0	0	0	0	0	0	0	1	0.09313	1	-
RASO001c02_009860	RSp0857	hrpW	type III secretion protein HrpW, hrpD5-like protein	-	-	1	1	0	0	0	0	0	0	1	0	0	0	0	0	-	-	0	0	0	0	1	0	0	0	0	0	0	0	0	0	0	0	0.06438	1	-
RASO001c02_009850	RSp0856	hrpX	regulator of hrp gene cluster, AraC family	-	-	1	0	0	0	0	0	1	0	1	0	0	0	0	0	-	-	0	0	0	0	1	0	0	0	0	0	0	0	0	0	0	1	0.07701	1	-
RASO001c02_009840	RSp0855	hrpY	regulator of type III secretion system	-	-	1	0	0	1	0	0	0	0	1	0	0	0	0	0	-	-	0	0	0	0	1	0	0	0	0	0	0	0	0	0	0	1	0.03900	1	-
RASO001c02_009830	RSp0854	hrpZ	type III secretion system protein hrpZ	-	-	1	0	0	1	0	0	0	0	1	0	0	0	0	0	-	-	0	0	0	0	0	0	0	0	0	0	0	0	0	0	0	1	0.10850	1	-
RASO001c02_009820	RSp0853	hpaB	Type III secretion system protein, hypothetical tir chaperone-like protein	-	-	1	1	0	0	0	0	0	0	1	0	0	0	0	0	-	-	0	0	0	0	0	0	0	0	0	0	0	0	0	0	0	1	0.03957	1	-
RASO001c02_009810	RSp0852	hrpG	Transcriptional regulator of hrp gene cluster, OmpR family	COG0745	K,T	1	1	0	0	0	0	0	0	1	0	1	0	0	0	-	-	1	0	0	0	0	0	0	0	0	0	0	0	0	1	0	1	0.05675	1	-
RASO001c02_009800	RSp0851	prhJ	transcription regulator for hrp genes expression	COG2197,COG2771,COG2197	K,T	1	0	0	0	0	0	1	0	1	0	1	0	0	0	-	-	1	0	0	0	0	0	0	0	0	0	0	0	0	0	0	1	0.07949	1	-
RASO001c02_009790	RSp0850	prhR	regulatory protein(3-compartiment signal transduction system, component prhr transmembrane protein)	COG3712	P,T	1	0	0	0	0	1	0	0	1	0	1	0	0	0	-	-	1	0	0	0	0	0	0	0	0	0	0	0	0	0	0	1	0.06967	1	-
RASO001c02_009780	RSp0849	prhI	Regulatory protein (3-compartiment signal transduction system, sigma factor prhi transcription regulator protein)	COG1595	K	1	1	0	0	0	0	0	0	1	0	1	0	0	0	-	-	1	0	0	0	0	0	0	0	0	0	0	0	0	1	0	1	0.03602	1	-
RASO001c02_009770	RALSOp_0944	-	protein of unknown function	-	-	0	0	0	0	0	0	1	0	0	0	0	0	0	0	-	-	0	0	0	0	0	0	0	0	0	0	0	0	0	1	0	1	-	1	-
RASO001c02_009760	RSp0848	hpaD	Putative chaperone protein	-	-	1	1	0	0	0	0	0	0	1	0	0	0	0	0	-	-	0	0	0	0	0	0	0	0	0	0	0	0	0	0	0	1	0.09946	1	-
RASO001c02_009750	RSp0847	ripA4	type III effector family protein AWR1	COG0265	O	0	0	0	0	1	0	0	1	1	0	0	0	0	0	-	-	0	0	0	0	0	0	0	0	0	0	0	0	0	1	0	1	-	1	-
RASO001c02_009740	RSp0846	ripA3	type III effector, AWR3	-	-	0	0	0	0	0	0	1	1	1	0	0	0	0	0	-	-	0	0	0	0	0	0	0	0	0	0	0	0	0	1	0	1	-	1	-
RASO001c02_009730	RSp0845	ripAN	type III effector protein	-	-	1	0	0	0	1	0	0	1	1	0	0	0	0	0	-	-	0	0	0	0	0	0	0	0	0	0	0	0	0	1	0	1	0.12134	1	-
RASO001c02_009720	RSp0844	-	conserved hypothethical protein, predicted nucleoside-diphosphate-sugar epimerase protein	COG0702	G,M	0	0	0	0	0	0	1	0	0	0	0	0	0	0	-	-	0	0	0	0	0	0	0	0	0	0	0	0	0	0	0	1	-	1	-
RASO001c02_009710	RSp0843	-	putative transcription regulator protein	COG1733	K	1	0	0	0	0	0	1	0	0	0	0	0	0	0	-	-	1	0	0	0	0	0	0	0	0	0	0	0	0	0	0	1	0.07307	1	-
RASO001c02_009700	RSp0842	hpaG	putative leucine-rich-repeat type III effector protein (popC-like)	COG4886	S	0	0	0	1	0	0	0	0	1	0	0	0	0	0	-	-	0	0	0	0	0	0	0	0	0	0	0	0	0	0	0	1	-	1	-
RASO001c02_009690	RALSOp_0936	-	conserved hypothethical protein (modular protein)	-	-	0	0	0	0	0	0	1	0	0	0	0	0	0	0	-	-	0	0	0	0	0	0	0	0	0	0	0	0	0	0	0	1	-	1	-
RASO001c02_009680	RSp0841	-	conserved exported protein of unknown function	COG0741	M	1	0	0	0	0	1	0	0	0	0	0	0	0	0	-	-	0	0	0	0	0	0	0	0	0	0	0	0	0	0	0	1	0.06325	1	-
RASO001c02_009670	RSp0840	-	putative methyl-accepting chemotaxis transducer transmembrane protein	COG0840	N,T	0	0	1	0	0	0	0	0	1	0	0	0	0	0	-	-	0	0	0	0	0	0	0	0	0	0	0	0	0	0	0	1	-	1	-
RASO001c02_009660	RSp0839	-	conserved protein of unknown function	-	-	0	0	0	0	0	0	1	0	0	0	0	0	0	0	-	-	0	0	0	0	0	0	0	0	0	0	0	0	0	0	0	1	-	1	-
RASO001c02_009650	RSp0838	ripAI	Type III effector protein	-	-	0	0	0	0	0	0	1	1	1	0	0	0	0	0	-	-	0	0	0	0	0	0	0	0	0	0	0	0	0	0	0	1	-	1	-
RASO001c02_009640	RSp0837	-	conserved hypothethical protein	-	-	0	0	0	0	0	0	1	0	0	0	0	0	1	0	-	-	0	0	0	0	0	0	0	0	0	0	0	0	0	0	0	1	-	1	-
RASO001c02_009630	RSp0836	-	putative nicotinate phosphoribosyltransferase-related protein	COG1488	H	0	0	0	0	0	0	1	0	0	0	0	0	0	0	-	-	0	0	0	0	0	0	0	0	0	0	0	0	0	0	0	1	-	1	-
RASO001c02_009620	RSp0835	-	bifunctional nicotinamide mononucleotide adenylyltransferase/ADP-ribose pyrophosphatase	COG1051,COG1056	F,H	0	1	0	0	0	0	0	0	0	0	0	0	0	0	-	-	0	0	0	0	0	0	0	0	0	0	0	0	0	0	0	1	-	1	-
RASO001c02_009610	RSp0834	exuT	Hexuronate transporter	COG0477	E,G,P,R	0	0	1	0	0	0	0	0	0	0	0	0	0	0	-	-	0	1	0	0	0	0	0	0	0	0	0	0	0	0	0	1	-	1	-
RASO001c02_009600	RSp0833	pehC	Polygalacturonase	COG5434	M	0	0	0	1	0	0	0	0	1	0	0	0	1	0	-	-	0	0	0	0	0	0	0	0	0	0	0	0	0	0	0	1	-	1	-
RASO001c02_009590	RSp0832	-	conserved hypothethical protein, putative gluconolactonase	COG3386	G	0	0	0	0	0	0	1	0	0	0	0	0	0	0	-	-	0	0	0	0	0	0	0	0	0	0	0	0	0	0	0	1	-	1	-
RASO001c02_009580	RSp0831	-	putative nad-dependent epimerase/dehydratase	COG0451	G,M	1	1	0	0	0	0	0	0	0	0	0	0	0	0	-	-	0	0	0	0	0	0	0	0	0	0	0	0	0	0	0	1	0.04852	1	-
RASO001c02_009570	RSp0830	garD	(D)-galactarate dehydrogenase	COG2721	G	1	1	0	0	0	0	0	0	0	0	0	0	0	0	-	-	0	0	0	0	0	0	0	0	0	0	0	0	0	0	0	1	0.03549	1	-
RASO001c02_009560	RSp0829	gudD	(D)-glucarate dehydratase 1	COG4948	M,R	1	1	0	0	0	0	0	0	0	0	0	0	0	0	-	-	0	0	0	0	0	0	0	0	0	0	0	0	0	0	0	1	0.04486	1	-
RASO001c02_009550	RSp0828	-	putative glucarate transporter (D-glucarate permease)(gudP)	COG0477	E,G,P,R	1	0	1	0	0	0	0	0	0	0	0	0	0	0	-	-	0	1	0	0	0	0	0	0	0	0	0	0	0	0	0	1	0.03635	1	-
RASO001c02_009540	RSp0827	aldH	NADP-dependent fatty aldehyde dehydrogenase	COG1012	C	1	0	0	0	0	0	1	0	0	0	0	0	0	0	-	-	0	0	0	0	0	0	0	0	0	0	0	0	0	0	0	1	0.04380	1	-
RASO001c02_009530	RSp0826	kdgD	5-dehydro-4-deoxyglucarate dehydratase (KDGDH)	COG0329	E,M	1	1	0	0	0	0	0	0	0	0	0	0	0	0	-	-	0	0	0	0	0	0	0	0	0	0	0	0	0	0	0	1	0.02828	1	-
RASO001c02_009520	RALSOp_0919	-	protein of unknown function	-	-	0	0	0	0	0	0	1	0	0	0	0	0	0	0	-	-	0	0	0	0	0	0	0	0	0	0	0	0	0	0	0	1	-	1	-
RASO001c02_009510	RSp0825	-	putative spermidine synthase (speE-like)	COG0421	E	1	1	0	0	0	0	0	0	0	0	0	0	0	0	-	-	0	0	0	0	0	0	0	0	0	0	0	0	0	0	0	1	0.06159	1	-
RASO001c02_009500	RSp0824	-	putative gluconolactonase (D-glucono-delta-lactone lactonohydrolase) protein	COG3386	G	0	0	0	0	0	0	1	0	0	0	0	0	1	0	-	-	0	0	0	0	0	0	0	0	0	0	0	0	0	0	0	1	-	1	-
RASO001c02_009490	RSp0823	-	putative transcriptional regulator, LysR family	COG0583	K	1	0	1	0	0	0	0	0	0	0	0	0	0	0	-	-	1	0	0	0	0	0	0	0	0	0	0	0	0	0	0	1	0.04875	1	-
RASO001c02_009480	RSp0822	ripAF1	Type III effector protein (avrpphf family)	-	-	0	0	0	0	0	0	1	1	1	0	0	0	0	0	-	-	0	0	0	0	0	0	0	0	0	0	0	0	0	0	0	1	-	1	-
RASO001c02_009470	RSp0821	-	conserved membrane protein of unknown function	COG0697	E,G,R	0	0	1	0	0	0	0	0	0	0	0	0	0	0	-	-	0	0	0	0	0	0	0	0	0	0	0	0	0	0	0	1	-	1	-
RASO001c02_009460	RSp0820	-	putative 3-carboxymuconate cyclase / quinoprotein amine dehydrogenase, beta chain-like;	COG3391	S	0	0	0	0	0	0	1	0	0	0	0	0	0	0	-	-	0	0	0	0	0	0	0	0	0	0	0	0	0	0	0	1	-	1	-
RASO001c02_009450	RSp0819	-	Multidrug resistance protein	COG0845	M	0	0	1	0	0	0	0	0	0	0	0	0	0	0	-	-	0	0	0	0	0	0	0	0	0	0	0	0	0	0	0	1	-	1	-
RASO001c02_009440	RSp0818	-	component of efflux pump	COG0841	V	0	0	1	0	0	0	0	0	0	0	0	0	0	0	-	-	0	0	0	0	0	0	0	0	0	0	0	0	0	0	0	1	-	1	-
RASO001c02_009430	RSp0817	-	outer membrane drug efflux lipoprotein	COG1538	M,U	0	0	0	0	1	0	0	0	0	0	0	0	0	0	-	-	0	0	0	0	0	0	0	0	0	0	0	0	0	0	0	1	-	1	-
RASO001c02_009420	RSp0816	-	putative transcription regulator protein, TetR family	COG1309	K	0	1	0	0	0	0	0	0	0	0	0	0	0	0	-	-	1	0	0	0	0	0	0	0	0	0	0	0	0	0	0	1	-	1	-
RASO001c02_009410	RSp0815	-	putative transcription regulator protein, TetR family	COG1309	K	0	1	0	0	0	0	0	0	0	0	0	0	0	0	-	-	1	0	0	0	0	0	0	0	0	0	0	0	0	0	0	1	-	1	-
RASO001c02_009400	RSp0814	mqo	malate:quinone oxidoreductase (Malate dehydrogenase [acceptor])	COG0579	R	1	1	0	0	0	0	0	0	0	0	0	0	0	0	-	-	0	0	0	0	0	0	0	0	0	0	0	0	0	0	0	1	0.03969	1	-
RASO001c02_009390	RSp0813	-	putative signal transduction eal-ggdef domains transmembrane protein	COG2200,COG2199	T	0	0	1	0	0	0	0	0	0	0	0	0	0	0	-	-	0	0	0	0	0	0	0	0	0	0	0	0	0	0	0	1	-	1	-
RASO001c02_009380	RSp0812	-	conserved hypothethical protein	-	-	0	0	0	0	0	0	1	0	0	0	0	0	0	0	-	-	0	0	0	0	0	0	0	0	0	0	0	0	0	0	0	1	-	1	-
RASO001c02_009370	RSp0811	-	putative Vitamin B12 transporter btuB precursor (Cobalamin receptor)(btuB)	COG1629	P	1	0	0	0	1	0	0	0	0	0	0	0	0	0	-	-	0	0	0	0	0	0	0	0	0	0	0	0	0	1	0	1	0.06360	1	-
RASO001c02_009360	RSp0810	atpC	ATP synthase epsilon chain (ATP synthase F1 sector epsilon subunit)	COG0355	C	1	1	0	0	0	0	0	0	0	0	0	0	0	0	-	-	0	1	0	0	0	0	0	0	0	0	0	0	0	0	0	1	0.03692	1	-
RASO001c02_009350	RSp0809	-	conserved protein of unknown function	-	-	0	0	0	0	0	0	1	0	0	0	0	0	0	0	-	-	0	0	0	0	0	0	0	0	0	0	0	0	0	0	0	1	-	1	-
RASO001c02_009340	RALSOp_0901	-	protein of unknown function	COG0583	K	0	0	0	0	0	0	1	0	0	0	0	0	0	0	-	-	1	0	0	0	0	0	0	0	0	0	0	0	0	0	0	1	-	1	-
RASO001c02_009330	RALSOp_0900	-	protein of unknown function	-	-	0	0	0	0	0	0	1	0	0	0	0	0	0	0	-	-	0	0	0	0	0	0	0	0	0	0	0	0	0	0	0	1	-	1	-
RASO001c02_009320	RSp0808	-	conserved exported protein of unknown function	-	-	1	0	1	0	0	0	0	0	0	0	0	0	0	0	-	-	0	0	0	0	0	0	0	0	0	0	0	0	0	0	0	1	0.06100	1	-
RASO001c02_009310	RSp0807	fdxA	Ferredoxin 1	COG1146	C	1	1	0	0	0	0	0	0	0	0	0	0	0	0	-	-	0	0	0	0	0	0	0	0	0	0	0	0	0	0	0	1	0.06028	1	-
RASO001c02_009300	RSp0806	-	conserved membrane protein of unknown function, DUF962	COG4539	S	0	0	1	0	0	0	0	0	0	0	0	0	0	0	-	-	0	0	0	0	0	0	0	0	0	0	0	0	0	0	0	1	-	1	-
RASO001c02_009290	RSp0805	-	putative transcription regulator protein	COG0664	T	0	1	0	0	0	0	0	0	0	0	0	0	0	0	-	-	1	0	0	0	0	0	0	0	0	0	0	0	0	0	0	1	-	1	-
RASO001c02_009280	RSp0804	fusA	Elongation factor G 1 (EF-G 1)	COG0480	J	0	1	0	0	0	0	0	0	0	0	0	0	0	0	-	-	0	0	0	0	0	0	0	0	0	0	0	0	0	0	0	1	-	1	-
RASO001c02_009270	RSp0803	-	Conserved exported protein of unknown function	COG5295	U,W	0	0	1	0	0	0	0	0	0	0	0	0	0	0	-	-	0	0	0	0	0	0	0	0	0	0	0	0	0	0	0	0	-	1	-
RASO001c02_009260	RSp0802	-	putative di-and tricarboxylate transporters transmembrane protein	COG0471	P	0	0	1	0	0	0	0	0	0	0	0	0	0	0	-	-	0	0	0	0	0	0	0	0	0	0	0	0	0	0	0	1	-	1	-
RASO001c02_009250	RSp0801	-	putative transcription regulator	COG0038,COG1396	K,P	1	0	0	0	0	0	1	0	0	0	0	0	0	0	-	-	1	0	0	0	0	0	0	0	0	0	0	0	0	0	0	1	0.06011	1	-
RASO001c02_009240	RSp0800	dnaE	DNA polymerase III, alpha subunit	COG0587	L	1	1	0	0	0	0	0	0	0	0	0	0	0	0	-	-	0	0	0	0	0	0	0	0	0	0	0	0	0	0	0	1	0.04525	0	RALTA_B0874
RASO001c02_009230	RSp0799	imuB	required for the error-prone processing of DNA lesions along with dnaE2 and imuA	COG0389	L	0	1	0	0	0	0	0	0	0	0	0	0	0	0	-	-	0	0	0	0	0	0	0	0	0	0	0	0	0	0	0	0	-	0	RALTA_B0873
RASO001c02_009220	RSp0798	imuA	DNA damage-inducible mutagenesis protein	COG0468,COG4544	L,S	0	0	0	0	0	0	1	0	0	0	0	0	0	0	-	-	0	0	0	0	0	0	0	0	0	0	0	0	0	0	0	1	-	0	RALTA_B0872
RASO001c02_009210	RSp0797	-	putative transport transmembrane protein, major facilitator superfamily	COG0477	E,G,P,R	0	0	1	0	0	0	0	0	0	0	0	0	0	0	-	-	0	0	0	0	0	0	0	0	0	0	0	0	0	0	0	1	-	1	-
RASO001c02_009200	RSp0796	-	putative transcription regulator protein, TetR-related	COG1309	K	0	1	0	0	0	0	0	0	0	0	0	0	0	0	-	-	1	0	0	0	0	0	0	0	0	0	0	0	0	0	0	1	-	1	-
RASO001c02_009190	RSp0795	-	putative alpha/beta hydrolase protein	COG2267,COG4757	I,R	0	0	1	0	0	0	0	0	0	0	0	0	0	0	-	-	0	0	0	0	0	0	0	0	0	0	0	0	0	0	0	1	-	1	-
RASO001c02_009180	RSp0794	aspC	Aspartate aminotransferase	COG0436	E	0	1	0	0	0	0	0	0	0	0	0	0	0	0	-	-	0	0	0	0	0	0	0	0	0	0	0	0	0	0	0	1	-	1	-
RASO001c02_009170	RSp0793	-	conserved hypothethical protein	-	-	0	0	0	0	0	0	1	0	0	0	0	0	0	0	-	-	0	0	0	0	0	0	0	0	0	0	0	0	0	0	0	1	-	1	-
RASO001c02_009160	RSp0792	-	putative Stearoyl-CoA 9-desaturase	COG1398	I	0	0	1	0	0	0	0	0	0	0	0	0	0	0	-	-	0	0	0	0	0	0	0	0	0	0	0	0	0	0	0	1	-	1	-
RASO001c02_009150	RSp0791	-	putative acyl carrier protein	COG3321	Q	0	0	0	0	0	0	1	0	0	0	0	0	0	0	-	-	0	0	0	0	0	0	0	0	0	0	0	0	0	0	0	1	-	1	-
RASO001c02_009140	RSp0790	-	Putative hydrolases or acyltransferases (alpha/beta hydrolase superfamily)	COG0596	R	0	0	0	0	0	0	1	0	0	0	0	0	0	0	-	-	0	0	0	0	0	0	0	0	0	0	0	0	0	0	0	1	-	1	-
RASO001c02_009130	RSp0789	-	conserved hypothethical protein	-	-	0	1	0	0	0	0	0	0	0	0	0	0	0	0	-	-	0	0	0	0	0	0	0	0	0	0	0	0	0	0	0	1	-	1	-
RASO001c02_009120	RSp0788	-	putative carbamoyltransferase protein of the NodU family	COG2192	O	0	1	0	0	0	0	0	0	0	0	0	0	0	0	-	-	0	0	0	0	0	0	0	0	0	0	0	0	0	1	0	1	-	1	-
RASO001c02_009110	RSp0787	-	o-succinylbenzoate--CoA ligase and amp-dependent synthetase transmembrane protein	COG0318	I,Q	0	1	0	0	0	0	0	0	0	0	0	0	0	0	-	-	0	0	0	0	0	0	0	0	0	0	0	0	0	0	0	1	-	1	-
RASO001c02_009100	RSp0786	-	putative beta-ketoacyl-acyl-carrier-protein synthase III	COG0332	I	0	1	0	0	0	0	0	0	0	0	0	0	0	0	-	-	0	0	0	0	0	0	0	0	0	0	0	0	0	0	0	1	-	1	-
RASO001c02_009090	RSp0785	-	conserved hypothethical protein	-	-	0	0	0	0	0	0	1	0	0	0	0	0	0	0	-	-	0	0	0	0	0	0	0	0	0	0	0	0	0	0	0	1	-	1	-
RASO001c02_009080	RSp0784	-	putative omega-3 fatty acid desaturase transmembrane protein	COG3239	I	0	0	1	0	0	0	0	0	0	0	0	0	0	0	-	-	0	0	0	0	0	0	0	0	0	0	0	0	0	0	0	1	-	1	-
RASO001c02_009070	RSp0783	-	putative phosphopantetheine-binding and acyl carrier protein;	COG0236	I,Q	0	0	0	0	0	0	1	0	0	0	0	0	0	0	-	-	0	0	0	0	0	0	0	0	0	0	0	0	0	0	0	1	-	1	-
RASO001c02_009060	RSp0782	-	putative Valyl-tRNA synthetase	COG0495,COG0525	J	0	1	0	0	0	0	0	0	0	0	0	0	0	0	-	-	0	0	0	0	0	0	0	0	0	0	0	0	0	0	0	1	-	1	-
RASO001c02_009050	RSp0781	-	putative cystathionine beta-lyases protein (metB)	COG0626	E	0	1	0	0	0	0	0	0	0	0	0	0	0	0	-	-	0	0	0	0	0	0	0	0	0	0	0	0	0	1	0	1	-	1	-
RASO001c02_009040	RSp0780	-	putative hydrolase protein	COG0596	R	0	0	0	1	0	0	0	0	0	0	0	0	0	0	-	-	0	0	0	0	0	0	0	0	0	0	0	0	0	0	0	1	-	1	-
RASO001c02_009030	RSp0779	solI	Acyl-homoserine-lactone synthase (Autoinducer synthesis protein solI)	COG3916	Q,T	0	1	0	0	0	0	0	0	1	0	1	0	0	0	-	-	0	0	0	0	0	0	0	0	0	0	0	0	0	0	0	1	-	1	-
RASO001c02_009020	RSp0778	-	transcriptional activator of quorum sensing autoinducer synthesis transcription regulator protein (LuxR family)	COG2771	K	0	1	0	0	0	0	0	0	0	0	0	0	0	0	-	-	1	0	0	0	0	0	0	0	0	0	0	0	0	0	0	1	-	1	-
RASO001c02_009010	RSp0777	-	putative transmembrane protein	-	-	0	0	0	1	0	0	0	0	0	0	0	0	0	0	-	-	0	0	0	0	0	0	0	0	0	0	0	0	0	1	0	1	-	1	-
RASO001c02_009000	RSp0776	-	conserved protein of unknown function	-	-	0	0	0	0	0	0	1	0	0	0	0	0	0	0	-	-	0	0	0	0	0	0	0	0	0	0	0	0	0	0	0	1	-	1	-
RASO001c02_008990	RSp0775	-	conserved protein of unknown function	-	-	0	0	0	0	0	0	1	0	0	0	0	0	0	0	-	-	0	0	0	0	0	0	0	0	0	0	0	0	0	0	0	1	-	1	-
RASO001c02_008980	RALSOp_0868	-	protein of unknown function	-	-	0	0	0	0	0	0	1	0	0	0	0	0	0	0	-	-	0	0	0	0	0	0	0	0	0	0	0	0	0	0	0	1	-	1	-
RASO001c02_008970	RSp0774	-	conserved protein of unknown function	-	-	0	0	0	0	0	0	1	0	0	0	0	0	0	0	-	-	0	0	0	0	0	0	0	0	0	0	0	0	0	0	0	1	-	1	-
RASO001c02_008960	RSp0773	-	conserved exported protein of unknown function	-	-	0	0	0	0	0	0	1	0	0	0	0	0	0	0	-	-	0	0	0	0	0	0	0	0	0	0	0	0	0	0	0	1	-	1	-
RASO001c02_008950	RALSOp_0865	-	protein of unknown function	-	-	0	0	0	0	0	0	1	0	0	0	0	0	0	0	-	-	0	0	0	0	0	0	0	0	0	0	0	0	0	0	0	1	-	1	-
RASO001c02_008940	RSp0772	-	conserved exported protein of unknown function	-	-	0	0	0	0	0	0	1	0	0	0	0	0	0	0	-	-	0	0	0	0	0	0	0	0	0	0	0	0	0	0	0	0	-	0	RALTA_A0270
RASO001c02_008930	RSp0771	-	conserved protein of unknown function	-	-	0	0	0	0	0	0	1	0	0	0	0	0	0	0	-	-	0	0	0	0	0	0	0	0	0	0	0	0	0	0	0	0	-	0	RALTA_A0271
RASO001c02_008920	RSp0770	-	conserved exported protein of unknown function	-	-	0	1	0	0	0	0	0	0	0	0	0	0	0	0	-	-	0	0	0	0	0	0	0	0	0	0	0	0	0	1	0	0	-	1	-
RASO001c02_008900	RSp0769	-	putative hydrolase	-	-	0	1	0	0	0	0	0	0	0	0	0	0	0	0	-	-	0	0	0	0	0	0	0	0	0	0	0	0	0	1	0	1	-	0	RALTA_A0272
RASO001c02_008890	RALSOp_0860	-	protein of unknown function	-	-	0	0	0	0	0	0	1	0	0	0	0	0	0	0	-	-	0	0	0	0	0	0	0	0	0	0	0	0	0	0	0	1	-	1	-
RASO001c02_008880	RSp0768	-	conserved hypothethical protein, VGR related protein	COG4253,COG3501,COG5295	S,U,W	0	1	0	0	0	0	0	0	0	0	0	0	0	0	-	-	0	0	0	0	0	0	0	0	0	1	0	0	0	0	0	0	-	0	RALTA_A0273
RASO001c02_008870	RSp0767	-	putative transmembrane protein	COG0508	C	0	0	0	0	0	1	0	0	0	0	0	0	0	0	-	-	0	0	0	0	0	0	0	0	0	0	0	0	0	0	0	1	-	0	RALTA_B1033
RASO001c02_008860	RSp0766	-	putative carboxypeptidase	-	-	0	0	1	0	0	0	0	0	0	0	0	0	0	0	-	-	0	0	0	0	0	0	0	0	0	0	0	0	0	0	0	1	-	0	RALTA_B1032
RASO001c02_008850	RSp0765	-	conserved hypothethical protein with PAAR_motif	COG4104	S	0	0	0	0	0	0	1	0	0	0	0	0	0	0	-	-	0	0	0	0	0	0	0	0	0	1	0	0	0	0	0	1	-	0	RALTA_B1031
RASO001c02_008840	RSp0764	-	conserved transmembrane protein of unknown function	-	-	0	0	1	0	0	0	0	0	0	0	0	0	0	0	-	-	0	0	0	0	0	0	0	0	0	0	0	0	0	1	0	1	-	0	RALTA_B1030
RASO001c02_008830	RSp0763	-	putative secretion system protein (EvpO-like)	COG3523	S	0	0	1	0	0	0	0	0	0	0	0	0	0	0	-	-	0	0	0	0	0	0	0	0	0	1	0	0	0	0	0	1	-	0	RALTA_B1029
RASO001c02_008820	RSp0762	-	conserved hypothethical protein (signal transduction histidine kinase domain)	COG0642,COG3913	S,T	0	0	0	0	0	0	1	0	0	0	0	0	0	0	-	-	0	0	0	0	0	0	0	0	0	0	0	0	0	0	0	1	-	0	RALTA_B1028
RASO001c02_008810	RSp0761	-	putative outer membrane protein; OmpA/MotB domain	COG2885	M	1	0	0	0	1	0	0	0	0	0	0	0	0	0	-	-	0	0	0	0	0	0	0	0	0	1	0	0	0	0	0	1	0.05493	0	RALTA_B1027
RASO001c02_008800	RSp0760	-	putative transmembrane protein	-	-	0	0	0	0	0	1	0	0	0	0	0	0	0	0	-	-	0	0	0	0	0	0	0	0	0	0	0	0	0	0	0	1	-	0	RALTA_B1026
RASO001c02_008790	RSp0759	-	conserved hypothethical protein	COG3515	S	0	1	0	0	0	0	0	0	0	0	0	0	0	0	-	-	0	0	0	0	0	0	0	0	0	0	0	0	0	0	0	1	-	0	RALTA_B1025
RASO001c02_008780	RSp0758	-	putative lipoprotein yddW precursor	COG1649	S	1	1	0	0	0	0	0	0	0	0	0	0	1	0	-	-	0	0	0	0	0	0	0	0	0	0	0	0	0	1	0	1	0.05434	1	-
RASO001c02_008770	RSp0757	-	conserved protein of unknown function	-	-	0	0	0	0	0	0	1	0	0	0	0	0	0	0	-	-	0	0	0	0	0	0	0	0	0	0	0	0	0	0	0	0	-	1	-
RASO001c02_008740	RSp0755	-	conserved membrane protein of unknown function	-	-	0	0	1	0	0	0	0	0	0	0	0	0	0	0	-	-	0	0	0	0	0	0	0	0	0	0	0	0	0	0	0	1	-	1	-
RASO001c02_008730	RSp0754	-	conserved protein of unknown function	-	-	0	0	0	0	0	0	1	0	0	0	0	0	0	0	-	-	0	0	0	0	0	0	0	0	0	0	0	0	0	0	0	1	-	1	-
RASO001c02_008720	RALSOp_0843	-	protein of unknown function	-	-	0	0	0	0	0	0	1	0	0	0	0	0	0	0	-	-	0	0	0	0	0	0	0	0	0	0	0	0	0	0	0	1	-	1	-
RASO001c02_008710	RSp0753	-	conserved hypothethical protein	-	-	0	1	0	0	0	0	0	0	0	0	0	0	0	0	-	-	0	0	0	0	0	0	0	0	0	0	0	0	0	1	0	1	-	1	-
RASO001c02_008700	RSp0752	-	putative transmembrane protein	-	-	0	1	0	0	0	0	0	0	0	0	0	0	0	0	-	-	0	0	0	0	0	0	0	0	0	0	0	0	0	0	0	0	-	1	-
RASO001c02_008690	RSp0751	-	conserved hypothethical protein	-	-	0	0	0	0	0	0	1	0	0	0	0	0	0	0	-	-	0	0	0	0	0	0	0	0	0	0	0	0	0	0	0	1	-	1	-
RASO001c02_008680	RSp0750	-	putative Rhs element VGR-related protein	COG4253,COG3501	S	0	1	0	0	0	0	0	0	0	0	0	0	0	0	-	-	0	0	0	0	0	0	0	0	0	1	0	0	0	0	0	1	-	0	RALTA_B1020
RASO001c02_008670	RSp0749	tssH	Type VI secretion ATPase, ClpV1 family	COG0542	O	0	1	0	0	0	0	0	0	1	0	0	0	0	0	-	-	0	0	0	0	0	0	0	0	0	1	0	0	0	0	0	1	-	0	RALTA_B1019
RASO001c02_008660	RSp0748	tssE	putative Type VI secretion protein, VC_A0111 family	COG3520	S	0	0	0	0	0	0	1	0	0	0	0	0	0	0	-	-	0	0	0	0	0	0	0	0	0	1	0	0	0	0	0	1	-	0	RALTA_B1018
RASO001c02_008650	RSp0747	tssD	putative Type VI secretion protein (DUF879)	COG3519	S	0	1	0	0	0	0	0	0	1	0	0	0	0	0	-	-	0	0	0	0	0	0	0	0	0	1	0	0	0	1	0	1	-	0	RALTA_B1017
RASO001c02_008640	RSp0746	-	putative secretion system protein (EvpE-like)	COG3518	S	0	1	0	0	0	0	0	0	0	0	0	0	0	0	-	-	0	0	0	0	0	0	0	0	0	1	0	0	0	1	0	1	-	0	RALTA_B1016
RASO001c02_008630	RSp0745	sciK	secretion system protein (EvpC-like), Hemolysin-coregulated protein	COG3157	S	0	0	0	1	0	0	0	0	0	0	0	0	0	0	-	-	0	0	0	0	0	0	0	0	0	1	0	0	0	0	0	1	-	0	RALTA_B1015
RASO001c02_008620	RSp0744	tssB	Type VI Secretion protein	COG3517	S	0	0	0	0	0	0	1	0	1	0	0	0	0	0	-	-	0	0	0	0	0	0	0	0	0	1	0	0	0	0	0	1	-	0	RALTA_B1014
RASO001c02_008610	RSp0743	tssA	Type VI Secretion protein	COG3516	S	0	1	0	0	0	0	0	0	0	0	0	0	0	0	-	-	0	0	0	0	0	0	0	0	0	1	0	0	0	0	0	1	-	0	RALTA_B1013
RASO001c02_008600	RSp0742	-	conserved exported protein of unknown function, partial TRP motif	COG0457	R	0	0	0	0	0	0	1	0	0	0	0	0	0	0	-	-	0	0	0	0	0	0	0	0	0	0	0	0	0	0	0	1	-	0	RALTA_B1012
RASO001c02_008590	RSp0741	tssJ	Type VI secretion system, lipoprotein	COG3521	S	0	0	0	0	0	0	1	0	1	0	0	0	0	0	-	-	0	0	0	0	0	0	0	0	0	1	0	0	0	0	0	1	-	0	RALTA_B1011
RASO001c02_008580	RSp0740	tssK	Type VI Secretion System component protein	COG3522	S	0	1	0	0	0	0	0	0	0	0	0	0	0	0	-	-	0	0	0	0	0	0	0	0	0	1	0	0	0	0	0	1	-	0	RALTA_B1010
RASO001c02_008570	RSp0739	tssL	Type VI Secretion System component protein	COG3455	S	0	0	0	0	0	0	1	0	0	0	0	0	0	0	-	-	0	0	0	0	0	0	0	0	0	1	0	0	0	0	0	1	-	0	RALTA_B1009
RASO001c02_008560	RSp0738	-	conserved hypothethical protein, Rhs element Vgr related protein	COG3501	S	0	1	0	0	0	0	0	0	0	0	0	0	0	0	-	-	0	0	0	0	0	0	0	0	0	1	0	0	0	1	0	1	-	0	RALTA_B1008
RASO001c02_008550	RALSOp_0826	-	protein of unknown function	-	-	0	0	0	0	0	0	1	0	0	0	0	0	0	0	-	-	0	0	0	0	0	0	0	0	0	0	0	0	0	0	0	1	-	1	-
RASO001c02_008540	RSp0737	-	conserved protein of unknown function	-	-	0	1	0	0	0	0	0	0	0	0	0	0	0	0	-	-	0	0	0	0	0	0	0	0	0	0	0	0	0	0	0	1	-	1	-
RASO001c02_008530	RSp0736	-	conserved hypothetical protein; PUTATIVE MEMBRANE anchored protein	-	-	0	0	0	0	0	0	1	0	1	0	0	0	0	0	-	-	0	0	0	0	0	0	0	0	0	0	0	0	0	1	0	1	-	0	RALTA_B1002
RASO001c02_008520	RALSOp_0825	-	protein of unknown function	-	-	0	0	0	0	0	0	1	0	0	0	0	0	0	0	-	-	0	0	0	0	0	0	0	0	0	0	0	0	0	0	0	0	-	1	-
RASO001c02_008510	RSp0735	-	conserved hypothethical protein	-	-	0	1	0	0	0	0	0	0	0	0	0	0	0	0	-	-	0	0	0	0	0	0	0	0	0	0	0	0	0	0	0	0	-	0	RALTA_B1006
RASO001c02_008500	RALSOp_0824	-	protein of unknown function	-	-	0	0	0	0	0	0	1	0	0	0	0	0	0	0	-	-	0	0	0	0	0	0	0	0	0	0	0	0	0	0	0	0	-	1	-
RASO001c02_008490	RSp0734	-	conserved hypothethical protein	-	-	0	1	0	0	0	0	0	0	0	0	0	0	0	0	-	-	0	0	0	0	0	0	0	0	0	0	0	0	0	0	0	0	-	0	RALTA_B1004
RASO001c02_008480	RSp0733	-	conserved hypothethical protein	-	-	0	1	0	0	0	0	0	0	0	0	0	0	0	0	-	-	0	0	0	0	0	0	0	0	0	0	0	0	0	0	0	1	-	1	-
RASO001c02_008470	RSp0732	hopAV1 (ripAV)	type III effector, HopAV1 family	-	-	0	1	0	0	0	0	0	1	1	0	0	0	0	0	-	-	0	0	0	0	0	0	0	0	0	0	0	0	0	1	0	1	-	1	-
RASO001c02_008460	RALSOp_0819	-	protein of unknown function	-	-	0	0	0	0	0	0	1	0	0	0	0	0	0	0	-	-	0	0	0	0	0	0	0	0	0	0	0	0	0	0	0	1	-	1	-
RASO001c02_008450	RSp0731	ripTPS	Type III effector, with T6P synthase domain	COG0380	G	0	1	0	0	0	0	0	1	1	0	0	0	0	0	-	-	0	0	0	0	0	0	0	0	0	0	0	0	0	1	0	1	-	1	-
RASO001c02_008440	RSp0730	-	sterol desaturase transmembrane protein	COG3000	I	1	0	1	0	0	0	0	0	0	0	0	0	0	0	-	-	0	0	0	0	0	0	0	0	0	0	0	0	0	0	0	1	0.03341	1	-
RASO001c02_008430	RSp0729	-	conserved hypothethical protein	COG3542	S	1	1	0	0	0	0	0	0	0	0	0	0	0	0	-	-	0	0	0	0	0	0	0	0	0	0	0	0	0	0	0	1	0.05793	1	-
RASO001c02_008420	RSp0728	-	conserved hypothethical protein	-	-	0	0	0	0	0	0	1	0	0	0	0	0	0	0	-	-	0	0	0	0	0	0	0	0	0	0	0	0	0	0	0	1	-	1	-
RASO001c02_008410	RSp0727	-	conserved protein of unknown function	-	-	0	0	0	0	0	0	1	0	0	0	0	0	0	0	-	-	0	0	0	0	0	0	0	0	0	0	0	0	0	0	0	1	-	1	-
RASO001c02_008400	RSp0726	-	putative mfs transporter transmembrane protein	COG0477	E,G,P,R	0	0	1	0	0	0	0	0	0	0	0	0	0	0	-	-	0	0	0	0	0	0	0	0	0	0	0	0	0	0	0	1	-	1	-
RASO001c02_008390	RSp0725	-	putative predicted fe-s oxidoreductases oxidoreductase protein	COG0535	R	0	1	0	0	0	0	0	0	0	0	0	0	0	0	-	-	0	0	0	0	0	0	0	0	0	0	0	0	0	0	0	1	-	1	-
RASO001c02_008380	RSp0724	-	conserved protein of unknown function	-	-	0	0	0	0	0	0	1	0	0	0	0	0	0	0	-	-	0	0	0	0	0	0	0	0	0	0	0	0	0	0	0	1	-	1	-
RASO001c02_008370	RSp0723	-	conserved protein of unknown function	-	-	0	0	0	0	0	0	1	0	0	0	0	0	0	0	-	-	0	0	0	0	0	0	0	0	0	0	0	0	0	0	0	1	-	1	-
RASO001c02_008360	RSp0722	nadX	L-aspartate dehydrogenase	COG1712	R	0	1	0	0	0	0	0	0	0	0	0	0	0	0	-	-	0	0	0	0	0	0	0	0	0	0	0	0	0	0	0	1	-	1	-
RASO001c02_008350	RALSOp_0808	-	protein of unknown function	-	-	0	0	0	0	0	0	1	0	0	0	0	0	0	0	-	-	0	0	0	0	0	0	0	0	0	0	0	0	0	0	0	1	-	1	-
RASO001c02_008340	RALSOp_0807	-	protein of unknown function	-	-	0	0	0	0	0	0	1	0	0	0	0	0	0	0	-	-	0	0	0	0	0	0	0	0	0	0	0	0	0	0	0	1	-	1	-
RASO001c02_008330	RALSOp_0806	-	protein of unknown function	-	-	0	0	0	0	0	0	1	0	0	0	0	0	0	0	-	-	0	0	0	0	0	0	0	0	0	0	0	0	0	0	0	1	-	1	-
RASO001c02_008320	RSp0721	-	putative transmembrane protein	-	-	1	0	1	0	0	0	0	0	0	0	0	0	0	0	-	-	0	0	0	0	0	0	0	0	0	0	0	0	0	0	0	1	0.06562	1	-
RASO001c02_008310	RSp0720	-	FMN-binding domain protein	COG4659	C	1	0	0	0	0	0	1	0	0	0	0	0	0	0	-	-	0	0	0	0	0	0	0	0	0	0	0	0	0	0	0	1	0.04929	1	-
RASO001c02_008300	RSp0719	-	Phosphate-selective porin O and P	-	-	1	0	0	0	1	0	0	0	0	0	0	0	0	0	-	-	0	0	0	0	0	0	0	0	0	0	0	0	0	0	0	1	0.05188	1	-
RASO001c02_008290	RSp0718	-	putative cytochrome c peroxidase	COG1858	P	0	0	0	0	0	1	0	0	0	0	0	0	0	0	-	-	0	0	0	0	0	0	0	0	0	0	0	0	0	1	0	1	-	1	-
RASO001c02_008280	RSp0717	-	conserved protein of unknown function	-	-	0	0	0	0	0	0	1	0	0	0	0	0	0	0	-	-	0	0	0	0	0	0	0	0	0	0	0	0	0	0	0	1	-	1	-
RASO001c02_008270	RSp0716	-	conserved hypothethical protein	-	-	1	0	0	0	0	0	1	0	0	0	0	0	0	0	-	-	0	0	0	0	0	0	0	0	0	0	0	0	0	0	0	1	0.06593	1	-
RASO001c02_008260	RALSOp_0800	-	exported protein of unknown function	-	-	0	0	0	0	0	0	1	0	0	0	0	0	0	0	-	-	0	0	0	0	0	0	0	0	0	0	0	0	0	0	0	1	-	1	-
RASO001c02_008250	RSp0715	-	putative signal peptide (transmembrane) protein	-	-	1	0	0	0	0	0	1	0	0	0	0	0	0	0	-	-	0	0	0	0	0	0	0	0	0	0	0	0	0	0	0	1	0.07963	1	-
RASO001c02_008240	RSp0714	-	d-alanine aminotransferase (D-aspartate aminotransferase) protein	COG0115	E,H	1	0	1	0	0	0	0	0	0	0	0	0	0	0	-	-	0	0	0	0	0	0	0	0	0	0	0	0	0	0	0	1	0.04067	1	-
RASO001c02_008230	RSp0713	-	putative gcn5-related n-acetyltransferase; protein	COG0454	K,R	1	0	0	0	0	0	1	0	0	0	0	0	0	0	-	-	0	0	0	0	0	0	0	0	0	0	0	0	0	0	0	1	0.10315	1	-
RASO001c02_008220	RSp0712	-	conserved hypothethical protein	COG5588	S	1	1	0	0	0	0	0	0	0	0	0	0	0	0	-	-	0	0	0	0	0	0	0	0	0	0	0	0	0	0	0	1	0.04544	1	-
RASO001c02_008210	RSp0711	-	conserved membrane protein of unknown function	COG5486	S	1	0	1	0	0	0	0	0	0	0	0	0	0	0	-	-	0	0	0	0	0	0	0	0	0	0	0	0	0	0	0	1	0.05950	1	-
RASO001c02_008200	RSp0710	-	putative membrane protein; DMT domain	COG0697	E,G,R	1	0	1	0	0	0	0	0	0	0	0	0	0	0	-	-	0	0	0	0	0	0	0	0	0	0	0	0	0	0	0	1	0.05330	1	-
RASO001c02_008190	RSp0709	-	putative cytochrome P450 monooxygenase oxidoreductase protein (cyp133B)	COG2124	Q	1	0	1	0	0	0	0	0	0	0	0	0	0	0	-	-	0	0	0	0	0	0	0	0	0	0	0	0	0	0	0	1	0.05835	1	-
RASO001c02_008180	RSp0708	vrg	Vrg-6 (signal peptide virulence protein)	-	-	0	0	0	0	0	0	1	0	0	0	0	0	0	0	-	-	0	0	0	0	0	0	0	0	0	0	0	0	0	0	0	1	-	1	-
RASO001c02_008170	RSp0707	livF	leucine/isoleucine/valine transporter subunit ; ATP-binding component of ABC superfamily	COG0410	E	1	1	0	0	0	0	0	0	0	0	0	0	0	0	-	-	0	0	0	0	0	0	0	0	0	0	0	0	0	0	0	1	0.03184	0	RALTA_A3107
RASO001c02_008160	RSp0706	-	ABC transporter, permease protein (N-ter) and ATP-binding protein (C-ter)	COG0411,COG4177	E	1	0	1	0	0	0	0	0	0	0	0	0	0	0	-	-	0	0	0	0	0	0	0	0	0	0	0	0	0	0	0	1	0.03198	0	RALTA_A3108
RASO001c02_008150	RSp0705	-	ABC transporter, permease protein; branched-chain amino acid transport protein	COG0559	E	1	0	1	0	0	0	0	0	0	0	0	0	0	0	-	-	0	0	0	0	0	0	0	0	0	0	0	0	0	0	0	1	0.03560	0	RALTA_A3109
RASO001c02_008140	RSp0704	-	putative transcription regulator protein, IclR family (iclR)	COG1414	K	1	1	0	0	0	0	0	0	0	0	0	0	0	0	-	-	1	0	0	0	0	0	0	0	0	0	0	0	0	0	0	1	0.05192	1	-
RASO001c02_008130	RSp0703	-	putative metallo-hydrolase/oxidoreductase, Beta-lactamase	COG0491	R	1	1	0	0	0	0	0	0	0	0	0	0	0	0	-	-	0	0	0	0	0	0	0	0	0	0	0	0	0	0	0	1	0.03112	0	RALTA_B1346
RASO001c02_008120	RSp0702	-	Putative 2-polyprenyl-6-methoxyphenol hydroxylase and related fad- dependent oxidoreductases	COG0654	C,H	0	1	0	0	0	0	0	0	0	0	0	0	0	0	-	-	0	0	0	0	0	0	0	0	0	0	0	0	0	0	0	1	-	0	RALTA_B1347
RASO001c02_008110	RSp0701	-	conserved hypothethical protein	-	-	0	0	0	0	0	0	1	0	0	0	0	0	0	0	-	-	0	0	0	0	0	0	0	0	0	0	0	0	0	0	0	1	-	0	RALTA_B1348
RASO001c02_008100	RSp0700	-	conserved hypothethical protein, RtcB homologue	COG1690	S	0	1	0	0	0	0	0	0	0	0	0	0	0	0	-	-	0	0	0	0	0	0	0	0	0	0	0	0	0	0	0	1	-	1	-
RASO001c02_008090	RSp0699	-	putative peptide chain release factor homolog protein	COG1186	J	0	1	0	0	0	0	0	0	0	0	0	0	0	0	-	-	0	0	0	0	0	0	0	0	0	0	0	0	0	0	0	1	-	1	-
RASO001c02_008080	RSp0698	aspC	Aspartate transaminase	COG0436	E	0	1	0	0	0	0	0	0	0	0	0	0	0	0	-	-	0	0	0	0	0	0	0	0	0	0	0	0	0	1	0	1	-	1	-
RASO001c02_008070	RSp0697	ucpA	3-oxoacyl-[acyl-carrier-protein] reductase	COG1028	I,Q,R	0	1	0	0	0	0	0	0	0	0	0	0	0	0	-	-	0	0	0	0	0	0	0	0	0	0	0	0	0	0	0	1	-	1	-
RASO001c02_008060	RSp0696	-	putative isopenicillin N epimerase protein (class v)	COG0520	E	0	0	0	0	0	0	1	0	0	0	0	0	0	0	-	-	0	0	0	0	0	0	0	0	0	0	0	0	0	0	0	1	-	1	-
RASO001c02_008050	RSp0695	-	putative dehydrogenases (Flavoproteins) signal peptide	COG0644,COG0665	C,E	0	0	0	0	0	0	1	0	0	0	0	0	0	0	-	-	0	0	0	0	0	0	0	0	0	0	0	0	0	0	0	1	-	1	-
RASO001c02_008040	RSp0694	-	putative tryptophan-2,3-dioxygenase oxidoreductase protein (tdo1)	COG3483	E	0	1	0	0	0	0	0	0	0	0	0	0	0	0	-	-	0	0	0	0	0	0	0	0	0	0	0	0	0	0	0	1	-	1	-
RASO001c02_008030	RSp0693	-	putative lactoylglutathione lyase and related lyases protein, Glyoxylase I (hpx)	COG0346	E	0	1	0	0	0	0	0	0	0	0	0	0	0	0	-	-	0	0	0	0	0	0	0	0	0	0	0	0	0	0	0	1	-	1	-
RASO001c02_008020	RALSOp_0776	-	protein of unknown function	-	-	0	0	0	0	0	0	1	0	0	0	0	0	0	0	-	-	0	0	0	0	0	0	0	0	0	0	0	0	0	0	0	1	-	1	-
RASO001c02_008010	RALSOp_0775	-	protein of unknown function	-	-	0	0	0	0	0	0	1	0	0	0	0	0	0	0	-	-	0	0	0	0	0	0	0	0	0	0	0	0	0	0	0	1	-	1	-
RASO001c02_008000	RSp0692	nahR	HTH-type (HTHLYSR) transcriptional activator	COG0583	K	1	1	0	0	0	0	0	0	0	0	0	0	0	0	-	-	1	0	0	0	0	0	0	0	0	0	0	0	0	0	0	1	0.06253	1	-
RASO001c02_007990	RSp0691	hmgA	Homogentisate 1,2-dioxygenase	COG3508	Q	1	1	0	0	0	0	0	0	0	0	0	0	0	0	-	-	0	0	0	0	0	0	0	0	0	0	0	0	0	0	0	1	0.04071	1	-
RASO001c02_007980	RSp0690	fahA	Fumarylacetoacetase (Fumarylacetoacetate hydrolase)	COG0179	Q	1	1	0	0	0	0	0	0	0	0	0	0	0	0	-	-	0	0	0	0	0	0	0	0	0	0	0	0	0	0	0	1	0.04330	1	-
RASO001c02_007970	RSp0689	-	putative transcriptional regulator; repressor, FMN-binding protein	COG2808	K	1	1	0	0	0	0	0	0	0	0	0	0	0	0	-	-	1	0	0	0	0	0	0	0	0	0	0	0	0	0	0	1	0.05144	1	-
RASO001c02_007960	RSp0688	-	conserved membrane protein of unknown function	COG5472	S	1	0	1	0	0	0	0	0	0	0	0	0	0	0	-	-	0	0	0	0	0	0	0	0	0	0	0	0	0	0	0	1	0.07488	1	-
RASO001c02_007950	RSp0687	-	putative butyryl-CoA dehydrogenase	COG1960	I	1	1	0	0	0	0	0	0	0	0	0	0	0	0	-	-	0	0	0	0	0	0	0	0	0	0	0	0	0	0	0	1	0.04631	1	-
RASO001c02_007940	RSp0686	-	AraC family transcriptional regulator protein, AraC family	COG2207	K	1	1	0	0	0	0	0	0	0	0	0	0	0	0	-	-	1	0	0	0	0	0	0	0	0	0	0	0	0	0	0	1	0.07392	1	-
RASO001c02_007930	RSp0685	-	putative tonb box harboring transmembrane protein, multidrug resistance efflux transporter domain	COG0697	E,G,R	1	0	1	0	0	0	0	0	0	0	0	0	0	0	-	-	0	0	0	0	0	0	0	0	0	0	0	0	0	0	0	1	0.07240	1	-
RASO001c02_007920	RSp0684	-	conserved hypothethical protein	COG3382	S	1	1	0	0	0	0	0	0	0	0	0	0	0	0	-	-	0	0	0	0	0	0	0	0	0	0	0	0	0	1	0	1	0.08123	1	-
RASO001c02_007910	RSp0683	-	Putative predicted enzyme with a tim-barrel fold protein	COG0325	R	0	1	0	0	0	0	0	0	0	0	0	0	0	0	-	-	0	0	0	0	0	0	0	0	0	0	0	0	0	0	0	1	-	1	-
RASO001c02_007900	RSp0682	-	histamine dehydrogenase oxidoreductase protein	COG0446,COG1902	C,R	0	1	0	0	0	0	0	0	0	0	0	0	0	0	-	-	0	0	0	0	0	0	0	0	0	0	0	0	0	0	0	1	-	1	-
RASO001c02_007890	RSp0681	trpD	Anthranilate phosphoribosyltransferase 2	COG0547	E	0	1	0	0	0	0	0	0	0	0	0	0	0	0	-	-	0	0	0	0	0	0	0	0	0	0	0	0	0	0	0	1	-	1	-
RASO001c02_007880	RSp0680	trpC	Indole-3-glycerol phosphate synthase 2 (IGPS 2)	COG0134	E	1	1	0	0	0	0	0	0	0	0	0	0	0	0	-	-	0	0	0	0	0	0	0	0	0	0	0	0	0	0	0	1	0.09276	1	-
RASO001c02_007870	RSp0679	-	putative diaminopimelate decarboxylase	COG0019	E	0	1	0	0	0	0	0	0	0	0	0	0	0	0	-	-	0	0	0	0	0	0	0	0	0	0	0	0	0	0	0	1	-	1	-
RASO001c02_007860	RSp0678	pdxH	Pyridoxamine 5'-phosphate oxidase 2 (PNP/PMP oxidase 2) (PNPOx 2)	COG0259	H	0	1	0	0	0	0	0	0	0	0	0	0	0	0	-	-	0	0	0	0	0	0	0	0	0	0	0	0	0	0	0	1	-	1	-
RASO001c02_007850	RSp0677	metR	transcriptional regulator of methionine biosynthesis (LysR family)	COG0583	K	1	1	0	0	0	0	0	0	1	0	0	0	0	0	-	-	1	0	0	0	0	0	0	0	0	0	0	0	0	1	0	1	0.06863	1	-
RASO001c02_007840	RSp0676	metE	Cobalamin-independent methionine synthase, 5-methyltetrahydropteroyltriglutamate-homocysteine S-methyltransferase	COG0620	E	1	1	0	0	0	0	0	0	1	0	0	0	0	0	-	-	0	0	0	0	0	0	0	0	0	0	0	0	0	0	0	1	0.04642	1	-
RASO001c02_007830	RSp0675	-	putative lipoprotein	COG4380	S	1	0	0	0	0	0	1	0	0	0	0	0	0	0	-	-	0	0	0	0	0	0	0	0	0	0	0	0	0	0	0	1	0.03587	0	RALTA_B0215
RASO001c02_007820	RSp0674	-	putative lipoprotein	COG4259	S	1	0	0	0	0	0	1	0	0	0	0	0	0	0	-	-	0	0	0	0	0	0	0	0	0	0	0	0	0	0	0	1	0.03790	0	RALTA_B0214
RASO001c02_007810	RSp0673	-	putative lipoprotein, similar to Curli production assembly/transport component CsgG	COG1462	M	1	0	0	0	0	0	1	0	0	0	0	0	0	0	-	-	0	0	0	0	0	0	0	0	0	0	0	0	0	0	0	1	0.03968	0	RALTA_B0213
RASO001c02_007800	RALSOp_0754	-	protein of unknown function	-	-	0	0	0	0	0	0	1	0	0	0	0	0	0	0	-	-	0	0	0	0	0	0	0	0	0	0	0	0	0	0	0	1	-	1	-
RASO001c02_007790	RSp0672	ripG2	leucine-rich-repeat type III effector protein (GALA2)	COG3210,COG4886	S,U	0	0	0	0	0	0	1	1	1	0	0	0	0	0	-	-	0	0	0	0	0	0	0	0	0	0	0	0	0	1	0	1	-	1	-
RASO001c02_007780	RSp0671	-	putative Enoyl-CoA hydratase/isomerase	COG1024	I	0	1	0	0	0	0	0	0	0	0	0	0	0	0	-	-	0	0	0	0	0	0	0	0	0	0	0	0	0	0	0	1	-	1	-
RASO001c02_007770	RSp0670	-	putative transporter lipoprotein transmembrane	COG0841,COG0845	M,V	0	0	1	0	0	0	0	0	0	0	0	0	0	0	-	-	0	0	0	0	0	0	0	0	0	0	0	0	0	0	0	1	-	1	-
RASO001c02_007760	RSp0669	-	putative outer membrane chanel lipoprotein	COG1538	M,U	0	0	0	0	1	0	0	0	0	0	0	0	0	0	-	-	0	0	0	0	0	0	0	0	0	0	0	0	0	0	0	0	-	1	-
RASO001c02_007750	RSp0668	-	putative NADP oxidoreductase	COG5495	S	0	0	0	0	0	0	1	0	0	0	0	0	0	0	-	-	0	0	0	0	0	0	0	0	0	0	0	0	0	0	0	0	-	1	-
RASO001c02_007740	RSp0667	-	Putative CynX-related transport transmembrane protein	COG2807	P	0	0	1	0	0	0	0	0	0	0	0	0	0	0	-	-	0	0	0	0	0	0	0	0	0	0	0	0	0	0	0	1	-	1	-
RASO001c02_007730	RSp0666	tag	DNA-3-methyladenine glycosylase I	COG2818	L	1	0	0	0	0	0	1	0	0	0	0	0	0	0	-	-	0	0	0	0	0	0	0	0	0	0	0	0	0	0	0	1	0.03465	1	-
RASO001c02_007720	RSp0665	-	putative Mg2+ transporter protein, CorA-like	COG0598	P	1	0	1	0	0	0	0	0	0	0	0	0	0	0	-	-	0	0	0	0	0	0	0	0	0	0	0	0	0	0	0	1	0.03781	1	-
RASO001c02_007710	RSp0664	-	putative transcriptional regulatory protein, MarR	COG1846	K	1	0	0	0	0	0	1	0	0	0	0	0	0	0	-	-	1	0	0	0	0	0	0	0	0	0	0	0	0	0	0	1	0.06032	1	-
RASO001c02_007700	RALSOp_0744	-	protein of unknown function	-	-	0	0	0	0	0	0	1	0	0	0	0	0	0	0	-	-	0	0	0	0	0	0	0	0	0	0	0	0	0	0	0	1	-	1	-
RASO001c02_007690	RSp0663	-	putative drug resistance transporter	COG0477	E,G,P,R	1	0	1	0	0	0	0	0	0	0	0	0	0	0	-	-	0	0	0	0	0	0	0	0	0	0	0	0	0	0	0	1	0.04221	1	-
RASO001c02_007680	RALSOp_0742	-	protein of unknown function	-	-	0	0	0	0	0	0	1	0	0	0	0	0	0	0	-	-	0	0	0	0	0	0	0	0	0	0	0	0	0	0	0	1	-	1	-
RASO001c02_007670	RSp0662	-	putative transcriptional regulator, LysR family	COG0583	K	0	1	0	0	0	0	0	0	0	0	0	0	0	0	-	-	1	0	0	0	0	0	0	0	0	0	0	0	0	0	0	1	-	1	-
RASO001c02_007660	RSp0661	-	putative isochorismatase hydrolase	COG1335	Q	0	1	0	0	0	0	0	0	0	0	0	0	0	0	-	-	0	0	0	0	0	0	0	0	0	0	0	0	0	0	0	1	-	1	-
RASO001c02_007650	RSp0660	-	putative PORIN	COG3203	M	0	0	0	0	1	0	0	0	0	0	0	0	0	0	-	-	0	0	0	0	0	0	0	0	0	0	0	0	0	0	0	1	-	1	-
RASO001c02_007640	RSp0659	copD	Copper resistance protein D	COG1276	P	0	0	1	0	0	0	0	0	0	0	0	0	0	0	-	-	0	0	0	0	0	0	0	0	0	0	0	0	0	0	0	1	-	0	RALTA_B1965
RASO001c02_007630	RSp0658	copC	CopC Copper resistance protein precursor, ''E set domains'' superfamily	COG2372	R	0	0	0	0	0	1	0	0	0	0	0	0	0	0	-	-	0	0	0	0	0	0	0	0	0	0	0	0	0	0	0	1	-	0	RALTA_B1966
RASO001c02_007620	RSp0657	copB	CopB ATPase, Copper resistance protein B precursor	COG3667	P	0	0	0	0	1	0	0	0	0	0	0	0	0	0	-	-	0	0	0	0	0	0	0	0	0	0	0	0	0	0	0	1	-	0	RALTA_B1967
RASO001c02_007610	RSp0656	copA	CopA Copper-resistance transmembrane precursor, Cupredoxin domains	COG2132	Q	0	0	0	0	0	1	0	0	0	0	0	0	1	0	-	-	0	0	0	0	0	0	0	0	0	0	0	0	0	0	0	1	-	0	RALTA_B1968
RASO001c02_007600	RSp0655	copR	response regulator in two-component regulatory system with CopS, regulation of copper resistance	COG0745	K,T	0	1	0	0	0	0	0	0	0	0	0	0	0	0	-	-	1	0	0	0	0	0	0	0	0	0	0	0	0	0	0	1	-	0	RALTA_B1969
RASO001c02_007590	RSp0654	copS	sensory histidine kinase in two-component regulatory system with CopR, regulation of copper resistance, senses copper ions	COG0642	T	0	0	1	0	0	0	0	0	0	0	0	0	0	0	-	-	1	0	0	0	0	0	0	0	0	0	0	0	0	0	0	1	-	0	RALTA_B1970
RASO001c02_007580	RSp0653	-	putative transcriptional regulator, AraC family	COG2207	K	1	0	0	0	0	1	0	0	0	0	0	0	0	0	-	-	1	0	0	0	0	0	0	0	0	0	0	0	0	0	0	1	0.05591	0	RALTA_B1111
RASO001c02_007570	RALSOp_0731	-	conserved exported protein of unknown function	-	-	0	0	0	1	0	0	0	0	0	0	0	0	0	0	-	-	0	0	0	0	0	0	0	0	0	0	0	0	0	0	0	1	-	1	-
RASO001c02_007560	RSp0652	-	putative Butyryl-CoA dehydrogenase	COG1960	I	1	1	0	0	0	0	0	0	0	0	0	0	0	0	-	-	0	0	0	0	0	0	0	0	0	0	0	0	0	0	0	1	0.03761	0	RALTA_B1110
RASO001c02_007550	RSp0651	-	putative acetate--CoA ligase	COG0365	I	1	1	0	0	0	0	0	0	0	0	0	0	0	0	-	-	0	0	0	0	0	0	0	0	0	0	0	0	0	0	0	1	0.04654	1	-
RASO001c02_007540	RSp0650	mmsA	methylmalonate semialdehyde dehydrogenase	COG1012	C	1	1	0	0	0	0	0	0	0	0	0	0	0	0	-	-	0	0	0	0	0	0	0	0	0	0	0	0	0	0	0	1	0.04292	0	RALTA_B1109
RASO001c02_007530	RSp0649	mmsB	3-hydroxyisobutyrate dehydrogenase	COG2084	I	1	1	0	0	0	0	0	0	0	0	0	0	0	0	-	-	0	0	0	0	0	0	0	0	0	0	0	0	0	0	0	1	0.04645	0	RALTA_B1108
RASO001c02_007520	RSp0648	-	putative enoyl-CoA hydratase/isomerase (paaF)	COG1024	I	1	1	0	0	0	0	0	0	0	0	0	0	0	0	-	-	0	0	0	0	0	0	0	0	0	0	0	0	0	0	0	1	0.05281	0	RALTA_B1107
RASO001c02_007510	RSp0647	-	putative enoyl-coA hydratase	COG1024	I	1	1	0	0	0	0	0	0	0	0	0	0	0	0	-	-	0	0	0	0	0	0	0	0	0	0	0	0	0	0	0	1	0.05438	0	RALTA_B1106
RASO001c02_007500	RSp0646	acdS	1-aminocyclopropane-1-carboxylate deaminase (ACC deaminase) (ACCD)	COG2515	E	1	1	0	0	0	0	0	0	0	0	0	0	0	0	-	-	0	0	0	0	0	0	0	0	0	0	0	0	0	0	0	1	0.03869	1	-
RASO001c02_007490	RSp0645	-	putative transcriptional regulator, AsnC/Lrp family	COG1522	K	1	1	0	0	0	0	0	0	0	0	0	0	0	0	-	-	1	0	0	0	0	0	0	0	0	0	0	0	0	0	0	1	0.05168	1	-
RASO001c02_007480	RSp0644	-	conserved exported protein of unknown function	-	-	0	0	0	0	0	0	1	0	0	0	0	0	0	0	-	-	0	0	0	0	0	0	0	0	0	0	0	0	0	0	0	1	-	1	-
RASO001c02_007470	RSp0643	-	conserved hypothethical protein	-	-	0	0	0	0	0	0	1	0	0	0	0	0	0	0	-	-	0	0	0	0	0	0	0	0	0	0	0	0	0	0	0	1	-	1	-
RASO001c02_007460	RSp0642	-	putative non ribosomal peptide synthetase protein	COG3319,COG1020	Q	0	0	0	0	0	0	1	0	0	0	0	0	0	0	-	-	0	0	0	0	0	0	0	0	0	0	0	0	0	1	0	0	-	1	-
RASO001c02_007450	RSp0641	-	putative non ribosomal peptide synthetase protein	COG0001,COG1020,COG3321	H,Q	0	0	0	0	0	1	0	0	0	0	0	0	0	0	-	-	0	0	0	0	0	0	0	0	0	0	0	0	0	1	0	0	-	1	-
RASO001c02_007440	RALSOp_0718	-	protein of unknown function	-	-	0	0	0	0	0	0	1	0	0	0	0	0	0	0	-	-	0	0	0	0	0	0	0	0	0	0	0	0	0	0	0	1	-	1	-
RASO001c02_007430	RSp0640	-	conserved hypothethical protein	COG3251	S	0	0	0	0	0	0	1	0	0	0	0	0	0	0	-	-	0	0	0	0	0	0	0	0	0	0	0	0	0	0	0	1	-	1	-
RASO001c02_007420	RSp0639	-	Putative Zn-dependent hydrolases	COG2220	R	0	1	0	0	0	0	0	0	0	0	0	0	0	0	-	-	0	0	0	0	0	0	0	0	0	0	0	0	0	0	0	1	-	1	-
RASO001c02_007410	RSp0638	-	Putative ABC transporter (ATP-binding protein)	COG4615	P,Q	0	0	1	0	0	0	0	0	0	0	0	0	0	0	-	-	0	0	0	0	0	0	0	0	0	0	0	0	0	0	0	1	-	1	-
RASO001c02_007400	RSp0637	-	conserved hypothethical protein, DGPFAETKE domain	COG3795	S	1	1	0	0	0	0	0	0	0	0	0	0	0	0	-	-	0	0	0	0	0	0	0	0	0	0	0	0	0	0	0	1	0.08266	1	-
RASO001c02_007390	RSp0636	-	putative RNA polymerase sigma factor	COG4941	K	0	1	0	0	0	0	0	0	0	0	0	0	0	0	-	-	1	0	0	0	0	0	0	0	0	0	0	0	0	0	0	1	-	1	-
RASO001c02_007380	RSp0635	-	putative acyltransferase transmembrane protein	COG1835	I	1	0	1	0	0	0	0	0	0	0	0	0	0	0	-	-	0	0	0	0	0	0	0	0	0	0	0	0	0	0	0	1	0.06670	1	-
RASO001c02_007370	RSp0634	rfaC	Lipopolysaccharide heptosyltransferase	COG0859	M	1	1	0	0	0	0	0	0	0	0	0	0	0	0	-	-	0	0	0	0	0	0	0	0	0	0	0	0	0	0	0	1	0.06691	1	-
RASO001c02_007360	RALSOp_0710	-	protein of unknown function	-	-	0	0	0	0	0	0	1	0	0	0	0	0	0	0	-	-	0	0	0	0	0	0	0	0	0	0	0	0	0	0	0	1	-	1	-
RASO001c02_007350	RSp0633	-	conserved protein of unknown function	-	-	0	0	0	0	0	0	1	0	0	0	0	0	0	0	-	-	0	0	0	0	0	0	0	0	0	0	0	0	0	1	0	1	-	1	-
RASO001c02_007340	RSp0632	-	conserved protein of unknown function	COG4104	S	0	0	0	0	0	0	1	0	0	0	0	0	0	0	-	-	0	0	0	0	0	0	0	0	0	0	0	0	0	0	0	1	-	1	-
RASO001c02_007330	RSp0631	-	putative sel1-like repeat; harboring protein	COG0790	R	0	0	0	0	0	0	1	0	0	0	0	0	0	0	-	-	0	0	0	0	0	0	0	0	0	0	0	0	0	0	0	1	-	1	-
RASO001c02_007320	RSp0630	-	putative phospholipase protein	COG1502	I	0	1	0	0	0	0	0	0	0	0	0	0	0	0	-	-	0	0	0	0	0	0	0	0	0	0	0	0	0	1	0	1	-	1	-
RASO001c02_007310	RSp0629	-	putative vgr-related protein	COG3501,COG4253	S	0	1	0	0	0	0	0	0	0	0	0	0	0	0	-	-	0	0	0	0	0	0	0	0	0	0	0	0	0	0	0	1	-	1	-
RASO001c02_007300	RSp0628	hoxN	High-affinity nickel transport protein	COG3376	P	1	0	1	0	0	0	0	0	0	0	0	0	0	0	-	-	0	1	0	0	0	0	0	0	0	0	0	0	0	0	0	1	0.04132	1	-
RASO001c02_007290	RSp0627	-	putative ferredoxin protein	COG3411	C	1	0	0	0	0	0	1	0	0	0	0	0	0	0	-	-	0	0	0	0	0	0	0	0	0	0	0	0	0	0	0	1	0.03646	1	-
RASO001c02_007280	RSp0626	-	putative cobalamin biosynthesis protein (cobN)	COG0803,COG1429	H,P	1	1	0	0	0	0	0	0	0	0	0	0	0	0	-	-	0	0	0	0	0	0	0	0	0	0	0	0	0	0	0	1	0.04602	1	-
RASO001c02_007270	RSp0625	-	putative magnesium chelatase subunit	COG1240,COG1239	H	0	1	0	0	0	0	0	0	0	0	0	0	0	0	-	-	0	0	0	0	0	0	0	0	0	0	0	0	0	0	0	1	-	1	-
RASO001c02_007260	RSp0624	-	putative precorrin-6b methylase methyltransferase protein (cobL)	COG2241	H	0	1	0	0	0	0	0	0	0	0	0	0	0	0	-	-	0	0	0	0	0	0	0	0	0	0	0	0	0	0	0	1	-	1	-
RASO001c02_007250	RSp0623	-	Putative precorrin-8X methylmutase (CobH/CbiC)	COG2082,COG2138	H,S	1	1	0	0	0	0	0	0	0	0	0	0	0	0	-	-	0	0	0	0	0	0	0	0	0	0	0	0	0	0	0	1	0.05140	1	-
RASO001c02_007240	RSp0622	-	putative cobalt-precorrin-6A synthase [deacetylating](cbiD)	COG1903	H	1	0	0	0	0	0	1	0	0	0	0	0	0	0	-	-	0	0	0	0	0	0	0	0	0	0	0	0	0	0	0	1	0.03700	1	-
RASO001c02_007230	RSp0621	-	putative precorrin-2 c20-methyltransferase protein (cobI)	COG2243	H	1	1	0	0	0	0	0	0	0	0	0	0	0	0	-	-	0	0	0	0	0	0	0	0	0	0	0	0	0	0	0	1	0.04548	1	-
RASO001c02_007220	RSp0620	cobM	Precorrin-4 C(11)-methyltransferase (Precorrin-3 methylase)	COG2875	H	1	1	0	0	0	0	0	0	0	0	0	0	0	0	-	-	0	0	0	0	0	0	0	0	0	0	0	0	0	0	0	1	0.04003	1	-
RASO001c02_007210	RSp0619	cbiG	Cobalamin (Vitamin B12) biosynthesis CbiG protein	COG2073	H	1	0	1	0	0	0	0	0	0	0	0	0	0	0	-	-	0	0	0	0	0	0	0	0	0	0	0	0	0	1	0	1	0.05611	1	-
RASO001c02_007200	RSp0618	-	putative bifunctional: precorrin-3 methyltransferase and precorrin-6x reductase oxidoreductase protein (cbiJH)	COG2099,COG1010	H	1	1	0	0	0	0	0	0	0	0	0	0	0	0	-	-	0	0	0	0	0	0	0	0	0	0	0	0	0	0	0	1	0.04474	1	-
RASO001c02_007190	RSp0617	-	putative cobalamin biosynthesis protein (cobW)	COG0523	R	1	1	0	0	0	0	0	0	0	0	0	0	0	0	-	-	0	0	0	0	0	0	0	0	0	0	0	0	0	0	0	1	0.04149	1	-
RASO001c02_007180	RSp0616	cobO	Cob(I)yrinic acid a,c-diamide adenosyltransferase (Cob(I)alamin adenosyltransferase) (Corrinoid adenosyltransferase)	COG2109	H	1	1	0	0	0	0	0	0	0	0	0	0	0	0	-	-	0	0	0	0	0	0	0	0	0	0	0	0	0	0	0	1	0.03716	1	-
RASO001c02_007170	RSp0615	cobB	Cobyrinic acid A,C-diamide synthase	COG1797	H	1	1	0	0	0	0	0	0	0	0	0	0	0	0	-	-	0	0	0	0	0	0	0	0	0	0	0	0	0	0	0	1	0.05817	1	-
RASO001c02_007160	RSp0614	-	putative Cob(II)yrinic acid a,c-diamide reductase (BluB)	COG0778	C	1	1	0	0	0	0	0	0	0	0	0	0	0	0	-	-	0	0	0	0	0	0	0	0	0	0	0	0	0	0	0	1	0.03999	1	-
RASO001c02_007150	RSp0613	-	putative transcription regulator protein, TetR family	COG1309	K	1	1	0	0	0	0	0	0	0	0	0	0	0	0	-	-	1	0	0	0	0	0	0	0	0	0	0	0	0	0	0	1	0.04228	0	RALTA_A2979
RASO001c02_007140	RALSOp_0688	-	protein of unknown function	-	-	0	0	0	0	0	0	1	0	0	0	0	0	0	0	-	-	0	0	0	0	0	0	0	0	0	0	0	0	0	0	0	1	-	1	-
RASO001c02_007130	RSp0612	-	conserved membrane protein of unknown function	-	-	1	0	1	0	0	0	0	0	0	0	0	0	0	0	-	-	0	0	0	0	0	0	0	0	0	0	0	0	0	0	0	1	0.06954	1	-
RASO001c02_007120	RSp0611	-	putative MFS general substrate transporter	COG0477	E,G,P,R	0	0	1	0	0	0	0	0	0	0	0	0	0	0	-	-	0	0	0	0	0	0	0	0	0	0	0	0	0	0	0	1	-	1	-
RASO001c02_007110	RSp0610	-	conserved hypothethical protein, UCP019302	COG4390	S	0	0	0	0	0	0	1	0	0	0	0	0	0	0	-	-	0	0	0	0	0	0	0	0	0	0	0	0	0	0	0	1	-	1	-
RASO001c02_007100	RSp0609	-	conserved protein of unknown function	-	-	0	0	0	0	0	0	1	0	0	0	0	0	0	0	-	-	0	0	0	0	0	0	0	0	0	0	0	0	0	0	0	1	-	1	-
RASO001c02_007090	RSp0608	paaE	phenylacetic acid degradation protein with NADP-linked, 2Fe-2S ferredoxin-like and riboflavin synthase-like domains	COG1018	C	0	1	0	0	0	0	0	0	0	0	0	0	0	0	-	-	0	0	0	0	0	0	0	0	0	0	0	0	0	1	0	1	-	0	RALTA_A2977
RASO001c02_007080	RSp0607	paaD	Phenylacetic acid degradation protein paaD	COG2151	R	1	0	0	0	0	0	1	0	0	0	0	0	0	0	-	-	0	0	0	0	0	0	0	0	0	0	0	0	0	0	0	1	0.10427	0	RALTA_A2976
RASO001c02_007070	RSp0606	paaC	Phenylacetic acid degradation protein paaC	COG3396	S	1	1	0	0	0	0	0	0	0	0	0	0	0	0	-	-	0	0	0	0	0	0	0	0	0	0	0	0	0	0	0	1	0.05029	0	RALTA_A2975
RASO001c02_007060	RSp0605	paaB	subunit of multicomponent oxygenase, phenylacetic acid degradation	COG3460	Q	1	0	0	0	0	0	1	0	0	0	0	0	0	0	-	-	0	0	0	0	0	0	0	0	0	0	0	0	0	0	0	1	0.02526	0	RALTA_A2974
RASO001c02_007050	RSp0604	paaA	subunit of multicomponent oxygenase, phenylacetic acid degradation	COG3396	S	1	1	0	0	0	0	0	0	0	0	0	0	0	0	-	-	0	0	0	0	0	0	0	0	0	0	0	0	0	1	0	1	0.04482	0	RALTA_A2973
RASO001c02_007040	RSp0603	-	putative serine protease protein	COG1404	O	0	0	0	1	0	0	0	0	0	0	0	0	0	0	-	-	0	0	0	0	0	0	0	0	0	0	0	0	0	0	0	1	-	1	-
RASO001c02_007030	RSp0602	-	conserved exported protein of unknown function	-	-	0	0	0	0	0	0	1	0	0	0	0	0	0	0	-	-	0	0	0	0	0	0	0	0	0	0	0	0	0	0	0	1	-	1	-
RASO001c02_007020	RALSOp_0676	-	protein of unknown function	-	-	0	0	1	0	0	0	0	0	0	0	0	0	0	0	-	-	0	0	0	0	0	0	0	0	0	0	0	0	0	0	0	1	-	1	-
RASO001c02_007010	RSp0601	-	Putative glyoxalase/bleomycin resistance protein/dioxygenase (phnB)	COG2764	S	0	1	0	0	0	0	0	0	0	0	0	0	0	0	-	-	0	0	0	0	0	0	0	0	0	0	0	0	0	0	0	1	-	1	-
RASO001c02_007000	RSp0600	-	conserved hypothethical protein	COG4319	S	0	0	0	0	0	0	1	0	0	0	0	0	0	0	-	-	0	0	0	0	0	0	0	0	0	0	0	0	0	0	0	1	-	1	-
RASO001c02_006990	RSp0599	-	putative transcriptional regulator, TetR family	COG1309	K	0	1	0	0	0	0	0	0	0	0	0	0	0	0	-	-	1	0	0	0	0	0	0	0	0	0	0	0	0	0	0	1	-	1	-
RASO001c02_006980	RSp0598	-	putative response regulator receiver, CheW-like domain	COG0784,COG0835,COG0835	N,T	0	1	0	0	0	0	0	0	0	0	0	0	0	0	-	-	1	0	0	0	0	0	0	0	0	0	0	0	0	0	0	1	-	1	-
RASO001c02_006970	RALSOp_0670	-	protein of unknown function	-	-	0	1	0	0	0	0	0	0	0	0	0	0	0	0	-	-	0	0	0	0	0	0	0	0	0	0	0	0	0	0	0	1	-	1	-
RASO001c02_006960	RSp0597	-	putative 3-demethylubiquinone-9 3-methyltransferase	COG3865	S	0	0	0	0	0	0	1	0	0	0	0	0	0	0	-	-	0	0	0	0	0	0	0	0	0	0	0	0	0	0	0	1	-	1	-
RASO001c02_006950	RALSOp_0671	-	protein of unknown function	-	-	0	1	0	0	0	0	0	0	0	0	0	0	0	0	-	-	0	0	0	0	0	0	0	0	0	0	0	0	0	0	0	1	-	1	-
RASO001c02_006920	RSp0594	-	conserved protein of unknown function	-	-	0	0	0	0	0	0	1	0	0	0	0	0	0	0	-	-	0	0	0	0	0	0	0	0	0	0	0	0	0	0	0	1	-	1	-
RASO001c02_006910	RSp0593	-	conserved protein of unknown function	-	-	0	0	0	0	0	0	1	0	0	0	0	0	0	0	-	-	0	0	0	0	0	0	0	0	0	0	0	0	0	0	0	1	-	1	-
RASO001c02_006900	RSp0592	-	conserved protein of unknown function	-	-	0	0	0	0	0	0	1	0	0	0	0	0	0	0	-	-	0	0	0	0	0	0	0	0	0	0	0	0	0	0	0	1	-	1	-
RASO001c02_006890	RALSOp_0663	-	protein of unknown function	-	-	0	0	0	0	0	0	1	0	0	0	0	0	0	0	-	-	0	0	0	0	0	0	0	0	0	0	0	0	0	0	0	1	-	1	-
RASO001c02_006880	RSp0591	-	conserved protein of unknown function	-	-	0	0	0	0	0	0	1	0	0	0	0	0	0	0	-	-	0	0	0	0	0	0	0	0	0	0	0	0	0	0	0	1	-	1	-
RASO001c02_006870	RALSOp_0661	-	protein of unknown function	-	-	0	0	0	0	0	0	1	0	0	0	0	0	0	0	-	-	0	0	0	0	0	0	0	0	0	0	0	0	0	0	0	1	-	1	-
RASO001c02_006860	RSp0590	-	putative transcription regulator protein, AraC family	COG2207	K	0	1	0	0	0	0	0	0	0	0	0	0	0	0	-	-	1	0	0	0	0	0	0	0	0	0	0	0	0	0	0	1	-	1	-
RASO001c02_006850	RSp0589	-	short chain dehydrogenase/reductase, putative estradiol 17-beta-dehydrogenase	COG1028	I,Q,R	0	1	0	0	0	0	0	0	0	0	0	0	0	0	-	-	0	0	0	0	0	0	0	0	0	0	0	0	0	0	0	1	-	1	-
RASO001c02_006840	RSp0588	-	transposase	COG3293	L	0	0	0	0	0	0	1	0	0	0	0	0	0	0	-	-	0	0	0	0	0	0	0	0	0	0	0	0	0	0	0	1	-	1	-
RASO001c02_006830	RALSOp_0658	-	protein of unknown function	-	-	0	0	0	0	0	0	1	0	0	0	0	0	0	0	-	-	0	0	0	0	0	0	0	0	0	0	0	0	0	0	0	1	-	1	-
RASO001c02_006820	RALSOp_0657	-	exported protein of unknown function	-	-	0	0	0	0	0	0	1	0	0	0	0	0	0	0	-	-	0	0	0	0	0	0	0	0	0	0	0	0	0	0	0	1	-	1	-
RASO001c02_006810	RSp0587	-	conserved exported protein of unknown function	COG4731	S	0	0	0	0	0	0	1	0	0	0	0	0	0	0	-	-	0	0	0	0	0	0	0	0	0	0	0	0	0	1	0	1	-	1	-
RASO001c02_006800	RALSOp_0655	-	protein of unknown function	-	-	0	0	0	0	0	0	1	0	0	0	0	0	0	0	-	-	0	0	0	0	0	0	0	0	0	0	0	0	0	0	0	1	-	1	-
RASO001c02_006790	RSp0586	-	conserved protein of unknown function	-	-	0	0	0	0	0	0	1	0	0	0	0	0	0	0	-	-	0	0	0	0	0	0	0	0	0	0	0	0	0	0	0	1	-	1	-
RASO001c02_006780	RSp0585	-	transposase	-	-	0	0	0	0	0	0	1	0	0	0	0	0	0	0	-	-	0	0	0	0	0	0	0	0	0	0	0	0	0	0	0	1	-	1	-
RASO001c02_006770	RALSOp_0652	-	protein of unknown function	COG0508	C	0	0	0	0	0	0	1	0	0	0	0	0	0	0	-	-	0	0	0	0	0	0	0	0	0	0	0	0	0	0	0	0	-	1	-
RASO001c02_006760	RSp0584	tISRso	transposase	COG3039	L	0	1	0	0	0	0	0	0	0	0	0	0	0	0	-	-	0	0	0	0	0	0	0	0	0	0	0	0	0	0	0	0	-	1	-
RASO001c02_006750	RALSOp_0650	-	protein of unknown function	-	-	0	0	0	0	0	0	1	0	0	0	0	0	0	0	-	-	0	0	0	0	0	0	0	0	0	0	0	0	0	0	0	0	-	1	-
RASO001c02_006740	RALSOp_0649	-	protein of unknown function	-	-	0	0	0	0	0	0	1	0	0	0	0	0	0	0	-	-	0	0	0	0	0	0	0	0	0	0	0	0	0	0	0	1	-	1	-
RASO001c02_006730	RSp0583	cbhA	putative exoglucanase a (1,4-beta-cellobiosidase) protein	COG5297	G	0	0	0	0	0	0	1	0	1	0	0	0	0	0	-	-	0	0	0	0	0	0	0	0	0	0	0	0	0	0	0	1	-	1	-
RASO001c02_006720	RSp0582	-	Transposase, IS4-like	COG3293	L	0	1	0	0	0	0	0	0	0	0	0	0	0	0	-	-	0	0	0	0	0	0	0	0	0	0	0	0	0	0	0	0	-	1	-
RASO001c02_006710	RSp0581	-	conserved protein of unknown function	COG3293	L	0	0	0	0	0	0	1	0	0	0	0	0	0	0	-	-	0	0	0	0	0	0	0	0	0	0	0	0	0	0	0	0	-	1	-
RASO001c02_006700	RSp0580	-	putative product of a truncated bacteriophage gene protein	-	-	0	0	0	0	0	0	1	0	0	0	0	0	0	0	-	-	0	0	0	0	0	0	0	0	0	0	0	0	0	0	0	0	-	1	-
RASO001c02_006690	RSp0579	-	putative bacteriophage-related protein	-	-	0	0	0	0	0	0	1	0	0	0	0	0	0	0	-	-	0	0	0	0	0	0	0	0	0	0	0	0	0	0	0	0	-	1	-
RASO001c02_006680	RSp0578	-	conserved protein of unknown function	-	-	0	0	0	0	0	0	1	0	0	0	0	0	0	0	-	-	0	0	0	0	0	0	0	0	0	0	0	0	0	0	0	1	-	1	-
RASO001c02_006670	RSp0577	-	conserved protein of unknown function	-	-	0	0	0	0	0	0	1	0	0	0	0	0	0	0	-	-	0	0	0	0	0	0	0	0	0	0	0	0	0	0	0	1	-	1	-
RASO001c02_006660	RSp0576	-	conserved protein of unknown function	-	-	0	0	0	0	0	0	1	0	0	0	0	0	0	0	-	-	0	0	0	0	0	0	0	0	0	0	0	0	0	0	0	1	-	1	-
RASO001c02_006650	RSp0575	-	conserved hypothethical protein	-	-	0	1	0	0	0	0	0	0	0	0	0	0	0	0	-	-	0	0	0	0	0	0	0	0	0	0	0	0	0	0	0	0	-	1	-
RASO001c02_006640	RSp0574	-	conserved hypothethical protein	-	-	0	0	0	0	0	0	1	0	0	0	0	0	0	0	-	-	0	0	0	0	0	0	0	0	0	0	0	0	0	0	0	1	-	1	-
RASO001c02_006630	RSp0573	-	conserved protein of unknown function	-	-	0	0	0	0	0	0	1	0	0	0	0	0	0	0	-	-	0	0	0	0	0	0	0	0	0	0	0	0	0	0	0	0	-	1	-
RASO001c02_006620	RSp0572	ripAX2	Type III effector, HopH1 family	-	-	0	0	0	0	0	0	1	1	1	0	0	0	0	0	-	-	0	0	0	0	0	0	0	0	0	0	0	0	0	0	0	1	-	1	-
RASO001c02_006610	RALSOp_0637	-	protein of unknown function	COG0863	L	0	0	0	0	0	0	1	0	0	0	0	0	0	0	-	-	0	0	0	0	0	0	0	0	0	0	0	0	0	0	0	1	-	1	-
RASO001c02_006600	RSp0571	-	conserved protein of unknown function	-	-	0	0	0	0	0	0	1	0	0	0	0	0	0	0	-	-	0	0	0	0	0	0	0	0	0	0	0	0	0	0	0	0	-	1	-
RASO001c02_006590	RSp0570	-	conserved protein of unknown function	COG0863,COG1475	K,L	0	1	0	0	0	0	0	0	0	0	0	0	0	0	-	-	0	0	0	0	0	0	0	0	0	0	0	0	0	0	0	0	-	1	-
RASO001c02_006580	RSp0569	-	conserved protein of unknown function	-	-	0	0	0	0	0	0	1	0	0	0	0	0	0	0	-	-	0	0	0	0	0	0	0	0	0	0	0	0	0	0	0	1	-	1	-
RASO001c02_006570	RSp0568	-	conserved protein of unknown function	-	-	0	1	0	0	0	0	0	0	0	0	0	0	0	0	-	-	0	0	0	0	0	0	0	0	0	0	0	0	0	0	0	0	-	1	-
RASO001c02_006560	RSp0567	insD	transposase	COG2801	L	0	0	0	0	0	0	1	0	0	0	0	0	0	0	-	-	0	0	0	0	0	0	0	0	0	0	0	0	0	0	0	1	-	1	-
RASO001c02_006550	RSp0566	insC	transposase	COG2963	L	0	1	0	0	0	0	0	0	0	0	0	0	0	0	-	-	0	0	0	0	0	0	0	0	0	0	0	0	0	0	0	0	-	1	-
RASO001c02_006540	RSp0565	-	conserved exported protein of unknown function	-	-	0	0	1	0	0	0	0	0	0	0	0	0	0	0	-	-	0	0	0	0	0	0	0	0	0	0	0	0	0	0	0	1	-	1	-
RASO001c02_006530	RALSOp_0629	-	protein of unknown function	-	-	0	0	0	0	0	0	1	0	0	0	0	0	0	0	-	-	0	0	0	0	0	0	0	0	0	0	0	0	0	0	0	1	-	1	-
RASO001c02_006520	RSp0564	-	putative lipoprotein	-	-	0	0	0	0	0	0	1	0	0	0	0	0	0	0	-	-	0	0	0	0	0	0	0	0	0	0	0	0	0	0	0	1	-	1	-
RASO001c02_006510	RSp0563	-	Alkyl hydroperoxide reductase/ Thiol specific antioxidant/ Mal allergen	COG0526	C,O	0	0	0	0	0	1	0	0	0	0	0	0	1	0	-	-	0	0	0	0	0	0	0	0	0	0	0	0	0	0	0	1	-	1	-
RASO001c02_006500	RALSOp_0626	-	protein of unknown function	-	-	0	0	0	0	0	0	1	0	0	0	0	0	0	0	-	-	0	0	0	0	0	0	0	0	0	0	0	0	0	0	0	1	-	1	-
RASO001c02_006490	RSp0562	-	putative pseudogene (Transcription regulator n-terminal) protein	COG1733	K	0	0	0	0	0	0	1	0	0	0	0	0	0	0	-	-	1	0	0	0	0	0	0	0	0	0	0	0	0	0	0	1	-	1	-
RASO001c02_006480	RSp0561	-	putative pseudogene (Transcription regulator c-terminal) protein	COG1733	K	0	0	0	0	0	0	1	0	0	0	0	0	0	0	-	-	0	0	0	0	0	0	0	0	0	0	0	0	0	0	0	1	-	1	-
RASO001c02_006470	RSp0560	-	conserved protein of unknown function	-	-	0	0	0	0	0	0	1	0	0	0	0	0	0	0	-	-	0	0	0	0	0	0	0	0	0	0	0	0	0	0	0	0	-	1	-
RASO001c02_006460	RALSOp_0622	-	transposase	COG3436	L	0	0	0	0	0	0	1	0	0	0	0	0	0	0	-	-	0	0	0	0	0	0	0	0	0	0	0	0	0	0	0	1	-	1	-
RASO001c02_006450	RALSOp_0621	-	protein of unknown function	COG3436	L	0	0	0	0	0	0	1	0	0	0	0	0	0	0	-	-	0	0	0	0	0	0	0	0	0	0	0	0	0	0	0	1	-	1	-
RASO001c02_006440	RALSOp_0620	-	protein of unknown function	-	-	0	0	0	0	0	0	1	0	0	0	0	0	0	0	-	-	0	0	0	0	0	0	0	0	0	0	0	0	0	0	0	1	-	1	-
RASO001c02_006430	RSp0559	-	putative transmembrane protein	-	-	0	0	0	0	0	0	1	0	0	0	0	0	0	0	-	-	0	0	0	0	0	0	0	0	0	0	0	0	0	0	0	1	-	1	-
RASO001c02_006420	RALSOp_0618	-	protein of unknown function	-	-	0	0	0	0	0	0	1	0	0	0	0	0	0	0	-	-	0	0	0	0	0	0	0	0	0	0	0	0	0	0	0	1	-	1	-
RASO001c02_006410	RALSOp_0617	-	protein of unknown function	-	-	0	0	0	0	0	0	1	0	0	0	0	0	0	0	-	-	0	0	0	0	0	0	0	0	0	0	0	0	0	0	0	0	-	1	-
RASO001c02_006400	RSp0558	tISRso16b	transposase	COG2801	L	0	1	0	0	0	0	0	0	0	0	0	0	0	0	-	-	0	0	0	0	0	0	0	0	0	0	0	0	0	0	0	0	-	1	-
RASO001c02_006390	RSp0557	lcrS	Low calcium response locus protein S	COG2801	L	0	1	0	0	0	0	0	0	0	0	0	0	0	0	-	-	0	0	0	0	0	0	0	0	0	0	0	0	0	0	0	1	-	1	-
RASO001c02_006380	RSp0556	-	conserved hypothethical protein	COG4275	S	0	1	0	0	0	0	0	0	0	0	0	0	0	0	-	-	0	0	0	0	0	0	0	0	0	0	0	0	0	0	0	1	-	1	-
RASO001c02_006370	RSp0555	chrA	Chromate resistance protein A	COG2059	P	0	0	1	0	0	0	0	0	0	0	0	0	0	0	-	-	0	1	0	0	0	0	0	0	0	0	0	0	0	0	0	1	-	1	-
RASO001c02_006360	RSp0554	chrB	chromate resistance protein B	COG4275	S	0	0	0	0	0	0	1	0	0	0	0	0	0	0	-	-	0	0	0	0	0	0	0	0	0	0	0	0	0	1	0	1	-	1	-
RASO001c02_006350	RSp0553	rcnR	Transcriptional repressor rcnR	COG1937	S	0	1	0	0	0	0	0	0	0	0	0	0	0	0	-	-	1	0	0	0	0	0	0	0	0	0	0	0	0	0	0	1	-	1	-
RASO001c02_006340	RSp0552	-	conserved membrane protein of unknown function, Nickel/cobalt transporter domain	COG2215	R	0	0	1	0	0	0	0	0	0	0	0	0	0	0	-	-	0	0	0	0	0	0	0	0	0	0	0	0	0	0	0	1	-	1	-
RASO001c02_006330	RSp0551	-	putative deaminase	COG0402	F,R	0	0	1	0	0	0	0	0	0	0	0	0	0	0	-	-	0	0	0	0	0	0	0	0	0	0	0	0	0	0	0	1	-	1	-
RASO001c02_006320	RALSOp_0607	-	protein of unknown function	COG0065	E	0	0	0	0	0	0	1	0	0	0	0	0	0	0	-	-	0	0	0	0	0	0	0	0	0	0	0	0	0	0	0	0	-	1	-
RASO001c02_006310	RSp0550	hlyB	hemolysin activator translocator	COG2831	U	0	0	0	0	1	0	0	0	0	0	0	0	0	0	-	-	0	0	0	0	0	0	0	1	0	0	0	0	0	0	0	0	-	1	-
RASO001c02_006300	RALSOp_0606	-	protein of unknown function	-	-	0	0	0	0	0	0	1	0	0	0	0	0	0	0	-	-	0	0	0	0	0	0	0	0	0	0	0	0	0	0	0	1	-	1	-
RASO001c02_006290	RSp0549	-	putative transmembrane protein	-	-	0	0	1	0	0	0	0	0	0	0	0	0	0	0	-	-	0	0	0	0	0	0	0	0	0	0	0	0	0	0	0	1	-	1	-
RASO001c02_006280	RALSOp_0604	-	protein of unknown function	-	-	0	0	0	0	0	0	1	0	0	0	0	0	0	0	-	-	0	0	0	0	0	0	0	0	0	0	0	0	0	1	0	1	-	1	-
RASO001c02_006270	RALSOp_0603	-	protein of unknown function	-	-	0	0	0	0	0	0	1	0	0	0	0	0	0	0	-	-	0	0	0	0	0	0	0	0	0	0	0	0	0	0	0	1	-	1	-
RASO001c02_006260	RALSOp_0602	-	protein of unknown function	-	-	0	0	0	0	0	0	1	0	0	0	0	0	0	0	-	-	0	0	0	0	0	0	0	0	0	0	0	0	0	0	0	1	-	1	-
RASO001c02_006250	RSp0548	tISRso8b	transposase	COG2801	L	0	0	0	0	0	0	1	0	0	0	0	0	0	0	-	-	0	0	0	0	0	0	0	0	0	0	0	0	0	0	0	0	-	1	-
RASO001c02_006240	RSp0547	tISRso8a	transposase	COG2963	L	0	0	0	0	0	0	1	0	0	0	0	0	0	0	-	-	0	0	0	0	0	0	0	0	0	0	0	0	0	0	0	0	-	1	-
RASO001c02_006230	RSp0546	-	conserved protein of unknown function	-	-	0	1	0	0	0	0	0	0	0	0	0	0	0	0	-	-	0	0	0	0	0	0	0	0	0	0	0	0	0	0	0	1	-	1	-
RASO001c02_006220	RS03936	-	conserved protein of unknown function	-	-	0	0	0	0	0	0	1	0	0	0	0	0	0	0	-	-	0	0	0	0	0	0	0	0	0	0	0	0	0	1	0	1	-	1	-
RASO001c02_006210	RSp0543	-	conserved protein of unknown function	-	-	0	0	0	0	0	0	1	0	0	0	0	0	0	0	-	-	0	0	0	0	0	0	0	0	0	0	0	0	0	1	0	1	-	1	-
RASO001c02_006200	RSp0542	-	conserved protein of unknown function	-	-	0	0	1	0	0	0	0	0	0	0	0	0	0	0	-	-	0	0	0	0	0	0	0	0	0	0	0	0	0	0	0	1	-	1	-
RASO001c02_006190	RSp0541	-	conserved protein of unknown function	-	-	0	0	0	0	0	0	1	0	0	0	0	0	0	0	-	-	0	0	0	0	0	0	0	0	0	0	0	0	0	0	0	1	-	1	-
RASO001c02_006180	RSp0540	-	putative hemagglutinin-related protein	COG3210	U	0	0	0	0	1	0	0	0	0	0	0	0	0	0	-	-	0	0	0	0	0	0	0	0	0	0	0	0	0	0	0	0	-	1	-
RASO001c02_006170	RSp0539	-	putative abc-type branched-chain amino acid transport systems	COG0021,COG0683	E,G	0	0	0	0	0	0	1	0	0	0	0	0	0	0	-	-	0	0	0	0	0	0	0	0	0	0	0	0	0	0	0	1	-	1	-
RASO001c02_006160	RSp0538	-	conserved membrane protein of unknown function	-	-	0	0	1	0	0	0	0	0	0	0	0	0	0	0	-	-	0	0	0	0	0	0	0	0	0	0	0	0	0	0	0	1	-	1	-
RASO001c02_006150	RSp0537	-	conserved protein of unknown function	-	-	0	0	0	0	0	0	1	0	0	0	0	0	0	0	-	-	0	0	0	0	0	0	0	0	0	0	0	0	0	0	0	1	-	1	-
RASO001c02_006140	RSp0536	-	putative Citrate-proton symporter, MFS general substrate transporter	COG0477	E,G,P,R	0	0	1	0	0	0	0	0	0	0	0	0	0	0	-	-	0	0	0	0	0	0	0	0	0	0	0	0	0	0	0	1	-	1	-
RASO001c02_006130	RSp0535	-	putative transcriptional regulator of glycine cleavage system operon, LysR family	COG0583	K	0	1	0	0	0	0	0	0	0	0	0	0	0	0	-	-	1	0	0	0	0	0	0	0	0	0	0	0	0	0	0	1	-	1	-
RASO001c02_006120	RSp0534	-	conserved hypothethical protein, metallo-dependent phosphatases domain	COG1409	R	0	1	0	0	0	0	0	0	0	0	0	0	0	0	-	-	0	0	0	0	0	0	0	0	0	0	0	0	0	0	0	1	-	1	-
RASO001c02_006110	RSp0533	-	conserved hypothethical protein	-	-	0	0	0	0	0	0	1	0	0	0	0	0	0	0	-	-	0	0	0	0	0	0	0	0	0	0	0	0	0	0	0	1	-	1	-
RASO001c02_006100	RSp0532	-	putative aminopeptidase	COG0308	E	0	0	0	0	0	0	1	0	0	0	0	0	0	0	-	-	0	0	0	0	0	0	0	0	0	0	0	0	0	0	0	1	-	1	-
RASO001c02_006090	RSp0531	-	putative nitrogen regulatory protein P-II (glnB)	COG0347	E	0	1	0	0	0	0	0	0	0	0	0	0	0	0	-	-	1	0	0	0	0	0	0	0	0	0	0	0	0	0	0	1	-	1	-
RASO001c02_006080	RSp0530	cusA	outer membrane copper (silver) and drug transport protein (RND family)	COG3696	P	1	0	1	0	0	0	0	0	0	0	0	0	0	0	-	-	0	0	0	0	0	0	0	0	0	0	0	0	0	0	0	1	0.03402	0	RALTA_B1555
RASO001c02_006070	RSp0529	cusB	Secretion protein of the copper-transporting efflux system CusCFBA	COG0845	M	1	0	1	0	0	0	0	0	0	0	0	0	0	0	-	-	0	0	0	0	0	0	0	0	0	0	0	0	0	0	0	1	0.04389	0	RALTA_B1556
RASO001c02_006060	RALSOp_0583	-	protein of unknown function	-	-	0	0	0	0	0	0	1	0	0	0	0	0	0	0	-	-	0	0	0	0	0	0	0	0	0	0	0	0	0	0	0	1	-	1	-
RASO001c02_006050	RSp0528	cusC	Outer membrane protein of the copper-transporting efflux system CusCFBA	COG1538	M,U	1	0	0	0	1	0	0	0	0	0	0	0	0	0	-	-	0	0	0	0	0	0	0	0	0	0	0	0	0	0	0	1	0.05974	0	RALTA_B1557
RASO001c02_006040	RSp0527	-	conserved exported protein of unknown function	-	-	1	0	0	0	0	0	1	0	0	0	0	0	0	0	-	-	0	0	0	0	0	0	0	0	0	0	0	0	0	0	0	1	0.08564	1	-
RASO001c02_006030	RSp0526	-	putative transcriptional regulator, Rrf2	COG1959	K	1	0	0	0	0	0	1	0	0	0	0	0	0	0	-	-	1	0	0	0	0	0	0	0	0	0	0	0	0	0	0	1	0.03591	1	-
RASO001c02_006020	RSp0525	-	conserved hypothethical protein, NAD(P)-binding	COG2910	R	1	0	0	0	0	0	1	0	0	0	0	0	0	0	-	-	0	0	0	0	0	0	0	0	0	0	0	0	0	0	0	1	0.03834	1	-
RASO001c02_006010	RSp0524	-	Sensor protein, Histidine kinase	COG0642	T	0	0	1	0	0	0	0	0	0	0	0	0	0	0	-	-	1	0	0	0	0	0	0	0	0	0	0	0	0	0	0	1	-	1	-
RASO001c02_006000	RSp0523	-	Putative DNA-binding response regulator in two-component regulatory system with BasS (basR)	COG0745	K,T	1	1	0	0	0	0	0	0	0	0	0	0	0	0	-	-	1	0	0	0	0	0	0	0	0	0	0	0	0	0	0	1	0.03458	1	-
RASO001c02_005990	RSp0522	-	conserved membrane protein of unknown function, putative DnaJ-class chaperone	-	-	1	0	1	0	0	0	0	0	0	0	0	0	0	0	-	-	0	0	0	0	0	0	0	0	0	0	0	0	0	0	0	1	0.09812	1	-
RASO001c02_005980	RSp0521	hscC	Hsp70 family chaperone Hsc62	COG0443	O	1	1	0	0	0	0	0	0	0	0	0	0	0	0	-	-	0	0	0	0	0	0	0	0	0	0	0	0	0	0	0	1	0.03855	1	-
RASO001c02_005970	RSp0520	mntH	manganese transport protein	COG1914	P	1	0	1	0	0	0	0	0	0	0	0	0	0	0	-	-	0	0	0	0	0	0	0	0	0	0	0	0	0	0	0	1	0.04006	1	-
RASO001c02_005960	RSp0519	-	putative signal transduction ggdef domain protein	COG2199	T	1	0	1	0	0	0	0	0	0	0	0	0	0	0	-	-	0	0	0	0	0	0	0	0	0	0	0	0	0	0	0	1	0.07763	1	-
RASO001c02_005950	RSp0518	-	conserved hypothethical protein, Rhs element Vgr protein	COG4253,COG3501	S	0	1	0	0	0	0	0	0	0	0	0	0	0	0	-	-	0	0	0	0	0	0	0	0	0	0	0	0	0	0	0	1	-	1	-
RASO001c02_005940	RSp0517	-	conserved hypothethical protein	-	-	0	1	0	0	0	0	0	0	0	0	0	0	0	0	-	-	0	0	0	0	0	0	0	0	0	0	0	0	0	0	0	0	-	1	-
RASO001c02_005930	RSp0516	-	conserved exported protein of unknown function	-	-	0	1	0	0	0	0	0	0	0	0	0	0	0	0	-	-	0	0	0	0	0	0	0	0	0	0	0	0	0	0	0	0	-	1	-
RASO001c02_005920	RSp0515	-	conserved hypothethical protein, PAAR motif	COG4104	S	0	0	0	0	0	0	1	0	0	0	0	0	0	0	-	-	0	0	0	0	0	0	0	0	0	0	0	0	0	0	0	1	-	1	-
RASO001c02_005910	RSp0514	-	putative MscS mechanosensitive ion channel	COG0668	M	0	0	1	0	0	0	0	0	0	0	0	0	0	0	-	-	0	0	0	0	0	0	0	0	0	0	0	0	0	0	0	1	-	1	-
RASO001c02_005900	RSp0513	-	conserved exported protein of unknown function	-	-	1	0	0	0	0	0	1	0	0	0	0	0	0	0	-	-	0	0	0	0	0	0	0	0	0	0	0	0	0	0	0	1	0.06084	1	-
RASO001c02_005890	RSp0512	-	conserved exported protein of unknown function	COG5298	S	1	0	0	0	0	0	1	0	0	0	0	0	0	0	-	-	0	0	0	0	0	0	0	0	0	0	0	0	0	0	0	1	0.05496	1	-
RASO001c02_005880	RSp0511	-	conserved exported protein of unknown function	-	-	0	0	0	0	0	0	1	0	0	0	0	0	0	0	-	-	0	0	0	0	0	0	0	0	0	0	0	0	0	0	0	1	-	1	-
RASO001c02_005870	RSp0510	wecB	UDP-N-acetylglucosamine 2-epimerase (UDP- GlcNAc-2-epimerase)	COG0381	M	1	1	0	0	0	0	0	0	1	1	0	0	0	0	-	-	0	0	0	0	0	0	0	0	0	0	0	0	0	1	0	1	0.05260	1	-
RASO001c02_005860	RSp0509	-	conserved exported protein of unknown function	COG0457	R	1	0	0	0	0	1	0	0	0	0	0	0	0	0	-	-	0	0	0	0	0	0	0	0	0	0	0	0	0	0	0	1	0.04869	1	-
RASO001c02_005850	RSp0508	-	putative putative bacteriophage receptor protein NfrB	COG1215,COG2804	M,N,U	0	0	1	0	0	0	0	0	0	0	0	0	0	0	-	-	0	0	0	0	0	0	0	0	0	0	0	0	0	0	0	1	-	1	-
RASO001c02_005840	RSp0507	cheD1	methyl-accepting chemotaxis protein	COG0840	N,T	0	0	1	0	0	0	0	0	1	0	0	0	0	1	-	-	0	0	0	0	0	0	0	0	0	0	0	0	0	1	0	0	-	1	-
RASO001c02_005830	RSp0506	-	conserved membrane protein of unknown function	COG3133	M	1	0	0	1	0	0	0	0	0	0	0	0	0	0	-	-	0	0	0	0	0	0	0	0	0	0	0	0	0	0	0	1	0.07263	1	-
RASO001c02_005820	RSp0505	-	putative glyoxylate reductase	COG1052	C,H,R	0	1	0	0	0	0	0	0	0	0	0	0	0	0	-	-	0	0	0	0	0	0	0	0	0	0	0	0	0	0	0	1	-	1	-
RASO001c02_005810	RSp0504	tISRso12b	transposase	COG2801	L	0	1	0	0	0	0	0	0	0	0	0	0	0	0	-	-	0	0	0	0	0	0	0	0	0	0	0	0	0	0	0	0	-	1	-
RASO001c02_005800	RSp0503	-	Insertion element ISR1 uncharacterized 10 kDa protein A3	COG2801	L	0	1	0	0	0	0	0	0	0	0	0	0	0	0	-	-	0	0	0	0	0	0	0	0	0	0	0	0	0	0	0	0	-	1	-
RASO001c02_005790	RSp0502	-	conserved protein of unknown function	-	-	0	0	0	0	0	0	1	0	0	0	0	0	0	0	-	-	0	0	0	0	0	0	0	0	0	0	0	0	0	0	0	1	-	1	-
RASO001c02_005780	RSp0501	-	conserved hypothethical protein	-	-	0	0	0	0	0	0	1	0	0	0	0	0	0	0	-	-	0	0	0	0	0	0	0	0	0	0	0	0	0	0	0	1	-	1	-
RASO001c02_005770	RSp0500	-	conserved hypothethical protein	-	-	0	0	0	0	0	0	1	0	0	0	0	0	0	0	-	-	0	0	0	0	0	0	0	0	0	0	0	0	0	0	0	1	-	1	-
RASO001c02_005760	RSp0499	-	putative transport transmembrane protein, major facilitator superfamily	COG0477	E,G,P,R	0	0	1	0	0	0	0	0	0	0	0	0	0	0	-	-	0	0	0	0	0	0	0	0	0	0	0	0	0	1	0	1	-	1	-
RASO001c02_005750	RSp0498	-	putative methyltransferase protein	COG0500	Q,R	0	1	0	0	0	0	0	0	0	0	0	0	0	0	-	-	0	0	0	0	0	0	0	0	0	0	0	0	0	0	0	1	-	1	-
RASO001c02_005740	RSp0497	-	conserved protein of unknown function	-	-	0	0	0	0	0	0	1	0	0	0	0	0	0	0	-	-	0	0	0	0	0	0	0	0	0	0	0	0	0	0	0	1	-	1	-
RASO001c02_005730	RSp0496	-	conserved hypothethical protein	COG3860	S	0	1	0	0	0	0	0	0	0	0	0	0	0	0	-	-	0	0	0	0	0	0	0	0	0	0	0	0	0	0	0	1	-	1	-
RASO001c02_005720	RSp0495	-	conserved protein of unknown function	-	-	0	0	1	0	0	0	0	0	0	0	0	0	0	0	-	-	0	0	0	0	0	0	0	0	0	0	0	0	0	0	0	1	-	1	-
RASO001c02_005710	RALSOp_0550	-	protein of unknown function	-	-	0	0	0	1	0	0	0	0	0	0	0	0	0	0	-	-	0	0	0	0	0	0	0	0	0	0	0	0	0	0	0	1	-	1	-
RASO001c02_005700	RSp0494	hit	ribonucleoside phosphate hydrolase, Histidine triad (HIT) protein	COG0537	F,G,R	1	1	0	0	0	0	0	0	0	0	0	0	0	0	-	-	0	0	0	0	0	0	0	0	0	0	0	0	0	0	0	1	0.02630	1	-
RASO001c02_005690	RSp0493	czcA	Cation efflux system protein, heavy metal resistance	COG3696	P	1	0	1	0	0	0	0	0	0	0	0	0	0	0	-	-	0	1	0	0	0	0	0	0	0	0	0	0	0	0	0	1	0.03665	1	-
RASO001c02_005680	RSp0492	czcB	Cation efflux system protein, heavy metal resistance	COG0845	M	1	0	0	0	0	0	1	0	0	0	0	0	0	0	-	-	0	0	0	0	0	0	0	0	0	0	0	0	0	0	0	1	0.04927	1	-
RASO001c02_005670	RSp0491	czcC	cobalt-zinc-cadmium outer membrane resistance protein (Cation efflux system protein czcC)	COG1538	M,U	0	0	0	0	1	0	0	0	0	0	0	0	0	0	-	-	0	0	0	0	0	0	0	0	0	0	0	0	0	0	0	0	-	1	-
RASO001c02_005660	RSp0490	-	conserved exported protein of unknown function	-	-	0	0	0	0	0	0	1	0	0	0	0	0	0	0	-	-	0	0	0	0	0	0	0	0	0	0	0	0	0	0	0	1	-	1	-
RASO001c02_005650	RSp0489	czcR	response regulator in two-component regulatory system, regulation of heavy metal resistance operon czcCBA	COG0745	K,T	1	1	0	0	0	0	0	0	0	0	0	0	0	0	-	-	1	0	0	0	0	0	0	0	0	0	0	0	0	0	0	1	0.02419	1	-
RASO001c02_005640	RSp0488	czcS	Sensor histine kinase of the two component regulatory system, heavy metal resistance operon czcCBA activation	COG0642	T	1	0	1	0	0	0	0	0	0	0	0	0	0	0	-	-	1	0	0	0	0	0	0	0	0	0	0	0	0	0	0	1	0.03605	1	-
RASO001c02_005630	RSp0487	-	type III effector AWR4	COG0624	E	1	0	1	0	0	0	0	0	0	0	0	0	0	0	-	-	0	0	0	0	0	0	0	0	0	0	0	0	0	0	0	1	0.06762	1	-
RASO001c02_005620	RALSOp_0541	-	protein of unknown function	-	-	0	0	0	0	0	0	1	0	0	0	0	0	0	0	-	-	0	0	0	0	0	0	0	0	0	0	0	0	0	0	0	1	-	1	-
RASO001c02_005610	RSp0486	-	conserved hypothethical protein	-	-	1	0	0	0	0	0	1	0	0	0	0	0	0	0	-	-	0	0	0	0	0	0	0	0	0	0	0	0	0	0	0	1	0.09351	1	-
RASO001c02_005600	RSp0485	-	putative phosphoglycolate phosphatase (PGP)	COG0546	R	1	1	0	0	0	0	0	0	0	0	0	0	0	0	-	-	0	0	0	0	0	0	0	0	0	0	0	0	0	0	0	1	0.08956	1	-
RASO001c02_005590	RSp0484	-	conserved hypothethical protein, predicted amidinotransferase, FN0238 type	COG4874	S	0	1	0	0	0	0	0	0	0	0	0	0	0	0	-	-	0	0	0	0	0	0	0	0	0	0	0	0	0	0	0	1	-	1	-
RASO001c02_005580	RSp0483	arcB	Ornithine cyclodeaminase (OCD)	COG2423	E	0	1	0	0	0	0	0	0	0	0	0	0	0	0	-	-	0	0	0	0	0	0	0	0	0	0	0	0	0	0	0	1	-	1	-
RASO001c02_005570	RSp0482	-	putative transcription regulator protein, AsnC/Lrp protein	COG1522	K	0	1	0	0	0	0	0	0	0	0	0	0	0	0	-	-	1	0	0	0	0	0	0	0	0	0	0	0	0	0	0	1	-	1	-
RASO001c02_005560	RSp0481	-	putative substrate-binding periplasmic (Pbp) abc transporter protein	COG0834	E,T	0	0	0	0	0	1	0	0	0	0	0	0	0	0	-	-	0	0	0	0	0	0	0	0	0	0	0	0	0	0	0	1	-	1	-
RASO001c02_005550	RSp0480	-	putative amino acid transmembrane ABC transporter protein	COG0765	E	0	0	1	0	0	0	0	0	0	0	0	0	0	0	-	-	0	0	0	0	0	0	0	0	0	0	0	0	0	0	0	1	-	1	-
RASO001c02_005540	RSp0479	-	amino-acid transporter subunit ; ATP-binding component of ABC superfamily	COG1126	E	0	0	1	0	0	0	0	0	0	0	0	0	0	0	-	-	0	0	0	0	0	0	0	0	0	0	0	0	0	0	0	1	-	1	-
RASO001c02_005530	RSp0478	ISRta	transposase, IS256 family	COG3328	L	0	1	0	0	0	0	0	0	0	0	0	0	0	0	-	-	0	0	0	0	0	0	0	0	0	0	0	0	0	0	0	0	-	1	-
RASO001c02_005520	RSp0477	-	putative rhs-related transmembrane protein	COG3209	M	0	0	0	0	0	0	1	0	0	0	0	0	0	0	-	-	0	0	0	0	0	0	0	0	0	0	0	0	0	0	0	0	-	1	-
RASO001c02_005510	RALSOp_0530	-	protein of unknown function	-	-	0	0	0	0	0	0	1	0	0	0	0	0	0	0	-	-	0	0	0	0	0	0	0	0	0	0	0	0	0	0	0	1	-	1	-
RASO001c02_005500	RSp0476	-	putative rhs-related transmembrane protein	COG2274,COG3209	M,V	0	0	0	0	0	0	1	0	0	0	0	0	0	0	-	-	0	0	0	0	0	0	0	0	0	0	0	0	0	1	0	1	-	1	-
RASO001c02_005490	RSp0475	tISRso	transposase	COG5659	L	0	1	0	0	0	0	0	0	0	0	0	0	0	0	-	-	0	0	0	0	0	0	0	0	0	0	0	0	0	0	0	0	-	1	-
RASO001c02_005480	RSp0474	-	putative general secretion pathway gspd-related protein	COG0443,COG4796	O,U	0	0	0	0	1	0	0	0	0	0	0	0	0	0	-	-	0	0	0	0	0	0	0	0	0	0	0	0	0	0	0	1	-	1	-
RASO001c02_005470	RSp0473	-	conserved protein of unknown function	-	-	0	0	0	0	0	0	1	0	0	0	0	0	0	0	-	-	0	0	0	0	0	0	0	0	0	0	0	0	0	0	0	1	-	1	-
RASO001c02_005460	RSp0472	-	putative prolin-rich signal peptide protein	COG0810	M	0	0	0	0	0	0	1	0	0	0	0	0	0	0	-	-	0	0	0	0	0	0	0	0	0	0	0	0	0	0	0	1	-	1	-
RASO001c02_005450	RSp0471	-	putative general secretion pathway gspg-related transmembrane protein	COG2165	N,U	0	0	0	0	0	0	1	0	0	0	0	0	0	0	-	-	0	0	0	0	0	0	0	0	0	0	0	0	0	0	0	1	-	1	-
RASO001c02_005440	RSp0470	-	putative general secretion pathway gspg-related transmembrane protein	COG2165	N,U	0	0	1	0	0	0	0	0	0	0	0	0	0	0	-	-	0	0	0	0	0	0	0	0	0	0	0	0	0	0	0	1	-	1	-
RASO001c02_005430	RSp0469	-	putative transmembrane protein	-	-	0	0	0	0	0	0	1	0	0	0	0	0	0	0	-	-	0	0	0	0	0	0	0	0	0	0	0	0	0	1	0	1	-	1	-
RASO001c02_005420	RSp0468	-	putative general secretion pathway gspg-related transmembrane protein	COG2165	N,U	0	0	1	0	0	0	0	0	0	0	0	0	0	0	-	-	0	0	0	0	0	0	0	0	0	0	0	0	0	0	0	1	-	1	-
RASO001c02_005410	RSp0467	-	putative general secretion pathway gspf-related transmembrane protein	COG1459	N,U	0	0	1	0	0	0	0	0	0	0	0	0	0	0	-	-	0	0	0	0	0	0	0	0	0	0	0	0	0	0	0	1	-	1	-
RASO001c02_005400	RSp0466	-	conserved protein of unknown function	-	-	0	0	0	0	0	0	1	0	0	0	0	0	0	0	-	-	0	0	0	0	0	0	0	0	0	0	0	0	0	0	0	0	-	1	-
RASO001c02_005390	RSp0465	tISRso	transposase	COG3385	L	0	1	0	0	0	0	0	0	0	0	0	0	0	0	-	-	0	0	0	0	0	0	0	0	0	0	0	0	0	0	0	0	-	1	-
RASO001c02_005380	RSp0464	-	putative gspe-related protein	COG2804	N,U	0	1	0	0	0	0	0	0	0	0	0	0	0	0	-	-	0	0	0	0	0	0	0	0	0	0	0	0	0	0	0	1	-	1	-
RASO001c02_005370	RSp0463	-	conserved protein of unknown function	-	-	0	0	0	0	0	0	1	0	0	0	0	0	0	0	-	-	0	0	0	0	0	0	0	0	0	0	0	0	0	0	0	1	-	1	-
RASO001c02_005360	RSp0462	-	putative signal peptide protein	-	-	0	0	0	0	0	0	1	0	0	0	0	0	0	0	-	-	0	0	0	0	0	0	0	0	0	0	0	0	0	0	0	1	-	1	-
RASO001c02_005350	RALSOp_0514	-	protein of unknown function	-	-	0	0	0	0	0	0	1	0	0	0	0	0	0	0	-	-	0	0	0	0	0	0	0	0	0	0	0	0	0	0	0	1	-	1	-
RASO001c02_005340	RSp0461	insC	transposase	COG2963	L	0	0	0	0	0	0	1	0	0	0	0	0	0	0	-	-	0	0	0	0	0	0	0	0	0	0	0	0	0	0	0	0	-	1	-
RASO001c02_005330	RSp0460	-	transposase (fragment)	COG2801	L	0	0	0	0	0	0	1	0	0	0	0	0	0	0	-	-	0	0	0	0	0	0	0	0	0	0	0	0	0	0	0	0	-	1	-
RASO001c02_005320	RSp0459	-	putative rhs-related protein	COG3209	M	0	0	0	1	0	0	0	0	0	0	0	0	0	0	-	-	0	0	0	0	0	0	0	0	0	0	0	0	0	0	0	0	-	1	-
RASO001c02_005310	RSp0458	-	putative rhs-related protein	COG3209	M	0	0	0	1	0	0	0	0	0	0	0	0	0	0	-	-	0	0	0	0	0	0	0	0	0	0	0	0	0	0	0	0	-	1	-
RASO001c02_005300	RSp0457	-	putative rhs-related protein	COG3209	M	0	0	0	1	0	0	0	0	0	0	0	0	0	0	-	-	0	0	0	0	0	0	0	0	0	0	0	0	0	0	0	0	-	1	-
RASO001c02_005290	RSp0456	-	putative signal peptide protein	COG3209	M	0	0	0	0	0	0	1	0	0	0	0	0	0	0	-	-	0	0	0	0	0	0	0	0	0	0	0	0	0	0	0	1	-	1	-
RASO001c02_005280	RSp0455	-	putative rhs-related protein	COG3209	M	0	0	0	1	0	0	0	0	0	0	0	0	0	0	-	-	0	0	0	0	0	0	0	0	0	0	0	0	0	1	0	0	-	1	-
RASO001c02_005270	RSp0454	-	putative rhs-related protein	COG3209	M	0	0	0	0	0	0	1	0	0	0	0	0	0	0	-	-	0	0	0	0	0	0	0	0	0	0	0	0	0	0	0	0	-	1	-
RASO001c02_005260	RSp0453	tISRso5	transposase	COG3335	L	0	0	0	0	0	0	1	0	0	0	0	0	0	0	-	-	0	0	0	0	0	0	0	0	0	0	0	0	0	0	0	0	-	1	-
RASO001c02_005250	RSp0452	tISRso6b	transposase	COG1484	L	0	1	0	0	0	0	0	0	0	0	0	0	0	0	-	-	0	0	0	0	0	0	0	0	0	0	0	0	0	0	0	0	-	1	-
RASO001c02_005240	RSp0451	tISRso6a	transposase	COG4584	L	0	1	0	0	0	0	0	0	0	0	0	0	0	0	-	-	0	0	0	0	0	0	0	0	0	0	0	0	0	0	0	0	-	1	-
RASO001c02_005230	RSp0450	tISRso5	transposase	COG3335	L	0	0	0	0	0	0	1	0	0	0	0	0	0	0	-	-	0	0	0	0	0	0	0	0	0	0	0	0	0	0	0	0	-	1	-
RASO001c02_005220	RSp0449	-	putative rsh-related protein	COG3209	M	0	0	0	0	0	0	1	0	0	0	0	0	0	0	-	-	0	0	0	0	0	0	0	0	0	0	0	0	0	0	0	0	-	1	-
RASO001c02_005210	RALSOp_0500	-	protein of unknown function	-	-	0	0	0	0	0	0	1	0	0	0	0	0	0	0	-	-	0	0	0	0	0	0	0	0	0	0	0	0	0	0	0	1	-	1	-
RASO001c02_005200	RSp0448	-	putative signal peptide protein	-	-	0	0	0	0	0	0	1	0	0	0	0	0	0	0	-	-	0	0	0	0	0	0	0	0	0	0	0	0	0	0	0	1	-	1	-
RASO001c02_005190	RSp0447	-	putative transcriptional regulator, LysR family	COG0583	K	0	1	0	0	0	0	0	0	0	0	0	0	0	0	-	-	1	0	0	0	0	0	0	0	0	0	0	0	0	0	0	1	-	1	-
RASO001c02_005180	RSp0446	-	Putative oxidoreductase	COG1028	I,Q,R	0	0	0	0	0	0	1	0	0	0	0	0	0	0	-	-	0	0	0	0	0	0	0	0	0	0	0	0	0	1	0	1	-	1	-
RASO001c02_005170	RSp0445	OPR	12-oxophytodienoate reductase	COG1902	C	0	1	0	0	0	0	0	0	0	0	0	0	0	0	-	-	0	0	0	0	0	0	0	0	0	0	0	0	0	0	0	1	-	1	-
RASO001c02_005160	RSp0444	-	putative pirin-like protein	COG1741	R	0	1	0	0	0	0	0	0	0	0	0	0	0	0	-	-	0	0	0	0	0	0	0	0	0	0	0	0	0	0	0	1	-	1	-
RASO001c02_005150	RALSOp_0495	-	protein of unknown function	-	-	0	0	0	0	0	0	1	0	0	0	0	0	0	0	-	-	0	0	0	0	0	0	0	0	0	0	0	0	0	0	0	1	-	1	-
RASO001c02_005140	RSp0443	-	putative transcriptional regulator, TetR family	COG1309	K	0	1	0	0	0	0	0	0	0	0	0	0	0	0	-	-	1	0	0	0	0	0	0	0	0	0	0	0	0	0	0	1	-	1	-
RASO001c02_005130	RSp0442	-	putative multidrug efflux MFS outer membrane protein	COG1538	M,U	0	0	0	0	1	0	0	0	0	0	0	0	0	0	-	-	0	0	0	0	0	0	0	0	0	0	0	0	0	0	0	1	-	1	-
RASO001c02_005120	RSp0441	-	putative multidrug resistance protein, MFS general substrate transporter	COG0477	E,G,P,R	0	0	1	0	0	0	0	0	0	0	0	0	0	0	-	-	0	0	0	0	0	0	0	0	0	0	0	0	0	0	0	1	-	1	-
RASO001c02_005110	RSp0440	-	putative multidrug resistance homolog transmembrane protein (emrA)	COG1566	V	0	0	1	0	0	0	0	0	0	0	0	0	0	0	-	-	0	0	0	0	0	0	0	0	0	0	0	0	0	0	0	1	-	1	-
RASO001c02_005100	RSp0439	-	conserved protein of unknown function	-	-	0	0	0	0	0	0	1	0	0	0	0	0	0	0	-	-	0	0	0	0	0	0	0	0	0	0	0	0	0	0	0	1	-	1	-
RASO001c02_005090	RSp0438	-	putative isochorismatase hydrolase	COG1335	Q	0	1	0	0	0	0	0	0	0	0	0	0	0	0	-	-	0	0	0	0	0	0	0	0	0	0	0	0	0	0	0	1	-	1	-
RASO001c02_005080	RSp0437	-	putative multidrug-efflux transporter, Permeases (mdtG)	COG0477	E,G,P,R	0	0	1	0	0	0	0	0	0	0	0	0	0	0	-	-	0	0	0	0	0	0	0	0	0	0	0	0	0	0	0	1	-	1	-
RASO001c02_005070	RSp0436	-	putative transcription regulator protein, HTH GntR family	COG1802	K	0	1	0	0	0	0	0	0	0	0	0	0	0	0	-	-	1	0	0	0	0	0	0	0	0	0	0	0	0	1	0	1	-	1	-
RASO001c02_005060	RSp0435	-	conserved protein of unknown function	COG2814	G	0	0	0	0	0	0	1	0	0	0	0	0	0	0	-	-	0	0	0	0	0	0	0	0	0	0	0	0	0	0	0	1	-	1	-
RASO001c02_005050	RSp0434	gcvA	transcriptional regulator of glycine cleavage system operon, LysR family	COG0583	K	0	1	0	0	0	0	0	0	0	0	0	0	0	0	-	-	1	0	0	0	0	0	0	0	0	0	0	0	0	0	0	1	-	1	-
RASO001c02_005040	RSp0433	-	conserved hypothethical protein	-	-	0	0	0	0	0	0	1	0	0	0	0	0	0	0	-	-	0	0	0	0	0	0	0	0	0	0	0	0	0	0	0	1	-	1	-
RASO001c02_005030	RSp0432	-	conserved hypothethical protein	COG3806	T	0	0	0	0	0	0	1	0	0	0	0	0	0	0	-	-	0	0	0	0	0	0	0	0	0	0	0	0	0	1	0	1	-	1	-
RASO001c02_005020	RSp0431	-	Putative amine oxidase	COG1231	E	0	1	0	0	0	0	0	0	0	0	0	0	0	0	-	-	0	0	0	0	0	0	0	0	0	0	0	0	0	0	0	1	-	1	-
RASO001c02_005010	RSp0430	adh	Alcohol dehydrogenase	COG1064	R	0	1	0	0	0	0	0	0	0	0	0	0	0	0	-	-	0	0	0	0	0	0	0	0	0	0	0	0	0	0	0	1	-	1	-
RASO001c02_005000	RALSOp_0480	-	protein of unknown function	-	-	0	0	0	0	0	1	0	0	0	0	0	0	0	0	-	-	0	0	0	0	0	0	0	0	0	0	0	0	0	0	0	1	-	1	-
RASO001c02_004990	RSp0429	-	Putative permease of the Major Facilitator Superfamily (MFS) family	COG0477	E,G,P,R	0	0	1	0	0	0	0	0	0	0	0	0	0	0	-	-	0	0	0	0	0	0	0	0	0	0	0	0	0	0	0	1	-	1	-
RASO001c02_004980	RSp0428	-	putative pseudogene protein	COG1126	E	0	0	1	0	0	0	0	0	0	0	0	0	0	0	-	-	0	0	0	0	0	0	0	0	0	0	0	0	0	0	0	1	-	1	-
RASO001c02_004970	RSp0427	-	conserved hypothethical protein	-	-	0	0	0	0	0	0	1	0	0	0	0	0	0	0	-	-	0	0	0	0	0	0	0	0	0	0	0	0	0	0	0	1	-	1	-
RASO001c02_004960	RSp0426	-	conserved membrane protein of unknown function	COG3247	S	0	0	1	0	0	0	0	0	0	0	0	0	0	0	-	-	0	0	0	0	0	0	0	0	0	0	0	0	0	0	0	1	-	1	-
RASO001c02_004950	RSp0425	-	putative phosphoribosyltransferase protein	COG1926	R	1	1	0	0	0	0	0	0	0	0	0	0	0	0	-	-	0	0	0	0	0	0	0	0	0	0	0	0	0	0	0	1	0.06430	1	-
RASO001c02_004940	RSp0424	-	putative diaminopimelate decarboxylase protein (lysA)	COG0019	E	1	0	0	0	0	0	1	0	0	0	0	0	0	0	-	-	0	0	0	0	0	0	0	0	0	0	0	0	0	0	0	1	0.06076	1	-
RASO001c02_004930	RSp0423	-	putative 2-dehydro-3-deoxyglucarate aldolase (hpch/hpai aldolase protein)	COG3836	G	1	1	0	0	0	0	0	0	0	0	0	0	0	0	-	-	0	0	0	0	0	0	0	0	0	0	0	0	0	0	0	1	0.06768	1	-
RASO001c02_004920	RSp0422	-	putative siderophore synthetase component protein, siderophore-iron transmembrane transporter	COG4264	Q	1	1	0	0	0	0	0	0	1	0	0	0	0	0	-	-	0	0	0	0	0	0	0	0	0	0	0	0	0	1	0	1	0.05592	1	-
RASO001c02_004910	RSp0421	-	putative siderophore synthetase component protein, siderophore-iron transmembrane transporter	COG4264	Q	0	0	1	0	0	0	0	0	1	0	0	0	0	0	-	-	0	0	0	0	0	0	0	0	0	0	0	0	0	0	0	1	-	1	-
RASO001c02_004900	RSp0420	-	Efflux transmembrane protein (Permeases of the major facilitator superfamily )	COG0477	E,G,P,R	1	0	1	0	0	0	0	0	0	0	0	0	0	0	-	-	0	0	0	0	0	0	0	0	0	0	0	0	0	0	0	0	0.05168	1	-
RASO001c02_004890	RSp0419	-	putative siderophore-iron transmembrane transporter, siderophore synthetase	COG4264	Q	1	1	0	0	0	0	0	0	1	0	0	0	0	0	-	-	0	0	0	0	0	0	0	0	0	0	0	0	0	0	0	0	0.07751	1	-
RASO001c02_004880	RSp0418	-	putative ornithine cyclodeaminase protein	COG2423	E	1	1	0	0	0	0	0	0	0	0	0	0	0	0	-	-	0	0	0	0	0	0	0	0	0	0	0	0	0	0	0	1	0.04282	1	-
RASO001c02_004870	RSp0417	cysM	cysteine synthase (O-acetylserine sulfhydrylase) (O- acetylserine (Thiol)-lyase) (CSase)	COG0031	E	1	1	0	0	0	0	0	0	0	0	0	0	0	0	-	-	0	0	0	0	0	0	0	0	0	0	0	0	0	0	0	1	0.03594	1	-
RASO001c02_004860	RSp0416	aleB	TonB-dependent siderophore receptor	COG1629	P	1	0	0	0	1	0	0	0	1	0	0	0	0	0	-	-	0	0	0	0	0	0	0	0	0	0	0	0	0	0	0	1	0.04536	1	-
RASO001c02_004850	RSp0415	-	putative extracytoplasmic function sigma 70 factor transcription regulator protein	COG1595	K	1	1	0	0	0	0	0	0	0	0	0	0	0	0	-	-	1	0	0	0	0	0	0	0	0	0	0	0	0	0	0	1	0.07087	1	-
RASO001c02_004840	RALSOp_0464	-	protein of unknown function	-	-	0	0	0	0	0	0	1	0	0	0	0	0	0	0	-	-	0	0	0	0	0	0	0	0	0	0	0	0	0	0	0	1	-	1	-
RASO001c02_004830	RSp0414	-	putative ferric siderophore receptor protein	COG1629	P	1	0	0	0	1	0	0	0	1	0	0	0	0	0	-	-	0	0	0	0	0	0	0	0	0	0	0	0	0	0	0	1	0.04862	1	-
RASO001c02_004820	RSp0413	-	putative transcriptional regulators	COG1475	K	1	0	0	0	0	0	1	0	0	0	0	0	0	0	-	-	0	0	0	0	0	0	0	0	0	0	0	0	0	0	0	1	0.04732	1	-
RASO001c02_004810	RSp0412	fsr	fosmidomycin efflux system, member of the major facilitator superfamily, fosmidomycin resistance protein	COG0477	E,G,P,R	1	0	1	0	0	0	0	0	0	0	0	0	0	0	-	-	0	1	0	0	0	0	0	0	0	0	0	0	0	0	0	1	0.04773	1	-
RASO001c02_004800	RSp0411	-	putative permease transmembrane protein	COG0628	R	1	0	1	0	0	0	0	0	0	0	0	0	0	0	-	-	0	0	0	0	0	0	0	0	0	0	0	0	0	0	0	1	0.04387	1	-
RASO001c02_004790	RSp0410	-	putative transmembrane protein	COG4291	S	1	0	1	0	0	0	0	0	0	0	0	0	0	0	-	-	0	0	0	0	0	0	0	0	0	0	0	0	0	0	0	1	0.03486	1	-
RASO001c02_004780	RSp0409	-	conserved exported protein of unknown function	-	-	0	0	0	0	0	0	1	0	0	0	0	0	0	0	-	-	0	0	0	0	0	0	0	0	0	0	0	0	0	0	0	1	-	1	-
RASO001c02_004770	RSp0408	-	conserved protein of unknown function	-	-	0	0	0	0	0	0	1	0	0	0	0	0	0	0	-	-	0	0	0	0	0	0	0	0	0	0	0	0	0	0	0	1	-	1	-
RASO001c02_004760	RSp0407	-	putative transmembrane protein	-	-	0	0	0	0	0	0	1	0	0	0	0	0	0	0	-	-	0	0	0	0	0	0	0	0	0	0	0	0	0	0	0	1	-	1	-
RASO001c02_004750	RSp0406	-	conserved protein of unknown function	-	-	0	1	0	0	0	0	0	0	0	0	0	0	0	0	-	-	0	0	0	0	0	0	0	0	0	0	0	0	0	0	0	1	-	1	-
RASO001c02_004740	RSp0405	-	putative carboxypeptidase regulatory region; protein	-	-	0	0	0	0	0	0	1	0	0	0	0	0	0	0	-	-	0	0	0	0	0	0	0	0	0	0	0	0	0	0	0	1	-	1	-
RASO001c02_004730	RSp0404	-	putative transmembrane protein	COG0671	I	0	0	1	0	0	0	0	0	0	0	0	0	0	0	-	-	0	0	0	0	0	0	0	0	0	0	0	0	0	0	0	1	-	1	-
RASO001c02_004720	RALSOp_0453	-	protein of unknown function	COG3320	Q	0	0	1	0	0	0	0	0	0	0	0	0	0	0	-	-	0	0	0	0	0	0	0	0	0	0	0	0	0	0	0	0	-	1	-
RASO001c02_004710	RALSOp_0452	-	Fatty-acid--coa ligase protein (fragment)	COG0318	I,Q	0	0	0	0	0	0	1	0	0	0	0	0	0	0	-	-	0	0	0	0	0	0	0	0	0	0	0	0	0	0	0	0	-	1	-
RASO001c02_004700	RSp0403	-	conserved exported protein of unknown function	-	-	0	0	0	0	0	0	1	0	0	0	0	0	0	0	-	-	0	0	0	0	0	0	0	0	0	0	0	0	0	0	0	1	-	1	-
RASO001c02_004690	RSp0402	-	conserved hypothethical protein	-	-	0	0	0	0	0	0	1	0	0	0	0	0	0	0	-	-	0	0	0	0	0	0	0	0	0	0	0	0	0	0	0	1	-	1	-
RASO001c02_004680	RSp0401	-	putative lipoprotein	-	-	0	0	0	0	0	0	1	0	0	0	0	0	0	0	-	-	0	0	0	0	0	0	0	0	0	0	0	0	0	0	0	1	-	1	-
RASO001c02_004670	RSp0400	-	putative signal transduction ggdef domain transmembrane protein	COG2199	T	1	0	0	0	0	0	1	0	0	0	0	0	0	0	-	-	0	0	0	0	0	0	0	0	0	0	0	0	0	1	0	1	0.06225	1	-
RASO001c02_004660	RSp0399	-	conserved hypothethical protein	COG2340	S	0	0	0	0	0	0	1	0	0	0	0	0	0	0	-	-	0	0	0	0	0	0	0	0	0	0	0	0	0	0	0	1	-	1	-
RASO001c02_004650	RALSOp_0446	-	protein of unknown function	-	-	0	0	0	0	0	0	1	0	0	0	0	0	0	0	-	-	0	0	0	0	0	0	0	0	0	0	0	0	0	0	0	1	-	1	-
RASO001c02_004640	RSp0398	-	putative signal transduction ggdef domain transmembrane protein	COG0840,COG2199,COG0840	N,T	0	0	0	0	0	0	1	0	0	0	0	0	0	0	-	-	0	0	0	0	0	0	0	0	0	0	0	0	0	0	0	1	-	1	-
RASO001c02_004630	RSp0397	pat	Phosphinothricin N-acetyltransferase (PPT N- acetyltransferase) (Phosphinothricin-resistance protein)	COG1247	M	0	1	0	0	0	0	0	0	0	0	0	0	0	0	-	-	0	0	0	0	0	0	0	0	0	0	0	0	0	0	0	1	-	1	-
RASO001c02_004620	RSp0396	-	putative transmembrane protein	COG0586,COG0607	P,S	0	0	1	0	0	0	0	0	0	0	0	0	0	0	-	-	0	0	0	0	0	0	0	0	0	0	0	0	0	0	0	1	-	1	-
RASO001c02_004610	RSp0395	fliK	flagellar hook-length control protein	COG3144	N	0	0	0	1	0	0	0	0	1	0	0	0	0	1	-	-	0	0	0	0	0	0	0	0	0	0	0	0	0	0	0	0	-	0	RALTA_B2149
RASO001c02_004600	RSp0394	fliJ	FliJ: flagellar biosynthesis protein , belongs to the fliJ family	COG2882	N,O,U	1	1	0	0	0	0	0	0	1	0	0	0	0	1	-	-	0	0	0	0	0	0	0	0	0	0	0	0	0	0	0	1	0.04139	0	RALTA_B2148
RASO001c02_004590	RSp0393	fliI	FliI: Flagellar Biosynthesis protein; flagellum-specific ATP synthase	COG1157	N,U	1	1	0	0	0	0	0	0	1	0	0	0	0	1	-	-	0	0	0	0	0	0	0	0	0	0	0	0	1	0	0	1	0.02780	0	RALTA_B2147
RASO001c02_004580	RSp0392	fliH	flagellar assembly protein flih	COG1317	N,U	1	1	0	0	0	0	0	0	1	0	0	0	0	1	-	-	0	0	0	0	0	0	0	0	0	0	0	0	0	0	0	1	0.04510	0	RALTA_B2146
RASO001c02_004570	RSp0391	fliG	FliG: Flagellar Biosynthesis protein; motor switch protein	COG1536	N	1	1	0	0	0	0	0	0	1	0	0	0	0	1	-	-	0	0	0	0	0	0	0	0	0	0	0	0	0	0	0	1	0.02954	0	RALTA_B2145
RASO001c02_004560	RSp0390	fliF	FliF: Flagellar biosynthesis protein, M-ring protein, Belongs to the fliF family	COG1766	N,U	1	0	1	0	0	0	0	0	1	0	0	0	0	1	-	-	0	1	0	0	0	0	0	0	0	0	0	0	1	0	0	1	0.03888	0	RALTA_B2144
RASO001c02_004550	RALSOp_0436	-	protein of unknown function	-	-	0	0	0	0	0	0	1	0	0	0	0	0	0	0	-	-	0	0	0	0	0	0	0	0	0	0	0	0	0	0	0	1	-	1	-
RASO001c02_004540	RSp0389	fliE	Flagellar hook-basal body complex protein fliE	COG1677	N,U	1	0	0	0	0	1	0	0	1	0	0	0	0	1	-	-	0	0	0	0	0	0	0	0	0	0	0	0	1	0	0	1	0.02291	0	RALTA_B2143
RASO001c02_004530	RSp0388	-	putative mannosyltransferase och1 and related enzymes transmembrane protein	COG0508,COG2227,COG3774	C,H,M	1	1	0	0	0	0	0	0	0	0	0	0	0	0	-	-	0	0	0	0	0	0	0	0	0	0	0	0	0	0	0	1	0.04172	1	-
RASO001c02_004520	RSp0387	-	putative glycosyl transferase, family 2;protein prenyltransferase (lgtF)	COG0463	M	1	0	0	0	0	0	1	0	0	0	0	0	0	0	-	-	0	0	0	0	0	0	0	0	0	0	0	0	0	0	0	1	0.06157	1	-
RASO001c02_004510	RSp0386	ohrR	Organic hydroperoxide resistance transcriptional regulator, MarR family	COG1846	K	1	1	0	0	0	0	0	0	0	0	0	0	0	0	-	-	1	0	0	0	0	0	0	0	0	0	0	0	0	0	0	1	0.05741	1	-
RASO001c02_004500	RSp0385	fliT	flagellar protein flit	-	-	1	0	0	0	0	0	1	0	1	0	0	0	0	1	-	-	0	0	0	0	0	0	0	0	0	0	0	0	0	0	0	1	0.05504	0	RALTA_B2132
RASO001c02_004490	RSp0384	fliS	Flagellar protein potentiates polymerization fliS	COG1516	N,O,U	1	0	0	0	0	0	1	0	1	0	0	0	0	1	-	-	0	0	0	0	0	0	0	0	0	0	0	0	0	0	0	1	0.07259	0	RALTA_B2131
RASO001c02_004480	RSp0383	fliD	flagellar hook-associated protein 2 (Filament cap protein)	COG1345	N	0	0	0	1	0	0	0	0	1	0	0	0	0	1	-	-	0	0	0	0	0	0	0	0	0	0	0	0	0	1	0	1	-	1	-
RASO001c02_004470	RSp0382	fliC	flagellar filament structural protein (flagellin protein)	COG1344	N	0	0	0	0	0	0	1	0	1	0	0	0	0	1	-	-	0	0	0	0	0	0	0	0	0	0	0	0	0	0	0	1	-	1	-
RASO001c02_004460	RSp0381	motN	negative regulator of motility	COG2197	K,T	1	1	0	0	0	0	0	0	1	0	0	0	0	0	-	-	1	0	0	0	0	0	0	0	0	0	0	0	0	0	0	1	0.04499	1	-
RASO001c02_004450	RSp0380	-	putative modulator of Rnase II stability, signal transduction protein eal-ggdef domains (gmr)	COG2200,COG2199	T	1	0	1	0	0	0	0	0	0	0	0	0	0	0	-	-	0	0	0	0	0	0	0	0	0	0	0	0	0	0	0	1	0.03681	1	-
RASO001c02_004440	RSp0379	fliL	Flagellar basal body-associated protein FliL	COG1580	N	1	0	1	0	0	0	0	0	1	0	0	0	0	1	-	-	0	0	0	0	0	0	0	0	0	0	0	0	0	0	0	1	0.03632	0	RALTA_B0365
RASO001c02_004430	RSp0378	fliM	flagellar motor switching and energizing component	COG1868	N	1	0	1	0	0	0	0	0	1	0	0	0	0	1	-	-	0	0	0	0	0	0	0	0	0	0	0	0	1	0	0	1	0.02903	0	RALTA_B0364
RASO001c02_004420	RSp0377	fliN	flagellar motor switching and energizing component. fliN/mopA/spaO family	COG1886	N,U	1	1	0	0	0	0	0	0	1	0	0	0	0	1	-	-	0	0	0	0	0	0	0	0	0	0	0	0	1	0	0	1	0.06276	0	RALTA_B0363
RASO001c02_004410	RSp0376	fliO	flagellar flio transmembrane protein	COG3190	N	1	0	1	0	0	0	0	0	1	0	0	0	0	1	-	-	0	1	0	0	0	0	0	0	0	0	0	0	0	0	0	1	0.06114	0	RALTA_B0362
RASO001c02_004400	RSp0375	fliP	fliP: flagellar biosynthesis protein. fliP/mopC/spaP family	COG1338	N,U	1	0	1	0	0	0	0	0	1	0	0	0	0	1	-	-	0	1	0	0	0	0	0	0	0	0	0	0	1	0	0	1	0.01334	0	RALTA_B0361
RASO001c02_004390	RSp0374	fliQ	FliQ: flagellar biosynthesis protein. fliQ/mopD/spaQ family	COG1987	N,U	1	0	1	0	0	0	0	0	1	0	0	0	0	1	-	-	0	1	0	0	0	0	0	0	0	0	0	0	1	0	0	1	0.01095	0	RALTA_B0360
RASO001c02_004380	RSp0373	fliR	FliR: flagellar biosynthesis inner membrane protein. fliR/mopE/spaR family	COG1684	N,U	1	0	1	0	0	0	0	0	1	0	0	0	0	1	-	-	0	1	0	0	0	0	0	0	0	0	0	0	1	0	0	1	0.03072	0	RALTA_B0359
RASO001c02_004370	RSp0372	-	conserved hypothethical protein	-	-	0	0	0	0	0	0	1	0	0	0	0	0	0	0	-	-	0	0	0	0	0	0	0	0	0	0	0	0	0	0	0	1	-	1	-
RASO001c02_004360	RSp0371	-	1-acyl-sn-glycerol-3-phosphate acyltransferase alpha transmembrane protein	COG0204	I	0	0	1	0	0	0	0	0	0	0	0	0	0	0	-	-	0	0	0	0	0	0	0	0	0	0	0	0	0	0	0	1	-	1	-
RASO001c02_004350	RSp0370	-	putative acyl-carrier protein	COG0236	I,Q	0	0	0	0	0	0	1	0	0	0	0	0	0	0	-	-	0	0	0	0	0	0	0	0	0	0	0	0	0	0	0	1	-	1	-
RASO001c02_004340	RSp0369	acpP	Acylcarrier protein 2	COG0236	I,Q	0	1	0	0	0	0	0	0	0	0	0	0	0	0	-	-	0	0	0	0	0	0	0	0	0	0	0	0	0	0	0	1	-	1	-
RASO001c02_004330	RSp0368	-	conserved membrane protein of unknown function	COG4648	S	0	0	1	0	0	0	0	0	0	0	0	0	0	0	-	-	0	0	0	0	0	0	0	0	0	0	0	0	0	0	0	1	-	1	-
RASO001c02_004320	RSp0367	-	putative acyl-coenzyme a synthetases/amp-(Fatty) acid ligases and c 3- hydroxymyristoyl/3-hydroxydecanoyl-(Acyl carrier protein) dehydratase	COG0764,COG0365	I	0	1	0	0	0	0	0	0	0	0	0	0	0	0	-	-	0	0	0	0	0	0	0	0	0	0	0	0	0	0	0	1	-	1	-
RASO001c02_004310	RSp0366	-	putative glycosyl transferase, family 2 and acyltransferase domains (bifunctional)	COG0463,COG4261	M,R	0	0	1	0	0	0	0	0	0	0	0	0	0	0	-	-	0	0	0	0	0	0	0	0	0	0	0	0	0	0	0	1	-	1	-
RASO001c02_004300	RSp0365	hutH	histidine ammonia-lyase protein	COG2986	E	0	1	0	0	0	0	0	0	0	0	0	0	0	0	-	-	0	0	0	0	0	0	0	0	0	0	0	0	0	0	0	1	-	1	-
RASO001c02_004290	RSp0364	-	putative thioesterase protein	COG0824	R	0	1	0	0	0	0	0	0	0	0	0	0	0	0	-	-	0	0	0	0	0	0	0	0	0	0	0	0	0	0	0	1	-	1	-
RASO001c02_004280	RSp0363	-	putative signal peptide protein	-	-	0	0	0	0	0	0	1	0	0	0	0	0	0	0	-	-	0	0	0	0	0	0	0	0	0	0	0	0	0	1	0	1	-	1	-
RASO001c02_004270	RSp0362	-	Putative drug efflux pump, RND superfamily	COG4258	R	0	0	1	0	0	0	0	0	0	0	0	0	0	0	-	-	0	0	0	0	0	0	0	0	0	0	0	0	0	1	0	1	-	1	-
RASO001c02_004260	RSp0361	-	Beta-ketoacyl-acyl-carrier-protein synthase I	COG0304	I,Q	0	0	1	0	0	0	0	0	0	0	0	0	0	0	-	-	0	0	0	0	0	0	0	0	0	0	0	0	0	1	0	1	-	1	-
RASO001c02_004250	RSp0360	-	putative beta-hydroxyacyl-acyl carrier protein (ACP)-dehydratase	COG4706	I	0	0	0	0	0	0	1	0	0	0	0	0	0	0	-	-	0	0	0	0	0	0	0	0	0	0	0	0	0	0	0	1	-	1	-
RASO001c02_004240	RALSOp_0405	-	protein of unknown function	-	-	0	1	0	0	0	0	0	0	0	0	0	0	0	0	-	-	0	0	0	0	0	0	0	0	0	0	0	0	0	0	0	1	-	1	-
RASO001c02_004230	RSp0359	fabG	3-oxoacyl-[acyl-carrier-protein] reductase	COG1028	I,Q,R	0	1	0	0	0	0	0	0	0	0	0	0	0	0	-	-	0	0	0	0	0	0	0	0	0	0	0	0	0	0	0	1	-	1	-
RASO001c02_004220	RSp0358	fabF	3-oxoacyl-(acyl-carrier-protein) synthase II (beta-ketoacyl-ACP synthase II; KAS II)	COG0304	I,Q	0	1	0	0	0	0	0	0	0	0	0	0	0	0	-	-	0	0	0	0	0	0	0	0	0	0	0	0	0	0	0	1	-	1	-
RASO001c02_004210	RSp0357	fabB	3-oxoacyl-[acyl-carrier-protein] synthase	COG0304	I,Q	0	0	1	0	0	0	0	0	0	0	0	0	0	0	-	-	0	0	0	0	0	0	0	0	0	0	0	0	0	0	0	1	-	1	-
RASO001c02_004200	RSp0356	-	conserved exported protein of unknown function	-	-	0	0	0	0	0	0	1	0	0	0	0	0	0	0	-	-	0	0	0	0	0	0	0	0	0	0	0	0	0	0	0	1	-	1	-
RASO001c02_004190	RSp0355	-	putative methylase protein	COG0500	Q,R	0	1	0	0	0	0	0	0	0	0	0	0	0	0	-	-	0	0	0	0	0	0	0	0	0	0	0	0	0	0	0	1	-	1	-
RASO001c02_004180	RSp0354	-	putative monooxygenase, FAD-binding	COG0644	C	0	1	0	0	0	0	0	0	0	0	0	0	0	0	-	-	0	0	0	0	0	0	0	0	0	0	0	0	0	0	0	1	-	1	-
RASO001c02_004170	RSp0353	-	putative transmembrane protein	COG3619	S	1	0	1	0	0	0	0	0	0	0	0	0	0	0	-	-	0	0	0	0	0	0	0	0	0	0	0	0	0	0	0	1	0.05142	1	-
RASO001c02_004160	RSp0352	flgL	flagellar hook-filament junction protein protein 3	COG1344	N	1	0	0	1	0	0	0	0	1	0	0	0	0	1	-	-	0	0	0	0	0	0	0	0	0	0	0	0	0	0	0	1	0.04398	0	RALTA_B0287
RASO001c02_004150	RSp0351	flgK	flagellar hook-filament junction protein 1	COG1256	N	1	0	0	1	0	0	0	0	1	0	0	0	0	1	-	-	0	0	0	0	0	0	0	0	0	0	0	0	0	0	0	1	0.03871	0	RALTA_B0286
RASO001c02_004140	RSp0350	flgJ	FlgJ: Peptidoglycan hydrolase (muramidase), flagellar protein	COG1705,COG1705,COG3951,COG3951	M,N,O,U	1	0	0	0	0	1	0	0	1	0	0	0	0	1	-	-	0	0	0	0	0	0	0	0	0	0	0	0	0	0	0	1	0.03930	0	RALTA_B0285
RASO001c02_004130	RSp0349	flgI	FlgI: Flagellar P-ring protein ; signal peptide	COG1706	N	1	0	0	0	0	1	0	0	1	0	0	0	0	1	-	-	0	0	0	0	0	0	0	0	0	0	0	0	0	0	0	1	0.02794	0	RALTA_B0284
RASO001c02_004120	RSp0348	flgH	flagellar protein of basal-body outer-membrane L ring	COG2063	N	1	0	0	0	1	0	0	0	1	0	0	0	0	1	-	-	0	0	0	0	0	0	0	0	0	0	0	0	0	0	0	1	0.02869	0	RALTA_B0283
RASO001c02_004110	RSp0347	flgG	FlgG: Flagellar basal-body rod protein	COG4786	N	1	0	0	1	0	0	0	0	1	0	0	0	0	1	-	-	0	0	0	0	0	0	0	0	0	0	0	0	1	0	0	1	0.02142	0	RALTA_B0282
RASO001c02_004100	RSp0346	flgF	flagellar component of cell-proximal portion of basal-body rod	COG4787	N	1	0	0	0	0	1	0	0	1	0	0	0	0	1	-	-	0	0	0	0	0	0	0	0	0	0	0	0	0	0	0	1	0.02264	0	RALTA_B0281
RASO001c02_004090	RSp0345	flgE	flagellar hook protein FlgE	COG1749	N	0	0	0	1	0	0	0	0	1	0	0	0	0	1	-	-	0	0	0	0	0	0	0	0	0	0	0	0	0	0	0	1	-	0	RALTA_B0280
RASO001c02_004080	RSp0344	flgD	flagellar hook assembly protein, basal-body rod modification	COG1843	N	1	0	0	1	0	0	0	0	1	0	0	0	0	1	-	-	0	0	0	0	0	0	0	0	0	0	0	0	0	0	0	1	0.03401	0	RALTA_B0279
RASO001c02_004070	RALSOp_0388	-	membrane protein of unknown function	-	-	0	0	1	0	0	0	0	0	0	0	0	0	0	0	-	-	0	0	0	0	0	0	0	0	0	0	0	0	0	0	0	1	-	1	-
RASO001c02_004060	RSp0343	flgC	FlgC: Flagellar basal-body rod protein	COG1558	N	1	0	0	0	0	1	0	0	1	0	0	0	0	1	-	-	0	0	0	0	0	0	0	0	0	0	0	0	1	0	0	1	0.02811	0	RALTA_B0278
RASO001c02_004050	RSp0342	flgB	flagellar component of cell-proximal portion of basal-body rod, protein flgb	COG1815	N	1	0	0	0	0	1	0	0	1	0	0	0	0	1	-	-	0	0	0	0	0	0	0	0	0	0	0	0	1	0	0	1	0.03136	0	RALTA_B0277
RASO001c02_004040	RSp0341	flgA	assembly protein for flagellar basal-body periplasmic P ring	COG1261	N,O	1	0	0	0	0	1	0	0	1	0	0	0	0	1	-	-	0	0	0	0	0	0	0	0	0	0	0	0	0	0	0	1	0.04949	0	RALTA_B0276
RASO001c02_004030	RALSOp_0384	-	protein of unknown function	-	-	0	0	0	0	0	0	1	0	0	0	0	0	0	0	-	-	0	0	0	0	0	0	0	0	0	0	0	0	0	0	0	1	-	1	-
RASO001c02_004020	RSp0340	flgM	negative regulator of flagellin synthesis (Anti-sigma-28 factor) protein	COG2747	K,N,U	1	0	0	1	0	0	0	0	1	0	0	0	0	1	-	-	1	0	0	0	0	0	0	0	0	0	0	0	0	0	0	1	0.05933	0	RALTA_B0275
RASO001c02_004010	RSp0339	flgN	flagella synthesis protein flgn	-	-	1	0	0	0	0	0	1	0	1	0	0	0	0	1	-	-	0	0	0	0	0	0	0	0	0	0	0	0	0	0	0	1	0.05011	0	RALTA_B0274
RASO001c02_004000	RSp0338	epsR	Negative regulator of exopolysaccharide production two-component transcription regulator protein	COG2197	K,T	0	1	0	0	0	0	0	0	1	1	0	0	0	0	-	-	1	0	0	0	0	0	0	0	0	0	0	0	0	0	0	1	-	1	-
RASO001c02_003990	RSp0337	-	putative porin transmembrane protein	COG3203	M	0	0	0	0	1	0	0	0	0	0	0	0	0	0	-	-	0	0	0	0	0	0	0	0	0	0	0	0	0	0	0	0	-	1	-
RASO001c02_003980	RSp0336	-	putative transcription regulator protein, GntR family	COG2188	K	0	1	0	0	0	0	0	0	0	0	0	0	0	0	-	-	1	0	0	0	0	0	0	0	0	0	0	0	0	0	0	1	-	1	-
RASO001c02_003970	RSp0335	-	Histone-like nucleoid-structuring protein H-NS	COG2916	R	0	0	0	0	0	0	1	0	0	0	0	0	0	0	-	-	1	0	0	0	0	0	0	0	0	0	0	0	0	0	0	1	-	1	-
RASO001c02_003960	RSp0334	-	putative signal transduction protein eal-ggdef domains	COG2200,COG2199	T	0	0	1	0	0	0	0	0	0	0	0	0	0	0	-	-	0	0	0	0	0	0	0	0	0	0	0	0	0	0	0	1	-	1	-
RASO001c02_003950	RSp0333	-	putative osmotically inducible lipoprotein b2 transmembrane (osmB)	-	-	0	0	1	0	0	0	0	0	0	0	0	0	0	0	-	-	0	0	0	0	0	0	0	0	0	0	0	0	0	0	0	1	-	1	-
RASO001c02_003940	RSp0332	acnB	Aconitate hydratase 2 (Aconitase 2)	COG1049	C	0	1	0	0	0	0	0	0	0	0	0	0	0	0	-	-	0	0	0	0	0	0	0	0	0	0	0	0	0	0	0	1	-	1	-
RASO001c02_003930	RSp0331	-	putative transcription regulator, GntR	COG1802	K	0	1	0	0	0	0	0	0	0	0	0	0	0	0	-	-	1	0	0	0	0	0	0	0	0	0	0	0	0	0	0	0	-	1	-
RASO001c02_003920	RSp0330	acnA	aconitate hydratase 1 protein	COG1048	C	0	1	0	0	0	0	0	0	0	0	0	0	0	0	-	-	0	0	0	0	0	0	0	0	0	0	0	0	0	0	0	1	-	1	-
RASO001c02_003910	RSp0329	leuB	3-isopropylmalate dehydrogenase	COG0473	C,E	0	1	0	0	0	0	0	0	0	0	0	0	0	0	-	-	0	0	0	0	0	0	0	0	0	0	0	0	0	0	0	1	-	1	-
RASO001c02_003900	RSp0328	-	putative transcription regulator, GntR family	COG1802	K	0	1	0	0	0	0	0	0	0	0	0	0	0	0	-	-	1	0	0	0	0	0	0	0	0	0	0	0	0	0	0	1	-	1	-
RASO001c02_003890	RSp0327	-	conserved hypothethical protein	COG2068	R	0	1	0	0	0	0	0	0	0	0	0	0	0	0	-	-	0	0	0	0	0	0	0	0	0	0	0	0	0	0	0	0	-	1	-
RASO001c02_003880	RSp0326	ohr	Organic hydroperoxide resistance, osmC family	COG1764	O	0	1	0	0	0	0	0	0	0	0	0	0	0	0	-	-	0	0	0	0	0	0	0	0	0	0	0	0	0	0	0	1	-	1	-
RASO001c02_003870	RSp0325	-	putative isoquinoline 1-oxidoreductase subunit beta (iorB)	COG1529	C	0	0	0	0	0	0	1	0	0	0	0	0	0	0	-	-	0	0	0	0	0	0	0	0	0	0	0	0	0	0	0	1	-	1	-
RASO001c02_003860	RSp0324	iorA	Isoquinoline 1-oxidoreductase alpha subunit	COG2080	C	0	1	0	0	0	0	0	0	0	0	0	0	0	0	-	-	0	0	0	0	0	0	0	0	0	0	0	0	0	0	0	1	-	1	-
RASO001c02_003850	RSp0323	hopG (ripO1)	Type III effector, HopG1 family	-	-	0	1	0	0	0	0	0	1	1	0	0	0	0	0	-	-	0	0	0	0	0	0	0	0	0	0	0	0	0	0	0	1	-	1	-
RASO001c02_003840	RSp0322	leuA	2-isopropylmalate synthase 2 (Alpha-isopropylmalate synthase 2) (Alpha-IPM synthetase 2)	COG0119	E	1	1	0	0	0	0	0	0	0	0	0	0	0	0	-	-	0	0	0	0	0	0	0	0	0	0	0	0	0	0	0	1	0.03501	1	-
RASO001c02_003830	RSp0321	-	conserved hypothethical protein, DUF326	COG1145	C	1	1	0	0	0	0	0	0	0	0	0	0	0	0	-	-	0	0	0	0	0	0	0	0	0	0	0	0	0	0	0	1	0.05021	1	-
RASO001c02_003820	RALSOp_0363	-	protein of unknown function	-	-	0	1	0	0	0	0	0	0	0	0	0	0	0	0	-	-	0	0	0	0	0	0	0	0	0	0	0	0	0	0	0	1	-	1	-
RASO001c02_003810	RSp0320	-	putative transcription regulator, MerR family	COG0789	K	1	1	0	0	0	0	0	0	0	0	0	0	0	0	-	-	1	0	0	0	0	0	0	0	0	0	0	0	0	0	0	1	0.04836	1	-
RASO001c02_003800	RSp0319	cadA	cation (cadmium)-transporting ATPase (Cadmium efflux ATPase)	COG2217	P	1	0	1	0	0	0	0	0	0	0	0	0	0	0	-	-	0	0	0	0	0	0	0	0	0	0	0	0	0	0	0	0	0.05089	1	-
RASO001c02_003790	RSp0318	-	putative universal stress protein	COG0589	T	1	0	0	0	0	0	1	0	0	0	0	0	0	0	-	-	0	0	0	0	0	0	0	0	0	0	0	0	0	0	0	1	0.05476	1	-
RASO001c02_003780	RSp0317	-	conserved hypothethical protein	-	-	1	1	0	0	0	0	0	0	0	0	0	0	0	0	-	-	0	0	0	0	0	0	0	0	0	0	0	0	0	0	0	1	0.08482	0	RALTA_B0234
RASO001c02_003770	RSp0316	-	conserved hypothethical protein, putative dioxygenase	COG2070	R	1	1	0	0	0	0	0	0	0	0	0	0	0	0	-	-	0	0	0	0	0	0	0	0	0	0	0	0	0	0	0	1	0.03660	0	RALTA_B0233
RASO001c02_003760	RSp0315	-	Sensor protein	COG0642	T	0	0	1	0	0	0	0	0	0	0	0	0	0	0	-	-	1	0	0	0	0	0	0	0	0	0	0	0	0	0	0	1	-	1	-
RASO001c02_003750	RSp0314	-	putative two component response regulator transcription regulator protein	COG0745	K,T	0	0	0	0	0	0	1	0	0	0	0	0	0	0	-	-	1	0	0	0	0	0	0	0	0	0	0	0	0	0	0	1	-	1	-
RASO001c02_003740	RSp0313	mexC	putative multidrug efflux system protein	COG0845	M	0	0	1	0	0	0	0	0	0	0	0	0	0	0	-	-	0	0	0	0	0	0	0	0	0	0	0	0	0	0	0	1	-	1	-
RASO001c02_003730	RSp0312	-	component of efflux pump	COG0841	V	0	0	1	0	0	0	0	0	0	0	0	0	0	0	-	-	0	1	0	0	0	0	0	0	0	0	0	0	0	0	0	1	-	1	-
RASO001c02_003720	RSp0311	oprM	putative outer membrane chanel lipoprotein	COG1538	M,U	0	0	0	0	1	0	0	0	0	0	0	0	0	0	-	-	0	0	0	0	0	0	0	0	0	0	0	0	0	0	0	1	-	1	-
RASO001c02_003710	RSp0310	-	putative macrolide-efflux transmembrane protein	COG0477	E,G,P,R	0	0	1	0	0	0	0	0	0	0	0	0	0	0	-	-	0	0	0	0	0	0	0	0	0	0	0	0	0	0	0	1	-	1	-
RASO001c02_003700	RSp0309	-	Putative transcription regulator, PadR-like	COG1695	K	1	1	0	0	0	0	0	0	0	0	0	0	0	0	-	-	1	0	0	0	0	0	0	0	0	0	0	0	0	0	0	1	0.04708	0	RALTA_B0232
RASO001c02_003690	RSp0308	-	Transcriptional regulators, LysR family	COG0583	K	0	1	0	0	0	0	0	0	0	0	0	0	0	0	-	-	1	0	0	0	0	0	0	0	0	0	0	0	0	0	0	1	-	1	-
RASO001c02_003680	RSp0307	-	putative 2-nitropropane dioxygenase	COG2070	R	1	1	0	0	0	0	0	0	0	0	0	0	0	0	-	-	0	0	0	0	0	0	0	0	0	0	0	0	0	0	0	1	0.05738	1	-
RASO001c02_003670	RSp0306	-	conserved hypothethical protein, DUF1470	COG5516	R	1	0	0	0	0	0	1	0	0	0	0	0	0	0	-	-	0	0	0	0	0	0	0	0	0	0	0	0	0	0	0	1	0.09002	1	-
RASO001c02_003660	RSp0305	fabG	3-oxoacyl-[acyl-carrier-protein] reductase	COG1028	I,Q,R	1	1	0	0	0	0	0	0	0	0	0	0	0	0	-	-	0	0	0	0	0	0	0	0	0	0	0	0	0	0	0	1	0.05604	1	-
RASO001c02_003650	RSp0304	ripD	type III effector protein (AvrPphD family)	-	-	0	0	0	1	0	0	0	1	1	0	0	0	0	0	-	-	0	0	0	0	0	0	0	0	0	0	0	0	0	0	0	1	-	1	-
RASO001c02_003640	RSp0303	cheD2	MCP: methyl-accepting chemotaxis protein	COG0840	N,T	1	0	1	0	0	0	0	0	1	0	0	0	0	1	-	-	0	0	0	0	0	0	0	0	0	0	0	0	0	0	0	1	0.04626	0	RALTA_B0238
RASO001c02_003630	RSp0302	-	conserved protein of unknown function	COG3293	L	0	0	0	0	0	0	1	0	0	0	0	0	0	0	-	-	0	0	0	0	0	0	0	0	0	0	0	0	0	0	0	0	-	1	-
RASO001c02_003620	RSp0301	-	Transposase, IS4-like	COG3293	L	0	1	0	0	0	0	0	0	0	0	0	0	0	0	-	-	0	0	0	0	0	0	0	0	0	0	0	0	0	0	0	0	-	1	-
RASO001c02_003610	RSp0300	-	putative acyltransferase with acyl-CoA N-acyltransferase domain	COG0454	K,R	0	0	0	0	0	0	1	0	0	0	0	0	0	0	-	-	0	0	0	0	0	0	0	0	0	0	0	0	0	0	0	1	-	1	-
RASO001c02_003600	RSp0299	-	conserved membrane protein of unknown function	COG0609	P	0	0	1	0	0	0	0	0	0	0	0	0	0	0	-	-	0	0	0	0	0	0	0	0	0	0	0	0	0	0	0	1	-	1	-
RASO001c02_003590	RSp0298	-	conserved protein of unknown function	-	-	0	0	0	0	0	0	1	0	0	0	0	0	0	0	-	-	0	0	0	0	0	0	0	0	0	0	0	0	0	0	0	1	-	1	-
RASO001c02_003580	RSp0297	-	conserved protein of unknown function	-	-	0	0	0	0	0	0	1	0	0	0	0	0	0	0	-	-	0	0	0	0	0	0	0	0	0	0	0	0	0	0	0	1	-	1	-
RASO001c02_003570	RSp0296	ripS5	Type III effector protein (Skwp5)	-	-	0	0	1	0	0	0	0	1	1	0	0	0	0	0	-	-	0	0	0	0	0	0	0	0	0	0	0	0	0	1	0	0	-	1	-
RASO001c02_003560	RSp0295	-	putative hemolysin-type protein	COG2931	Q	0	0	0	1	0	0	0	0	0	0	0	0	0	0	-	-	0	0	0	0	0	0	0	0	0	0	0	0	0	0	0	1	-	1	-
RASO001c02_003550	RSp0294	-	putative hemolysin-type calcium-binding protein	COG2931	Q	0	0	0	1	0	0	0	0	0	0	0	0	0	0	-	-	0	0	0	0	0	0	0	0	0	0	0	0	0	1	0	1	-	1	-
RASO001c02_003540	RSp0293	-	putative transmembrane protein	-	-	0	0	1	0	0	0	0	0	0	0	0	0	0	0	-	-	0	0	0	0	0	0	0	0	0	0	0	0	0	0	0	1	-	1	-
RASO001c02_003530	RSp0292	cyaB	type I (cyclolysin-type) secretion system ATP-binding component, ABC transporter, transmembrane region	COG2274	V	0	0	1	0	0	0	0	0	0	0	0	0	0	0	-	-	0	1	1	0	0	0	0	0	0	0	0	0	0	1	0	1	-	0	pRALTA_0240
RASO001c02_003520	RSp0291	-	Type I secretion adaptor protein (HlyD family)	COG0845	M	1	0	1	0	0	0	0	0	0	0	0	0	0	0	-	-	0	0	1	0	0	0	0	0	0	0	0	0	0	0	0	1	0.05074	0	pRALTA_0239
RASO001c02_003510	RSp0290	-	putative Outer membrane efflux protein precursor	COG1538	M,U	0	0	0	0	1	0	0	0	0	0	0	0	0	0	-	-	0	0	1	0	0	0	0	0	0	0	0	0	0	0	0	1	-	0	pRALTA_0238
RASO001c02_003500	RSp0289	-	putative transmembrane protein	-	-	0	0	0	0	0	0	1	0	0	0	0	0	0	0	-	-	0	0	0	0	0	0	0	0	0	0	0	0	0	0	0	1	-	1	-
RASO001c02_003490	RSp0288	pgaC	Biofilm PGA synthesis N-glycosyltransferase pgaC	COG1215	M	0	0	1	0	0	0	0	0	0	0	0	0	0	0	-	-	0	0	0	0	0	0	0	0	0	0	0	0	0	0	0	1	-	1	-
RASO001c02_003480	RSp0287	-	putative polysaccharide deacetylase associated with biofilm formation; putative lipoprotein (pgaB)	COG0726	G	0	0	0	0	0	0	1	0	0	0	0	0	0	0	-	-	0	0	0	0	0	0	0	0	0	0	0	0	0	0	0	1	-	1	-
RASO001c02_003470	RSp0286	-	putative hemin-binding outer membrane transmembrane protein associated with biofilm formation (hmsH)	-	-	0	0	0	0	0	0	1	0	0	0	0	0	0	0	-	-	0	0	0	0	0	0	0	0	0	0	0	0	0	0	0	0	-	1	-
RASO001c02_003460	RSp0285	-	transcriptional regulator, LuxR family	COG2197	K,T	1	1	0	0	0	0	0	0	0	0	0	0	0	0	-	-	1	0	0	0	0	0	0	0	0	0	0	0	0	0	0	1	0.07495	1	-
RASO001c02_003450	RSp0284	-	conserved hypothethical protein	-	-	0	0	1	0	0	0	0	0	0	0	0	0	0	0	-	-	0	0	0	0	0	0	0	0	0	0	0	0	0	0	0	1	-	1	-
RASO001c02_003440	RSp0283	dinF	DNA-damage-inducible SOS response protein	COG0534	V	0	0	1	0	0	0	0	0	1	0	0	0	0	0	-	-	0	1	0	0	0	0	0	0	0	0	0	0	0	0	0	1	-	1	-
RASO001c02_003430	RSp0282	-	putative amino-acid permease	COG0531	E	1	0	1	0	0	0	0	0	0	0	0	0	0	0	-	-	0	0	0	0	0	0	0	0	0	0	0	0	0	0	0	1	0.03322	1	-
RASO001c02_003420	RALSOp_0326	-	protein of unknown function	-	-	0	1	0	0	0	0	0	0	0	0	0	0	0	0	-	-	0	0	0	0	0	0	0	0	0	0	0	0	0	0	0	1	-	1	-
RASO001c02_003410	RSp0281	-	putative signal transduction protein ggdef domain	COG2199	T	0	0	0	0	0	0	1	0	0	0	0	0	0	0	-	-	0	0	0	0	0	0	0	0	0	0	0	0	0	0	0	1	-	1	-
RASO001c02_003400	RSp0280	-	conserved protein of unknown function	-	-	0	0	0	0	0	0	1	0	0	0	0	0	0	0	-	-	0	0	0	0	0	0	0	0	0	0	0	0	0	0	0	1	-	1	-
RASO001c02_003390	RSp0279	-	conserved exported protein of unknown function	COG0823	U	0	0	0	1	0	0	0	0	0	0	0	0	0	0	-	-	0	0	0	0	0	0	0	0	0	0	0	0	0	0	0	1	-	1	-
RASO001c02_003380	RALSOp_0322	-	protein of unknown function	-	-	0	1	0	0	0	0	0	0	0	0	0	0	0	0	-	-	0	0	0	0	0	0	0	0	0	0	0	0	0	0	0	1	-	1	-
RASO001c02_003370	RSp0278	-	conserved hypothethical protein	-	-	0	0	0	0	0	0	1	0	0	0	0	0	0	0	-	-	0	0	0	0	0	0	0	0	0	0	0	0	0	0	0	1	-	1	-
RASO001c02_003360	RSp0277	treA	trehalase	COG1626	G	0	0	0	0	0	1	0	0	0	0	0	0	0	0	-	-	0	0	0	0	0	0	0	0	0	0	0	0	0	0	0	1	-	1	-
RASO001c02_003350	RSp0276	cysK	Cysteine synthase (O-acetylserine sulfhydrylase) (O- acetylserine (Thiol)-lyase) (CSase)	COG0031	E	0	1	0	0	0	0	0	0	0	0	0	0	0	0	-	-	0	0	0	0	0	0	0	0	0	0	0	0	0	0	0	1	-	1	-
RASO001c02_003340	RSp0275	-	putative glycosyl hydrolase or chitinase, carbohydrate-binding family	COG3979	R	0	0	0	0	0	1	0	0	0	0	0	0	0	0	-	-	0	0	0	0	0	0	0	0	0	0	0	0	0	1	0	1	-	1	-
RASO001c02_003330	RSp0274	ggt	Gamma-glutamyltranspeptidase precursor [Contains: Gamma- glutamyltranspeptidase large chain; Gamma-glutamyltranspeptidase small chain]	COG0405	E	0	0	0	0	0	1	0	0	0	0	0	0	0	0	-	-	0	0	0	0	0	0	0	0	0	0	0	0	0	0	0	1	-	1	-
RASO001c02_003310	RALSOp_0316	-	protein of unknown function	-	-	0	0	0	0	0	0	1	0	0	0	0	0	0	0	-	-	0	0	0	0	0	0	0	0	0	0	0	0	0	0	0	1	-	1	-
RASO001c02_003300	RSp0273	-	Putative carboxypeptidase G2 precursor	COG0624	E	0	1	0	0	0	0	0	0	0	0	0	0	0	0	-	-	0	0	0	0	0	0	0	0	0	0	0	0	0	0	0	1	-	1	-
RASO001c02_003290	RSp0272	-	conserved protein of unknown function	COG1196	D	0	1	0	0	0	0	0	0	0	0	0	0	0	0	-	-	0	0	0	0	0	0	0	0	0	0	0	0	0	0	0	1	-	0	pRALTA_0018
RASO001c02_003280	RSp0271	-	conserved protein of unknown function	COG3839	G	0	1	0	0	0	0	0	0	0	0	0	0	0	0	-	-	0	0	0	0	0	0	0	0	0	0	0	0	0	0	0	1	-	0	pRALTA_0017
RASO001c02_003270	RSp0270	-	conserved protein of unknown function	COG1131,COG1196	D,V	0	0	0	0	1	0	0	0	0	0	0	0	0	0	-	-	0	0	0	0	0	0	0	0	0	0	0	0	0	1	0	1	-	0	pRALTA_0016
RASO001c02_003260	RSp0269	-	conserved protein of unknown function	-	-	0	1	0	0	0	0	0	0	0	0	0	0	0	0	-	-	0	0	0	0	0	0	0	0	0	0	0	0	0	0	0	1	-	0	pRALTA_0015
RASO001c02_003250	RALSOp_0310	-	protein of unknown function	-	-	0	0	0	0	0	0	1	0	0	0	0	0	0	0	-	-	0	0	0	0	0	0	0	0	0	0	0	0	0	0	0	1	-	1	-
RASO001c02_003240	RSp0268	-	conserved protein of unknown function	-	-	0	0	0	0	0	0	1	0	0	0	0	0	0	0	-	-	0	0	0	0	0	0	0	0	0	0	0	0	0	0	0	1	-	1	-
RASO001c02_003230	RALSOp_0308	-	protein of unknown function	-	-	0	0	0	0	0	0	1	0	0	0	0	0	0	0	-	-	0	0	0	0	0	0	0	0	0	0	0	0	0	0	0	1	-	1	-
RASO001c02_003220	RSp0267	-	conserved protein of unknown function	COG4849	S	0	1	0	0	0	0	0	0	0	0	0	0	0	0	-	-	0	0	0	0	0	0	0	0	0	0	0	0	0	0	0	1	-	1	-
RASO001c02_003210	RSp0266	-	conserved protein of unknown function	COG4861	S	0	0	0	0	0	0	1	0	0	0	0	0	0	0	-	-	0	0	0	0	0	0	0	0	0	0	0	0	0	0	0	1	-	1	-
RASO001c02_003200	RSp0265	-	putative acyltransferase	COG0454	K,R	1	1	0	0	0	0	0	0	0	0	0	0	0	0	-	-	0	0	0	0	0	0	0	0	0	0	0	0	0	0	0	1	0.07356	1	-
RASO001c02_003190	RSp0264	-	putative beta-lactamase; protein	COG1680	V	0	0	0	0	0	0	1	0	0	0	0	0	0	0	-	-	0	0	0	0	0	0	0	0	0	0	0	0	0	0	0	1	-	1	-
RASO001c02_003180	RALSOp_0303	-	Putative penicillin-binding protein, transpeptidase fold; (modular protein)	COG1680	V	0	0	0	0	0	0	1	0	0	0	0	0	0	0	-	-	0	0	0	0	0	0	0	0	0	0	0	0	0	0	0	1	-	1	-
RASO001c02_003160	RSp0262	opgD	Periplasmic glucan biosynthesis protein, MdoG family	COG3131	P	0	0	0	0	0	1	0	0	0	0	0	0	0	0	-	-	0	0	0	0	0	0	0	0	0	0	0	0	0	0	0	1	-	1	-
RASO001c02_003150	RSp0261	-	conserved hypothethical protein	-	-	0	0	0	0	0	0	1	0	0	0	0	0	0	0	-	-	0	0	0	0	0	0	0	0	0	0	0	0	0	1	0	1	-	1	-
RASO001c02_003140	RALSOp_0300	-	exported protein of unknown function	-	-	0	0	0	0	0	0	1	0	0	0	0	0	0	0	-	-	0	0	0	0	0	0	0	0	0	0	0	0	0	0	0	1	-	1	-
RASO001c02_003130	RSp0260	-	putative transcription regulator protein, MarR family	COG1846	K	1	0	0	0	0	0	1	0	0	0	0	0	0	0	-	-	1	0	0	0	0	0	0	0	0	0	0	0	0	0	0	1	0.04994	1	-
RASO001c02_003120	RSp0259	pcp	Pyrrolidone-carboxylate peptidase 2 (5-oxoprolyl- peptidase 2) (Pyroglutamyl-peptidase I 2) (PGP-I 2) (Pyrase 2)	COG2039	O	1	1	0	0	0	0	0	0	0	0	0	0	0	0	-	-	0	0	0	0	0	0	0	0	0	0	0	0	0	0	0	1	0.04942	1	-
RASO001c02_003110	RSp0258	-	putative transcription regulator protein, PadR-like family	COG1695	K	1	0	0	0	0	0	1	0	0	0	0	0	0	0	-	-	1	0	0	0	0	0	0	0	0	0	0	0	0	0	0	1	0.03129	1	-
RASO001c02_003100	RSp0257	-	putative type III effector (Siderophore-interacting protein)	COG2375	P	1	1	0	0	0	0	0	0	0	0	0	0	0	0	-	-	0	0	0	0	0	0	0	0	0	0	0	0	0	0	0	1	0.08361	1	-
RASO001c02_003090	RSp0256	-	conserved hypothethical protein	-	-	1	0	0	0	0	0	1	0	0	0	0	0	0	0	-	-	0	0	0	0	0	0	0	0	0	0	0	0	0	0	0	1	0.09057	1	-
RASO001c02_003080	RSp0255	aer	Flavoprotein, mediates positive aerotactic responses; signal transducer	COG0840,COG0840,COG2202	N,T	1	0	1	0	0	0	0	0	1	0	0	0	0	0	-	-	0	0	0	0	0	0	0	0	0	0	0	0	0	1	0	1	0.04603	1	-
RASO001c02_003070	RSp0254	-	putative signal transduction eal-ggdef domains transmembrane protein	COG2200,COG2199,COG2202	T	1	0	1	0	0	0	0	0	0	0	0	0	0	0	-	-	0	0	0	0	0	0	0	0	0	0	0	0	0	1	0	1	0.03762	1	-
RASO001c02_003060	RSp0253	-	putative signal transduction protein, GGDEF domain	COG0840,COG2199,COG2202,COG0840	N,T	1	0	1	0	0	0	0	0	0	0	0	0	0	0	-	-	0	0	0	0	0	0	0	0	0	0	0	0	0	0	0	1	0.05811	1	-
RASO001c02_003050	RSp0252	-	putative ferrous iron transport protein A (feoA)	COG1918	P	1	0	0	0	0	0	1	0	0	0	0	0	0	0	-	-	0	0	0	0	0	0	0	0	0	0	0	0	0	0	0	1	0.05375	0	RALTA_B0077
RASO001c02_003040	RSp0251	feoB	Ferrous iron transport protein B	COG0370	P	0	0	1	0	0	0	0	0	0	0	0	0	0	0	-	-	0	1	0	0	0	0	0	0	0	0	0	0	0	0	0	1	-	0	RALTA_B0076
RASO001c02_003030	RSp0250	-	conserved hypothethical protein	-	-	0	0	0	0	0	0	1	0	0	0	0	0	0	0	-	-	0	0	0	0	0	0	0	0	0	0	0	0	0	0	0	1	-	0	RALTA_B0075
RASO001c02_003020	RSp0249	-	conserved hypothethical protein	-	-	1	1	0	0	0	0	0	0	0	0	0	0	0	0	-	-	0	0	0	0	0	0	0	0	0	0	0	0	0	0	0	1	0.02967	1	-
RASO001c02_003010	RSp0248	-	conserved hypothethical protein	-	-	0	0	0	0	0	0	1	0	0	0	0	0	0	0	-	-	0	0	0	0	0	0	0	0	0	0	0	0	0	0	0	1	-	1	-
RASO001c02_003000	RALSOp_0286	-	protein of unknown function	-	-	0	0	0	0	0	0	1	0	0	0	0	0	0	0	-	-	0	0	0	0	0	0	0	0	0	0	0	0	0	0	0	1	-	1	-
RASO001c02_002990	RSp0247	fur	Ferric uptake regulation protein (Ferric uptake regulator)	COG0735	P	1	1	0	0	0	0	0	0	0	0	0	0	0	0	-	-	1	0	0	0	0	0	0	0	0	0	0	0	0	0	0	1	0.03782	1	-
RASO001c02_002980	RSp0246	ahpF	alkyl hydroperoxide reductase, F52a subunit, FAD/NAD(P)-binding	COG3634	O	1	0	1	0	0	0	0	0	0	0	0	0	0	0	-	-	0	0	0	0	0	0	0	0	0	0	0	0	0	0	0	1	0.03465	1	-
RASO001c02_002970	RSp0245	ahpC	Alkyl hydroperoxide reductase subunit C (Peroxiredoxin) (Thioredoxin peroxidase) (Alkyl hydroperoxide reductase protein C22) (SCRP-23) (Sulfate starvation-induced protein 8) (SSI8)	COG0450	O	1	1	0	0	0	0	0	0	0	0	0	0	0	0	-	-	0	0	0	0	0	0	0	0	0	0	0	0	0	0	0	1	0.02131	1	-
RASO001c02_002960	RSp0244	-	outer membrane hemin receptor signal peptide protein	COG1629	P	0	0	0	0	1	0	0	0	0	0	0	0	0	0	-	-	0	0	0	0	0	0	0	0	0	0	0	0	0	0	0	1	-	1	-
RASO001c02_002950	RSp0243	hmuS	hemin transport and degrading protein HmuS	COG3720	P	0	1	0	0	0	0	0	0	0	0	0	0	0	0	-	-	0	0	0	0	0	0	0	0	0	0	0	0	0	0	0	1	-	1	-
RASO001c02_002940	RSp0242	glgA	Glycogen synthase (Starch [bacterial glycogen] synthase)	COG0297	G	0	1	0	0	0	0	0	0	0	0	0	0	0	0	-	-	0	0	0	0	0	0	0	0	0	0	0	0	0	0	0	1	-	1	-
RASO001c02_002930	RSp0241	glgE	glycosidase hydrolase, weak Alpha amylase catalytic region domain	COG0366	G	0	0	0	0	0	0	1	0	0	0	0	0	0	0	-	-	0	0	0	0	0	0	0	0	0	0	0	0	0	0	0	0	-	0	RALTA_B1364
RASO001c02_002920	RSp0240	TreS	Trehalose synthase, Maltose alpha-D-glucosyltransferase; Alpha amylase, catalytic subdomain	COG3281,COG0366	G	0	1	0	0	0	0	0	0	0	0	0	0	0	0	-	-	0	0	0	0	0	0	0	0	0	0	0	0	0	0	0	1	-	0	RALTA_B1365
RASO001c02_002910	RSp0239	glgB	1,4-alpha-glucan branching enzyme	COG0296	G	0	1	0	0	0	0	0	0	0	0	0	0	0	0	-	-	0	0	0	0	0	0	0	0	0	0	0	0	0	0	0	1	-	0	RALTA_B1366
RASO001c02_002900	RSp0238	glgX	glycosyl hydrolase	COG1523	G	0	1	0	0	0	0	0	0	0	0	0	0	0	0	-	-	0	0	0	0	0	0	0	0	0	0	0	0	0	0	0	1	-	0	RALTA_B1367
RASO001c02_002890	RSp0237	treZ	glycosidase hydrolase, Malto-oligosyltrehalose trehalohydrolase (treZ)	COG0296	G	0	1	0	0	0	0	0	0	0	0	0	0	0	0	-	-	0	0	0	0	0	0	0	0	0	0	0	0	0	0	0	1	-	0	RALTA_B1370
RASO001c02_002880	RSp0236	-	putative 4-alpha-glucanotransferase (Amylomaltase)(malQ)	COG1640	G	0	1	0	0	0	0	0	0	0	0	0	0	0	0	-	-	0	0	0	0	0	0	0	0	0	0	0	0	0	0	0	0	-	0	RALTA_B1368
RASO001c02_002870	RSp0235	-	putative maltooligosyl trehalose synthase (treY)	COG3280	G	0	1	0	0	0	0	0	0	0	0	0	0	0	0	-	-	0	0	0	0	0	0	0	0	0	0	0	0	0	0	0	0	-	0	RALTA_B1371
RASO001c02_002860	RSp0234	-	putative muconolactone transporter; Major facilitator superfamily MFS_1	COG0477	E,G,P,R	0	0	1	0	0	0	0	0	0	0	0	0	0	0	-	-	0	0	0	0	0	0	0	0	0	0	0	0	0	0	0	1	-	1	-
RASO001c02_002850	RSp0233	-	putative hydrolase, Amidohydrolase 2 motif	COG3618	R	0	0	0	0	0	0	1	0	0	0	0	0	0	0	-	-	0	0	0	0	0	0	0	0	0	0	0	0	0	0	0	1	-	1	-
RASO001c02_002840	RSp0232	-	putative esterase/lipase protein	COG0657	I	0	1	0	0	0	0	0	0	0	0	0	0	0	0	-	-	0	0	0	0	0	0	0	0	0	0	0	0	0	1	0	1	-	1	-
RASO001c02_002830	RSp0231	-	conserved exported protein of unknown function, predicted protein involved in meta-pathway of phenol degradation	COG4313	C	0	0	1	0	0	0	0	0	0	0	0	0	0	0	-	-	0	0	0	0	0	0	0	0	0	0	0	0	0	0	0	1	-	1	-
RASO001c02_002820	RSp0230	-	putative 3-alpha-hydroxysteroid dehydrogenase/carbonyl reductase oxidoreductase protein	COG1028	I,Q,R	0	0	0	0	0	0	1	0	0	0	0	0	0	0	-	-	0	0	0	0	0	0	0	0	0	0	0	0	0	0	0	1	-	1	-
RASO001c02_002810	RSp0229	xylC	Benzaldehyde dehydrogenase [NAD+]	COG1012	C	0	1	0	0	0	0	0	0	0	0	0	0	0	0	-	-	0	0	0	0	0	0	0	0	0	0	0	0	0	0	0	1	-	1	-
RASO001c02_002800	RSp0228	-	Putative transcriptional regulator	COG2204	T	0	1	0	0	0	0	0	0	0	0	0	0	0	0	-	-	1	0	0	0	0	0	0	0	0	0	0	0	0	0	0	1	-	1	-
RASO001c02_002790	RSp0227	fcs	coenzyme A ligase, putative long-chain-fatty-acid--CoA ligase	COG0318,COG1022,COG0318	I,Q	0	0	1	0	0	0	0	0	0	0	0	0	0	0	-	-	0	0	0	0	0	0	0	0	0	0	0	0	0	0	0	1	-	1	-
RASO001c02_002780	RSp0226	vdh	Salicylaldehyde/vanillin dehydrogenase	COG1012	C	0	0	0	0	0	0	1	0	0	0	0	0	0	0	-	-	0	0	0	0	0	0	0	0	0	0	0	0	0	0	0	1	-	1	-
RASO001c02_002770	RSp0225	-	putative enoyl-CoA hydratase	COG1024	I	1	1	0	0	0	0	0	0	0	0	0	0	0	0	-	-	0	0	0	0	0	0	0	0	0	0	0	0	0	0	0	1	0.02936	1	-
RASO001c02_002760	RSp0224	-	putative transcription regulator protein, MarR family	COG1846	K	1	1	0	0	0	0	0	0	0	0	0	0	0	0	-	-	1	0	0	0	0	0	0	0	0	0	0	0	0	0	0	1	0.03477	1	-
RASO001c02_002750	RSp0223	-	putative vanillate o-demethylase oxidoreductase protein (vanB)	COG1018	C	0	1	0	0	0	0	0	0	0	0	0	0	0	0	-	-	0	0	0	0	0	0	0	0	0	0	0	0	0	0	0	1	-	1	-
RASO001c02_002740	RSp0222	vanA	Vanillate O-demethylase oxygenase subunit (4-hydroxy- 3-methoxybenzoate demethylase)	COG4638	P,R	1	1	0	0	0	0	0	0	0	0	0	0	0	0	-	-	0	0	0	0	0	0	0	0	0	0	0	0	0	0	0	1	0.03207	1	-
RASO001c02_002730	RSp0221	-	putative transcription regulator, LysR family	COG0583	K	0	1	0	0	0	0	0	0	0	0	0	0	0	0	-	-	1	0	0	0	0	0	0	0	0	0	0	0	0	0	0	1	-	1	-
RASO001c02_002720	RSp0220	-	putative two-component sensor histidine kinase	COG0642	T	0	0	1	0	0	0	0	0	0	0	0	0	0	0	-	-	1	0	0	0	0	0	0	0	0	0	0	0	0	0	0	1	-	1	-
RASO001c02_002710	RALSOp_0257	-	protein of unknown function	COG3293	L	0	1	0	0	0	0	0	0	0	0	0	0	0	0	-	-	0	0	0	0	0	0	0	0	0	0	0	0	0	0	0	1	-	1	-
RASO001c02_002700	RALSOp_0256	-	protein of unknown function	-	-	0	0	0	0	0	0	1	0	0	0	0	0	0	0	-	-	0	0	0	0	0	0	0	0	0	0	0	0	0	0	0	1	-	1	-
RASO001c02_002690	RSp0219	ncnH	putative naphthocyclinone hydroxylase transmembrane protein	COG1960	I	0	0	0	0	0	0	1	0	0	0	0	0	0	0	-	-	0	0	0	0	0	0	0	0	0	0	0	0	0	0	0	1	-	1	-
RASO001c02_002680	RALSOp_0253	-	protein of unknown function	COG2801	L	0	0	0	0	0	0	1	0	0	0	0	0	0	0	-	-	0	0	0	0	0	0	0	0	0	0	0	0	0	0	0	1	-	1	-
RASO001c02_002670	RALSOp_0254	-	protein of unknown function	COG3293	L	0	0	0	0	0	0	1	0	0	0	0	0	0	0	-	-	0	0	0	0	0	0	0	0	0	0	0	0	0	0	0	1	-	1	-
RASO001c02_002660	RALSOp_0252	-	protein of unknown function	-	-	0	0	0	0	0	0	1	0	0	0	0	0	0	0	-	-	0	0	0	0	0	0	0	0	0	0	0	0	0	0	0	1	-	1	-
RASO001c02_002650	RSp0218	-	putative type III effector protein	COG0493,COG0665,COG0493	E,R	0	1	0	0	0	0	0	1	1	0	0	0	0	0	-	-	0	0	0	0	0	0	0	0	0	0	0	0	0	0	0	1	-	1	-
RASO001c02_002640	RSp0217	tISRso	transposase	COG3335	L	0	1	0	0	0	0	0	0	0	0	0	0	0	0	-	-	0	0	0	0	0	0	0	0	0	0	0	0	0	0	0	0	-	1	-
RASO001c02_002630	RSp0216	-	putative type III effector protein (Serine/threonine-protein kinase)	COG0515	K,L,R,T	0	1	0	0	0	0	0	1	1	0	0	0	0	0	-	-	0	0	0	0	0	0	0	0	0	0	0	0	0	1	0	1	-	1	-
RASO001c02_002620	RALSOp_0248	-	transposase	COG3293	L	0	0	0	0	0	0	1	0	0	0	0	0	0	0	-	-	0	0	0	0	0	0	0	0	0	0	0	0	0	0	0	1	-	1	-
RASO001c02_002610	RALSOp_0247	-	transposase (fragment)	-	-	0	0	0	0	0	0	1	0	0	0	0	0	0	0	-	-	0	0	0	0	0	0	0	0	0	0	0	0	0	0	0	1	-	1	-
RASO001c02_002600	RALSOp_0246	-	protein of unknown function	-	-	0	0	0	0	0	0	1	0	0	0	0	0	0	0	-	-	0	0	0	0	0	0	0	0	0	0	0	0	0	0	0	1	-	1	-
RASO001c02_002590	RSp0215	-	putative type III effector protein (Hlk2)	-	-	0	1	0	0	0	0	0	1	1	0	0	0	0	0	-	-	0	0	0	0	0	0	0	0	0	0	0	0	0	0	0	1	-	1	-
RASO001c02_002580	RALSOp_0244	-	protein of unknown function	-	-	0	0	0	0	0	0	1	0	0	0	0	0	0	0	-	-	0	0	0	0	0	0	0	0	0	0	0	0	0	0	0	1	-	1	-
RASO001c02_002570	RSp0214	amn	AMP nucleosidase	COG0775	F	1	1	0	0	0	0	0	0	0	0	0	0	0	0	-	-	0	0	0	0	0	0	0	0	0	0	0	0	0	0	0	1	0.02431	1	-
RASO001c02_002560	RALSOp_0242	-	protein of unknown function	-	-	0	0	0	0	0	0	1	0	0	0	0	0	0	0	-	-	0	0	0	0	0	0	0	0	0	0	0	0	0	0	0	1	-	1	-
RASO001c02_002550	RSp0213	ripBJ	type III effector protein	-	-	0	0	0	0	0	0	1	1	1	0	0	0	0	0	-	-	0	0	0	0	0	0	0	0	0	0	0	0	0	0	0	1	-	1	-
RASO001c02_002540	RSp0212	-	putative carotenoid cleavage dioxygenase (ccd)	COG3670	Q	0	0	0	0	0	0	1	0	0	0	0	0	1	0	-	-	0	0	0	0	0	0	0	0	0	0	0	0	0	1	0	1	-	1	-
RASO001c02_002530	RSp0211	-	conserved exported protein of unknown function	COG4704	S	0	0	0	0	0	0	1	0	0	0	0	0	0	0	-	-	0	0	0	0	0	0	0	0	0	0	0	0	0	0	0	1	-	1	-
RASO001c02_002520	RSp0210	-	conserved hypothethical protein	-	-	1	0	0	0	0	0	1	0	0	0	0	0	0	0	-	-	0	0	0	0	0	0	0	0	0	0	0	0	0	1	0	1	0.05053	1	-
RASO001c02_002510	RSp0209	-	putative Phytanoyl-CoA dioxygenase	COG5285	Q	0	0	0	0	0	0	1	0	0	0	0	0	0	0	-	-	0	0	0	0	0	0	0	0	0	0	0	0	0	0	0	1	-	1	-
RASO001c02_002500	RSp0208	-	conserved hypothethical protein	-	-	0	1	0	0	0	0	0	0	0	0	0	0	0	0	-	-	0	0	0	0	0	0	0	0	0	0	0	0	0	1	0	0	-	1	-
RASO001c02_002480	RSp0206	insH	transposase	COG3039	L	0	1	0	0	0	0	0	0	0	0	0	0	0	0	-	-	0	0	0	0	0	0	0	0	0	0	0	0	0	0	0	0	-	1	-
RASO001c02_002460	RSp0204	-	conserved hypothethical protein, PAAR motif	COG4104	S	0	0	0	0	0	0	1	0	0	0	0	0	0	0	-	-	0	0	0	0	0	0	0	0	0	0	0	0	0	0	0	1	-	1	-
RASO001c02_002450	RALSOp_0231	-	protein of unknown function	-	-	0	0	0	0	0	0	1	0	0	0	0	0	0	0	-	-	0	0	0	0	0	0	0	0	0	0	0	0	0	0	0	1	-	1	-
RASO001c02_002440	RSp0203	-	putative acyl-coA thioester hydrolase	COG1607	I	0	0	0	0	0	0	1	0	0	0	0	0	0	0	-	-	0	0	0	0	0	0	0	0	0	0	0	0	0	0	0	1	-	1	-
RASO001c02_002430	RALSOp_0229	-	conserved protein of unknown function	-	-	0	1	0	0	0	0	0	0	0	0	0	0	0	0	-	-	0	0	0	0	0	0	0	0	0	0	0	0	0	0	0	1	-	1	-
RASO001c02_002420	RALSOp_0228	-	conserved protein of unknown function	-	-	0	1	0	0	0	0	0	0	0	0	0	0	0	0	-	-	0	0	0	0	0	0	0	0	0	0	0	0	0	0	0	1	-	1	-
RASO001c02_002410	RSp0202	-	conserved protein of unknown function	-	-	0	1	0	0	0	0	0	0	0	0	0	0	0	0	-	-	0	0	0	0	0	0	0	0	0	0	0	0	0	0	0	1	-	1	-
RASO001c02_002400	RSp0201	-	conserved hypothethical protein	-	-	0	0	1	0	0	0	0	0	0	0	0	0	0	0	-	-	0	0	0	0	0	0	0	0	0	0	0	0	0	0	0	1	-	1	-
RASO001c02_002390	RSp0200	-	putative aminotransferase class-III	COG4992,COG5322	E,R	0	1	0	0	0	0	0	0	0	0	0	0	0	0	-	-	0	0	0	0	0	0	0	0	0	0	0	0	0	0	0	1	-	1	-
RASO001c02_002380	RSp0199	-	conserved membrane protein of unknown function	COG1495	O	1	0	1	0	0	0	0	0	0	0	0	0	0	0	-	-	0	0	0	0	0	0	0	0	0	0	0	0	0	1	0	1	0.07217	1	-
RASO001c02_002370	RSp0198	-	putative transmembrane protein	-	-	0	0	1	0	0	0	0	0	0	0	0	0	0	0	-	-	0	0	0	0	0	0	0	0	0	0	0	0	0	0	0	1	-	1	-
RASO001c02_002360	RSp0197	-	putative chorismate mutase (fragment)	COG1605	E	0	0	0	0	0	1	0	0	0	0	0	0	0	0	-	-	0	0	0	0	0	0	0	0	0	0	0	0	0	0	0	1	-	1	-
RASO001c02_002350	RSp0196	pip	Proline iminopeptidase (Prolyl aminopeptidase)	COG0596	R	1	1	0	0	0	0	0	0	0	0	0	0	0	0	-	-	0	0	0	0	0	0	0	0	0	0	0	0	0	0	0	1	0.04878	1	-
RASO001c02_002340	RSp0195	-	conserved hypothethical protein	-	-	0	0	0	0	0	0	1	0	0	0	0	0	0	0	-	-	0	0	0	0	0	0	0	0	0	0	0	0	0	0	0	1	-	1	-
RASO001c02_002330	RSp0194	-	putative 3-oxoacyl-[acyl-carrier-protein](Beta-ketoacyl-ACP synthase III)(fabH)	COG0332	I	1	1	0	0	0	0	0	0	0	0	0	0	0	0	-	-	0	0	0	0	0	0	0	0	0	0	0	0	0	0	0	1	0.03931	1	-
RASO001c02_002320	RSp0193	ripL	type III effector protein with ppr repeats	COG0840,COG1196	D,N,T	0	1	0	0	0	0	0	1	1	0	0	0	0	0	-	-	0	0	0	0	0	0	0	0	0	0	0	0	0	1	0	1	-	1	-
RASO001c02_002310	RSp0192	-	conserved hypothethical protein	-	-	0	0	0	0	0	0	1	0	0	0	0	0	0	0	-	-	0	0	0	0	0	0	0	0	0	0	0	0	0	0	0	1	-	1	-
RASO001c02_002300	RSp0191	-	conserved protein of unknown function	-	-	0	0	0	0	0	0	1	0	0	0	0	0	0	0	-	-	0	0	0	0	0	0	0	0	0	0	0	0	0	0	0	1	-	1	-
RASO001c02_002290	RALSOp_0215	-	protein of unknown function	-	-	0	0	0	0	0	0	1	0	0	0	0	0	0	0	-	-	0	0	0	0	0	0	0	0	0	0	0	0	0	0	0	1	-	1	-
RASO001c02_002280	RSp0190	-	conserved membrane protein of unknown function, DUF81	COG0730	R	1	0	1	0	0	0	0	0	0	0	0	0	0	0	-	-	0	0	0	0	0	0	0	0	0	0	0	0	0	0	0	1	0.06781	1	-
RASO001c02_002270	RSp0189	-	conserved hypothethical protein, LysM domain	COG3170	N,U	0	0	0	0	0	0	1	0	0	0	0	0	0	0	-	-	0	0	0	0	0	0	0	0	0	0	0	0	0	0	0	1	-	1	-
RASO001c02_002260	RSp0188	-	putative pseudogene, oxydoreductase protein	COG0667	C	0	0	0	0	0	0	1	0	0	0	0	0	0	0	-	-	0	0	0	0	0	0	0	0	0	0	0	0	0	0	0	1	-	1	-
RASO001c02_002250	RSp0187	-	conserved protein of unknown function	-	-	0	0	0	0	0	0	1	0	0	0	0	0	0	0	-	-	0	0	0	0	0	0	0	0	0	0	0	0	0	0	0	1	-	1	-
RASO001c02_002240	RSp0186	-	putative bacterial extracellular solute-binding, family 3; ABC transporter protein	COG0834	E,T	0	1	0	0	0	0	0	0	0	0	0	0	0	0	-	-	0	0	0	0	0	0	0	0	0	0	0	0	0	0	0	1	-	1	-
RASO001c02_002230	RSp0185	-	putative transcription regulator, GntR	COG1802	K	0	1	0	0	0	0	0	0	0	0	0	0	0	0	-	-	1	0	0	0	0	0	0	0	0	0	0	0	0	0	0	0	-	1	-
RASO001c02_002220	RSp0184	-	conserved protein of unknown function	-	-	0	0	0	0	0	0	1	0	0	0	0	0	0	0	-	-	0	0	0	0	0	0	0	0	0	0	0	0	0	0	0	1	-	1	-
RASO001c02_002210	RALSOp_0208	-	protein of unknown function	COG1048	C	0	0	0	0	0	0	1	0	0	0	0	0	0	0	-	-	0	0	0	0	0	0	0	0	0	0	0	0	0	0	0	1	-	1	-
RASO001c02_002190	RSp0182	ttuB	putative tartrate transporter	COG0477	E,G,P,R	0	0	1	0	0	0	0	0	0	0	0	0	0	0	-	-	0	0	0	0	0	0	0	0	0	0	0	0	0	0	0	1	-	1	-
RASO001c02_002170	RSp0180	-	conserved hypothethical protein	-	-	0	1	0	0	0	0	0	0	0	0	0	0	0	0	-	-	0	0	0	0	0	0	0	0	0	0	0	0	0	0	0	1	-	1	-
RASO001c02_002160	RSp0179	-	conserved exported protein of unknown function	COG2948	U	0	0	1	0	0	0	0	0	0	0	0	0	0	0	-	-	0	0	0	0	0	0	0	0	0	0	0	0	0	0	0	1	-	1	-
RASO001c02_002150	RSp0178	-	conserved hypothethical protein	-	-	0	1	0	0	0	0	0	0	0	0	0	0	0	0	-	-	0	0	0	0	0	0	0	0	0	0	0	0	0	1	0	1	-	1	-
RASO001c02_002140	RSp0177	-	conserved hypothethical protein	-	-	0	0	0	0	0	0	1	0	0	0	0	0	0	0	-	-	0	0	0	0	0	0	0	0	0	0	0	0	0	1	0	1	-	1	-
RASO001c02_002130	RALSOp_0200	-	protein of unknown function	-	-	0	1	0	0	0	0	0	0	0	0	0	0	0	0	-	-	0	0	0	0	0	0	0	0	0	0	0	0	0	0	0	1	-	1	-
RASO001c02_002120	RSp0176	-	conserved hypothethical protein	-	-	0	1	0	0	0	0	0	0	0	0	0	0	0	0	-	-	0	0	0	0	0	0	0	0	0	0	0	0	0	0	0	1	-	1	-
RASO001c02_002110	RSp0175	-	conserved hypothethical protein, VGR related protein	COG4253,COG3501,COG5295	S,U,W	0	1	0	0	0	0	0	0	0	0	0	0	0	0	-	-	0	0	0	0	0	0	0	0	0	0	0	0	0	0	0	0	-	1	-
RASO001c02_002100	RSp0174	-	putative sam-dependent methyltransferase protein	COG0500,COG2230	M,Q,R	0	1	0	0	0	0	0	0	0	0	0	0	0	0	-	-	0	0	0	0	0	0	0	0	0	0	0	0	0	0	0	1	-	1	-
RASO001c02_002090	RSp0173	-	putative cysteine desulfurase (Trna sulfurtransferase)(iscS)	COG1104	E	0	1	0	0	0	0	0	0	0	0	0	0	0	0	-	-	0	0	0	0	0	0	0	0	0	0	0	0	0	0	0	1	-	1	-
RASO001c02_002080	RSp0172	-	conserved hypothethical protein	-	-	0	1	0	0	0	0	0	0	0	0	0	0	0	0	-	-	0	0	0	0	0	0	0	0	0	0	0	0	0	0	0	1	-	1	-
RASO001c02_002070	RALSOp_0194	-	protein of unknown function	-	-	0	1	0	0	0	0	0	0	0	0	0	0	0	0	-	-	0	0	0	0	0	0	0	0	0	0	0	0	0	0	0	1	-	1	-
RASO001c02_002060	RSp0171	-	conserved hypothethical protein	-	-	1	0	0	0	0	0	1	0	0	0	0	0	0	0	-	-	0	0	0	0	0	0	0	0	0	0	0	0	0	0	0	1	0.09043	1	-
RASO001c02_002050	RALSOp_0192	-	protein of unknown function	-	-	0	0	0	0	0	0	1	0	0	0	0	0	0	0	-	-	0	0	0	0	0	0	0	0	0	0	0	0	0	0	0	1	-	1	-
RASO001c02_002040	RSp0170	-	conserved protein of unknown function	-	-	0	0	0	0	0	0	1	0	0	0	0	0	0	0	-	-	0	0	0	0	0	0	0	0	0	0	0	0	0	0	0	1	-	1	-
RASO001c02_002030	RSp0169	-	conserved exported protein of unknown function	-	-	0	0	0	0	0	0	1	0	0	0	0	0	0	0	-	-	0	0	0	0	0	0	0	0	0	0	0	0	0	0	0	1	-	1	-
RASO001c02_002020	RALSOp_0189	-	protein of unknown function	-	-	0	0	0	0	0	0	1	0	0	0	0	0	0	0	-	-	0	0	0	0	0	0	0	0	0	0	0	0	0	0	0	1	-	1	-
RASO001c02_002010	RSp0168	-	conserved exported protein of unknown function, TPR-like	COG0457	R	0	0	0	0	0	0	1	0	0	0	0	0	0	0	-	-	0	0	0	0	0	0	0	0	0	0	0	0	0	0	0	1	-	1	-
RASO001c02_002000	RSp0167	-	putative sulfotransferase protein	-	-	0	0	0	0	0	0	1	0	0	0	0	0	0	0	-	-	0	0	0	0	0	0	0	0	0	0	0	0	0	0	0	1	-	1	-
RASO001c02_001990	RSp0166	cysC	Adenylyl-sulfate kinase	COG0529	P	0	0	1	0	0	0	0	0	0	0	0	0	0	0	-	-	0	0	0	0	0	0	0	0	0	0	0	0	0	0	0	1	-	1	-
RASO001c02_001980	RALSOp_0185	-	protein of unknown function	COG1020	Q	0	0	0	0	0	0	1	0	0	0	0	0	0	0	-	-	0	0	0	0	0	0	0	0	0	0	0	0	0	0	0	0	-	1	-
RASO001c02_001970	RALSOp_0184	-	putative polyketide/nonribosomal protein synthase (Partial sequence)	COG3319,COG1020	Q	0	0	1	0	0	0	0	0	0	0	0	0	0	0	-	-	0	0	0	0	0	0	0	0	0	0	0	0	0	0	0	0	-	1	-
RASO001c02_001960	RSp0165	-	conserved hypothethical protein, MbtH-like protein	COG3251	S	1	0	0	0	0	0	1	0	0	0	0	0	0	0	-	-	0	0	0	0	0	0	0	0	0	0	0	0	0	0	0	1	0.06109	1	-
RASO001c02_001950	RSp0164	-	putative multidrug efflux pump	COG0534	V	1	0	1	0	0	0	0	0	0	0	0	0	0	0	-	-	0	0	0	0	0	0	0	0	0	0	0	0	0	0	0	1	0.07895	1	-
RASO001c02_001940	RSp0163	-	phosphopantetheinyl transferase	COG2091	H	1	1	0	0	0	0	0	0	0	0	0	0	0	0	-	-	0	0	0	0	0	0	0	0	0	0	0	0	0	0	0	1	0.07967	1	-
RASO001c02_001930	RSp0162	egl	Endoglucanase precursor (Endo-1,4-beta-glucanase) (Cellulase)	COG2730	G	0	0	0	0	0	0	1	0	1	0	0	0	0	0	-	-	0	0	0	0	0	0	0	0	0	0	0	0	0	0	0	1	-	1	-
RASO001c02_001920	RSp0161	-	conserved hypothethical protein, PhoPQ-activated pathogenicity-related protein, PqaA type	COG4287	R	0	0	0	0	0	1	0	0	1	0	0	0	0	0	-	-	0	0	0	0	0	0	0	0	0	0	0	0	0	0	0	1	-	1	-
RASO001c02_001910	RSp0160	ripH3	type III effector protein (Hlk3)	COG0542	O	0	1	0	0	0	0	0	1	1	0	0	0	0	0	-	-	0	0	0	0	0	0	0	0	0	0	0	0	0	0	0	1	-	1	-
RASO001c02_001900	RALSOp_0177	-	protein of unknown function	-	-	0	0	0	0	0	0	1	0	0	0	0	0	0	0	-	-	0	0	0	0	0	0	0	0	0	0	0	0	0	0	0	1	-	1	-
RASO001c02_001890	RALSOp_0175	-	protein of unknown function	-	-	0	0	0	0	0	0	1	0	0	0	0	0	0	0	-	-	0	0	0	0	0	0	0	0	0	0	0	0	0	0	0	1	-	1	-
RASO001c02_001880	RALSOp_0176	-	protein of unknown function	-	-	0	0	0	0	0	0	1	0	0	0	0	0	0	0	-	-	0	0	0	0	0	0	0	0	0	0	0	0	0	0	0	1	-	1	-
RASO001c02_001870	RSp0159	-	conserved protein of unknown function	-	-	0	0	0	0	0	0	1	0	0	0	0	0	0	0	-	-	0	0	0	0	0	0	0	0	0	0	0	0	0	1	0	1	-	1	-
RASO001c02_001860	RSp0158	-	conserved protein of unknown function	-	-	0	0	0	0	0	0	1	0	0	0	0	0	0	0	-	-	0	0	0	0	0	0	0	0	0	0	0	0	0	0	0	1	-	1	-
RASO001c02_001850	RSp0157	-	conserved protein of unknown function	COG3209	M	0	1	0	0	0	0	0	0	0	0	0	0	0	0	-	-	0	0	0	0	0	0	0	0	0	0	0	0	0	0	0	0	-	1	-
RASO001c02_001840	RSp0156	tISRso	transposase	COG5659	L	0	1	0	0	0	0	0	0	0	0	0	0	0	0	-	-	0	0	0	0	0	0	0	0	0	0	0	0	0	0	1	0	-	1	-
RASO001c02_001830	RSp0155	tISRso	transposase	COG3039	L	0	1	0	0	0	0	0	0	0	0	0	0	0	0	-	-	0	0	0	0	0	0	0	0	0	0	0	0	0	0	1	0	-	1	-
RASO001c02_001820	RALSOp_0171	-	protein of unknown function	-	-	0	0	0	0	0	0	1	0	0	0	0	0	0	0	-	-	0	0	0	0	0	0	0	0	0	0	0	0	0	0	1	0	-	1	-
RASO001c02_001810	RSp0154	-	putative transmembrane protein	-	-	0	0	1	0	0	0	0	0	0	0	0	0	0	0	-	-	0	0	0	0	0	0	0	0	0	0	0	0	0	0	1	0	-	1	-
RASO001c02_001800	RSp0153	-	conserved protein of unknown function	-	-	0	0	0	0	0	0	1	0	0	0	0	0	0	0	-	-	0	0	0	0	0	0	0	0	0	0	0	0	0	0	1	0	-	1	-
RASO001c02_001790	RALSOp_0169	-	protein of unknown function	-	-	0	0	0	0	0	0	1	0	0	0	0	0	0	0	-	-	0	0	0	0	0	0	0	0	0	0	0	0	0	0	1	0	-	1	-
RASO001c02_001780	RSp0152	-	conserved protein of unknown function	COG0480	J	0	1	0	0	0	0	0	0	0	0	0	0	0	0	-	-	0	0	0	0	0	0	0	0	0	0	0	0	0	0	1	0	-	1	-
RASO001c02_001770	RSp0151	-	putative rhs-related protein	COG2274,COG3209	M,V	0	0	0	0	0	0	1	0	0	0	0	0	0	0	-	-	0	0	0	0	0	0	0	0	0	0	0	0	0	0	1	0	-	1	-
RASO001c02_001760	RSp0150	-	putative general secretion pathway gspg-related transmembrane protein	COG2165	N,U	0	0	1	0	0	0	0	0	0	0	0	0	0	0	-	-	0	0	0	0	0	0	0	0	0	0	0	0	0	0	1	0	-	1	-
RASO001c02_001750	RSp0149	-	putative general secretion pathway gspf-related transmembrane protein	COG1459	N,U	0	0	1	0	0	0	0	0	0	0	0	0	0	0	-	-	0	0	0	0	0	0	0	0	0	0	0	0	0	0	1	0	-	1	-
RASO001c02_001740	RSp0148	-	putative general secretion pathway gspe-related protein	COG2804	N,U	0	1	0	0	0	0	0	0	0	0	0	0	0	0	-	-	0	0	0	0	0	0	0	0	0	0	1	0	0	0	1	0	-	1	-
RASO001c02_001730	RSp0147	-	conserved protein of unknown function	-	-	0	0	0	0	0	0	1	0	0	0	0	0	0	0	-	-	0	0	0	0	0	0	0	0	0	0	0	0	0	0	1	0	-	1	-
RASO001c02_001720	RSp0146	-	putative transmembrane protein	-	-	0	0	0	0	0	0	1	0	0	0	0	0	0	0	-	-	0	0	0	0	0	0	0	0	0	0	0	0	0	0	1	0	-	1	-
RASO001c02_001710	RSp0145	-	putative transmembrane protein	-	-	0	0	0	0	0	0	1	0	0	0	0	0	0	0	-	-	0	0	0	0	0	0	0	0	0	0	0	0	0	0	1	0	-	1	-
RASO001c02_001700	RSp0144	-	putative prolin-rich transmembrane protein	COG0810	M	0	0	0	0	0	0	1	0	0	0	0	0	0	0	-	-	0	0	0	0	0	0	0	0	0	0	0	0	0	0	1	0	-	1	-
RASO001c02_001690	RSp0143	-	putative gspd-related protein	COG0457,COG4796	R,U	0	0	0	0	1	0	0	0	0	0	0	0	0	0	-	-	0	0	0	0	0	0	0	0	0	0	1	0	0	0	1	0	-	1	-
RASO001c02_001680	RSp0142	-	putative general secretion pathway gspg related transmembrane protein	COG2165	N,U	0	0	0	0	0	0	1	0	0	0	0	0	0	0	-	-	0	0	0	0	0	0	0	0	0	0	0	0	0	0	1	0	-	1	-
RASO001c02_001670	RSp0141	-	putative general secretion pathway gspg related transmembrane protein	COG2165	N,U	0	0	1	0	0	0	0	0	0	0	0	0	0	0	-	-	0	0	0	0	0	0	0	0	0	0	0	0	0	0	1	0	-	1	-
RASO001c02_001660	RSp0140	-	conserved exported protein of unknown function	COG2165	N,U	0	0	1	0	0	0	0	0	0	0	0	0	0	0	-	-	0	0	0	0	0	0	0	0	0	0	0	0	0	0	1	0	-	1	-
RASO001c02_001650	RSp0139	-	putative acetyltransferase	COG1246	E	0	1	0	0	0	0	0	0	0	0	0	0	0	0	-	-	0	0	0	0	0	0	0	0	0	0	0	0	0	0	1	0	-	1	-
RASO001c02_001640	RALSOp_0154	-	protein of unknown function	-	-	0	1	0	0	0	0	0	0	0	0	0	0	0	0	-	-	0	0	0	0	0	0	0	0	0	0	0	0	0	0	1	0	-	1	-
RASO001c02_001630	RSp0138	pme	Pectinesterase	COG4677	G	0	0	0	0	1	0	0	0	1	0	0	0	0	0	-	-	0	0	0	0	0	0	0	0	0	0	0	0	0	0	1	0	-	1	-
RASO001c02_001620	RSp0137	-	putative HTH-type transcriptional regulator (Copper export regulator) (hmrR or cueR)	COG0789	K	0	1	0	0	0	0	0	0	0	0	0	0	0	0	-	-	1	0	0	0	0	0	0	0	0	0	0	0	0	0	1	0	-	1	-
RASO001c02_001610	RSp0136	-	putative NADPH dehydrogenase (Xenobiotic reductase)	COG1902	C	0	1	0	0	0	0	0	0	0	0	0	0	0	0	-	-	0	0	0	0	0	0	0	0	0	0	0	0	0	0	1	0	-	1	-
RASO001c02_001600	RSp0135	-	putative streptogramin lyase-related (vgb)	COG4257	V	0	0	0	0	0	1	0	0	0	0	0	0	0	0	-	-	0	0	0	0	0	0	0	0	0	0	0	0	0	0	1	0	-	1	-
RASO001c02_001590	RSp0134	-	conserved membrane protein of unknown function	COG1289	S	0	0	1	0	0	0	0	0	0	0	0	0	0	0	-	-	0	0	0	0	0	0	0	0	0	0	0	0	0	0	1	0	-	1	-
RASO001c02_001580	RSp0133	-	putative S-adenosylmethionine uptake transporter	COG0697	E,G,R	0	0	1	0	0	0	0	0	0	0	0	0	0	0	-	-	0	0	0	0	0	0	0	0	0	0	0	0	0	0	1	0	-	1	-
RASO001c02_001570	RSp0132	-	Putative signal transduction ggdef domain transmembrane protein	COG2199	T	0	0	1	0	0	0	0	0	0	0	0	0	0	0	-	-	0	0	0	0	0	0	0	0	0	0	0	0	0	0	1	0	-	1	-
RASO001c02_001560	RALSOp_0146	-	protein of unknown function	-	-	0	0	0	0	0	0	1	0	0	0	0	0	0	0	-	-	0	0	0	0	0	0	0	0	0	0	0	0	0	0	1	0	-	1	-
RASO001c02_001550	RSp0131	-	conserved protein of unknown function	-	-	0	0	0	0	0	0	1	0	0	0	0	0	0	0	-	-	0	0	0	0	0	0	0	0	0	0	0	0	0	0	1	0	-	1	-
RASO001c02_001540	RSp0130	-	conserved protein of unknown function	COG0464,COG4916	O,S	0	1	0	0	0	0	0	0	0	0	0	0	0	0	-	-	0	0	0	0	0	0	0	0	0	0	0	0	0	0	1	0	-	1	-
RASO001c02_001530	RSp0129	-	conserved protein of unknown function	-	-	0	0	1	0	0	0	0	0	0	0	0	0	0	0	-	-	0	0	0	0	0	0	0	0	0	0	0	0	0	0	1	0	-	1	-
RASO001c02_001520	RSp0128	-	putative helicase protein	COG0210	L	0	1	0	0	0	0	0	0	0	0	0	0	0	0	-	-	0	0	0	0	0	0	0	0	0	0	0	0	0	0	1	0	-	1	-
RASO001c02_001510	RSp0127	-	transposase	COG3293	L	0	1	0	0	0	0	0	0	0	0	0	0	0	0	-	-	0	0	0	0	0	0	0	0	0	0	0	0	0	0	1	0	-	1	-
RASO001c02_001500	RSp0126	tISRso	transposase	COG5659	L	0	1	0	0	0	0	0	0	0	0	0	0	0	0	-	-	0	0	0	0	0	0	0	0	0	0	0	0	0	0	1	0	-	1	-
RASO001c02_001490	RALSOp_0141	-	protein of unknown function	-	-	0	0	0	0	0	0	1	0	0	0	0	0	0	0	-	-	0	0	0	0	0	0	0	0	0	0	0	0	0	0	0	1	-	1	-
RASO001c02_001480	RSp0125	-	conserved protein of unknown function	-	-	0	0	0	0	0	0	1	0	0	0	0	0	0	0	-	-	0	0	0	0	0	0	0	0	0	0	0	0	0	0	0	1	-	1	-
RASO001c02_001470	RSp0124	-	conserved exported protein of unknown function	-	-	0	0	0	0	0	0	1	0	0	0	0	0	0	0	-	-	0	0	0	0	0	0	0	0	0	0	0	0	0	0	0	1	-	1	-
RASO001c02_001460	RSp0123	-	putative propionate catabolism operon regulatory transcription regulator (prpR)	COG3829	K,T	0	1	0	0	0	0	0	0	0	0	0	0	0	0	-	-	1	0	0	0	0	0	0	0	0	0	0	0	0	0	0	1	-	0	RALTA_A1598
RASO001c02_001450	RSp0122	prpB	Methylisocitrate lyase	COG2513	G	0	1	0	0	0	0	0	0	0	0	0	0	0	0	-	-	0	0	0	0	0	0	0	0	0	0	0	0	0	0	0	1	-	1	-
RASO001c02_001440	RSp0121	prpC	2-methylcitrate synthase (Methylcitrate synthase) (Citrate synthase 2)	COG0372	C	0	1	0	0	0	0	0	0	0	0	0	0	0	0	-	-	0	0	0	0	0	0	0	0	0	0	0	0	0	0	0	1	-	1	-
RASO001c02_001430	RSp0120	acnA	aconitate hydratase 1 protein	COG1048	C	0	1	0	0	0	0	0	0	0	0	0	0	0	0	-	-	0	0	0	0	0	0	0	0	0	0	0	0	0	0	0	1	-	0	RALTA_A1601
RASO001c02_001420	RSp0119	prpF	AcnD-accessory protein (DUF453)	COG2828	S	1	1	0	0	0	0	0	0	0	0	0	0	0	0	-	-	0	0	0	0	0	0	0	0	0	0	0	0	0	0	0	1	0.04362	0	RALTA_A1602
RASO001c02_001410	RSp0118	-	conserved hypothethical protein	-	-	0	0	0	0	0	0	1	0	0	0	0	0	0	0	-	-	0	0	0	0	0	0	0	0	0	0	0	0	0	0	0	1	-	1	-
RASO001c02_001400	RSp0117	-	conserved protein of unknown function	-	-	0	0	0	0	0	0	1	0	0	0	0	0	0	0	-	-	0	0	0	0	0	0	0	0	0	0	0	0	0	0	0	1	-	1	-
RASO001c02_001390	RSp0116	-	putative exported lipoprotein of unknown function	COG2931	Q	1	0	1	0	0	0	0	0	0	0	0	0	0	0	-	-	0	0	0	0	0	0	0	0	0	0	0	0	0	0	0	1	0.09183	1	-
RASO001c02_001380	RSp0115	-	conserved exported protein of unknown function	-	-	1	0	0	0	0	0	1	0	0	0	0	0	0	0	-	-	0	0	0	0	0	0	0	0	0	0	0	0	0	0	0	1	0.06845	1	-
RASO001c02_001370	RSp0114	-	putative transmembrane protein	COG4705	S	1	0	1	0	0	0	0	0	0	0	0	0	0	0	-	-	0	0	0	0	0	0	0	0	0	0	0	0	0	0	0	1	0.04927	1	-
RASO001c02_001360	RSp0113	-	putative sulphate transporter; transmembrane protein	COG0659	P	1	0	1	0	0	0	0	0	0	0	0	0	0	0	-	-	0	0	0	0	0	0	0	0	0	0	0	0	0	0	0	1	0.04377	1	-
RASO001c02_001350	RSp0112	can	carbonic anhydrase protein	COG0288	P	0	1	0	0	0	0	0	0	0	0	0	0	0	0	-	-	0	0	0	0	0	0	0	0	0	0	0	0	0	0	0	1	-	1	-
RASO001c02_001340	RSp0111	-	putative protease, Transglutaminase motif	COG1305	E	0	0	1	0	0	0	0	0	0	0	0	0	0	0	-	-	0	0	0	0	0	0	0	0	0	0	0	0	0	0	0	1	-	0	RALTA_B0173
RASO001c02_001330	RSp0110	-	conserved hypothethical protein, putative membrane protein	COG1721	R	0	0	1	0	0	0	0	0	0	0	0	0	0	0	-	-	0	0	0	0	0	0	0	0	0	0	0	0	0	0	0	0	-	0	RALTA_B0174
RASO001c02_001320	RSp0109	-	putative ATPase, MoxR-like	COG0714	R	1	0	1	0	0	0	0	0	0	0	0	0	0	0	-	-	0	0	0	0	0	0	0	0	0	0	0	0	0	0	0	1	0.03295	0	RALTA_B0175
RASO001c02_001310	RSp0108	-	putative TetR-family transcriptional regulator	COG1309	K	1	1	0	0	0	0	0	0	0	0	0	0	0	0	-	-	1	0	0	0	0	0	0	0	0	0	0	0	0	0	0	1	0.06272	1	-
RASO001c02_001300	RSp0107	-	monocarboxylate permease, transmembrane transport protein of the MFS family	COG0477	E,G,P,R	1	0	1	0	0	0	0	0	0	0	0	0	0	0	-	-	0	0	0	0	0	0	0	0	0	0	0	0	0	0	0	1	0.03277	1	-
RASO001c02_001290	RSp0106	modA	molybdate transport protein; ABC transporter, periplasmic binding component	COG0725	P	0	0	0	0	0	0	1	0	0	0	0	0	0	0	-	-	0	1	0	0	0	0	0	0	0	0	0	0	0	0	0	1	-	1	-
RASO001c02_001280	RALSOp_0121	-	protein of unknown function	COG4104	S	0	0	0	0	0	0	1	0	0	0	0	0	0	0	-	-	0	0	0	0	0	0	0	0	0	0	0	0	0	0	0	1	-	1	-
RASO001c02_001270	RALSOp_0120	-	protein of unknown function	-	-	0	0	0	0	0	0	1	0	0	0	0	0	0	0	-	-	0	0	0	0	0	0	0	0	0	0	0	0	0	0	0	1	-	1	-
RASO001c02_001260	RALSOp_0119	-	protein of unknown function	-	-	0	0	0	0	0	0	1	0	0	0	0	0	0	0	-	-	0	0	0	0	0	0	0	0	0	0	0	0	0	0	0	1	-	1	-
RASO001c02_001250	RSp0105	-	conserved hypothethical protein, hydrolase domain	-	-	0	0	0	0	0	0	1	0	0	0	0	0	0	0	-	-	0	0	0	0	0	0	0	0	0	0	0	0	0	0	0	0	-	1	-
RASO001c02_001240	RSp0104	-	conserved exported protein of unknown function	-	-	0	0	0	0	0	0	1	0	0	0	0	0	0	0	-	-	0	0	0	0	0	0	0	0	0	0	0	0	0	0	0	1	-	1	-
RASO001c02_001230	RSp0103	-	conserved hypothethical protein, Rhs element Vgr protein	COG3501	S	0	1	0	0	0	0	0	0	0	0	0	0	0	0	-	-	0	0	0	0	0	0	0	0	0	0	0	0	0	1	0	0	-	1	-
RASO001c02_001220	RALSOp_0115	-	exported protein of unknown function	-	-	0	0	0	0	0	0	1	0	0	0	0	0	0	0	-	-	0	0	0	0	0	0	0	0	0	0	0	0	0	0	0	1	-	1	-
RASO001c02_001210	RSp0102	-	transposase	COG3293	L	0	0	0	0	0	0	1	0	0	0	0	0	0	0	-	-	0	0	0	0	0	0	0	0	0	0	0	0	0	0	0	1	-	1	-
RASO001c02_001200	RSp0101	-	conserved hypothethical protein	-	-	0	1	0	0	0	0	0	0	0	0	0	0	0	0	-	-	0	0	0	0	0	0	0	0	0	0	0	0	0	0	0	1	-	1	-
RASO001c02_001190	RSp0100	fhuA	TonB-dependent siderophore receptor ferrichrome-iron receptor precursor	COG1629	P	1	0	0	0	1	0	0	0	1	0	0	0	0	0	-	-	0	0	0	0	0	0	0	0	0	0	0	0	0	0	0	1	0.03922	1	-
RASO001c02_001180	RSp0099	ripA2	Type III effector protein AWR2	-	-	0	0	0	0	0	0	1	1	1	0	0	0	0	0	-	-	0	0	0	0	0	0	0	0	0	0	0	0	0	0	0	1	-	1	-
RASO001c02_001170	RSp0098	-	conserved protein of unknown function	-	-	0	0	0	0	0	0	1	0	0	0	0	0	0	0	-	-	0	0	0	0	0	0	0	0	0	0	0	0	0	0	0	1	-	1	-
RASO001c02_001160	RSp0097	-	conserved hypothethical protein, ankyrin-repeat harboring protein	COG0666	R	0	1	0	0	0	0	0	0	0	0	0	0	0	0	-	-	0	0	0	0	0	0	0	0	0	0	0	0	0	0	0	1	-	1	-
RASO001c02_001150	RSp0096	-	putative rhs-related protein	COG3209	M	0	0	0	1	0	0	0	0	0	0	0	0	0	0	-	-	0	0	0	0	0	0	0	0	0	0	0	0	0	0	0	0	-	1	-
RASO001c02_001140	RALSOp_0109	-	protein of unknown function	-	-	0	0	0	0	0	0	1	0	0	0	0	0	0	0	-	-	0	0	0	0	0	0	0	0	0	0	0	0	0	0	0	1	-	1	-
RASO001c02_001130	RALSOp_0108	-	exported protein of unknown function	-	-	0	0	0	0	0	0	1	0	0	0	0	0	0	0	-	-	0	0	0	0	0	0	0	0	0	0	0	0	0	0	0	1	-	1	-
RASO001c02_001120	RALSOp_0107	-	protein of unknown function	-	-	0	0	0	0	0	0	1	0	0	0	0	0	0	0	-	-	0	0	0	0	0	0	0	0	0	0	0	0	0	0	0	1	-	1	-
RASO001c02_001110	RSp0095	-	conserved protein of unknown function	-	-	0	0	0	0	0	0	1	0	0	0	0	0	0	0	-	-	0	0	0	0	0	0	0	0	0	0	0	0	0	0	0	1	-	1	-
RASO001c02_001100	RSp0094	-	conserved protein of unknown function	COG3293	L	0	0	0	0	0	0	1	0	0	0	0	0	0	0	-	-	0	0	0	0	0	0	0	0	0	0	0	0	0	0	0	0	-	1	-
RASO001c02_001090	RSp0093	-	Transposase, IS4-like	COG3293	L	0	1	0	0	0	0	0	0	0	0	0	0	0	0	-	-	0	0	0	0	0	0	0	0	0	0	0	0	0	0	0	0	-	1	-
RASO001c02_001080	RSp0092	-	conserved protein of unknown function	-	-	0	1	0	0	0	0	0	0	0	0	0	0	0	0	-	-	0	0	0	0	0	0	0	0	0	0	0	0	0	0	0	1	-	1	-
RASO001c02_001070	RSp0091	-	conserved protein of unknown function	-	-	0	0	0	0	0	0	1	0	0	0	0	0	0	0	-	-	0	0	0	0	0	0	0	0	0	0	0	0	0	0	0	1	-	1	-
RASO001c02_001060	RSp0090	xerC	Tyrosine recombinase xerC 2	COG4974	L	0	1	0	0	0	0	0	0	0	0	0	0	0	0	-	-	0	0	0	0	0	0	0	0	0	0	0	0	0	0	0	1	-	1	-
RASO001c02_001050	RSp0089	-	conserved protein of unknown function	-	-	0	0	0	0	0	0	1	0	0	0	0	0	0	0	-	-	0	0	0	0	0	0	0	0	0	0	0	0	0	0	0	1	-	1	-
RASO001c02_001040	RSp0088	-	conserved protein of unknown function	-	-	0	0	0	0	0	0	1	0	0	0	0	0	0	0	-	-	0	0	0	0	0	0	0	0	0	0	0	0	0	0	0	1	-	1	-
RASO001c02_001030	RALSOp_0101	-	exported protein of unknown function	-	-	0	1	0	0	0	0	0	0	0	0	0	0	0	0	-	-	0	0	0	0	0	0	0	0	0	0	0	0	0	0	0	1	-	1	-
RASO001c02_001020	RALSOp_0099	-	protein of unknown function	-	-	0	0	0	0	0	0	1	0	0	0	0	0	0	0	-	-	0	0	0	0	0	0	0	0	0	0	0	0	0	0	0	1	-	1	-
RASO001c02_001010	RSp0087	-	conserved protein of unknown function	-	-	0	0	0	0	0	0	1	0	0	0	0	0	0	0	-	-	0	0	0	0	0	0	0	0	0	0	0	0	0	0	0	1	-	1	-
RASO001c02_001000	RSp0086	-	putative rhs-related protein	COG3209	M	0	0	0	1	0	0	0	0	0	0	0	0	0	0	-	-	0	0	0	0	0	0	0	0	0	0	0	0	0	0	0	0	-	1	-
RASO001c02_000990	RSp0085	-	putative rhs-related protein	COG3209	M	0	0	0	0	0	0	1	0	0	0	0	0	0	0	-	-	0	0	0	0	0	0	0	0	0	0	0	0	0	0	0	0	-	1	-
RASO001c02_000980	RSp0084	-	conserved protein of unknown function	-	-	0	0	0	0	0	0	1	0	0	0	0	0	0	0	-	-	0	0	0	0	0	0	0	0	0	0	0	0	0	0	0	1	-	1	-
RASO001c02_000970	RSp0083	-	conserved protein of unknown function	-	-	0	0	0	0	0	0	1	0	0	0	0	0	0	0	-	-	0	0	0	0	0	0	0	0	0	0	0	0	0	0	0	1	-	1	-
RASO001c02_000960	RALSOp_0095	-	protein of unknown function	-	-	0	0	0	0	0	0	1	0	0	0	0	0	0	0	-	-	0	0	0	0	0	0	0	0	0	0	0	0	0	0	0	1	-	1	-
RASO001c02_000950	RSp0082	-	conserved protein of unknown function	-	-	0	0	0	0	0	0	1	0	0	0	0	0	0	0	-	-	0	0	0	0	0	0	0	0	0	0	0	0	0	0	0	1	-	1	-
RASO001c02_000940	RSp0081	-	putative gcn5-related n-acetyltransferase protein	COG0454	K,R	0	1	0	0	0	0	0	0	0	0	0	0	0	0	-	-	0	0	0	0	0	0	0	0	0	0	0	0	0	0	0	1	-	1	-
RASO001c02_000930	RSp0080	-	putative transcriptional regulator, HxlR family	COG1733	K	1	1	0	0	0	0	0	0	0	0	0	0	0	0	-	-	1	0	0	0	0	0	0	0	0	0	0	0	0	0	0	1	0.05730	1	-
RASO001c02_000920	RSp0079	-	putative HTH-type transcriptional regulator, GntR family	COG2188	K	0	1	0	0	0	0	0	0	0	0	0	0	0	0	-	-	1	0	0	0	0	0	0	0	0	0	0	0	0	0	0	1	-	1	-
RASO001c02_000910	RSp0078	-	putative transporter, MFS_1 family	COG0477	E,G,P,R	0	0	1	0	0	0	0	0	0	0	0	0	0	0	-	-	0	0	0	0	0	0	0	0	0	0	0	0	0	0	0	1	-	1	-
RASO001c02_000900	RSp0077	-	conserved protein of unknown function	COG3657	S	0	0	0	0	0	0	1	0	0	0	0	0	0	0	-	-	0	0	0	0	0	0	0	0	0	0	0	0	0	0	0	1	-	1	-
RASO001c02_000890	RSp0076	-	putative transcriptional regulator, lambda repressor-like DNA-binding domain	COG3636	K	0	0	0	0	0	0	1	0	0	0	0	0	0	0	-	-	1	0	0	0	0	0	0	0	0	0	0	0	0	0	0	1	-	1	-
RASO001c02_000880	RSp0075	kgtP	alpha-ketoglutarate permease (MFS family)	COG0477	E,G,P,R	0	0	1	0	0	0	0	0	0	0	0	0	1	0	-	-	0	1	0	0	0	0	0	0	0	0	0	0	0	0	0	1	-	1	-
RASO001c02_000870	RSp0074	-	putative signal peptide protein	-	-	0	0	0	0	0	0	1	0	0	0	0	0	0	0	-	-	0	0	0	0	0	0	0	0	0	0	0	0	0	1	0	1	-	1	-
RASO001c02_000860	RSp0073	-	transposase	-	-	0	0	0	0	0	0	1	0	0	0	0	0	0	0	-	-	0	0	0	0	0	0	0	0	0	0	0	0	0	0	0	1	-	1	-
RASO001c02_000850	RSp0072	-	conserved hypothethical protein	-	-	0	0	0	0	0	0	1	0	0	0	0	0	0	0	-	-	0	0	0	0	0	0	0	0	0	0	0	0	0	0	0	1	-	1	-
RASO001c02_000840	RSp0071	-	conserved hypothethical protein	-	-	0	0	0	0	0	0	1	0	0	0	0	0	0	0	-	-	0	0	0	0	0	0	0	0	0	0	0	0	0	0	0	1	-	1	-
RASO001c02_000830	RSp0070	fdhA	formate dehydrogenase similar to ydeP, related to acid resistance with formate dehydrogenase/DMSO reductase	COG0243	C	0	1	0	0	0	0	0	0	0	0	0	0	0	0	-	-	0	0	0	0	0	0	0	0	0	0	0	0	0	1	0	0	-	1	-
RASO001c02_000820	RSp0069	adhC	alcohol dehydrogenase class III; Glutathione- dependent formaldehyde dehydrogenase	COG1062	C	0	1	0	0	0	0	0	0	0	0	0	0	0	0	-	-	0	0	0	0	0	0	0	0	0	0	0	0	0	0	0	0	-	1	-
RASO001c02_000810	RSp0068	-	putative transcriptional regulator transcription regulator protein	COG4977	K	0	1	0	0	0	0	0	0	0	0	0	0	0	0	-	-	1	0	0	0	0	0	0	0	0	0	0	0	0	1	0	1	-	1	-
RASO001c02_000800	RSp0067	-	putative transmembrane abc transporter protein	COG4176	E	0	0	1	0	0	0	0	0	0	0	0	0	0	0	-	-	0	0	0	0	0	0	0	0	0	0	0	0	0	0	0	1	-	1	-
RASO001c02_000790	RSp0066	opuA	putative glycine betaine/l-proline atp-binding abc transporter protein	COG4175	E	0	0	1	0	0	0	0	0	0	0	0	0	0	0	-	-	0	1	0	0	0	0	0	0	0	0	0	0	0	0	0	1	-	1	-
RASO001c02_000780	RALSOp_0078	-	protein of unknown function	-	-	0	0	0	0	0	0	1	0	0	0	0	0	0	0	-	-	0	0	0	0	0	0	0	0	0	0	0	0	0	0	0	1	-	1	-
RASO001c02_000770	RALSOp_0077	-	protein of unknown function	-	-	0	0	0	0	0	0	1	0	0	0	0	0	0	0	-	-	0	0	0	0	0	0	0	0	0	0	0	0	0	0	0	1	-	1	-
RASO001c02_000760	RSp0065	purU	Formyltetrahydrofolate deformylase	COG0788	F	0	1	0	0	0	0	0	0	0	0	0	0	0	0	-	-	0	0	0	0	0	0	0	0	0	0	0	0	0	0	0	1	-	1	-
RASO001c02_000750	RALSOp_0075	-	protein of unknown function	-	-	0	0	0	0	0	0	1	0	0	0	0	0	0	0	-	-	0	0	0	0	0	0	0	0	0	0	0	0	0	0	0	1	-	1	-
RASO001c02_000740	RSp0064	opuC	putative glycine betaine transmembrane and periplasmic abc transporter protein	COG2113	E	0	0	0	0	0	0	1	0	0	0	0	0	0	0	-	-	0	1	0	0	0	0	0	0	0	0	0	0	0	0	0	1	-	1	-
RASO001c02_000730	RSp0063	-	putative ferredoxin oxidoreductase protein	COG1018	C	0	1	0	0	0	0	0	0	0	0	0	0	0	0	-	-	0	0	0	0	0	0	0	0	0	0	0	0	0	0	0	1	-	1	-
RASO001c02_000720	RSp0062	-	putative dioxygenase (Alpha subunit) oxidoreductase protein	COG4638	P,R	0	1	0	0	0	0	0	0	0	0	0	0	0	0	-	-	0	0	0	0	0	0	0	0	0	0	0	0	0	0	0	1	-	1	-
RASO001c02_000710	RSp0061	eftB	putative electron transfer flavoprotein beta-subunit	COG2086	C	0	1	0	0	0	0	0	0	0	0	0	0	0	0	-	-	0	0	0	0	0	0	0	0	0	0	0	0	0	0	0	1	-	1	-
RASO001c02_000700	RSp0060	eftA	putative electron transfer flavoprotein alpha-subunit (Alpha-etf)	COG2025	C	0	1	0	0	0	0	0	0	0	0	0	0	0	0	-	-	0	0	0	0	0	0	0	0	0	0	0	0	0	1	0	1	-	1	-
RASO001c02_000690	RSp0059	-	putative alpha-helical ferredoxin; oxidoreductase protein	COG0247	C	0	0	1	0	0	0	0	0	0	0	0	0	0	0	-	-	0	0	0	0	0	0	0	0	0	0	0	0	0	1	0	1	-	1	-
RASO001c02_000680	RSp0058	stcD	putative stachydrine utilization oxidoreductase protein	COG0446,COG1902	C,R	0	1	0	0	0	0	0	0	0	0	0	0	0	0	-	-	0	0	0	0	0	0	0	0	0	0	0	0	0	1	0	1	-	1	-
RASO001c02_000670	RSp0057	-	putative 4-vinyl reductase motif harboring protein	COG1719	R	0	0	0	0	0	0	1	0	0	0	0	0	0	0	-	-	0	0	0	0	0	0	0	0	0	0	0	0	0	0	0	1	-	1	-
RASO001c02_000660	RSp0056	-	putative dipeptidase protein	COG2355	E	0	1	0	0	0	0	0	0	0	0	0	0	0	0	-	-	0	0	0	0	0	0	0	0	0	0	0	0	0	0	0	1	-	1	-
RASO001c02_000650	RSp0055	glyA	Serine hydroxymethyltransferase 2	COG0112	E	0	1	0	0	0	0	0	0	0	0	0	0	0	0	-	-	0	0	0	0	0	0	0	0	0	0	0	0	0	0	0	1	-	1	-
RASO001c02_000640	RSp0054	-	putative transcriptional regulator transcription regulator protein	COG4977	K	0	1	0	0	0	0	0	0	0	0	0	0	0	0	-	-	1	0	0	0	0	0	0	0	0	0	0	0	0	0	0	1	-	1	-
RASO001c02_000630	RSp0053	fdhA	Glutathione-independent formaldehyde dehydrogenase	COG1063	E,R	0	1	0	0	0	0	0	0	0	0	0	0	0	0	-	-	0	0	0	0	0	0	0	0	0	0	0	0	0	1	0	1	-	1	-
RASO001c02_000620	RSp0052	-	putative transporter, Major facilitator superfamily (MFS_1)	COG0477	E,G,P,R	0	0	1	0	0	0	0	0	0	0	0	0	0	0	-	-	0	0	0	0	0	0	0	0	0	0	0	0	0	1	0	1	-	1	-
RASO001c02_000610	RSp0051	-	putative porin signal peptide protein	COG3203	M	0	0	0	0	1	0	0	0	0	0	0	0	0	0	-	-	0	0	0	0	0	0	0	0	0	0	0	0	0	1	0	1	-	1	-
RASO001c02_000600	RSp0050	folB	putative dihydroneopterin aldolase protein	COG1539	H	0	1	0	0	0	0	0	0	0	0	0	0	0	0	-	-	0	0	0	0	0	0	0	0	0	0	0	0	0	0	0	1	-	1	-
RASO001c02_000590	RSp0049	soxG	putative sarcosine oxidase (Gamma subunit) oxidoreductase protein	COG4583	E	0	1	0	0	0	0	0	0	0	0	0	0	0	0	-	-	0	0	0	0	0	0	0	0	0	0	0	0	0	0	0	1	-	1	-
RASO001c02_000580	RSp0048	soxA	putative sarcosine oxidase (Alpha subunit) oxidoreductase protein	COG0404,COG0446	E,R	0	1	0	0	0	0	0	0	0	0	0	0	0	0	-	-	0	0	0	0	0	0	0	0	0	0	0	0	0	1	0	1	-	1	-
RASO001c02_000570	RSp0047	soxD	putative sarcosine oxidase (Delta subunit) oxidoreductase protein	COG4311	E	0	1	0	0	0	0	0	0	0	0	0	0	0	0	-	-	0	0	0	0	0	0	0	0	0	0	0	0	0	0	0	1	-	1	-
RASO001c02_000560	RSp0046	soxB	Sarcosine oxidase subunit beta	COG0665	E	0	1	0	0	0	0	0	0	0	0	0	0	0	0	-	-	0	0	0	0	0	0	0	0	0	0	0	0	0	0	0	1	-	1	-
RASO001c02_000550	RSp0045	sdaA	L-serine dehydratase	COG1760	E	0	1	0	0	0	0	0	0	0	0	0	0	0	0	-	-	0	0	0	0	0	0	0	0	0	0	0	0	0	1	0	1	-	1	-
RASO001c02_000540	RALSOp_0054	-	protein of unknown function	-	-	0	0	0	0	0	0	1	0	0	0	0	0	0	0	-	-	0	0	0	0	0	0	0	0	0	0	0	0	0	0	0	1	-	1	-
RASO001c02_000530	RSp0044	-	putative transcription regulator protein	COG4977	K	0	1	0	0	0	0	0	0	0	0	0	0	0	0	-	-	1	0	0	0	0	0	0	0	0	0	0	0	0	0	0	1	-	1	-
RASO001c02_000520	RSp0043	-	conserved protein of unknown function	-	-	0	1	0	0	0	0	0	0	0	0	0	0	0	0	-	-	0	0	0	0	0	0	0	0	0	0	0	0	0	0	0	1	-	1	-
RASO001c02_000510	RSp0042	-	Transposase, IS4-like	COG3293	L	0	1	0	0	0	0	0	0	0	0	0	0	0	0	-	-	0	0	0	0	0	0	0	0	0	0	0	0	0	0	0	0	-	1	-
RASO001c02_000500	RSp0041	-	conserved protein of unknown function	COG3293	L	0	0	0	0	0	0	1	0	0	0	0	0	0	0	-	-	0	0	0	0	0	0	0	0	0	0	0	0	0	0	0	0	-	1	-
RASO001c02_000490	RSp0040	-	conserved protein of unknown function	-	-	0	0	0	0	0	0	1	0	0	0	0	0	0	0	-	-	0	0	0	0	0	0	0	0	0	0	0	0	0	0	0	0	-	1	-
RASO001c02_000480	RSp0039	-	putative translation initiation inhibitor, yjgH family (abmE )	COG0251	J	0	0	0	0	0	0	1	0	0	0	0	0	0	0	-	-	0	0	0	0	0	0	0	0	0	0	0	0	0	0	0	1	-	0	RALTA_A1986
RASO001c02_000470	RSp0038	-	putative 4-hydroxybenzoyl-CoA thioesterase protein	COG0824	R	0	1	0	0	0	0	0	0	0	0	0	0	0	0	-	-	0	0	0	0	0	0	0	0	0	0	0	0	0	0	0	1	-	0	RALTA_A1987
RASO001c02_000460	RSp0037	-	putative AMP-dependent synthetase and ligase; ATP-dependent AMP-binding enzyme family	COG0365	I	1	1	0	0	0	0	0	0	0	0	0	0	0	0	-	-	0	0	0	0	0	0	0	0	0	0	0	0	0	0	0	1	0.04875	0	RALTA_A1988
RASO001c02_000450	RSp0036	-	putative acyl-coa dehydrogenase oxidoreductase protein (abmD)	COG1960	I	1	1	0	0	0	0	0	0	0	0	0	0	0	0	-	-	0	0	0	0	0	0	0	0	0	0	0	0	0	0	0	1	0.04614	0	RALTA_A1989
RASO001c02_000440	RSp0035	-	putative enoyl-coa hydratase protein (paaG)	COG1024	I	1	1	0	0	0	0	0	0	0	0	0	0	0	0	-	-	0	0	0	0	0	0	0	0	0	0	0	0	0	0	0	1	0.03777	0	RALTA_A1990
RASO001c02_000430	RSp0034	-	Putative transcriptional regulator, MarR family	COG1846	K	1	1	0	0	0	0	0	0	0	0	0	0	0	0	-	-	1	0	0	0	0	0	0	0	0	0	0	0	0	0	0	1	0.04321	1	-
RASO001c02_000420	RSp0033	-	putative oxidoreductase (beta-hydroxyacyl-CoA dehydrogenase) protein (abmB)	COG1028	I,Q,R	1	0	0	0	0	0	1	0	0	0	0	0	0	0	-	-	0	0	0	0	0	0	0	0	0	0	0	0	0	0	0	1	0.05024	0	RALTA_A1991
RASO001c02_000410	RSp0032	-	putative oxidoreductase (salicylyl-CoA 5-hydroxylase) protein (abmA)	COG0654,COG1902,COG0654	C,H	0	1	0	0	0	0	0	0	0	0	0	0	0	0	-	-	0	0	0	0	0	0	0	0	0	0	0	0	0	1	0	1	-	0	RALTA_A1992
RASO001c02_000400	RSp0031	-	conserved hypothethical protein	COG3416	S	0	0	0	0	0	0	1	0	0	0	0	0	0	0	-	-	0	0	0	0	0	0	0	0	0	0	0	0	0	0	0	1	-	1	-
RASO001c02_000390	RSp0030	-	putative oxacillin hydrolase (Class-d beta-lactamase) signal peptide protein	COG2602	V	0	0	0	0	0	0	1	0	0	0	0	0	0	0	-	-	0	0	0	0	0	0	0	0	0	0	0	0	0	0	0	1	-	1	-
RASO001c02_000380	RSp0029	-	Histone-like nucleoid-structuring protein H-NS	COG2916	R	1	0	0	0	0	0	1	0	0	0	0	0	0	0	-	-	1	0	0	0	0	0	0	0	0	0	0	0	0	0	0	1	0.04916	1	-
RASO001c02_000370	RSp0028	ripG3	leucine-rich-repeat type III effector protein (GALA3)	COG4886	S	0	0	0	1	0	0	0	1	1	0	0	0	0	0	-	-	0	0	0	0	0	0	0	0	0	0	0	0	0	0	0	1	-	1	-
RASO001c02_000360	RSp0027	mntH	manganese transport transmembrane protein and ABC-type Fe3+-siderophore transport system	COG1914	P	0	0	1	0	0	0	0	0	0	0	0	0	0	0	-	-	0	1	0	0	0	0	0	0	0	0	0	0	0	0	0	1	-	1	-
RASO001c02_000350	RSp0026	-	putative enterochelin esterase domain (Ferric enterobactin esterase, partial fes)	-	-	1	0	0	0	0	0	1	0	0	0	0	0	0	0	-	-	0	0	0	0	0	0	0	0	0	0	0	0	0	0	0	1	0.07495	1	-
RASO001c02_000340	RALSOp_0034	-	protein of unknown function	-	-	0	0	0	0	0	0	1	0	0	0	0	0	0	0	-	-	0	0	0	0	0	0	0	0	0	0	0	0	0	0	0	1	-	1	-
RASO001c02_000330	RSp0025	-	conserved protein of unknown function	-	-	0	0	0	0	0	0	1	0	0	0	0	0	0	0	-	-	0	0	0	0	0	0	0	0	0	0	0	0	0	1	0	1	-	1	-
RASO001c02_000320	RSp0024	-	conserved hypothethical protein, Phosphatidylethanolamine-binding protein family, UPF0098	COG1881	R	1	0	0	0	0	1	0	0	0	0	0	0	0	0	-	-	0	0	0	0	0	0	0	0	0	0	0	0	0	0	0	1	0.06225	1	-
RASO001c02_000310	RSp0023	-	conserved exported protein of unknown function	-	-	0	0	0	1	0	0	0	1	1	0	0	0	0	0	-	-	0	0	0	0	0	0	0	0	0	0	0	0	0	0	0	1	-	1	-
RASO001c02_000300	RALSOp_0030	-	protein of unknown function	-	-	0	0	1	0	0	0	0	0	0	0	0	0	0	0	-	-	0	0	0	0	0	0	0	0	0	0	0	0	0	0	0	1	-	1	-
RASO001c02_000290	RSp0022	-	conserved hypothethical protein	-	-	0	0	0	0	0	0	1	0	0	0	0	0	0	0	-	-	0	0	0	0	0	0	0	0	0	0	0	0	0	0	0	1	-	1	-
RASO001c02_000280	RSp0021	-	conserved hypothethical protein	-	-	0	0	0	0	0	0	1	0	0	0	0	0	0	0	-	-	0	0	0	0	0	0	0	0	0	0	0	0	0	0	0	1	-	1	-
RASO001c02_000270	RALSOp_0027	-	protein of unknown function	-	-	0	0	0	0	0	0	1	0	0	0	0	0	0	0	-	-	0	0	0	0	0	0	0	0	0	0	0	0	0	0	0	1	-	1	-
RASO001c02_000260	RSp0020	clcB	chloride channel protein clcB-like	COG0038	P	1	0	1	0	0	0	0	0	0	0	0	0	0	0	-	-	0	0	0	0	0	0	0	0	0	0	0	0	0	0	0	1	0.04832	1	-
RASO001c02_000250	RSp0019	-	putative ycII-related protein	COG2350	S	1	0	0	0	0	0	1	0	0	0	0	0	0	0	-	-	0	0	0	0	0	0	0	0	0	0	0	0	0	0	0	1	0.06697	1	-
RASO001c02_000240	RALSOp_0023	-	protein of unknown function	-	-	0	0	0	0	0	0	1	0	0	0	0	0	0	0	-	-	0	0	0	0	0	0	0	0	0	0	0	0	0	0	0	0	-	1	-
RASO001c02_000230	RALSOp_0024	-	protein of unknown function	-	-	0	0	1	0	0	0	0	0	0	0	0	0	0	0	-	-	0	0	0	0	0	0	0	0	0	0	0	0	0	0	0	0	-	1	-
RASO001c02_000220	RSp0018	-	putative transcriptional regulator, LysR family	COG0583	K	0	1	0	0	0	0	0	0	0	0	0	0	0	0	-	-	1	0	0	0	0	0	0	0	0	0	0	0	0	0	0	0	-	1	-
RASO001c02_000210	RSp0017	livF	Leucine/isoleucine/valine transporter subunit ; ATP-binding component of ABC superfamily	COG0410	E	1	0	0	0	0	0	1	0	0	0	0	0	0	0	-	-	0	0	0	0	0	0	0	0	0	0	0	0	0	0	0	1	0.04310	1	-
RASO001c02_000200	RSp0016	livG	leucine/isoleucine/valine transporter subunit ; ATP-binding component of ABC superfamily	COG0411	E	1	1	0	0	0	0	0	0	0	0	0	0	0	0	-	-	0	0	0	0	0	0	0	0	0	0	0	0	0	0	0	1	0.02814	1	-
RASO001c02_000190	RSp0015	livM	leucine/isoleucine/valine transporter permease subunit (transmembrane abc transporter)	COG4177	E	1	0	1	0	0	0	0	0	0	0	0	0	0	0	-	-	0	0	0	0	0	0	0	0	0	0	0	0	0	0	0	1	0.04729	1	-
RASO001c02_000180	RSp0014	livH	high-affinity branched-chain leucine/isoleucine/valine transporter subunit protein (ABC superfamily, membrane)	COG0559	E	1	0	1	0	0	0	0	0	0	0	0	0	0	0	-	-	0	0	0	0	0	0	0	0	0	0	0	0	0	0	0	1	0.03157	1	-
RASO001c02_000170	RSp0013	-	putative Leu/Ile/Val-binding periplasmic (Pbp) abc transporter protein	COG0683	E	1	0	0	0	0	1	0	0	0	0	0	0	0	0	-	-	0	0	0	0	0	0	0	0	0	0	0	0	0	0	0	1	0.03715	1	-
RASO001c02_000160	RALSOp_0016	-	protein of unknown function	-	-	0	0	0	0	0	0	1	0	0	0	0	0	0	0	-	-	0	0	0	0	0	0	0	0	0	0	0	0	0	0	0	1	-	1	-
RASO001c02_000150	RSp0012	-	putative signal transduction GGDEF sensory box domain, transmembrane protein	COG0840,COG2199,COG2202,COG0840	N,T	1	1	0	0	0	0	0	0	0	0	0	0	0	0	-	-	0	0	0	0	0	0	0	0	0	0	0	0	0	0	0	1	0.06668	1	-
RASO001c02_000140	RSp0011	-	putative signal peptide protein	-	-	1	0	0	0	0	0	1	0	0	0	0	0	0	0	-	-	0	0	0	0	0	0	0	0	0	0	0	0	0	0	0	1	0.04859	1	-
RASO001c02_000130	RSp0010	-	putative lipoprotein transmembrane	COG4377	S	1	0	1	0	0	0	0	0	0	0	0	0	0	0	-	-	0	0	0	0	0	0	0	0	0	0	0	0	0	0	0	1	0.04296	1	-
RASO001c02_000120	RSp0009	dctD	C4-dicarboxylate transport transcriptional regulatory protein (response regulator in two-component reguatory system)	COG2204	T	1	1	0	0	0	0	0	0	0	0	0	0	0	0	-	-	1	0	0	0	0	0	0	0	0	0	0	0	0	0	0	1	0.04748	1	-
RASO001c02_000110	RSp0008	dctB	sensor histidine kinase, transcriptional regulator of C4-dicarboxylate transport	COG4191	T	1	0	1	0	0	0	0	0	0	0	0	0	0	0	-	-	1	1	0	0	0	0	0	0	0	0	0	0	0	0	0	1	0.05642	1	-
RASO001c02_000100	RSp0007	kgtP	alpha-ketoglutarate permease (MFS family)	COG0477	E,G,P,R	1	0	1	0	0	0	0	0	0	0	0	0	0	0	-	-	0	1	0	0	0	0	0	0	0	0	0	0	0	0	0	1	0.04498	1	-
RASO001c02_000090	RSp0006	galU	UTP--glucose-1-phosphate uridylyltransferase (UDP-glucose pyrophosphorylase) (UDPGP) (Alpha-D-glucosyl-1-phosphate uridylyltransferase) (Uridine diphosphoglucose pyrophosphorylase)	COG1210	M	0	1	0	0	0	0	0	0	0	0	0	0	0	0	-	-	0	0	0	0	0	0	0	0	0	0	0	0	0	1	0	1	-	1	-
RASO001c02_000080	RSp0005	-	conserved hypothethical protein	COG1196	D	1	1	0	0	0	0	0	0	0	0	0	0	0	0	-	-	0	0	0	0	0	0	0	0	0	0	0	0	0	1	0	1	0.09577	1	-
RASO001c02_000070	RSp0004	parB	plasmid partition protein	COG1475	K	0	1	0	0	0	0	0	0	0	0	0	0	0	0	-	-	0	0	0	0	0	0	0	0	0	0	0	0	0	0	0	1	-	0	RALTA_B0005
RASO001c02_000060	RSp0003	parA	plasmid partition ATPase	COG1192	D	0	0	0	0	0	0	1	0	0	0	0	0	0	0	-	-	0	0	0	0	0	0	0	0	0	0	0	0	0	0	0	1	-	0	RALTA_B0004
RASO001c02_000050	RSp0002	cspD	Cold shock DNA binding protein (transcription regulator)	COG1278	K	0	1	0	0	0	0	0	0	1	0	0	0	0	0	-	-	1	0	0	0	0	0	0	0	0	0	0	0	0	0	0	1	-	0	RALTA_B0003
RASO001c02_000040	RALSOp_0004	-	exported protein of unknown function	-	-	0	0	0	0	0	0	1	0	0	0	0	0	0	0	-	-	0	0	0	0	0	0	0	0	0	0	0	0	0	0	0	1	-	1	-
RASO001c02_000030	RSp0001	repA	RepA replicase protein	-	-	0	0	1	0	0	0	0	0	0	0	0	0	0	0	-	-	0	0	0	0	0	0	0	0	0	0	0	0	0	0	0	1	-	1	-
RASO001c02_000020	RALSOp_0002	-	protein of unknown function	-	-	0	0	0	0	0	0	1	0	0	0	0	0	0	0	-	-	0	0	0	0	0	0	0	0	0	0	0	0	0	0	0	1	-	1	-
RASO001c01_037650	RSc3441	dnaN	DNA polymerase III, beta-subunit	COG0592	L	0	1	0	0	0	0	0	0	0	0	0	0	0	0	-	-	0	0	0	0	0	0	0	0	0	0	0	0	0	0	0	1	-	0	RALTA_A0002
RASO001c01_037640	RSc3440	gyrB	DNA gyrase, subunit B (type II topoisomerase)	COG0187	L	0	1	0	0	0	0	0	0	0	0	0	0	0	0	-	-	0	0	0	0	0	0	0	0	0	0	0	0	0	0	0	1	-	0	RALTA_A0003
RASO001c01_037630	RSc3439	vsr	putative patch repair protein (Dna mismatch endonuclease)	COG3727	L	0	0	0	0	0	0	1	0	0	0	0	0	0	0	-	-	0	0	0	0	0	0	0	0	0	0	0	0	0	0	0	1	-	1	-
RASO001c01_037620	RSc3438	-	Cytosine-specific methyltransferase	COG0270	L	0	0	0	0	0	0	1	0	0	0	0	0	0	0	-	-	0	0	0	0	0	0	0	0	0	0	0	0	0	0	0	1	-	1	-
RASO001c01_037610	RSc3437	-	putative galactose mutarotase-like protein	-	-	0	1	0	0	0	0	0	0	0	0	0	0	0	0	-	-	0	0	0	0	0	0	0	0	0	0	0	0	0	0	0	1	-	1	-
RASO001c01_037600	RSc3436	-	conserved protein of unknown function	COG0326	O	0	1	0	0	0	0	0	0	0	0	0	0	0	0	-	-	0	0	0	0	0	0	0	0	0	0	0	0	0	1	0	1	-	1	-
RASO001c01_037590	RSc3435	-	conserved protein of unknown function	-	-	0	0	0	0	0	0	1	0	0	0	0	0	0	0	-	-	0	0	0	0	0	0	0	0	0	0	0	0	0	1	0	1	-	1	-
RASO001c01_037580	RSc3434	-	conserved protein of unknown function	-	-	0	0	0	0	0	0	1	0	0	0	0	0	0	0	-	-	0	0	0	0	0	0	0	0	0	0	0	0	0	0	0	1	-	1	-
RASO001c01_037570	RSc3433	-	conserved protein of unknown function	-	-	0	0	0	0	0	0	1	0	0	0	0	0	0	0	-	-	0	0	0	0	0	0	0	0	0	0	0	0	0	0	0	1	-	1	-
RASO001c01_037560	RSc3432	-	conserved protein of unknown function	-	-	0	0	0	0	0	0	1	0	0	0	0	0	0	0	-	-	0	0	0	0	0	0	0	0	0	0	0	0	0	0	0	1	-	1	-
RASO001c01_037550	RSc3431	-	conserved protein of unknown function	-	-	0	0	0	0	0	0	1	0	0	0	0	0	0	0	-	-	0	0	0	0	0	0	0	0	0	0	0	0	0	0	0	1	-	1	-
RASO001c01_037540	RSc3430	-	putative VgrG protein ; putative type VI secretion system component	COG3501	S	0	0	0	0	0	0	1	0	0	0	0	0	0	0	-	-	0	0	0	0	0	0	0	0	0	0	0	0	0	1	0	1	-	1	-
RASO001c01_037530	RSc3429	-	conserved exported protein of unknown function	-	-	0	0	0	0	0	0	1	0	0	0	0	0	0	0	-	-	0	0	0	0	0	0	0	0	0	0	0	0	0	0	0	1	-	1	-
RASO001c01_037520	RSc3428	-	conserved exported protein of unknown function	-	-	0	0	0	0	0	0	1	0	0	0	0	0	0	0	-	-	0	0	0	0	0	0	0	0	0	0	0	0	0	0	0	1	-	1	-
RASO001c01_037510	RSc3427	-	conserved hypothethical protein, DUF1795	COG5435	S	0	0	0	0	0	0	1	0	0	0	0	0	0	0	-	-	0	0	0	0	0	0	0	0	0	0	0	0	0	0	0	1	-	1	-
RASO001c01_037500	RSc3426	-	putative transmembrane protein	COG4104	S	0	0	0	1	0	0	0	0	0	0	0	0	0	0	-	-	0	0	0	0	0	0	0	0	0	0	0	0	0	0	0	1	-	1	-
RASO001c01_037490	RSc3425	-	conserved protein of unknown function	-	-	0	0	0	0	0	0	1	0	0	0	0	0	0	0	-	-	0	0	0	0	0	0	0	0	0	0	0	0	0	0	0	1	-	1	-
RASO001c01_037480	RSc3424	-	conserved protein of unknown function	-	-	0	0	0	0	0	0	1	0	0	0	0	0	0	0	-	-	0	0	0	0	0	0	0	0	0	0	0	0	0	0	0	1	-	1	-
RASO001c01_037470	RSc3423	-	conserved protein of unknown function	-	-	0	0	0	0	0	0	1	0	0	0	0	0	0	0	-	-	0	0	0	0	0	0	0	0	0	0	0	0	0	1	0	1	-	1	-
RASO001c01_037460	RSc3422	-	conserved protein of unknown function	-	-	0	0	0	0	0	0	1	0	0	0	0	0	0	0	-	-	0	0	0	0	0	0	0	0	0	0	0	0	0	1	0	1	-	1	-
RASO001c01_037450	RSc3421	tISRso	transposase	COG3039	L	0	1	0	0	0	0	0	0	0	0	0	0	0	0	-	-	0	0	0	0	0	0	0	0	0	0	0	0	0	0	0	0	-	1	-
RASO001c01_037440	RSc3420	-	conserved protein of unknown function	-	-	0	1	0	0	0	0	0	0	0	0	0	0	0	0	-	-	0	0	0	0	0	0	0	0	0	0	0	0	0	0	0	0	-	1	-
RASO001c01_037430	RALSOc_3674	-	conserved protein of unknown function	-	-	0	0	0	0	0	0	1	0	0	0	0	0	0	0	-	-	0	0	0	0	0	0	0	0	0	0	0	0	0	0	0	1	-	1	-
RASO001c01_037420	RSc3419	-	conserved protein of unknown function	-	-	0	0	0	0	0	0	1	0	0	0	0	0	0	0	-	-	0	0	0	0	0	0	0	0	0	0	0	0	0	0	0	1	-	1	-
RASO001c01_037410	RSc3418	-	conserved hypothethical protein	-	-	0	0	0	0	0	0	1	0	0	0	0	0	0	0	-	-	0	0	0	0	0	0	0	0	0	0	0	0	0	1	0	1	-	1	-
RASO001c01_037400	RSc3417	-	conserved hypothethical protein, HD-domain	COG0317	K,T	0	1	0	0	0	0	0	0	0	0	0	0	0	0	-	-	0	0	0	0	0	0	0	0	0	0	0	0	0	0	0	1	-	1	-
RASO001c01_037390	RALSOc_3670	-	exported protein of unknown function	-	-	0	0	1	0	0	0	0	0	0	0	0	0	0	0	-	-	0	0	0	0	0	0	0	0	0	0	0	0	0	0	0	1	-	1	-
RASO001c01_037380	RSc3416	-	putative endonuclease	COG0551,COG1715	L,V	0	0	0	0	0	0	1	0	0	0	0	0	0	0	-	-	0	0	0	0	0	0	0	0	0	0	0	0	0	0	0	1	-	1	-
RASO001c01_037370	RALSOc_3668	-	conserved protein of unknown function	-	-	0	0	0	0	0	0	1	0	0	0	0	0	0	0	-	-	0	0	0	0	0	0	0	0	0	0	0	0	0	0	0	1	-	1	-
RASO001c01_037360	RSc3415	-	conserved protein of unknown function	COG2873	E	0	0	0	0	0	0	1	0	0	0	0	0	0	0	-	-	0	0	0	0	0	0	0	0	0	0	0	0	0	1	0	1	-	1	-
RASO001c01_037350	RSc3414	-	conserved membrane protein of unknown function UPF0187	COG3781	S	0	0	1	0	0	0	0	0	0	0	0	0	0	0	-	-	0	1	0	0	0	0	0	0	0	0	0	0	0	0	0	1	-	1	-
RASO001c01_037340	RSc3413	-	conserved protein of unknown function	COG3177	S	0	1	0	0	0	0	0	0	0	0	0	0	0	0	-	-	0	0	0	0	0	0	0	0	0	0	0	0	0	0	0	1	-	1	-
RASO001c01_037330	RSc3412	cheD	methyl-accepting chemotaxisI(Serine chemoreceptor)	COG0840	N,T	1	0	1	0	0	0	0	0	1	0	0	0	0	1	-	-	0	0	0	0	0	0	0	0	0	0	0	0	0	0	0	1	0.06284	1	-
RASO001c01_037320	RSc3411	-	transcription regulator protein, IclR family	COG1414	K	1	1	0	0	0	0	0	0	0	0	0	0	0	0	-	-	1	0	0	0	0	0	0	0	0	0	0	0	0	0	0	1	0.05823	1	-
RASO001c01_037310	RSc3410	-	putative amino acid-binding periplasmic (Pbp) abc transporter protein	COG0834	E,T	1	0	0	0	0	1	0	0	0	0	0	0	1	0	-	-	0	1	0	0	0	0	0	0	0	0	0	0	0	0	0	1	0.03175	1	-
RASO001c01_037300	RSc3409	-	putative amino-acid ABC transporter	COG0765	E	1	0	1	0	0	0	0	0	0	0	0	0	0	0	-	-	0	1	0	0	0	0	0	0	0	0	0	0	0	0	0	1	0.03571	0	RALTA_A0012
RASO001c01_037290	RSc3408	glnQ	high-affinity glutamine transport protein, ABC transporter, ATP binding component	COG1126	E	1	0	1	0	0	0	0	0	0	0	0	0	0	0	-	-	0	1	0	0	0	0	0	0	0	0	0	0	0	0	0	1	0.02833	0	RALTA_A0011
RASO001c01_037280	RSc3407	-	putative FAD dependent oxidoreductase	COG0665	E	1	1	0	0	0	0	0	0	0	0	0	0	0	0	-	-	0	0	0	0	0	0	0	0	0	0	0	0	0	0	0	1	0.04770	1	-
RASO001c01_037270	RSc3406	-	putative hydrolase (alpha/beta hydrolase superfamily)	COG0596	R	1	1	0	0	0	0	0	0	0	0	0	0	0	0	-	-	0	0	0	0	0	0	0	0	0	0	0	0	0	0	0	1	0.06029	1	-
RASO001c01_037260	RSc3405	-	conserved membrane protein of unknown function	COG4705	S	1	0	1	0	0	0	0	0	0	0	0	0	0	0	-	-	0	0	0	0	0	0	0	0	0	0	0	0	0	0	0	1	0.04279	1	-
RASO001c01_037250	RSc3404	qseB	Transcriptional regulatory protein	COG0745	K,T	1	1	0	0	0	0	0	0	0	0	0	0	0	0	-	-	1	0	0	0	0	0	0	0	0	0	0	0	0	0	0	1	0.02990	1	-
RASO001c01_037240	RSc3403	qseC	sensory histidine kinase	COG0642	T	1	0	1	0	0	0	0	0	0	0	0	0	0	0	-	-	1	0	0	0	0	0	0	0	0	0	0	0	0	0	0	1	0.04695	1	-
RASO001c01_037230	RSc3402	-	conserved membrane protein of unknown function	COG1266	R	1	0	1	0	0	0	0	0	0	0	0	0	0	0	-	-	0	0	0	0	0	0	0	0	0	0	0	0	0	0	0	1	0.09047	1	-
RASO001c01_037220	RSc3401	ripS1	type III effector protein (SKWP1)	-	-	0	0	1	0	0	0	0	1	1	0	0	0	0	0	-	-	0	0	0	0	0	0	0	0	0	0	0	0	0	0	0	0	-	1	-
RASO001c01_037210	RALSOc_3652	-	protein of unknown function	-	-	0	0	0	0	0	0	1	0	0	0	0	0	0	0	-	-	0	0	0	0	0	0	0	0	0	0	0	0	0	0	0	1	-	1	-
RASO001c01_037200	RSc3400	-	Putative sugar transport protein (major facilitator superfamily)(sotB)	COG2814	G	1	0	1	0	0	0	0	0	0	0	0	0	0	0	-	-	0	1	0	0	0	0	0	0	0	0	0	0	0	0	0	1	0.05300	1	-
RASO001c01_037190	RSc3399	-	conserved membrane protein of unknown function, NnrS like protein	COG3213	P	0	0	1	0	0	0	0	0	0	0	0	0	0	0	-	-	0	0	0	0	0	0	0	0	0	0	0	0	0	0	0	1	-	1	-
RASO001c01_037180	RSc3398	hmp	Flavohemoprotein, Nitric oxide dioxygenase	COG1018,COG1017	C	1	1	0	0	0	0	0	0	0	0	0	0	0	0	-	-	0	0	0	0	0	0	0	0	0	0	0	0	0	0	0	1	0.05203	1	-
RASO001c01_037170	RSc3397	nsrR	HTH-type transcriptional regulator nsrR	COG1959	K	1	1	0	0	0	0	0	0	0	0	0	0	0	0	-	-	1	0	0	0	0	0	0	0	0	0	0	0	0	0	0	1	0.05785	1	-
RASO001c01_037160	RSc3396	-	putative typeI restriction enzyme (hsdM)	COG0286	V	1	1	0	0	0	0	0	0	0	0	0	0	0	0	-	-	0	0	0	0	0	0	0	0	0	0	0	0	0	1	0	1	0.08196	1	-
RASO001c01_037150	RSc3395	-	conserved protein of unknown function	-	-	1	0	0	0	0	0	1	0	0	0	0	0	0	0	-	-	0	0	0	0	0	0	0	0	0	0	0	0	0	0	0	1	0.04233	1	-
RASO001c01_037140	RSc3394	-	putative restriction endonuclease, type I, R subunit (hsdR)	COG4096	V	1	1	0	0	0	0	0	0	0	0	0	0	0	0	-	-	0	0	0	0	0	0	0	0	0	0	0	0	0	1	0	1	0.09818	1	-
RASO001c01_037130	RSc3393	tISRso	transposase	COG3335	L	0	1	0	0	0	0	0	0	0	0	0	0	0	0	-	-	0	0	0	0	0	0	0	0	0	0	0	0	0	0	0	0	-	1	-
RASO001c01_037120	RALSOc_3643	-	putative sensor histidine kinase (fragment)	COG0642	T	0	0	1	0	0	0	0	0	0	0	0	0	0	0	-	-	1	0	0	0	0	0	0	0	0	0	0	0	0	0	0	1	-	1	-
RASO001c01_037110	RALSOc_3642	-	exported protein of unknown function	COG0642	T	0	0	0	0	0	0	1	0	0	0	0	0	0	0	-	-	0	0	0	0	0	0	0	0	0	0	0	0	0	0	0	1	-	1	-
RASO001c01_037100	RSc3392	-	putative response regulator, CheY family	COG0745	K,T	1	1	0	0	0	0	0	0	0	0	0	0	0	0	-	-	1	0	0	0	0	0	0	0	0	0	0	0	0	0	0	1	0.03401	1	-
RASO001c01_037090	RSc3391	-	putative ABC transporter, periplasmic-binding component	COG0715	P	1	1	0	0	0	0	0	0	0	0	0	0	0	0	-	-	0	1	0	0	0	0	0	0	0	0	0	0	0	0	0	1	0.03723	1	-
RASO001c01_037080	RSc3390	-	Putative outer membrane porin	COG3203	M	1	0	0	0	1	0	0	0	0	0	0	0	0	0	-	-	0	0	0	0	0	0	0	0	0	0	0	0	0	0	0	1	0.04902	1	-
RASO001c01_037070	RSc3389	-	conserved protein of unknown function	COG2050	Q	0	1	0	0	0	0	0	0	0	0	0	0	0	0	-	-	0	0	0	0	0	0	0	0	0	0	0	0	0	0	0	1	-	1	-
RASO001c01_037060	RSc3388	-	putative response regulator receiver	COG2197	K,T	1	1	0	0	0	0	0	0	0	0	0	0	0	0	-	-	1	0	0	0	0	0	0	0	0	0	0	0	0	0	0	1	0.05106	1	-
RASO001c01_037050	RSc3387	-	putative response regulator receiver, eal domain	COG2200,COG0784	T	1	0	1	0	0	0	0	0	0	0	0	0	0	0	-	-	1	0	0	0	0	0	0	0	0	0	0	0	0	0	0	1	0.07469	1	-
RASO001c01_037040	RSc3386	-	conserved exported protein of unknown function	COG1464	P	0	0	1	0	0	0	0	0	0	0	0	0	0	0	-	-	0	1	0	0	0	0	0	0	0	0	0	0	0	0	0	0	-	1	-
RASO001c01_037030	RSc3385	kdpD	sensor histidine kinase in two-component regulatory system wtih KdpE, regulation of potassium translocation	COG2205	T	0	0	1	0	0	0	0	0	0	0	0	0	0	0	-	-	1	1	0	0	0	0	0	0	0	0	0	0	0	0	0	1	-	0	RALTA_A0979
RASO001c01_037020	RSc3384	kdpC	P-type ATPase, high-affinity potassium transport system, C chain	COG2156	P	0	0	1	0	0	0	0	0	0	0	0	0	0	0	-	-	0	1	0	0	0	0	0	0	0	0	0	0	0	0	0	1	-	0	RALTA_A0978
RASO001c01_037010	RSc3383	kdpB	P-type ATPase, high-affinity potassium transport system, B chain	COG2216	P	1	0	1	0	0	0	0	0	0	0	0	0	0	0	-	-	0	1	0	0	0	0	0	0	0	0	0	0	0	0	0	1	0.03619	0	RALTA_A0977
RASO001c01_037000	RSc3382	kdpA	P-type ATPase, high-affinity potassium transport system, A chain	COG2060	P	1	0	1	0	0	0	0	0	0	0	0	0	0	0	-	-	0	1	0	0	0	0	0	0	0	0	0	0	0	0	0	1	0.03914	0	RALTA_A0976
RASO001c01_036990	RSc3381	kdpF	P-type ATPase, high-affinity potassium transport system, F chain, small hydrophobic subunit	-	-	0	0	1	0	0	0	0	0	0	0	0	0	0	0	-	-	0	0	0	0	0	0	0	0	0	0	0	0	0	0	0	1	-	0	RALTA_A0975
RASO001c01_036980	RSc3380	-	conserved exported protein of unknown function	-	-	0	0	0	0	0	0	1	0	0	0	0	0	0	0	-	-	0	0	0	0	0	0	0	0	0	0	0	0	0	0	0	1	-	1	-
RASO001c01_036970	RSc3379	-	conserved exported protein of unknown function	-	-	0	0	0	0	1	0	0	0	0	0	0	0	0	0	-	-	0	0	0	0	0	0	0	0	0	0	0	0	0	0	0	0	-	1	-
RASO001c01_036960	RALSOc_3627	-	protein of unknown function	COG2963	L	0	0	0	0	0	1	0	0	0	0	0	0	0	0	-	-	0	0	0	0	0	0	0	0	0	0	0	0	0	0	0	1	-	1	-
RASO001c01_036950	RSc3378	-	putative phospholipase d/transphosphatidylase; protein	COG1502	I	0	0	0	0	0	0	1	0	0	0	0	0	0	0	-	-	0	0	0	0	0	0	0	0	0	0	0	0	0	0	0	1	-	1	-
RASO001c01_036940	RSc3377	-	conserved protein of unknown function	COG0406	G	0	0	0	0	0	0	1	0	0	0	0	0	0	0	-	-	0	0	0	0	0	0	0	0	0	0	0	0	0	0	0	1	-	1	-
RASO001c01_036930	RSc3376	-	conserved exported protein of unknown function	COG0174	E	0	0	0	0	0	0	1	0	0	0	0	0	0	0	-	-	0	0	0	0	0	0	0	0	0	0	0	0	0	0	0	1	-	1	-
RASO001c01_036920	RSc3375	-	conserved protein of unknown function	-	-	1	0	0	0	0	0	1	0	0	0	0	0	0	0	-	-	0	0	0	0	0	0	0	0	0	0	0	0	0	0	0	1	0.12331	1	-
RASO001c01_036910	RSc3374	mtnN	5'-methylthioadenosine/S-adenosylhomocysteine nucleosidase	COG0775	F	0	0	1	0	0	0	0	0	0	0	0	0	0	0	-	-	0	0	0	0	0	0	0	0	0	0	0	0	0	0	0	1	-	1	-
RASO001c01_036900	RSc3373	-	putative transcription regulator protein, LuxR family	COG2771	K	1	1	0	0	0	0	0	0	0	0	0	0	0	0	-	-	1	0	0	0	0	0	0	0	0	0	0	0	0	1	0	1	0.06397	1	-
RASO001c01_036890	RSc3372	-	putative ABC transporter, taurine ATPase	COG1116,COG3839	G,P	1	0	1	0	0	0	0	0	0	0	0	0	0	0	-	-	0	1	0	0	0	0	0	0	0	0	0	0	0	0	0	1	0.04251	0	RALTA_A2780
RASO001c01_036880	RSc3371	-	Putative binding-protein-dependent transporter	COG4986,COG0600	P	1	0	1	0	0	0	0	0	0	0	0	0	0	0	-	-	0	1	0	0	0	0	0	0	0	0	0	0	0	0	0	1	0.04627	0	RALTA_A2779
RASO001c01_036870	RSc3370	acyP	acylphosphatase	COG1254	C	1	1	0	0	0	0	0	0	0	0	0	0	0	0	-	-	0	0	0	0	0	0	0	0	0	0	0	0	0	0	0	1	0.04342	0	RALTA_A2778
RASO001c01_036860	RALSOc_3617	-	protein of unknown function	-	-	0	0	0	0	0	0	1	0	0	0	0	0	0	0	-	-	0	0	0	0	0	0	0	0	0	0	0	0	0	1	0	1	-	1	-
RASO001c01_036850	RSc3369	ripE1	Type III effector, AvrPphE family	-	-	0	1	0	0	0	0	0	1	1	0	0	0	0	0	-	-	0	0	0	0	0	0	0	0	0	0	0	0	0	1	0	1	-	1	-
RASO001c01_036840	RSc3368	-	conserved protein of unknown function, DUF519	COG2961	R	1	0	0	0	0	0	1	0	0	0	0	0	0	0	-	-	0	0	0	0	0	0	0	0	0	0	0	0	0	0	0	1	0.05360	1	-
RASO001c01_036830	RSc3367	-	putative CoA-transferase family III, CaiB/BaiF family	COG1804	C	0	0	0	0	0	0	1	0	0	0	0	0	0	0	-	-	0	0	0	0	0	0	0	0	0	0	0	0	0	1	0	1	-	1	-
RASO001c01_036820	RSc3366	minE	cell division topological specificity factor	COG0851	D	1	1	0	0	0	0	0	0	0	0	0	0	0	0	-	-	0	0	0	0	0	0	0	0	0	0	0	0	0	0	0	1	0.01749	0	RALTA_A0043
RASO001c01_036810	RSc3365	minD	Septum site-determining protein minD (Cell division inhibitor minD)	COG2894	D	1	1	0	0	0	0	0	0	0	0	0	0	0	0	-	-	0	0	0	0	0	0	0	0	0	0	0	0	0	0	0	1	0.02706	0	RALTA_A0044
RASO001c01_036800	RSc3364	minC	cell division inhibitor	COG0850	D	1	1	0	0	0	0	0	0	0	0	0	0	0	0	-	-	0	0	0	0	0	0	0	0	0	0	0	0	0	0	0	1	0.04013	0	RALTA_A0045
RASO001c01_036790	RALSOc_3610	-	exported protein of unknown function	-	-	0	0	0	0	0	0	1	0	0	0	0	0	0	0	-	-	0	0	0	0	0	0	0	0	0	0	0	0	0	0	0	1	-	1	-
RASO001c01_036780	RSc3363	cpdB	2',3'-cyclic-nucleotide 2'-phosphodiesterase	COG0737	F	0	0	0	0	0	1	0	0	0	0	0	0	0	0	-	-	0	0	0	0	0	0	0	0	0	0	0	0	0	0	0	1	-	1	-
RASO001c01_036770	RSc3362	-	conserved protein of unknown function, tetratricopeptide repeat-like domain	COG0790	R	0	0	0	0	0	0	1	0	0	0	0	0	0	0	-	-	0	0	0	0	0	0	0	0	0	0	0	0	0	0	0	1	-	1	-
RASO001c01_036760	RSc3361	-	putative 2-dehydropantoate 2-reductase	COG1893	H	1	0	0	0	0	0	1	0	0	0	0	0	0	0	-	-	0	0	0	0	0	0	0	0	0	0	0	0	0	0	0	1	0.06811	1	-
RASO001c01_036750	RALSOc_3606	-	protein of unknown function	-	-	0	0	0	0	0	0	1	0	0	0	0	0	0	0	-	-	0	0	0	0	0	0	0	0	0	0	0	0	0	0	0	1	-	1	-
RASO001c01_036740	RSc3360	-	conserved exported protein of unknown function	COG4322	S	1	0	1	0	0	0	0	0	0	0	0	0	0	0	-	-	0	0	0	0	0	0	0	0	0	0	0	0	0	0	0	1	0.07487	0	RALTA_A3141
RASO001c01_036730	RSc3359	hupB	DNA-binding protein HU-beta, NS1 (HU-1), plays a role in DNA replication and in rpo translation	COG0776	L	1	1	0	0	0	0	0	0	0	0	0	0	0	0	-	-	1	0	0	0	0	0	0	0	0	0	0	0	0	0	0	1	0.03110	0	RALTA_A3140
RASO001c01_036720	RSc3358	-	conserved hypothetical protein	COG2940	R	0	1	0	0	0	0	0	0	0	0	0	0	0	0	-	-	0	0	0	0	0	0	0	0	0	0	0	0	0	1	0	1	-	0	RALTA_A3139
RASO001c01_036710	RSc3357	-	conserved protein of unknown function	-	-	1	0	0	0	0	0	1	0	0	0	0	0	0	0	-	-	0	0	0	0	0	0	0	0	0	0	0	0	0	0	0	1	0.04054	1	-
[truncated: 4,091 more rows]
