# Supplementary material for: Parallels between experimental and natural evolution of legume symbionts
Source: Nat Commun. 2018 Jun 11;9:2264. doi: 10.1038/s41467-018-04778-5 (PMC5995829; doi:10.1038/s41467-018-04778-5)
Supplement: Supplementary file 11 — Supplementary Data 8 [file 41467_2018_4778_MOESM11_ESM.xlsx]

## Sheet: Supplementary Data 8
Supplementary Data 8. Functional enrichment analyses for the non-synonymous mutations observed in the Ralstonia chimera during the evolution experiment.
		Non-synonymous mutations
		(O-E)/(O+E)	P
COG category	COGA: RNA processing and modification	NC	NC
	COGB: Chromatin structure and dynamics	NC	NC
	COGC: Energy production and conversion	0.21	5.00E-02
	COGD: Cell cycle control, cell division, chromosome partitioning	0.33	4.42E-01
	COGE: Amino acid transport and metabolism	0.09	4.42E-01
	COGF: Nucleotide transport and metabolism	0.08	8.15E-01
	COGG: Carbohydrate transport and metabolism	0.12	4.42E-01
	COGH: Coenzyme transport and metabolism	-0.09	1.00E+00
	COGI: Lipid transport and metabolism	-0.08	1.00E+00
	COGJ: Translation, ribosomal structure and biogenesis	-0.75	1.00E+00
	COGK: Transcription	-0.02	1.00E+00
	COGL: Replication, recombination and repair	0.00	9.35E-01
	COGM: Cell wall/membrane/envelope biogenesis	0.05	7.50E-01
	COGN: Cell motility	0.13	6.33E-01
	COGO: Posttranslational modification, protein turnover, chaperones	0.00	9.69E-01
	COGP: Inorganic ion transport and metabolism	0.12	4.87E-01
	COGQ: Secondary metabolites biosynthesis, transport and catabolism	0.21	2.65E-01
	COGR: General function prediction only	-0.10	1.00E+00
	COGS: Function unknown	-0.08	1.00E+00
	COGT: Signal transduction mechanisms	0.14	4.07E-01
	COGU: Intracellular trafficking, secretion, and vesicular transport	0.03	8.15E-01
	COGV: Defense mechanisms	0.47	4.17E-02
	COG W: Extracellular structures	1.00	5.15E-01
Localization	Cytoplasmic	0.06	2.06E-01
	Cytoplasmic membrane	0.04	6.05E-01
	Extracellular	0.08	8.15E-01
	Outer membrane	0.26	3.65E-01
	Periplasmic	-0.10	1.00E+00
	Unknown	-0.09	1.00E+00
Function	Flagellum	NC	NC
	Housekeeping plasmid	0.56	4.29E-02
	T1SS	1.00	7.50E-01
	T2SS	NC	NC
	T3E	0.52	1.25E-02
	T3SS	0.50	3.58E-01
	T4P	0.33	6.33E-01
	T4SS	0.60	3.41E-01
	T5aSS	NC	NC
	T5bSS	NC	NC
	T5cSS	NG	NG
	T6SS	0.50	3.75E-01
	Tad	-1.00	1.00E+00
	Tat	NC	NC
	TatE	0.11	8.15E-01
	Chemotaxis	-0.60	1.00E+00
	EPS	0.71	1.25E-02
	Symbiotic (plasmid)	0.78	1.25E-02
	PhcA-linked	0.71	2.00E-02
	Regulatory protein	-0.03	1.00E+00
	Transporter	0.02	8.15E-01
	Virulence	0.37	1.25E-02
