# Supplementary material for: Parallels between experimental and natural evolution of legume symbionts
Source: Nat Commun. 2018 Jun 11;9:2264. doi: 10.1038/s41467-018-04778-5 (PMC5995829; doi:10.1038/s41467-018-04778-5)
Supplement: Supplementary file 12 — Supplementary Data 9 [file 41467_2018_4778_MOESM12_ESM.xlsx]

## Sheet: Supplementary Data 9
Supplementary Data 9. Functional enrichment analyses for events that took place in the lineage Ct (since LCACt).
		Positive selection		PHI		SH		Nucleotide diversity
		(O-E)/(O+E)	P	(O-E)/(O+E)	P	(O-E)/(O+E)	P	(O-E)/(O+E)	P
COG category	COGA: RNA processing and modification	NC	NC	NC	NC	1.00	9.73E-01	-0.29	1.00E+00
	COGB: Chromatin structure and dynamics	NC	NC	1.00	1.00E+00	0.33	9.73E-01	0.11	4.00E-01
	COGC: Energy production and conversion	0.06	9.75E-01	0.05	1.89E-01	0.00	7.96E-01	-0.05	1.00E+00
	COGD: Cell cycle control, cell division, chromosome partitioning	-1.00	1.00E+00	0.10	5.08E-01	0.06	5.27E-01	-0.07	1.00E+00
	COGE: Amino acid transport and metabolism	0.22	4.60E-02	0.10	6.57E-03	0.03	1.07E-01	-0.05	1.00E+00
	COGF: Nucleotide transport and metabolism	0.33	4.83E-01	0.03	7.99E-01	-0.09	1.00E+00	-0.14	1.00E+00
	COGG: Carbohydrate transport and metabolism	0.27	2.61E-01	0.15	6.57E-03	0.04	1.93E-01	0.01	4.64E-01
	COGH: Coenzyme transport and metabolism	0.17	9.51E-01	0.07	2.21E-01	0.01	7.27E-01	-0.03	1.00E+00
	COGI: Lipid transport and metabolism	0.06	9.75E-01	0.10	1.73E-02	0.03	2.40E-01	-0.02	1.00E+00
	COGJ: Translation, ribosomal structure and biogenesis	-0.13	1.00E+00	-0.15	1.00E+00	-0.13	1.00E+00	-0.21	1.00E+00
	COGK: Transcription	0.04	9.75E-01	-0.06	1.00E+00	0.01	5.27E-01	0.01	8.05E-02
	COGL: Replication, recombination and repair	0.11	9.75E-01	0.08	2.04E-01	0.06	1.07E-01	0.00	4.64E-01
	COGM: Cell wall/membrane/envelope biogenesis	0.06	9.75E-01	0.11	6.57E-03	0.02	4.18E-01	0.03	5.65E-01
	COGN: Cell motility	0.11	9.75E-01	0.03	6.58E-01	-0.01	9.73E-01	0.08	1.20E-01
	COGO: Posttranslational modification, protein turnover, chaperones	-0.08	1.00E+00	-0.08	1.00E+00	-0.02	1.00E+00	-0.05	1.00E+00
	COGP: Inorganic ion transport and metabolism	-0.03	1.00E+00	0.07	1.48E-01	0.03	2.13E-01	-0.02	1.00E+00
	COGQ: Secondary metabolites biosynthesis, transport and catabolism	-0.10	1.00E+00	0.08	2.04E-01	0.01	7.13E-01	0.00	7.15E-01
	COGR: General function prediction only	0.13	2.99E-01	0.03	2.40E-01	0.01	5.24E-01	0.00	1.68E-01
	COGS: Function unknown	-0.02	1.00E+00	-0.03	1.00E+00	-0.01	9.73E-01	0.01	7.60E-02
	COGT: Signal transduction mechanisms	0.06	9.75E-01	-0.02	1.00E+00	0.01	7.27E-01	0.02	1.68E-01
	COGU: Intracellular trafficking, secretion, and vesicular transport	-0.23	1.00E+00	0.07	2.40E-01	0.01	7.27E-01	0.11	7.52E-02
	COGV: Defense mechanisms	0.33	1.00E+00	0.22	6.57E-03	0.06	5.09E-01	-0.03	1.00E+00
	COG W: Extracellular structures	NG	NG	NG	NG	NG	NG	NG	NG
Localization	Cytoplasmic	0.06	2.07E-01	-0.01	1.00E+00	-0.01	1.00E+00	-0.08	1.00E+00
	Cytoplasmic membrane	0.04	9.75E-01	0.08	6.57E-03	0.02	1.07E-01	0.00	1.00E+00
	Extracellular	0.33	1.00E+00	0.17	2.04E-01	0.07	4.18E-01	0.15	7.60E-02
	Outer membrane	-0.20	1.00E+00	0.20	6.57E-03	0.02	7.27E-01	-0.01	4.64E-01
	Periplasmic	0.17	9.13E-01	0.07	2.21E-01	0.04	2.13E-01	0.00	1.00E+00
	Unknown	-0.15	1.00E+00	-0.10	1.00E+00	0.00	9.73E-01	0.08	2.21E-25
Function	Flagellum	0.00	1.00E+00	0.00	1.00E+00	0.06	9.73E-01	-0.17	1.00E+00
	Housekeeping plasmid	-1.00	1.00E+00	-0.80	1.00E+00	0.11	1.93E-01	0.28	4.03E-10
	T1SS	NC	NC	0.33	8.63E-01	0.20	8.53E-01	-0.07	1.00E+00
	T2SS	NC	NC	0.20	6.23E-01	0.00	9.73E-01	0.00	6.34E-01
	T3E	NG	NG	NG	NG	NG	NG	NG	NG
	T3SS	NC	NC	0.33	6.11E-01	0.00	1.00E+00	-0.09	1.00E+00
	T4P	-1.00	1.00E+00	-0.20	1.00E+00	0.00	9.73E-01	0.00	1.00E+00
	T4SS	-1.00	1.00E+00	-1.00	1.00E+00	0.13	5.09E-01	0.30	2.67E-05
	T5aSS	NG	NG	NG	NG	NG	NG	NG	NG
	T5bSS	NG	NG	NG	NG	NG	NG	NG	NG
	T5cSS	NG	NG	NG	NG	NG	NG	NG	NG
	T6SS	1.00	9.51E-01	0.33	1.97E-01	0.17	5.27E-01	0.10	1.26E-01
	Tad	NC	NC	0.14	1.00E+00	0.14	5.27E-01	0.45	7.18E-05
	Tat	1.00	9.75E-01	-1.00	1.00E+00	0.00	1.00E+00	-0.09	1.00E+00
	TatE	0.50	9.75E-01	0.13	2.40E-01	0.09	4.18E-01	-0.04	1.00E+00
	Chemotaxis	0.14	1.00E+00	0.00	1.00E+00	-0.02	9.73E-01	-0.12	1.00E+00
	EPS	NC	NC	0.00	1.00E+00	0.20	6.55E-01	0.06	3.74E-01
	Symbiotic (plasmid)	-1.00	1.00E+00	-1.00	1.00E+00	-0.71	1.00E+00	-0.50	1.00E+00
	PhcA-linked	0.33	9.75E-01	-0.33	1.00E+00	0.00	9.73E-01	0.00	6.68E-01
	Regulatory protein	-0.07	1.00E+00	-0.08	1.00E+00	0.01	5.27E-01	0.02	1.15E-02
	Transporter	0.12	4.83E-01	0.11	6.57E-03	0.02	2.13E-01	-0.05	1.00E+00
	Virulence	-0.06	1.00E+00	-0.02	1.00E+00	-0.01	9.73E-01	-0.05	1.00E+00
