# Supplementary material for: Parallels between experimental and natural evolution of legume symbionts
Source: Nat Commun. 2018 Jun 11;9:2264. doi: 10.1038/s41467-018-04778-5 (PMC5995829; doi:10.1038/s41467-018-04778-5)
Supplement: Supplementary file 13 — Supplementary Data 10 [file 41467_2018_4778_MOESM13_ESM.xlsx]

## Sheet: Supplementary Data 10
Supplementary Data 10. Presence of PhcABQRS genes in Cupriavidus, Ralstonia, and other genomes of RefSeq.
Strain	PhcA	PhcB	PhcQ	PhcR	PhcS	Total
Cupriavidus_basilensis_4G11	1	1	1	1	1	5
Cupriavidus_metallidurans_CH34	1	1	1	1	1	5
Cupriavidus_metallidurans_NA4	1	1	1	1	1	5
Cupriavidus_metallidurans_NE12	1	1	1	1	1	5
Cupriavidus_necator_N-1	1	1	1	1	1	5
Cupriavidus_necator_A5-1	1	1	1	1	1	5
Cupriavidus_oxalaticus_LMG2235	1	1	1	1	1	5
Cupriavidus_sp._LMG19464	1	1	1	1	1	5
Cupriavidus_sp._amp6	1	1	1	1	1	5
Cupriavidus_sp._UYPR2.512	1	1	1	1	1	5
Cupriavidus_taiwanensis_LMG19424	1	1	1	1	1	5
Cupriavidus_tawainensis_LMG19425	1	1	1	1	1	5
Cupriavidus_tawainensis_LMG19431	1	1	1	1	1	5
Cupriavidus_taiwanensis_STM6018	1	1	1	1	1	5
Cupriavidus_taiwanensis_STM6070	1	1	1	1	1	5
Cupriavidus_taiwanensis_LMG19426	1	1	1	1	1	5
Cupriavidus_taiwanensis_LMG19430	1	1	1	1	1	5
Cupriavidus_taiwanensis_STM3511	1	1	1	1	1	5
Cupriavidus_taiwanensis_STM3521	1	1	1	1	1	5
Cupriavidus_taiwanensis_STM3679	1	1	1	1	1	5
Cupriavidus_taiwanensis_STM3681	1	1	1	1	1	5
Cupriavidus_taiwanensis_STM3711	1	1	1	1	1	5
Cupriavidus_taiwanensis_STM6021	1	1	1	1	1	5
Cupriavidus_taiwanensis_STM6032	1	1	1	1	1	5
Cupriavidus_taiwanensis_STM6041	1	1	1	1	1	5
Cupriavidus_taiwanensis_STM6043	1	1	1	1	1	5
Cupriavidus_taiwanensis_STM6044	1	1	1	1	1	5
Cupriavidus_taiwanensis_STM6132	1	1	1	1	1	5
Cupriavidus_taiwanensis_STM6162	1	1	1	1	1	5
Cupriavidus_taiwanensis_STM6117	1	1	1	1	1	5
Cupriavidus_taiwanensis_STM6082	1	1	1	1	1	5
Cupriavidus_taiwanensis_STM6083	1	1	1	1	1	5
Cupriavidus_taiwanensis_STM6160	1	1	1	1	1	5
Cupriavidus_taiwanensis_STM6150	1	1	1	1	1	5
Cupriavidus_taiwanensis_STM6116	1	1	1	1	1	5
Cupriavidus_taiwanensis_STM6119	1	1	1	1	1	5
Cupriavidus_taiwanensis_STM8555	1	1	1	1	1	5
Cupriavidus_taiwanensis_STM8556	1	1	1	1	1	5
Cupriavidus_taiwanensis_STM8557	1	1	1	1	1	5
Cupriavidus_taiwanensis_STM8558	1	1	1	1	1	5
Cupriavidus_taiwanensis_STM8560	1	1	1	1	1	5
Cupriavidus_taiwanensis_STM8561	1	1	1	1	1	5
Cupriavidus_taiwanensis_STM8564	1	1	1	1	1	5
Cupriavidus_taiwanensis_STM8565	1	1	1	1	1	5
Cupriavidus_taiwanensis_ip2.30_pp_2.30	1	1	1	1	1	5
Cupriavidus_taiwanensis_mpp_1.3	1	1	1	1	1	5
Cupriavidus_taiwanensis_mpp_1.1	1	1	1	1	1	5
Cupriavidus_taiwanensis_TPIG_6a	1	1	1	1	1	5
Cupriavidus_taiwanensis_TPUD_27.6	1	1	1	1	1	5
Cupriavidus_taiwanensis_MAPUD_10.1	1	1	1	1	1	5
Cupriavidus_taiwanensis_cmp_52	1	1	1	1	1	5
Cupriavidus_taiwanensis_SWF66322	1	1	1	1	1	5
Cupriavidus_taiwanensis_SWF66324	1	1	1	1	1	5
Cupriavidus_taiwanensis_SWF65033	1	1	1	1	1	5
Cupriavidus_pinatubonensis_JMP134	1	1	1	1	1	5
Cupriavidus_necator_H16	1	1	1	1	1	5
Ralstonia_pickettii_12J	1	1	1	1	1	5
Ralstonia_pickettii_12D	1	1	1	1	1	5
Ralstonia_pickettii_OR214	1	1	1	1	1	5
Ralstonia_pickettii_DTP0602	1	1	1	1	1	5
Ralstonia_pickettii_CW2	1	1	1	1	1	5
Ralstonia_solanacearum_PSI07	1	1	1	1	1	5
Ralstonia_solanacearum_CFBP2957	1	1	1	1	1	5
Ralstonia_solanacearum_CMR15	1	1	1	1	1	5
Ralstonia_solanacearum_FQY_4	1	1	1	1	1	5
Ralstonia_solanacearum_Rs-09-161	1	1	1	1	1	5
Ralstonia_solanacearum_Rs-10-244	1	1	1	1	1	5
Ralstonia_solanacearum_P673	1	1	1	1	1	5
Ralstonia_solanacearum_NCPPB_909	1	1	1	1	1	5
Ralstonia_solanacearum_NCPPB_282	1	1	1	1	1	5
Ralstonia_solanacearum_23-10BR	1	1	1	1	1	5
Ralstonia_solanacearum_CFIA906	1	1	1	1	1	5
Ralstonia_solanacearum_UY031	1	1	1	1	1	5
Ralstonia_sp._5_2_56FAA	1	1	1	1	1	5
Ralstonia_sp._5_7_47FAA	1	1	1	1	1	5
Ralstonia_sp._AU12-08	1	1	1	1	1	5
Ralstonia_sp._GA3-3	1	1	1	1	1	5
Ralstonia_sp._JGI_0001001-A05	1	1	1	1	1	5
Ralstonia_sp._JGI_0001001-B07	1	1	1	1	1	5
Ralstonia_sp._JGI_0001001-C06	1	1	1	1	1	5
Ralstonia_sp._MD27	1	1	1	1	1	5
Ralstonia_sp._UNC404CL21Col	1	1	1	1	1	5
Ralstonia_syzygii_R24	1	1	1	1	1	5
Burkholderia sp. CCGE1002	0	1	1	1	1	4
Polaromonas naphthalenivorans CJ2	0	1	1	1	1	4
Ralstonia_mannitolilytica_SN82F48	1	1	1	1	0	4
Ralstonia_pickettii_SSH4	0	1	1	1	1	4
Ralstonia_sp._A12	0	1	1	1	1	4
Burkholderia phytofirmans PsJN	0	1	1	0	1	3
Burkholderia xenovorans LB400	0	1	1	0	1	3
Alteromonas macleodii str. 'Deep ecotype'	0	0	1	0	1	2
Alteromonas macleodii AltDE1	0	0	1	0	1	2
Alteromonas macleodii str. 'English Channel 615'	0	0	1	0	1	2
Alteromonas macleodii str. 'Ionian Sea U4'	0	0	1	0	1	2
Alteromonas macleodii str. 'Ionian Sea U7'	0	0	1	0	1	2
Alteromonas macleodii str. 'Ionian Sea U8'	0	0	1	0	1	2
Alteromonas macleodii str. 'Ionian Sea UM4b'	0	0	1	0	1	2
Alteromonas macleodii str. 'Ionian Sea UM7'	0	0	1	0	1	2
Caldicellulosiruptor saccharolyticus DSM 8903	0	0	1	0	1	2
Chloroflexus aggregans DSM 9485	0	0	1	0	1	2
Desulfatibacillum alkenivorans AK-01	0	0	1	1	0	2
Desulfovibrio aespoeensis Aspo-2	0	0	1	1	0	2
Dickeya dadantii Ech703	0	0	1	0	1	2
Dickeya dadantii Ech586	0	0	1	0	1	2
Dickeya dadantii 3937	0	0	1	0	1	2
Enterobacter sp. R4-368	0	0	1	0	1	2
Geobacter metallireducens GS-15	0	0	1	0	1	2
Geobacter daltonii FRC-32	0	0	1	0	1	2
Halothiobacillus neapolitanus c2	0	0	1	0	1	2
Herbaspirillum seropedicae SmR1	0	0	0	1	1	2
Hirschia baltica ATCC 49814	0	0	1	1	0	2
Hyphomicrobium denitrificans ATCC 51888	0	1	1	0	0	2
Hyphomicrobium denitrificans 1NES1	0	1	1	0	0	2
Hyphomicrobium sp. MC1	0	1	1	0	0	2
Methylibium petroleiphilum PM1	0	0	1	1	0	2
Planctomyces limnophilus DSM 3776	0	1	1	0	0	2
Pseudomonas aeruginosa PAO1	0	0	1	0	1	2
Pseudomonas aeruginosa UCBPP-PA14	0	0	1	0	1	2
Pseudomonas aeruginosa PA7	0	0	1	0	1	2
Pseudomonas aeruginosa LESB58	0	0	1	0	1	2
Pseudomonas aeruginosa M18	0	0	1	0	1	2
Pseudomonas aeruginosa NCGM2.S1	0	0	1	0	1	2
Pseudomonas aeruginosa DK2	0	0	1	0	1	2
Pseudomonas aeruginosa B136-33	0	0	1	0	1	2
Pseudomonas protegens Pf-5	0	0	0	1	1	2
Pseudomonas fluorescens SBW25	0	0	0	1	1	2
Pseudomonas fluorescens A506	0	0	0	1	1	2
Pseudomonas fluorescens F113	0	0	0	1	1	2
Pseudomonas fluorescens A506	0	0	0	1	1	2
Pseudomonas protegens CHA0	0	0	0	1	1	2
Pseudomonas mendocina NK-01	0	0	1	0	1	2
Pseudomonas putida KT2440	0	0	0	1	1	2
Pseudomonas putida F1	0	0	0	1	1	2
Pseudomonas putida BIRD-1	0	0	0	1	1	2
Pseudomonas putida ND6	0	0	0	1	1	2
Pseudomonas putida DOT-T1E	0	0	0	1	1	2
Shewanella oneidensis MR-1	0	0	0	1	1	2
Sideroxydans lithotrophicus ES-1	0	0	0	1	1	2
Sorangium cellulosum So ce56	0	0	1	0	1	2
Sorangium cellulosum So0157-2	0	0	1	0	1	2
Treponema caldaria DSM 7334	0	0	1	0	1	2
Spirochaeta smaragdinae DSM 11293	0	0	1	0	1	2
Syntrophus aciditrophicus SB	0	0	0	1	1	2
Thalassolituus oleivorans MIL-1	0	0	0	1	1	2
Aeromonas salmonicida subsp. salmonicida A449	1	0	0	0	0	1
Cupriavidus_metallidurans_H1130	1	0	0	0	0	1
Cupriavidus_sp._SHE	1	0	0	0	0	1
Enterobacter aerogenes KCTC 2190	1	0	0	0	0	1
Enterobacter aerogenes EA1509E	1	0	0	0	0	1
Enterobacter cloacae subsp. cloacae ENHKU01	1	0	0	0	0	1
Escherichia coli ABU 83972	1	0	0	0	0	1
Salmonella bongori NCTC 12419	1	0	0	0	0	1
Salmonella enterica subsp. enterica serovar Typhi str. CT18	1	0	0	0	0	1
Salmonella enterica subsp. enterica serovar Paratyphi B str. SPB7	1	0	0	0	0	1
Salmonella enterica subsp. enterica serovar Paratyphi A str.	1	0	0	0	0	1
Salmonella enterica subsp. enterica serovar Paratyphi A str. ATCC	1	0	0	0	0	1
Salmonella enterica subsp. enterica serovar Typhimurium str. 798	1	0	0	0	0	1
Salmonella enterica subsp. enterica serovar Bovismorbificans str.	1	0	0	0	0	1
Salmonella enterica subsp. enterica serovar Newport str.	1	0	0	0	0	1
Vibrio fischeri MJ11	1	0	0	0	0	1
Vibrio splendidus LGP32	1	0	0	0	0	1
Vibrio vulnificus MO6-24/O	1	0	0	0	0	1
