# Supplementary material for: Parallels between experimental and natural evolution of legume symbionts
Source: Nat Commun. 2018 Jun 11;9:2264. doi: 10.1038/s41467-018-04778-5 (PMC5995829; doi:10.1038/s41467-018-04778-5)
Supplement: Supplementary file 14 — Supplementary Data 11 [file 41467_2018_4778_MOESM14_ESM.xlsx]

## Sheet: Supplementary Data 11
Supplementary Data 11. Functional enrichment analyses for events that took place in R. solanacearum.
		Nucleotide diversity		Specific to GMI1000 (absent from LMG19424)
		(O-E)/(O+E)	P	(O-E)/(O+E)	P
COG category	COGA: RNA processing and modification	-0.13	1.00E+00	0.00	1.00E+00
	COGB: Chromatin structure and dynamics	NG	NG	-1.00	1.00E+00
	COGC: Energy production and conversion	-0.06	1.00E+00	-0.14	1.00E+00
	COGD: Cell cycle control, cell division, chromosome partitioning	-0.05	1.00E+00	-0.26	1.00E+00
	COGE: Amino acid transport and metabolism	-0.07	1.00E+00	-0.04	1.00E+00
	COGF: Nucleotide transport and metabolism	-0.14	1.00E+00	-0.27	1.00E+00
	COGG: Carbohydrate transport and metabolism	-0.02	6.94E-01	0.01	1.00E+00
	COGH: Coenzyme transport and metabolism	-0.04	1.00E+00	-0.30	1.00E+00
	COGI: Lipid transport and metabolism	-0.04	1.00E+00	-0.16	1.00E+00
	COGJ: Translation, ribosomal structure and biogenesis	-0.09	1.00E+00	-0.47	1.00E+00
	COGK: Transcription	0.00	6.15E-01	0.05	1.23E-02
	COGL: Replication, recombination and repair	-0.01	6.94E-01	0.06	1.96E-02
	COGM: Cell wall/membrane/envelope biogenesis	-0.01	1.00E+00	-0.10	1.00E+00
	COGN: Cell motility	0.08	9.43E-02	-0.11	1.00E+00
	COGO: Posttranslational modification, protein turnover, chaperones	-0.02	1.00E+00	-0.31	1.00E+00
	COGP: Inorganic ion transport and metabolism	-0.02	1.00E+00	-0.03	1.00E+00
	COGQ: Secondary metabolites biosynthesis, transport and catabolism	0.02	1.54E-01	0.04	7.74E-01
	COGR: General function prediction only	0.00	1.54E-01	-0.04	1.00E+00
	COGS: Function unknown	0.03	3.04E-02	-0.05	1.00E+00
	COGT: Signal transduction mechanisms	0.01	3.77E-01	0.03	7.74E-01
	COGU: Intracellular trafficking, secretion, and vesicular transport	0.10	3.82E-02	-0.13	1.00E+00
	COGV: Defense mechanisms	-0.02	1.00E+00	0.02	1.00E+00
	COG W: Extracellular structures	0.31	1.91E-01	0.11	1.00E+00
Localization	Cytoplasmic	-0.11	1.00E+00	-0.12	1.00E+00
	Cytoplasmic membrane	0.01	8.29E-01	-0.05	1.00E+00
	Extracellular	0.21	1.03E-04	0.15	1.23E-02
	Outer membrane	0.01	4.80E-01	0.02	1.00E+00
	Periplasmic	0.01	6.45E-01	-0.01	1.00E+00
	Unknown	0.11	3.31E-28	0.11	1.23E-02
Function	Flagellum	-0.25	1.00E+00	-1.00	1.00E+00
	Housekeeping plasmid	NG	NG	NG	NG
	T1SS	0.02	6.18E-01	0.00	1.00E+00
	T2SS	-0.09	1.00E+00	-1.00	1.00E+00
	T3E	0.49	5.15E-08	0.24	1.23E-02
	T3SS	0.07	2.11E-01	-0.06	1.00E+00
	T4P	0.07	2.80E-01	-0.60	1.00E+00
	T4SS	NG	NG	0.29	4.08E-02
	T5aSS	NG	NG	0.33	1.00E+00
	T5bSS	0.01	6.45E-01	0.27	7.74E-01
	T5cSS	NG	NG	1.00	1.00E+00
	T6SS	0.06	5.16E-01	-1.00	1.00E+00
	Tad	0.31	3.48E-03	-0.38	1.00E+00
	Tat	-0.25	1.00E+00	-1.00	1.00E+00
	TatE	-0.01	6.94E-01	-0.04	1.00E+00
	Chemotaxis	-0.11	1.00E+00	-0.37	1.00E+00
	EPS	0.08	2.62E-03	0.08	1.00E+00
	Symbiotic (plasmid)	NG	NG	NG	NG
	PhcA-linked	0.10	5.34E-02	-0.18	1.00E+00
	Regulatory protein	0.00	5.84E-01	0.03	4.97E-01
	Transporter	-0.07	1.00E+00	-0.21	1.00E+00
	Virulence	0.11	1.42E-04	-0.01	1.00E+00
